# Supplementary material for: A modular CRISPR screen identifies individual and combination pathways contributing to HIV-1 latency
Source: PLoS Pathog. 2023 Jan 27;19(1):e1011101. doi: 10.1371/journal.ppat.1011101 (PMC9907829; doi:10.1371/journal.ppat.1011101)
Supplement: S1 Table — (XLSX) [file ppat.1011101.s001.xlsx]

## Sheet: HuEpi sgRNAs
GUIDE ID	Gene	Sequence
GUIDES_sg0001	A1CF	AAATCCGGGGATGGATTGAG
GUIDES_sg0002	A1CF	CTGTGCGCTGGACCAGTGCG
GUIDES_sg0003	A1CF	GCAGAGTGCAGCTGGTACAC
GUIDES_sg0004	A1CF	AGTGCCGCTCAATCCATCCC
GUIDES_sg0005	A1CF	GGATTCTGGCTGGCTAGAGC
GUIDES_sg0006	A1CF	GTCCAATAGCAGAGTGCAGC
GUIDES_sg0007	ACAT1	CAAAAAGTGAATATCAATGG
GUIDES_sg0008	ACAT1	AAAAAGAAGATATTGCAATG
GUIDES_sg0009	ACAT1	ATACCAGAAGTAAAGCAGCA
GUIDES_sg0010	ACAT1	TGCTAGTACAACCAGACTAA
GUIDES_sg0011	ACAT1	CCTTTTACTGTAACTGTGAC
GUIDES_sg0012	ACAT1	GCAGCATATACAGGAGCAAT
GUIDES_sg0013	ACTB	AGTGTGGGTGACCCCGTCAC
GUIDES_sg0014	ACTB	GAAGCCGGCCTTGCACATGC
GUIDES_sg0015	ACTB	CCCCACGATGGAGGGGAAGA
GUIDES_sg0016	ACTB	GCCGCGCTCGTCGTCGACAA
GUIDES_sg0017	ACTB	ATCGTGATGGACTCCGGTGA
GUIDES_sg0018	ACTB	GGAAATCGTGCGTGACATTA
GUIDES_sg0019	ACTL6A	TGCCAAGACCTCGTAACCTG
GUIDES_sg0020	ACTL6A	AGAAGTTGCCTCAGGTTACG
GUIDES_sg0021	ACTL6A	ATCACACATCCCAACACTTG
GUIDES_sg0022	ACTL6A	GAGCGGCTAAAGATTCCAGA
GUIDES_sg0023	ACTL6A	GGCAGTGTAATAGTGGCAGG
GUIDES_sg0024	ACTL6A	GTTCATTATGAATTCCCCAA
GUIDES_sg0025	ACTL6B	CCTCCCCAGCGTACCCAGCG
GUIDES_sg0026	ACTL6B	CGCGGCCAGCAGCCCCACTG
GUIDES_sg0027	ACTL6B	ATGACCTCCGCTCCATCCCG
GUIDES_sg0028	ACTL6B	AGGTGTGATCCAGGATGGCT
GUIDES_sg0029	ACTL6B	AGACTTGACGTGTTTGCTGT
GUIDES_sg0030	ACTL6B	GCACGTGCCTCGGGATGGAG
GUIDES_sg0031	ACTR3B	AGGCTCAGCGAGGAGCTCAG
GUIDES_sg0032	ACTR3B	TGCTAGGCTGAGGCTCAGCG
GUIDES_sg0033	ACTR3B	TCCGAAATCCCTGAACATGG
GUIDES_sg0034	ACTR3B	ACATGCAGCGCTACGCCGTG
GUIDES_sg0035	ACTR3B	CCAAGTATGATGTGGATCCC
GUIDES_sg0036	ACTR3B	CGCTACGCCGTGTGGTTCGG
GUIDES_sg0037	ACTR5	ACATCGTGTTGCCGCCAGTG
GUIDES_sg0038	ACTR5	CAGAACGTTTTCCTCACTGG
GUIDES_sg0039	ACTR5	AGAGACTCTTCAGTACATTC
GUIDES_sg0040	ACTR5	TCCTGGCATGAAAGCCAGAA
GUIDES_sg0041	ACTR5	CTTCTCCTATGAGAGATGGC
GUIDES_sg0042	ACTR5	TGTTCTTCTCCTATGAGAGA
GUIDES_sg0043	ACTR6	AGGGAAGAGATGGTGTTGAG
GUIDES_sg0044	ACTR6	ACAATGTTCTTAAAAAAATG
GUIDES_sg0045	ACTR6	AAGAACATTGTCTTGACAGG
GUIDES_sg0046	ACTR6	TCTTGAATGCCTATATCAGA
GUIDES_sg0047	ACTR6	TTTTTAATTGTACTGAAGTC
GUIDES_sg0048	ACTR6	ACAGAAACATCATAATCTGT
GUIDES_sg0049	ACTR8	AGAAAGACTCCATTCCCAGG
GUIDES_sg0050	ACTR8	GAGTCTTTCTGGAAGATCAG
GUIDES_sg0051	ACTR8	AACAGCAGTCTATGCTATGG
GUIDES_sg0052	ACTR8	AGCAGGTAATGTTCATCGTG
GUIDES_sg0053	ACTR8	CAGATCTCAGGGCGATCCTG
GUIDES_sg0054	ACTR8	GATGTCGAATCTGAAACTCA
GUIDES_sg0055	ADNP	TTTGAAAAACACTACATGGG
GUIDES_sg0056	ADNP	TTGGCAGTTTAAGAAAAGCC
GUIDES_sg0057	ADNP	AACACTACATGGGAGGATGT
GUIDES_sg0058	ADNP	CATGGGAGGATGTAGGACTG
GUIDES_sg0059	ADNP	AAACTGCCAAGATTGTTGAC
GUIDES_sg0060	ADNP	CAAGATTGTTGACAGGAAGT
GUIDES_sg0061	AEBP2	TGTGCATCGAAGAAATCATG
GUIDES_sg0062	AEBP2	AAGCTGGAATGAACAAAAGG
GUIDES_sg0063	AEBP2	GTTCTGCTGACTGAAGTGTG
GUIDES_sg0064	AEBP2	AACTTTCTATATGAGCTGAG
GUIDES_sg0065	AEBP2	AAAAGTTTCTAGCCAGCCAA
GUIDES_sg0066	AEBP2	TATGTTTGGGTCCAAAAGCA
GUIDES_sg0067	AICDA	CTCACAGAAGTAGAGGCGCG
GUIDES_sg0068	AICDA	CATGTGGCCGACTTTCTGCG
GUIDES_sg0069	AICDA	CACGCCGACCCTTAGCCCAG
GUIDES_sg0070	AICDA	TGGCTATTTGCACCCCGGCG
GUIDES_sg0071	AICDA	ATGTCCGCTGGGCTAAGGGT
GUIDES_sg0072	AICDA	ACCTGTGCTACGTAGTGAAG
GUIDES_sg0073	AIRE	GAGATGGTACGGACGTGCTG
GUIDES_sg0074	AIRE	ACAACCTGGAGCGCTATGGC
GUIDES_sg0075	AIRE	GGTGCGCGTTGCGGGGTGTG
GUIDES_sg0076	AIRE	GACTACAACCTGGAGCGCTA
GUIDES_sg0077	AIRE	CCAGAAGTCCAGGATGGCTG
GUIDES_sg0078	AIRE	GCAGCGCCAGTGGAAGGCAG
GUIDES_sg0079	AKAP1	GGGGAGCGTAGATATTGGTG
GUIDES_sg0080	AKAP1	ACACTCCACAGCTGAATCAG
GUIDES_sg0081	AKAP1	GGGGCATCACACTGTCCAGA
GUIDES_sg0082	AKAP1	CTTCTGCTCCCTGAAACGGC
GUIDES_sg0083	AKAP1	GACAAAGCGCTGAACTTGAT
GUIDES_sg0084	AKAP1	CTTTGTCACCCTGCCGTTTC
GUIDES_sg0085	ALKBH1	AGTGCCACTGGTAACCTGGG
GUIDES_sg0086	ALKBH1	CAGCGGCTACTTGCTCTGAG
GUIDES_sg0087	ALKBH1	CCAGTTATAATGGTAGCCTA
GUIDES_sg0088	ALKBH1	GTCTACGTGGATTCCCAGTG
GUIDES_sg0089	ALKBH1	CTAGCTCAGATCTGTCTACG
GUIDES_sg0090	ALKBH1	AAACTGCGTTGGGTGACCGT
GUIDES_sg0091	ANKRD32	TGTCAAAGAAAATAGGACAG
GUIDES_sg0092	ANKRD32	AATTTTGCAACGTTGTCCAG
GUIDES_sg0093	ANKRD32	AAGCACACCAGTTTTCCCCA
GUIDES_sg0094	ANKRD32	GGTAGATCTGCTCACTCAAG
GUIDES_sg0095	ANKRD32	TGAGTGAGCAGATCTACCTC
GUIDES_sg0096	ANKRD32	TATTTATGCAAGCTCTATGC
GUIDES_sg0097	ANP32A	AGCGATAACAGAGTCTCAGG
GUIDES_sg0098	ANP32A	CGAGATATGTGAGTTGCGGG
GUIDES_sg0099	ANP32A	TGCTCAGGTAGTGGAAGACG
GUIDES_sg0100	ANP32A	GGTGAAGAGGAGGACGTGAG
GUIDES_sg0101	ANP32A	AGAGGAGGACGTGAGTGGAG
GUIDES_sg0102	ANP32A	AGAAGGTTATAACGATGGAG
GUIDES_sg0103	ANP32B	AGCCTACATTTATTAAACTG
GUIDES_sg0104	ANP32B	ACTGAAAGATATCAGCACCT
GUIDES_sg0105	ANP32B	AGTGAAAATAGAATCTTTGG
GUIDES_sg0106	ANP32B	ATCAAATGATGGAAAAATTG
GUIDES_sg0107	ANP32B	AAATAGAATCTTTGGAGGTC
GUIDES_sg0108	ANP32B	GACAATTGCAAATCAAATGA
GUIDES_sg0109	ANP32E	TCTTCCTCATATCCTTCCGG
GUIDES_sg0110	ANP32E	CTTACCTACCTCAATCTGAG
GUIDES_sg0111	ANP32E	TGAAGCGCCGGACTCTGAAG
GUIDES_sg0112	ANP32E	AGCGCCGGACTCTGAAGAGG
GUIDES_sg0113	ANP32E	CTTAGATGGATTTGATCAGG
GUIDES_sg0114	ANP32E	AATGAAGCTGGTCCACCGGA
GUIDES_sg0115	APBB1	AGAGTCCATTTACCAAGCAG
GUIDES_sg0116	APBB1	CAATGCTGCCAGCCTCTCAG
GUIDES_sg0117	APBB1	TAGCAACAGGTACATTCCCC
GUIDES_sg0118	APBB1	GAACATGTGGCAGCAGAAGG
GUIDES_sg0119	APBB1	GAAGTTCCAAGTCTATTACC
GUIDES_sg0120	APBB1	CCAGAACATGTGGCAGCAGA
GUIDES_sg0121	APEX1	CCAAGAGCAGATCTTGAGTG
GUIDES_sg0122	APEX1	GCGTGGGAAAAAGGGAGCGG
GUIDES_sg0123	APEX1	CAAGATCTGCTCTTGGAATG
GUIDES_sg0124	APEX1	CGGAAGACGGGGATGAGCTC
GUIDES_sg0125	APEX1	CCACACTCAAGATCTGCTCT
GUIDES_sg0126	APEX1	GCTCCCTTTTTCCCACGCTT
GUIDES_sg0127	APOBEC1	GCGTACAACATCATCCACAG
GUIDES_sg0128	APOBEC1	CAAAAACACCACCAATCACG
GUIDES_sg0129	APOBEC1	CTCAGGGACCTTGTTAACAG
GUIDES_sg0130	APOBEC1	GGCCACAATACCCACCTCTG
GUIDES_sg0131	APOBEC1	GAGTTTCTGAGTCGGCACCC
GUIDES_sg0132	APOBEC1	TACAACATCATCCACAGAGG
GUIDES_sg0133	APOBEC2	GGAGAACTTCCTATACTACG
GUIDES_sg0134	APOBEC2	CCTGTGACAATCTCAAAGGG
GUIDES_sg0135	APOBEC2	ATGTGGAGTACAGTTCCGGG
GUIDES_sg0136	APOBEC2	GTGCTTCAACCACATAGCAG
GUIDES_sg0137	APOBEC2	CTCCCAGAATGGGGAGGATC
GUIDES_sg0138	APOBEC2	TCTCCAGATCCTCCCCATTC
GUIDES_sg0139	APOBEC3A	AGGAGGCACTGCAAATGCTG
GUIDES_sg0140	APOBEC3A	GCAGTGCCTCCTTATATAGG
GUIDES_sg0141	APOBEC3A	ACTTTAACAATGGCATTGGA
GUIDES_sg0142	APOBEC3A	GGCGCTCCACTTCGTAGCAC
GUIDES_sg0143	APOBEC3A	TTCACTTCCAACTTTAACAA
GUIDES_sg0144	APOBEC3A	ATGGAAGCCAGCCCAGCATC
GUIDES_sg0145	APOBEC3B	CCAGACCTACTTGTGCTATG
GUIDES_sg0146	APOBEC3B	ATGACCCTTTGGTCCTTCGA
GUIDES_sg0147	APOBEC3B	AGTAGGTCTGGCGCCGTCGA
GUIDES_sg0148	APOBEC3B	CACATTTCTGCGTGGTACTG
GUIDES_sg0149	APOBEC3B	TGACATTGGGGTGCTCAGAC
GUIDES_sg0150	APOBEC3B	AGGAGCCCGCGTGACGATCA
GUIDES_sg0151	APOBEC3C	AAGATGTGTACCAGGTGACC
GUIDES_sg0152	APOBEC3C	CCAGTATCCATGTTACCAGG
GUIDES_sg0153	APOBEC3C	GCGGCGCTTTATACCTTCCA
GUIDES_sg0154	APOBEC3C	GTCTCCTAACACAAAGTACC
GUIDES_sg0155	APOBEC3C	ACCTATGGGAAGCCAACGAT
GUIDES_sg0156	APOBEC3C	TCCGATCGTTGGCTTCCCAT
GUIDES_sg0157	APOBEC3D	TCCGACCACAGGCTTTCAGT
GUIDES_sg0158	APOBEC3D	ACGTCAGTCGAATCACAGGC
GUIDES_sg0159	APOBEC3D	CCAAACGTCAGTCGAATCAC
GUIDES_sg0160	APOBEC3D	ACTCAGCTGTCTTCCGGAAG
GUIDES_sg0161	APOBEC3D	GACTGACGTTTGGGTAGTAC
GUIDES_sg0162	APOBEC3D	TTCGGAAGACGCCCCTCTTC
GUIDES_sg0163	APOBEC3F	TGGACCTGCGCTGTCCCATG
GUIDES_sg0164	APOBEC3F	CCCACCACATGGGACAGCGC
GUIDES_sg0165	APOBEC3F	ACGCCCCTCTTCCAGGAGAC
GUIDES_sg0166	APOBEC3F	TGGCCTCCCCAGCTGACCGC
GUIDES_sg0167	APOBEC3F	CACATTTCTGCGTGGTGCTC
GUIDES_sg0168	APOBEC3F	TCGGAAGACGCCCCTCTTCC
GUIDES_sg0169	APOBEC3G	ATTACTGCACATCATGCTGG
GUIDES_sg0170	APOBEC3G	TGCGCTCCACCTCATAACAC
GUIDES_sg0171	APOBEC3G	TGATCAAGGAAGATGTCAGG
GUIDES_sg0172	APOBEC3G	TCATGCCGTCCTCTGACCCA
GUIDES_sg0173	APOBEC3G	ATGAACCTTGGGTCAGAGGA
GUIDES_sg0174	APOBEC3G	TATTTAGGCAGATTATTCCA
GUIDES_sg0175	APOBEC3H	TCAGAAGGCCTTACTACCCG
GUIDES_sg0176	APOBEC3H	GTGGGCGTGGAGCCATTCTG
GUIDES_sg0177	APOBEC3H	ACAGTCGAGCCATAAAGCGA
GUIDES_sg0178	APOBEC3H	TCGGGTAGTAAGGCCTTCTG
GUIDES_sg0179	APOBEC3H	AAGTCACCTGTTACCTCACG
GUIDES_sg0180	APOBEC3H	TTATAGGGGTTGAAGGAAAG
GUIDES_sg0181	ARID1A	GTGGCTTCAACAGAGCCAGG
GUIDES_sg0182	ARID1A	CATATGGCCCTCCTGCCAAG
GUIDES_sg0183	ARID1A	GAATGGAGACTTGCTAGGAG
GUIDES_sg0184	ARID1A	GAGTTAACTTTACATCCCCA
GUIDES_sg0185	ARID1A	GGCAATCAGTTCTCCACCCA
GUIDES_sg0186	ARID1A	CTGCCAGGAGACCAGACTTG
GUIDES_sg0187	ARID1B	GATGCTTCTACTGAGCCAGG
GUIDES_sg0188	ARID1B	GTACCATCATATCGTCTGTG
GUIDES_sg0189	ARID1B	CCCAACAAGGACCCCTTTGG
GUIDES_sg0190	ARID1B	GATGCCCTATGAGCCCAACA
GUIDES_sg0191	ARID1B	GGATAAATCATGAGAGCCAG
GUIDES_sg0192	ARID1B	CAGGTTAGACATTGCTCCGG
GUIDES_sg0193	ARID2	CATGCAGCAACTGAACATGG
GUIDES_sg0194	ARID2	GTGCTGCACTTATGGCTCTG
GUIDES_sg0195	ARID2	ACTTGTACAGCTGGTGAAGG
GUIDES_sg0196	ARID2	AGCACTGGGATGATTCACAA
GUIDES_sg0197	ARID2	GGATTAAAACAAGATGAACC
GUIDES_sg0198	ARID2	GACAGAACTTCATGTGTCTG
GUIDES_sg0199	ARID4A	AAGTTGCAACCATAGACAGG
GUIDES_sg0200	ARID4A	AAGTTATGTTGGACTACAGG
GUIDES_sg0201	ARID4A	AATTATACTACAGGTACCAG
GUIDES_sg0202	ARID4A	AAAGGATAAGACCAGCATTG
GUIDES_sg0203	ARID4A	GGAGATCGTGCAAGTTTCTG
GUIDES_sg0204	ARID4A	AGGCCAAGTGATGGAAATAG
GUIDES_sg0205	ARID4B	AGAGTGAAAGATGCTCAGGG
GUIDES_sg0206	ARID4B	TCAAAACCACAAATAAAACG
GUIDES_sg0207	ARID4B	AAGTAGCTTCCATTGATCGG
GUIDES_sg0208	ARID4B	GGTCAAGTATTCAGGGACAG
GUIDES_sg0209	ARID4B	AAGAAGCCATAAAGCAACAG
GUIDES_sg0210	ARID4B	TCATCAGTCACTGTAACAGA
GUIDES_sg0211	ARNTL	GCAGTCGTCCAATTGCGACG
GUIDES_sg0212	ARNTL	AGACAACGAACCAGACAATG
GUIDES_sg0213	ARNTL	ACTCCAGACATTCCTTCCAG
GUIDES_sg0214	ARNTL	TTCTGCACAATCCACAGCAC
GUIDES_sg0215	ARNTL	GGGTCATCGCCTTCTAGCTG
GUIDES_sg0216	ARNTL	CCTGATAGTAGGCCACTGGA
GUIDES_sg0217	ARRB1	TCGGTTATTGGCTAGGAAGG
GUIDES_sg0218	ARRB1	TAGCCAATAACCGAGAGAAG
GUIDES_sg0219	ARRB1	GTGCCCTGTTGCCATGGAAG
GUIDES_sg0220	ARRB1	GATCCCCAGGATCTCACGGT
GUIDES_sg0221	ARRB1	GTACAAGTGCCCTGTTGCCA
GUIDES_sg0222	ARRB1	CTACAAAGTGAAAGTGAAGC
GUIDES_sg0223	ASF1A	TACAAACATATGCCTTCCTG
GUIDES_sg0224	ASF1A	ATTCCAGATGCAGATGCAGT
GUIDES_sg0225	ASF1A	CTAATTACTTGTACCTATCG
GUIDES_sg0226	ASF1A	TTAGTGGGTCCTGTTCCCGC
GUIDES_sg0227	ASF1A	GAAAAGTCTGGTTTTACTGG
GUIDES_sg0228	ASF1A	GGAATGGAAAATTATCTATG
GUIDES_sg0229	ASF1B	GAGGACCACAGTCACACCCA
GUIDES_sg0230	ASF1B	TGATGCCGTGGGTGTGACTG
GUIDES_sg0231	ASF1B	ATTTGATCAGATCCTAGACT
GUIDES_sg0232	ASF1B	TGTTGACGTAGTAGCCCACT
GUIDES_sg0233	ASF1B	GAAGATCATTTATGTTGGCT
GUIDES_sg0234	ASF1B	GAGTGGAAGATCATTTATGT
GUIDES_sg0235	ASH1L	CCAGTCAACCTGTACCCCTG
GUIDES_sg0236	ASH1L	TGAGGGTGAAAAAAAAACAG
GUIDES_sg0237	ASH1L	AGACAGGATAGCGGTTCCGG
GUIDES_sg0238	ASH1L	ACCTGTTTTACAAGATCCAC
GUIDES_sg0239	ASH1L	TTTGGGGGAAGGTTCAAAAG
GUIDES_sg0240	ASH1L	TCCGGTGGATCTTGTAAAAC
GUIDES_sg0241	ASH2L	AGTCTGGCAGCGGTATCTGG
GUIDES_sg0242	ASH2L	AGTGTTTGCCAATGGACTGG
GUIDES_sg0243	ASH2L	GGACCAACCCAGTCTGGCAG
GUIDES_sg0244	ASH2L	ATACCGCTGCCAGACTGGGT
GUIDES_sg0245	ASH2L	AGAAGAGTAGTGTTTGCCAA
GUIDES_sg0246	ASH2L	AGTAGTGTTTGCCAATGGAC
GUIDES_sg0247	ASXL1	GAATCAGTGCGTATACAGCG
GUIDES_sg0248	ASXL1	TAGCCTGCCTCAGGAAACTG
GUIDES_sg0249	ASXL1	ATAGCATTGAGGCATGCGAG
GUIDES_sg0250	ASXL1	GAGGAGGCTGAAATCAAAAG
GUIDES_sg0251	ASXL1	TAACGAGTTTTTTACCCATG
GUIDES_sg0252	ASXL1	ATGCTACATTCCAATTCAAG
GUIDES_sg0253	ASXL3	GGATACAAAAGTGGTCTCAG
GUIDES_sg0254	ASXL3	GAAAGAACAGCCTCCCAGAG
GUIDES_sg0255	ASXL3	AGGTAAGTCAGACATCGGTG
GUIDES_sg0256	ASXL3	AGTAAGGCTTGAATCTCGAG
GUIDES_sg0257	ASXL3	TATTTAGAGCTGAAGTACTG
GUIDES_sg0258	ASXL3	TTGCATATGCAGCACAAGGG
GUIDES_sg0259	ATAD2	AAAGACACCGAGTACTCCTG
GUIDES_sg0260	ATAD2	AAACACAGGAGAGTCTTCGG
GUIDES_sg0261	ATAD2	TCCACAACAAGTGAGGGTGT
GUIDES_sg0262	ATAD2	AAAGCGAAGGAAGATTTCAC
GUIDES_sg0263	ATAD2	TAGGCACCATAAAAAAGCGA
GUIDES_sg0264	ATAD2	CTCATGATCCACAACAAGTG
GUIDES_sg0265	ATAD2B	GGGTTCGGAGAAAATCAAGG
GUIDES_sg0266	ATAD2B	AGACTATGAGAACCATACGG
GUIDES_sg0267	ATAD2B	GGTAAGCACTGACTGCCATG
GUIDES_sg0268	ATAD2B	TCACGATCAACTATAAGAGG
GUIDES_sg0269	ATAD2B	AAAGAAATCCAATGGATGTG
GUIDES_sg0270	ATAD2B	GACAGAAACTAGAGTCGAAG
GUIDES_sg0271	ATAT1	TAAAAGTCCAGGATGCAAAG
GUIDES_sg0272	ATAT1	GAATTTCAGCAGCTTCTGTG
GUIDES_sg0273	ATAT1	AGGGTCGGTCAATTGCCAGT
GUIDES_sg0274	ATAT1	TCAGCAGCTTCTGTGAGGGT
GUIDES_sg0275	ATAT1	CATGGCGTTGCACAGACTCA
GUIDES_sg0276	ATAT1	CATGAGTCTGTGCAACGCCA
GUIDES_sg0277	ATF2	CACCCTGCTGAGAAATGAAG
GUIDES_sg0278	ATF2	ACAGCTGAAACAGCTTCTTC
GUIDES_sg0279	ATF2	GTGCCACTTCATTTCTCAGC
GUIDES_sg0280	ATF2	GCCGACAAAAAAGGAAAGTC
GUIDES_sg0281	ATF2	CTTCAAGATGCCGACAAAAA
GUIDES_sg0282	ATF2	CCCAGACTTTCCTTTTTTGT
GUIDES_sg0283	ATF7IP	GGCACCCCAGATGGTTGAAG
GUIDES_sg0284	ATF7IP	CCCAACCCACCAGTATCACC
GUIDES_sg0285	ATF7IP	TGTAGGTAGTAAGTGTATGG
GUIDES_sg0286	ATF7IP	CAGTATGCACTTGTGGTGGT
GUIDES_sg0287	ATF7IP	ACCCCAGATGGTTGAAGAGG
GUIDES_sg0288	ATF7IP	GTTTTTCCTGGTGATACTGG
GUIDES_sg0289	ATM	TTCATGGTCCAGTCAAAGAG
GUIDES_sg0290	ATM	CTCACCAGAGATATTGTGGA
GUIDES_sg0291	ATM	GAACTGTCTCAGGAGTAGGA
GUIDES_sg0292	ATM	AGTTTTCCGTTACTTCTGCA
GUIDES_sg0293	ATM	TATTTGGTTTGAGAAGCGAT
GUIDES_sg0294	ATM	GGAAGTGATGAGAAACTCTC
GUIDES_sg0295	ATN1	GTCAATGAGAGGGTGCACCG
GUIDES_sg0296	ATN1	CAGGCTTGAGGCGGTCACGG
GUIDES_sg0297	ATN1	CTGACATGTCCTATGCTGAG
GUIDES_sg0298	ATN1	TTGCCAGGAGACATGACATG
GUIDES_sg0299	ATN1	GGTGAGACCCTGAGGCCAGG
GUIDES_sg0300	ATN1	CCGGGTAAGGTGAGACCCTG
GUIDES_sg0301	ATR	GAGCATGTGAAGTTACAATG
GUIDES_sg0302	ATR	TTGACATTACTGCAGTGGAA
GUIDES_sg0303	ATR	AATGGGTCCTATGGGAACAG
GUIDES_sg0304	ATR	CTGACTTTGGTAGCATACAC
GUIDES_sg0305	ATR	AACCACTCATGAAAAATAGG
GUIDES_sg0306	ATR	AAAAGACCCTCTGTTCCCAT
GUIDES_sg0307	ATRX	CAAACAGTGTGACAGCAGTG
GUIDES_sg0308	ATRX	TGAGAGTTGAAACTGACAGG
GUIDES_sg0309	ATRX	AGTGAGGATTCAACCTCTTG
GUIDES_sg0310	ATRX	GGGGGTAAATTGGTCCCAGT
GUIDES_sg0311	ATRX	GCTGAAATTATATCCTCAAG
GUIDES_sg0312	ATRX	AGTTGGTATGTTGAAACGCA
GUIDES_sg0313	ATXN7	TGTCCGGTGAGGAATACGTG
GUIDES_sg0314	ATXN7	AATGCCAGTAGCAGTACCAG
GUIDES_sg0315	ATXN7	GTTACCGTTGAGGGGTAGGG
GUIDES_sg0316	ATXN7	CAAATCGTTTTCTTCTACCC
GUIDES_sg0317	ATXN7	CACATTCCTTAACCCAGCGC
GUIDES_sg0318	ATXN7	CCGAGCACAAAAACAAAACC
GUIDES_sg0319	ATXN7L3	CACAGCACACAGATGAGCAG
GUIDES_sg0320	ATXN7L3	CAGATGGGGAGCAAAGCGGG
GUIDES_sg0321	ATXN7L3	TCTCCAGATGGGGAGCAAAG
GUIDES_sg0322	ATXN7L3	AGAAGTGCCTGGGAATGGGT
GUIDES_sg0323	ATXN7L3	CCCGAGAAAATAAATCCGTA
GUIDES_sg0324	ATXN7L3	ATGAGCAGAGGCGAACCGTA
GUIDES_sg0325	AURKA	TCAGCTGGAGAAAGCCGGAG
GUIDES_sg0326	AURKA	TCTGAGCTGATGCTCCACTC
GUIDES_sg0327	AURKA	AAAGCTCAGCTGGAGAAAGC
GUIDES_sg0328	AURKA	GGTAGACTCTGGTAGCATCA
GUIDES_sg0329	AURKA	GATCCAAGAAGTAAGTTCTC
GUIDES_sg0330	AURKA	TTCCAGAATTAGGTAGACTC
GUIDES_sg0331	AURKB	CAAGTCCCAGATAGAGAAGG
GUIDES_sg0332	AURKB	ACAATGAGAAGGTGGATCTG
GUIDES_sg0333	AURKB	TCTCTATCTGGGACTTGAAG
GUIDES_sg0334	AURKB	GGGGCGCATGCACAATGAGA
GUIDES_sg0335	AURKB	CCATTTCATCGTGGCGCTCA
GUIDES_sg0336	AURKB	GATGCTCTAATGTACTGCCA
GUIDES_sg0337	AURKC	TGCGTCTGTAAGTCTCACTG
GUIDES_sg0338	AURKC	GAGAACATATGATGAAAAGG
GUIDES_sg0339	AURKC	ATTCCAGAATCAGGTACACC
GUIDES_sg0340	AURKC	TGATTCTGGAATATGCTCCA
GUIDES_sg0341	AURKC	TCCAAGGGGTGAGCTCTACA
GUIDES_sg0342	AURKC	CACTTTCTTGTCATGGCAGT
GUIDES_sg0343	BABAM1	TACCAGCTACAAGTATGAGG
GUIDES_sg0344	BABAM1	GGGTACCAGCTACAAGTATG
GUIDES_sg0345	BABAM1	CCTGGAGTTGCACAACTGCA
GUIDES_sg0346	BABAM1	ACATTTCCTCTGACAGGTCC
GUIDES_sg0347	BABAM1	GGAAATGTCACTGCCAAAGC
GUIDES_sg0348	BABAM1	GCAGTGACATTTCCTCTGAC
GUIDES_sg0349	BAHD1	ACATCAGGACCAGAACAGTG
GUIDES_sg0350	BAHD1	AGACCTGAGCACTTACAGGG
GUIDES_sg0351	BAHD1	CAGGTCTGTAATACCACAGG
GUIDES_sg0352	BAHD1	GCTCAGGTCTGTAATACCAC
GUIDES_sg0353	BAHD1	GATCTTGGCCACATAAGGTG
GUIDES_sg0354	BAHD1	CTTGGCCACATAAGGTGTGG
GUIDES_sg0355	BANP	GGACTACCTCTTCCACCGCG
GUIDES_sg0356	BANP	TGGCGGTCAAGAGCTTCTCG
GUIDES_sg0357	BANP	ACACAGCCTGCACCTCGCGG
GUIDES_sg0358	BANP	GGGTGCACAGCTGATCGCCG
GUIDES_sg0359	BANP	TGGACACAGCCTGCACCTCG
GUIDES_sg0360	BANP	GGCGCCAGTGAGTGACCACA
GUIDES_sg0361	BAP1	CAGCAATGAGAGTACAGACA
GUIDES_sg0362	BAP1	AAGCACCTTGGAGATGTGGG
GUIDES_sg0363	BAP1	CTGCTAGTCTTGATGGACAG
GUIDES_sg0364	BAP1	ATATGCGATTGGCAATGCCC
GUIDES_sg0365	BAP1	GATTGGCAATGCCCCGGAGT
GUIDES_sg0366	BAP1	CAATGCCCCGGAGTTGGCCA
GUIDES_sg0367	BARD1	TGAGTCATTTTGATACCCGG
GUIDES_sg0368	BARD1	TGCAGCCAAGAATGGGCATG
GUIDES_sg0369	BARD1	TTCTTGGCTGCATCGTGAAG
GUIDES_sg0370	BARD1	GTACTTTGAACTGCATCACC
GUIDES_sg0371	BARD1	TGTATGCTTGGGATTCTCAA
GUIDES_sg0372	BARD1	AATCCCAAGCATACACTTCA
GUIDES_sg0373	BAZ1A	GAGCTTTGGTCGAACACAGT
GUIDES_sg0374	BAZ1A	TGGTACGACATGATGACAGC
GUIDES_sg0375	BAZ1A	GAAAGGCGATGCTGAAAACA
GUIDES_sg0376	BAZ1A	GAAAACATGGTTCTTTGTGA
GUIDES_sg0377	BAZ1A	ACGAATTATATTTAAGGCAA
GUIDES_sg0378	BAZ1A	TTAGAAACAAGTTTCAAAAA
GUIDES_sg0379	BAZ1B	AGAAGCCACACTCTACCAGG
GUIDES_sg0380	BAZ1B	TGAAGATTCAGCAAAAACTG
GUIDES_sg0381	BAZ1B	ACCTCAGCATCATCCACAGG
GUIDES_sg0382	BAZ1B	GGTACTTCACGATCTTGTGG
GUIDES_sg0383	BAZ1B	AGCGGTACTTCACGATCTTG
GUIDES_sg0384	BAZ1B	TCGTGAAGTACCGCTTCAGC
GUIDES_sg0385	BAZ2A	CTGCCATCGTCCCAAGATGG
GUIDES_sg0386	BAZ2A	TGGGACGATGGCAGTAAATG
GUIDES_sg0387	BAZ2A	GACATGTCTAGTCTGCCGGA
GUIDES_sg0388	BAZ2A	CGGTACCCACTCACCAAACG
GUIDES_sg0389	BAZ2A	AACGTGGGTTCACAGGCTCT
GUIDES_sg0390	BAZ2A	GGGTTCACAGGCTCTAGGAA
GUIDES_sg0391	BAZ2B	ATTAGAGAGAAACTAAGTAG
GUIDES_sg0392	BAZ2B	AAGATTACAACAATCCCAGA
GUIDES_sg0393	BAZ2B	TGGAAACTCATGAGGATGCA
GUIDES_sg0394	BAZ2B	GAAAGTTATTAAGAAGCCTA
GUIDES_sg0395	BAZ2B	CAACAATCCCAGATGGAGAC
GUIDES_sg0396	BAZ2B	TATCTCCCTTTCGACAGATT
GUIDES_sg0397	BCOR	GGGGTGGAGCCACTCTACAG
GUIDES_sg0398	BCOR	ATTGCAGCGAAATATGCGGG
GUIDES_sg0399	BCOR	TTATAACATCCAAGTATCTG
GUIDES_sg0400	BCOR	TCTACCTGAGTACGTAGCCA
GUIDES_sg0401	BCOR	TTATGGTGCTGACCCCACCT
GUIDES_sg0402	BCOR	CACCATAAGAGAGAAGTAGT
GUIDES_sg0403	BCORL1	AAAGTGCAAGACCAAGCACA
GUIDES_sg0404	BCORL1	AGAGAAGGTTCCTGTTCCTG
GUIDES_sg0405	BCORL1	GCGGTGCTCCAAACTTTGGG
GUIDES_sg0406	BCORL1	ACCCGAGTAGGTAGCCAGTG
GUIDES_sg0407	BCORL1	CTATGGGGCCGATCCCACAC
GUIDES_sg0408	BCORL1	GTAGGTAGCCAGTGTGGGAT
GUIDES_sg0409	BPTF	ATTCGAGAACTTCTGCACAC
GUIDES_sg0410	BPTF	ACGATATTATGAAAAGCTGA
GUIDES_sg0411	BPTF	GGGTCTACTGGTTCAAGGAA
GUIDES_sg0412	BPTF	TGGTAAAATGGGGAGTCACT
GUIDES_sg0413	BPTF	CATTAGGGTCTACTGGTTCA
GUIDES_sg0414	BPTF	GGTGCATCATTAGGGTCTAC
GUIDES_sg0415	BRCA1	GAATGGATGGTACAGCTGTG
GUIDES_sg0416	BRCA1	GCTGCACAACCACAATTGGG
GUIDES_sg0417	BRCA1	GATGCCTGGACAGAGGACAA
GUIDES_sg0418	BRCA1	GAGCTTTCATCATTCACCCT
GUIDES_sg0419	BRCA1	GAAGCCATTGTCCTCTGTCC
GUIDES_sg0420	BRCA1	GTGTGGTGCTTCTGTGGTGA
GUIDES_sg0421	BRCA2	GTACAAATGGGACTAACAGG
GUIDES_sg0422	BRCA2	TTGCTGCAAGCAACCTCCAG
GUIDES_sg0423	BRCA2	AGAAGGCATTTCAGCCACCA
GUIDES_sg0424	BRCA2	CATCTGGGCTGAGACAGGTG
GUIDES_sg0425	BRCA2	TGCATGCAAATGATCCCAAG
GUIDES_sg0426	BRCA2	CTGAAGTGAAGGGGCTCCCG
GUIDES_sg0427	BRCC3	GCTGTCTGCAGCTTCAACAG
GUIDES_sg0428	BRCC3	ACTTTCCCGATAGTGACATG
GUIDES_sg0429	BRCC3	TCAGCGGGCCTCTCCTACAG
GUIDES_sg0430	BRCC3	ACGACGTTCTGATAAGAGGA
GUIDES_sg0431	BRCC3	GTCTGTCCTCCAACCACTGT
GUIDES_sg0432	BRCC3	GCTCTGGAGAAATTTCTACT
GUIDES_sg0433	BRD1	CGAGAATGGGAACTACGCCA
GUIDES_sg0434	BRD1	TATTATCAAAAAAGAGAACG
GUIDES_sg0435	BRD1	TTAATGCGCCCAAATGTGGG
GUIDES_sg0436	BRD1	GGTCTCACCAACGGCTTTGG
GUIDES_sg0437	BRD1	AGGAGCGAGCAGGAGCCGGG
GUIDES_sg0438	BRD1	GCAAACCGGCTCTTGTGCGA
GUIDES_sg0439	BRD2	TAGCAGTGAGAGCTCCTCTG
GUIDES_sg0440	BRD2	AAGCGGTTACAAGATGTCAG
GUIDES_sg0441	BRD2	GTCCAATATCCAAGCCCAAG
GUIDES_sg0442	BRD2	GCGCTCAAGCTCTCTAAGTG
GUIDES_sg0443	BRD2	GAGTGAAAGCTCAGACTCAG
GUIDES_sg0444	BRD2	TACAGGTTATGATTCAGAGG
GUIDES_sg0445	BRD3	ATACAATCCCCCAGACCACG
GUIDES_sg0446	BRD3	AGCGCCCTTGCTCACCATGG
GUIDES_sg0447	BRD3	TACTGGGGCCTGAGACAGGG
GUIDES_sg0448	BRD3	GAAGCACAAAGTGAAGGCCG
GUIDES_sg0449	BRD3	AGCAATTCGAGAACATCAGC
GUIDES_sg0450	BRD3	CCTGTGCGTCTGGGTACTCT
GUIDES_sg0451	BRD4	ACGCTCCTCTTTCTCCCGAG
GUIDES_sg0452	BRD4	CTTTCTCCCGAGCGGCGCGG
GUIDES_sg0453	BRD4	CCTCTTTCTCCCGAGCGGCG
GUIDES_sg0454	BRD4	TGAAGCCTGTGGATGTCGGG
GUIDES_sg0455	BRD4	GAATAAAAAAAGCAAAGCCA
GUIDES_sg0456	BRD4	TCTGGAACTGTGACATCTGG
GUIDES_sg0457	BRD7	ATACGGATAATCTTGGCACG
GUIDES_sg0458	BRD7	CTGGAGTCCAAACGCCCTGG
GUIDES_sg0459	BRD7	AAGAGACAGATCATGTTCGG
GUIDES_sg0460	BRD7	TGGACTCCAGTACTCAAGAC
GUIDES_sg0461	BRD7	CCAAGATTATCCGTATGTCA
GUIDES_sg0462	BRD7	GTACTGGAGTCCAAACGCCC
GUIDES_sg0463	BRD8	TGTTTGCATAATCAACTGCG
GUIDES_sg0464	BRD8	AGACCATGATGTCTATCACA
GUIDES_sg0465	BRD8	CTGCCATGTGATAGACATCA
GUIDES_sg0466	BRD8	TGATGTCTATCACATGGCAG
GUIDES_sg0467	BRD8	AGCTCTCCATACAAGCATGA
GUIDES_sg0468	BRD8	AGAAAGCCATCATGCTTGTA
GUIDES_sg0469	BRD9	CTCCTGGACCAGATCACAGG
GUIDES_sg0470	BRD9	CGCCTGTGATCTGGTCCAGG
GUIDES_sg0471	BRD9	GAGCTGCTCTACTCAGCCTA
GUIDES_sg0472	BRD9	GAAGCACAGGCGGAGCGCGG
GUIDES_sg0473	BRD9	AGTATTTGGCGACTTGAAGT
GUIDES_sg0474	BRD9	CCCTGTCCAACGCCTCCGAG
GUIDES_sg0475	BRDT	CAACTCCAGTTCACAAACTG
GUIDES_sg0476	BRDT	ATCTATTTCTCCCTTGAACG
GUIDES_sg0477	BRDT	GGAGAATAAATATTATGCGA
GUIDES_sg0478	BRDT	TACCATTATAAAAAACCCAA
GUIDES_sg0479	BRDT	AAATACAATTAAGAAGCGCT
GUIDES_sg0480	BRDT	TGGAGATGACATTGTTCTTA
GUIDES_sg0481	BRE	TGGTCTCGAGGGAAAAACAG
GUIDES_sg0482	BRE	GTCGTGGAATATGATGCAGA
GUIDES_sg0483	BRE	ACTGAAATGTGAGAGTTGGC
GUIDES_sg0484	BRE	GTGAGAGTTGGCTGGTCTCG
GUIDES_sg0485	BRE	AACTCACTCTGCTGCTGATG
GUIDES_sg0486	BRE	AATCTACGGGCAGCTTCAAA
GUIDES_sg0487	BRMS1	TCTCACTGACACACTCGCTG
GUIDES_sg0488	BRMS1	TCAAGAGATCGACATCCTGG
GUIDES_sg0489	BRMS1	GGACCTAGAGAAGCAGTTCT
GUIDES_sg0490	BRMS1	GAAGCAGTTCTCGGAGCTAA
GUIDES_sg0491	BRMS1	CCATCCGATTTTCTCTTCTG
GUIDES_sg0492	BRMS1	GATCTACAAGGGCTTCTGTC
GUIDES_sg0493	BRMS1L	GATGGTGAATGGTATATACG
GUIDES_sg0494	BRMS1L	TTTTCCTGTAAAGTTGCCAG
GUIDES_sg0495	BRMS1L	TAAAGAACGATTAAGTCAGG
GUIDES_sg0496	BRMS1L	TACAGTCCAGAGTGAACTAG
GUIDES_sg0497	BRMS1L	GAAGATAAGAAGGCTTGAAG
GUIDES_sg0498	BRMS1L	ACCAGAATACTTGGAACCGC
GUIDES_sg0499	BRPF1	TTTCCCAGAGGACAGCAGTG
GUIDES_sg0500	BRPF1	ACGAGGTCCAGAGCATCCAG
GUIDES_sg0501	BRPF1	TGAGAATGAGGCCTACTCCG
GUIDES_sg0502	BRPF1	CAGGGATGGGAACCCCATGG
GUIDES_sg0503	BRPF1	TTACCAGCCAATGGCTTCAG
GUIDES_sg0504	BRPF1	GGCCTCATTCTCAGTGCCTG
GUIDES_sg0505	BRPF3	CTGCTGCCCTTTGAAGACCG
GUIDES_sg0506	BRPF3	GAATGTAGTTTGGGTCTCAG
GUIDES_sg0507	BRPF3	CAGGTTCCTAAAGCCCAGAA
GUIDES_sg0508	BRPF3	CAGGGTAGGAGGGGTAGCCT
GUIDES_sg0509	BRPF3	TCATCGATCCCAAGATGCCC
GUIDES_sg0510	BRPF3	CTTTGAAGACCGCGGAGACC
GUIDES_sg0511	BRWD1	TAAGGCAGAGAGCATCTCAG
GUIDES_sg0512	BRWD1	AAGCCAGAACAGGTCTCCTG
GUIDES_sg0513	BRWD1	GCAGTGTGAGAACTGGACAC
GUIDES_sg0514	BRWD1	CAAACGCCCTAGGTTAAGTG
GUIDES_sg0515	BRWD1	GTGACTCTTGAAATACTGGG
GUIDES_sg0516	BRWD1	GGAAGCTGACGATGACAAAG
GUIDES_sg0517	BRWD3	AGTCCTGGCATGAGATACTG
GUIDES_sg0518	BRWD3	AGTCTTCACGTTCATAAATG
GUIDES_sg0519	BRWD3	TTCGGTGGATATAGCCGAAG
GUIDES_sg0520	BRWD3	AGCAGTTCATTATCTAGTAG
GUIDES_sg0521	BRWD3	CTTAGACGTTTTCTGTACCG
GUIDES_sg0522	BRWD3	TTTTCTTCATCGAGCTTCGG
GUIDES_sg0523	BUB1	ATGAAAGTGAAAAATGAAGG
GUIDES_sg0524	BUB1	TGTGTGAAAAGAACTTGTGT
GUIDES_sg0525	BUB1	AGATGCTCAGCAACAAACCA
GUIDES_sg0526	BUB1	CCTGAAAAAGTGATGCCTCA
GUIDES_sg0527	BUB1	AAAGAGATGACAAGACCTTG
GUIDES_sg0528	BUB1	TGCTTCTTTTGTGTGCACGG
GUIDES_sg0529	C11ORF30	CGTTAGGGAAGAGCCAACAG
GUIDES_sg0530	C11ORF30	ACAGTTACAAAGATAACTGG
GUIDES_sg0531	C11ORF30	ACAGCACACACAGCATCCCA
GUIDES_sg0532	C11ORF30	TTCACCAGTGAGCATGCTAG
GUIDES_sg0533	C11ORF30	TGCTTTTACCAAACACAGCG
GUIDES_sg0534	C11ORF30	CACCACCGAAGTCTGTGTTG
GUIDES_sg0535	CARM1	CAACCTGACGGACCGCATCG
GUIDES_sg0536	CARM1	AGGGGTTTTTCAGATCCAGG
GUIDES_sg0537	CARM1	GGTGAAGAGTAACAACCTGA
GUIDES_sg0538	CARM1	AGCACCTACAACCTCAGCAG
GUIDES_sg0539	CARM1	CTCCCACTACACATCTCCCT
GUIDES_sg0540	CARM1	CGTGGTCATCCCGGGCAAGG
GUIDES_sg0541	CBX1	ATTGGAGCTACAGACTCCAG
GUIDES_sg0542	CBX1	AAAAGTTCTCGACCGTCGAG
GUIDES_sg0543	CBX1	CTTTGCCCTTTACCACTCGA
GUIDES_sg0544	CBX1	GGAGTACCTCCTAAAGTGGA
GUIDES_sg0545	CBX1	CAGAAACTCAGCAATGAGGT
GUIDES_sg0546	CBX1	GTAGCTCCAATAATCCGCTC
GUIDES_sg0547	CBX2	AGAACCGGAAGAGAGGCAAG
GUIDES_sg0548	CBX2	AAGCACTCTTCCCTCCCAGG
GUIDES_sg0549	CBX2	GAGTACCTGGTCAAGTGGCG
GUIDES_sg0550	CBX2	ACATAACAGCTGGGAGCCGG
GUIDES_sg0551	CBX2	ACCAGCCGCGCCACTTGACC
GUIDES_sg0552	CBX2	ACCTGGTCAAGTGGCGCGGC
GUIDES_sg0553	CBX3	ACGTGTAGTGAATGGGAAAG
GUIDES_sg0554	CBX3	ATTGGTGCCACAGACAGCAG
GUIDES_sg0555	CBX3	CAATTCTCCACTGCTGTCTG
GUIDES_sg0556	CBX3	TCTTTCAGGATCAAGACCTC
GUIDES_sg0557	CBX3	CTAGATCGACGTGTAGTGAA
GUIDES_sg0558	CBX3	GGAATATTTCCTGAAGTGGA
GUIDES_sg0559	CBX4	ATATAACACGTGGGAACCGG
GUIDES_sg0560	CBX4	GCCGAAGCCCAAACCGCTAG
GUIDES_sg0561	CBX4	CTGATGGGATATCGGAAGAG
GUIDES_sg0562	CBX4	AGGAGAACATCCTGGACCCC
GUIDES_sg0563	CBX4	AGGAGCAGCTGATGGGATAT
GUIDES_sg0564	CBX4	CTGGAAGGCGATCAGCAGCC
GUIDES_sg0565	CBX5	ATTGGGGCAACAGATTCCTG
GUIDES_sg0566	CBX5	GCGCGTGGTTAAGGGACAAG
GUIDES_sg0567	CBX5	TAGGAACATTAAATCACCAC
GUIDES_sg0568	CBX5	TCGGGGCTTTGAGAGAGGAC
GUIDES_sg0569	CBX5	TTGGGAACCTGAGAAAAACT
GUIDES_sg0570	CBX5	TTGTGGAGAAGGTGCTAGAC
GUIDES_sg0571	CBX6	GTACAGCACTTGGGAGCCCG
GUIDES_sg0572	CBX6	CCCACCCCTTCCATTTCACC
GUIDES_sg0573	CBX6	AGCTGTATGGGCCCAAGAAG
GUIDES_sg0574	CBX6	CGAGTCCAGGATGTTCTCCT
GUIDES_sg0575	CBX6	GAGAGGGAGCGTGAGCTGTA
GUIDES_sg0576	CBX6	CAGGAGGAAAGTTTTGGGTT
GUIDES_sg0577	CBX7	AGAGAGGTCCGAAACCCAAG
GUIDES_sg0578	CBX7	GAAAGGCCCACAAGTACCTG
GUIDES_sg0579	CBX7	GGCTGTACAGCATGGACCTG
GUIDES_sg0580	CBX7	GTTGGCGGTGATGTCGGTCA
GUIDES_sg0581	CBX7	ACCTGCGCTCCCCTCAAGTG
GUIDES_sg0582	CBX7	CGCAAGAAGTTCCCGCCCCG
GUIDES_sg0583	CBX8	CTCTATGGCCCCAAAAAGCG
GUIDES_sg0584	CBX8	CTGCGAGCAAGCGAGCATCC
GUIDES_sg0585	CBX8	CCCTCCTGAAGCGGCGCATA
GUIDES_sg0586	CBX8	GCATGGAATACCTCGTGAAA
GUIDES_sg0587	CBX8	TCGCTTGCTCGCAGCCTTTG
GUIDES_sg0588	CBX8	CTTTCCGTATGCGCCGCTTC
GUIDES_sg0589	CCDC101	ATGGCTGTAACTGACCACCT
GUIDES_sg0590	CCDC101	GAAAGCTCTGGACAAGATCG
GUIDES_sg0591	CCDC101	TCTGGCCACGTAGTCTCCTG
GUIDES_sg0592	CCDC101	CAACCCGGAGACGGACCCTG
GUIDES_sg0593	CCDC101	GGCCAGACCTGGAGACAAGG
GUIDES_sg0594	CCDC101	AGTCTCTGTTGGAAGAGAGG
GUIDES_sg0595	CDC6	GGTGGGAAGTTCAACAGCTG
GUIDES_sg0596	CDC6	ATGGATCAACTGGACAGCAA
GUIDES_sg0597	CDC6	TCACAGATAGAATTCTACCT
GUIDES_sg0598	CDC6	ATAGCGTGTACAATACATCC
GUIDES_sg0599	CDC6	ATGGCTAAGCAATTCTCACT
GUIDES_sg0600	CDC6	ATCTGATTTCTGGTATAAGG
GUIDES_sg0601	CDC73	TCCCAAAACCGTAAGAACAC
GUIDES_sg0602	CDC73	AAGCATGGTTATTAAAGAGG
GUIDES_sg0603	CDC73	AAGGTCTTTTGCATTAAGCA
GUIDES_sg0604	CDC73	CTTACGGTTTTGGGAAACAT
GUIDES_sg0605	CDC73	CCTTTCTTCTGATTTGGGGG
GUIDES_sg0606	CDC73	GAAGTATGATGAAGTTCGTC
GUIDES_sg0607	CDK1	GCACTCCCAATAATGAAGTG
GUIDES_sg0608	CDK1	ACACAAAACTACAGGTCAAG
GUIDES_sg0609	CDK1	GTATTCCAAAAGCTCTGGCA
GUIDES_sg0610	CDK1	GACAAAACACAATCCCCTGT
GUIDES_sg0611	CDK1	AATCAGACTAGAAAGTGAAG
GUIDES_sg0612	CDK1	AATCTCTTGATTGATGACAA
GUIDES_sg0613	CDK17	GAACCAAGAAGCACATCAGG
GUIDES_sg0614	CDK17	TTTATTTCCAGGATCAACCG
GUIDES_sg0615	CDK17	AAGTTGTCACACTATGGTAC
GUIDES_sg0616	CDK17	TAAGTGCAGTTCATCTTCCA
GUIDES_sg0617	CDK17	CAAGAAGCACATCAGGTGGC
GUIDES_sg0618	CDK17	GAAAAGGGTTTCAGCTGAAG
GUIDES_sg0619	CDK2	GAATCTGCTTATTAACACAG
GUIDES_sg0620	CDK2	TCTGCTTATTAACACAGAGG
GUIDES_sg0621	CDK2	AGGAATGCCAGTGAGAGCAG
GUIDES_sg0622	CDK2	GTGTTAATAAGCAGATTCTG
GUIDES_sg0623	CDK2	AATAATATTTGCAGCCCAGG
GUIDES_sg0624	CDK2	CAAATATTATTCCACAGCTG
GUIDES_sg0625	CDK3	GCTGCCCAAGAGAATCTCGG
GUIDES_sg0626	CDK3	CAAGTTCTATACCACAGCTG
GUIDES_sg0627	CDK3	TGGTCAATCTCAGAGTCACC
GUIDES_sg0628	CDK3	GGACACCCAGCGAAGACACA
GUIDES_sg0629	CDK3	ATAAGGGCAGCTTCCCTAAG
GUIDES_sg0630	CDK3	TGAGTTTCTGCCACTCACAT
GUIDES_sg0631	CDK5	CTGCAGCAGATCCCTCCCTG
GUIDES_sg0632	CDK5	CCAAACTCAATGCCACAGGG
GUIDES_sg0633	CDK5	GTACCCGGCCACAACATCCC
GUIDES_sg0634	CDK5	GGACGCCCACCGAGGAGCAG
GUIDES_sg0635	CDK5	ATGTCGATGACCAGTTGAAG
GUIDES_sg0636	CDK5	ACATCATTGCCGGGAAAAAG
GUIDES_sg0637	CDK7	GCACACCAACTGAGGAACAG
GUIDES_sg0638	CDK7	AGCTCCAAATAGTAACTCGG
GUIDES_sg0639	CDK7	TAGGATGTATGGTGTAGGTG
GUIDES_sg0640	CDK7	GACTTACTAGATCTCATACA
GUIDES_sg0641	CDK7	GGAGCTAGGATGTATGGTGT
GUIDES_sg0642	CDK7	GTGGCCGTAATTCGAGCACA
GUIDES_sg0643	CDK9	CAACCGCTACACCAACCGTG
GUIDES_sg0644	CDK9	GCTTCTAAAACACGAGAATG
GUIDES_sg0645	CDK9	GGTATATACTACCCTTGCAG
GUIDES_sg0646	CDK9	CATTGCTCAACAGCCCAGCA
GUIDES_sg0647	CDK9	AAGGATCTTGATCTCCCGCA
GUIDES_sg0648	CDK9	TCACGCTGTCTGAGATCAAG
GUIDES_sg0649	CDY1	GCTGCTTTATATCCCAACAG
GUIDES_sg0650	CDY1	GCCCACACGAGATCACAAAG
GUIDES_sg0651	CDY1	GCGAAAGCTGACAGCAAGGG
GUIDES_sg0652	CDY1	GCTGGAAGTGTCTTTTGCTG
GUIDES_sg0653	CDY1	TCATTCTGTGTCTTTCTGGG
GUIDES_sg0654	CDY1	AGACACAGAATGATCAGAGA
GUIDES_sg0655	CDY1B	GCTGCTTTATATCCCAACAG
GUIDES_sg0656	CDY1B	GCCCACACGAGATCACAAAG
GUIDES_sg0657	CDY1B	GCGAAAGCTGACAGCAAGGG
GUIDES_sg0658	CDY1B	GCTGGAAGTGTCTTTTGCTG
GUIDES_sg0659	CDY1B	TCATTCTGTGTCTTTCTGGG
GUIDES_sg0660	CDY1B	AGACACAGAATGATCAGAGA
GUIDES_sg0661	CDY2A	GCCCACACGAGATCACAAAG
GUIDES_sg0662	CDY2A	GCTGGAAGTGTCTTTTGCTG
GUIDES_sg0663	CDY2A	GCGAAAGCTGACAGCACGGG
GUIDES_sg0664	CDY2A	GCCATCTGGACTCTGTCCAA
GUIDES_sg0665	CDY2A	CACAGCAAGCCTTGAAATGG
GUIDES_sg0666	CDY2A	CTGGGCGAAAGCTGACAGCA
GUIDES_sg0667	CDY2B	GCCCACACGAGATCACAAAG
GUIDES_sg0668	CDY2B	GCTGGAAGTGTCTTTTGCTG
GUIDES_sg0669	CDY2B	GCGAAAGCTGACAGCACGGG
GUIDES_sg0670	CDY2B	GCCATCTGGACTCTGTCCAA
GUIDES_sg0671	CDY2B	CACAGCAAGCCTTGAAATGG
GUIDES_sg0672	CDY2B	CTGGGCGAAAGCTGACAGCA
GUIDES_sg0673	CDYL	GCAAACGAGATGCTGCTCAG
GUIDES_sg0674	CDYL	ATGTTTCCCAAGATAATGGG
GUIDES_sg0675	CDYL	TGTGGCGTCTGTTGAAGTCG
GUIDES_sg0676	CDYL	ATCTGGACTCTGTCCGAAGG
GUIDES_sg0677	CDYL	ATTTAGTGAGTTATTCTCTG
GUIDES_sg0678	CDYL	GCCCAAACCACATCGCAAAG
GUIDES_sg0679	CDYL2	GAAAGGCTACGGGAGCACCG
GUIDES_sg0680	CDYL2	ACTCCTCACAGTGCAAGAGG
GUIDES_sg0681	CDYL2	GCACCACCTCTTGCACTGTG
GUIDES_sg0682	CDYL2	ATGAGATGCTGTTCTGTGGG
GUIDES_sg0683	CDYL2	CCTGCTGTCCAGTCAGACCT
GUIDES_sg0684	CDYL2	ACACGCTCCCCACTGCGCTG
GUIDES_sg0685	CENPA	CTCGGCCTGCATGTAAGGTG
GUIDES_sg0686	CENPA	AGGATGTGCAACTGGCCCGG
GUIDES_sg0687	CENPA	ATATGTGTTAAATTCACTCG
GUIDES_sg0688	CENPA	TGTTAAATTCACTCGTGGTG
GUIDES_sg0689	CENPA	CCGAGTTACTCTCTTCCCAA
GUIDES_sg0690	CENPA	GGACTTCAATTGGCAAGCCC
GUIDES_sg0691	CENPC	GGCTGCAAAGGATCTCCAAG
GUIDES_sg0692	CENPC	AATGTCTGGAAAGAATGATG
GUIDES_sg0693	CENPC	AAACCTTTGGAGTACTGGCG
GUIDES_sg0694	CENPC	TCTCCTCGCCAGTACTCCAA
GUIDES_sg0695	CENPC	GAGATCCTTTGCAGCCAACG
GUIDES_sg0696	CENPC	CCAACACACCAAATGTTCGC
GUIDES_sg0697	CHAF1A	GGACTGCTCAGCAACCACAC
GUIDES_sg0698	CHAF1A	CCTCTAAGTCCCGGCTCAAG
GUIDES_sg0699	CHAF1A	TCGGCCCCCAAAGAGGACAG
GUIDES_sg0700	CHAF1A	GGGTACCTGTCTGAGGACGA
GUIDES_sg0701	CHAF1A	GAAGCTCCTGGACTATGAGG
GUIDES_sg0702	CHAF1A	CTATGAGGTGGACAGTGATG
GUIDES_sg0703	CHAF1B	AGGCCACAGCAAACACCAGG
GUIDES_sg0704	CHAF1B	CAGAAGCACGGAATCCTCCG
GUIDES_sg0705	CHAF1B	CTGGGTGTCATACAGAAGCA
GUIDES_sg0706	CHAF1B	GGGGAAATTTTAGCATCGGG
GUIDES_sg0707	CHAF1B	ATTGGACAAAAATTCCACGA
GUIDES_sg0708	CHAF1B	GATGCTAAAATTTCCCCAGT
GUIDES_sg0709	CHD1	CTGAGTTAAGTGTCTATCAG
GUIDES_sg0710	CHD1	TGTAGTGATCCCAATCACGA
GUIDES_sg0711	CHD1	CCAGTTCATATCACGGCAAG
GUIDES_sg0712	CHD1	CCTGGATTTCTAATCACGTG
GUIDES_sg0713	CHD1	GTGAATCCAAGTCTGATGGT
GUIDES_sg0714	CHD1	CAACTTGATAGGCCTGAGAA
GUIDES_sg0715	CHD1L	TTCGTGGCATGTCCAATACG
GUIDES_sg0716	CHD1L	CAAGAGAAGGAGACTCATAG
GUIDES_sg0717	CHD1L	TTGTGGAGGGATCTACCAAA
GUIDES_sg0718	CHD1L	AGGGATCTACCAAAAGGAAG
GUIDES_sg0719	CHD1L	CGTATTGGACATGCCACGAA
GUIDES_sg0720	CHD1L	CTCTGAGGAGAGCGAGCCAG
GUIDES_sg0721	CHD2	AAGAAAGACGACGTGACTGG
GUIDES_sg0722	CHD2	TAAGAAACCATTTCGTCCAG
GUIDES_sg0723	CHD2	ACTGAGATATCAGAGAGTCC
GUIDES_sg0724	CHD2	GAAAGAGAACAAGGAGAACA
GUIDES_sg0725	CHD2	AGTTCTAGGAAAGACAAAGA
GUIDES_sg0726	CHD2	AGGAGAAACAAATGAGTTCT
GUIDES_sg0727	CHD3	GATCTCATTGAGTTTCCCCG
GUIDES_sg0728	CHD3	GTTGCTGAGCGACATGAAGG
GUIDES_sg0729	CHD3	GGGGGGTATTCGGGACAGCG
GUIDES_sg0730	CHD3	CCGAGCGCAGCATCCTCAGC
GUIDES_sg0731	CHD3	GGCACAGAAGACATGACTAT
GUIDES_sg0732	CHD3	CGGGGAAACTCAATGAGATC
GUIDES_sg0733	CHD4	TTCAAGGGTGAAATGAACCG
GUIDES_sg0734	CHD4	GAATTCCCCCAGTTGCTGTG
GUIDES_sg0735	CHD4	TGTAACCTCACAGCAACTGG
GUIDES_sg0736	CHD4	ACATGTTCAAGTAAGCAGCC
GUIDES_sg0737	CHD4	CGGGTGCCCGGTTTGCCAGG
GUIDES_sg0738	CHD4	AACACTCCACCTCAGCAAAG
GUIDES_sg0739	CHD5	ACTCTCCACTCTATCCAAGG
GUIDES_sg0740	CHD5	CGCGTACCTGAACATGACGC
GUIDES_sg0741	CHD5	GGACCCCAACCACCCCGCCA
GUIDES_sg0742	CHD5	CCCCGGCGCGGTTGGTCAGG
GUIDES_sg0743	CHD5	CAACGCCCGCCTGGCTGAAG
GUIDES_sg0744	CHD5	CGCGGTTGGTCAGGCGGCTC
GUIDES_sg0745	CHD6	ACTTCCCCTTTAACACCACG
GUIDES_sg0746	CHD6	CTAGGCGGTTAATTATCACG
GUIDES_sg0747	CHD6	CCTAGATAATATCTGCCACG
GUIDES_sg0748	CHD6	TTAGATGTCAGCTCCCTGAG
GUIDES_sg0749	CHD6	GCGTCCCTATGAGTTTGAGG
GUIDES_sg0750	CHD6	GAACTCTCTCTTCCCCGCTC
GUIDES_sg0751	CHD7	CAATGAAGGATCTACCCAGG
GUIDES_sg0752	CHD7	CTCCAATGAAGGATCTACCC
GUIDES_sg0753	CHD7	TCAATCTTGAAGATGGGACT
GUIDES_sg0754	CHD7	TGAAGATGGGACTAGGCTGG
GUIDES_sg0755	CHD7	TCTTGAAGATGGGACTAGGC
GUIDES_sg0756	CHD7	CTGGGTAGATCCTTCATTGG
GUIDES_sg0757	CHD8	ACCACATCTCCAGTTCAGCC
GUIDES_sg0758	CHD8	GCCGGGCTGAACTGGAGATG
GUIDES_sg0759	CHD8	ATCTCCAGTTCAGCCCGGCG
GUIDES_sg0760	CHD8	AGAATTGAACTGTTTGGGAA
GUIDES_sg0761	CHD8	CTAGAGTTAGCTGTCTGTAC
GUIDES_sg0762	CHD8	CAGACAGCTAACTCTAGAAA
GUIDES_sg0763	CHD9	CCTATAGTCAAAAAAAGGCG
GUIDES_sg0764	CHD9	TCAAAAAAAGGCGAGGAAGG
GUIDES_sg0765	CHD9	ATATCACACCATTGGCACCA
GUIDES_sg0766	CHD9	AAAATGGCTTAAGGAGCACC
GUIDES_sg0767	CHD9	AGATGATGCACCAAAGAGAA
GUIDES_sg0768	CHD9	TAAGGAGCACCCGGGTTATG
GUIDES_sg0769	CHEK1	GGTGTGTCAGAGTCTCCCAG
GUIDES_sg0770	CHEK1	CCCATAAGGAAAGACCTGTG
GUIDES_sg0771	CHEK1	AGGCCCCGAGTCACTTCAGG
GUIDES_sg0772	CHEK1	AAGCATATGATCAGGACATG
GUIDES_sg0773	CHEK1	ACACACCACCTGAAGTGACT
GUIDES_sg0774	CHEK1	AGTCAGTTACTTGGCACCCC
GUIDES_sg0775	CHRAC1	GCCACCTATTCCTACAGACA
GUIDES_sg0776	CHRAC1	TATTCCTACAGACACGGCAG
GUIDES_sg0777	CHRAC1	CTACAGACACGGCAGTGGAA
GUIDES_sg0778	CHRAC1	CGAGGTGTCCAGCATCAACC
GUIDES_sg0779	CHRAC1	CAGCATCAACCAGGAGGCGT
GUIDES_sg0780	CHRAC1	ATGACCCGGATGCGGGATAG
GUIDES_sg0781	CHTOP	GTAAGAGTAACATCCAGGCA
GUIDES_sg0782	CHTOP	GGCCTACCCATAATCCAGAG
GUIDES_sg0783	CHTOP	ACCAGAACCCTACTTAGGGG
GUIDES_sg0784	CHTOP	CTCATTTAGAGACATCTTGG
GUIDES_sg0785	CHTOP	CCGCTCATTTAGAGACATCT
GUIDES_sg0786	CHTOP	GTGCTTTTTAGCACAACTTT
GUIDES_sg0787	CHUK	TGGTGTCATTGGATACCTGG
GUIDES_sg0788	CHUK	GAGCTACAGAAGAGCCCCTA
GUIDES_sg0789	CHUK	CAGAAAAAATGCTAAAAGCA
GUIDES_sg0790	CHUK	GAGCCCCTATGGAAGACGTC
GUIDES_sg0791	CHUK	TACAGCGAGCAGATGACGTA
GUIDES_sg0792	CHUK	TAACTGCTTATATAGATCAA
GUIDES_sg0793	CIR1	ATAGCGGAGATGAGAAACAG
GUIDES_sg0794	CIR1	GCACCCCTCGGAGCTAATAG
GUIDES_sg0795	CIR1	CATCTCCGCTATTAGCTCCG
GUIDES_sg0796	CIR1	TACAAATTTGAATGGCAGAA
GUIDES_sg0797	CIR1	AGACCGAATACAAATTTGAA
GUIDES_sg0798	CIR1	AACATCAGAGATCAGCCCTT
GUIDES_sg0799	CIT	CGCCAAGTAAATCGCTCCTG
GUIDES_sg0800	CIT	GGATACTGTAATTGGTGAAG
GUIDES_sg0801	CIT	AGAATTTATTGGTTCCAATG
GUIDES_sg0802	CIT	AGGGAAGCTGTTGGAAGAGG
GUIDES_sg0803	CIT	GACAGGGAAGCTGTTGGAAG
GUIDES_sg0804	CIT	GAAGAGGCGGCAAACACAGC
GUIDES_sg0805	CLNS1A	GAGGATTCAGATGACTACGA
GUIDES_sg0806	CLNS1A	CGATGGAGAAGAATATGATG
GUIDES_sg0807	CLNS1A	TCCTTCTAATCTCTCCAGTG
GUIDES_sg0808	CLNS1A	TCAAACTGTCCAGCAACTGT
GUIDES_sg0809	CLNS1A	TTATCCCATCTAACAGCAGA
GUIDES_sg0810	CLNS1A	ATCCTCAGGATCTGGATGCA
GUIDES_sg0811	CLOCK	AACACCAACCAAGATCCCGA
GUIDES_sg0812	CLOCK	GCTGGTAAATGCTGCCTGGG
GUIDES_sg0813	CLOCK	CGGATACGAGCACTCCACCC
GUIDES_sg0814	CLOCK	TACTATGCTTATGGGCCAGG
GUIDES_sg0815	CLOCK	TGGCCCATAAGCATAGTACT
GUIDES_sg0816	CLOCK	GAACAACTTCAGATGGTCCA
GUIDES_sg0817	CRB2	CAGTCTCAGGACAAGCACAG
GUIDES_sg0818	CRB2	GATCCACACAGGACCCTCCG
GUIDES_sg0819	CRB2	CGGAACCTGCAGTGACACTG
GUIDES_sg0820	CRB2	TCGATGTCCAGCTCGCAGCG
GUIDES_sg0821	CRB2	ACATCGATGAGTGTGCATCC
GUIDES_sg0822	CRB2	GCACACACAGAGCGCCGTGG
GUIDES_sg0823	CREBBP	GTACAAAAAGATGCTGGACA
GUIDES_sg0824	CREBBP	GTATTTTTTGATCAGGTGGG
GUIDES_sg0825	CREBBP	GGAGTGGTACAAAAAGATGC
GUIDES_sg0826	CREBBP	ATAGGGCAGTTCCTTGGCAC
GUIDES_sg0827	CREBBP	AATGCTCTCTTCTAACACAT
GUIDES_sg0828	CREBBP	TCAAACAAGCAACTGAAGAC
GUIDES_sg0829	CSNK2A1	GCTTACTGCAAGAGAGGCAA
GUIDES_sg0830	CSNK2A1	GATCATAATTGTCATGTCCA
GUIDES_sg0831	CSNK2A1	GTGCCAACCCCTTCACCCCT
GUIDES_sg0832	CSNK2A1	CCCTTCACCCCTTGGACCTC
GUIDES_sg0833	CSNK2A1	TTGTCATGTCCATGGAAAAA
GUIDES_sg0834	CSNK2A1	TAGTTTGGATATGTGGAGTT
GUIDES_sg0835	CSRP2BP	ATAAGGTTTCAAGATCCGAG
GUIDES_sg0836	CSRP2BP	TACTCCCGTGAGCATCTACG
GUIDES_sg0837	CSRP2BP	CGCACATAACAGTAATCGAG
GUIDES_sg0838	CSRP2BP	TTCTGTTCGTCCACCCTGAA
GUIDES_sg0839	CSRP2BP	AAAAAAGTCATCATTGCCTT
GUIDES_sg0840	CSRP2BP	ATCCCTGCTCTTCTCCATTC
GUIDES_sg0841	CTBP1	GACTGCGTGACCCTGCACTG
GUIDES_sg0842	CTBP1	GGCATCCATCGAGATGCGAG
GUIDES_sg0843	CTBP1	CCTGAAGAACTGTGTCAACA
GUIDES_sg0844	CTBP1	ATCCATCGAGATGCGAGAGG
GUIDES_sg0845	CTBP1	CGCTGTACCATGCAGCATGG
GUIDES_sg0846	CTBP1	CAATCCGGACGATGATGCGG
GUIDES_sg0847	CTBP2	CTTAGCACAAGCCCTCAAGG
GUIDES_sg0848	CTBP2	TCACTGTACCAGGCAGTGTG
GUIDES_sg0849	CTBP2	ACCTGTACCGGAGGAACACG
GUIDES_sg0850	CTBP2	GTGGTACATCATGGCGCCCA
GUIDES_sg0851	CTBP2	TGCAGACGGGATGTTGCACA
GUIDES_sg0852	CTBP2	GCTCTGACTCATGCACGTCG
GUIDES_sg0853	CTCF	GAAACGAAGAAGAGTAAACG
GUIDES_sg0854	CTCF	CGACCCCAACTTCGTCCCTG
GUIDES_sg0855	CTCF	TGTCGAGAAGCTGCTTCTGG
GUIDES_sg0856	CTCF	AGACATGCTGATAATTGTGC
GUIDES_sg0857	CTCF	GCTTTTGTCTGTTCTAAGTG
GUIDES_sg0858	CTCF	ATTATCAGCATGTCTTGCCA
GUIDES_sg0859	CTCFL	TGAACATGCAGACATCACAG
GUIDES_sg0860	CTCFL	GTTATTGGCTGAAAGAACAA
GUIDES_sg0861	CTCFL	GAACTGTTCTCCCTTCGTGG
GUIDES_sg0862	CTCFL	TATGTTTATAGCGCCTGTGT
GUIDES_sg0863	CTCFL	GTGGAGAACTCGTCCGACAC
GUIDES_sg0864	CTCFL	GTGTCGGACGAGTTCTCCAC
GUIDES_sg0865	CTR9	GGTAGTGGCAGTGAACAAGA
GUIDES_sg0866	CTR9	ATTTTTCCCTTCATTGATGG
GUIDES_sg0867	CTR9	AAGAATCTGTATGCTGCCAA
GUIDES_sg0868	CTR9	TCTTCTTTTTGGATATAGGT
GUIDES_sg0869	CTR9	ATTGATGGAGGCAGACGTTC
GUIDES_sg0870	CTR9	TCTGAGTACTTGTTTGTAGA
GUIDES_sg0871	CUL1	TCGCTTCATAAACAACAACG
GUIDES_sg0872	CUL1	TGAAAATGCAAATGTTGATG
GUIDES_sg0873	CUL1	CAGTATCGAGCCAGCAACTC
GUIDES_sg0874	CUL1	ACTGGATGATTGGGCCATCT
GUIDES_sg0875	CUL1	TATAATTTTATTAAGGTATC
GUIDES_sg0876	CUL1	ACCTTAATAAAATTATATCT
GUIDES_sg0877	CUL2	AGGGATGACAGAGAATGAAG
GUIDES_sg0878	CUL2	CATTTGGTATGTTGTAACCA
GUIDES_sg0879	CUL2	TTACTGAAGAAGTCAGCGAA
GUIDES_sg0880	CUL2	CATGGTTACAACATACCAAA
GUIDES_sg0881	CUL2	TGATACGAACTATAGCAGCT
GUIDES_sg0882	CUL2	CAGCACTCAGATGAATGAAA
GUIDES_sg0883	CUL3	CCTGTGGTAAACCAACACAG
GUIDES_sg0884	CUL3	TTCTACTTAGCCAAACACAG
GUIDES_sg0885	CUL3	GCCCTACAGTCCCTCGCCTG
GUIDES_sg0886	CUL3	CCGCTGTGTTGGTTTACCAC
GUIDES_sg0887	CUL3	TGGGATGTTGCACTTTGGTG
GUIDES_sg0888	CUL3	GCTGGTGGGATGTTGCACTT
GUIDES_sg0889	CUL4A	TTTTATCTTGGAAAGCACAG
GUIDES_sg0890	CUL4A	GTGCTGATTAAAAGTCCCAA
GUIDES_sg0891	CUL4A	ACAGTGGTCGAAAACTTCAG
GUIDES_sg0892	CUL4A	GGTGCTCCTCATGTTCAACG
GUIDES_sg0893	CUL4A	CAGCACACGTGCTTTGCCAC
GUIDES_sg0894	CUL4A	GGGACATGCTGTTTTAAAAG
GUIDES_sg0895	CUL4B	CAGTTTAGAAGAGATCAAGC
GUIDES_sg0896	CUL4B	TTTTACCTAGGCAAACATAG
GUIDES_sg0897	CUL4B	CTTCAGTGGCAGTCAACCCT
GUIDES_sg0898	CUL4B	TTGGCCGACATATGTGCCTA
GUIDES_sg0899	CUL4B	GGTGCTGCTAATGTTTAATG
GUIDES_sg0900	CUL4B	TCCTGCCACTATGTTTGCCT
GUIDES_sg0901	CUL5	CAATACAGCGAGCTGAAACG
GUIDES_sg0902	CUL5	TCCCTGATGCTGAACTTAGG
GUIDES_sg0903	CUL5	AGTTGGTCAATATGATTTGG
GUIDES_sg0904	CUL5	ACTCCTGGTTCACTGAGAAG
GUIDES_sg0905	CUL5	TCTTTGGGTGAGTTGACTTG
GUIDES_sg0906	CUL5	TACCCTCTTCTCAGTGAACC
GUIDES_sg0907	CXXC1	AAGTATTGCTCAGATGACTG
GUIDES_sg0908	CXXC1	ATAAATGGAAACACCCAGAG
GUIDES_sg0909	CXXC1	CCTTGCATTGCTGAAGAGCA
GUIDES_sg0910	CXXC1	ATCGGCGTTCCATTTCCTGA
GUIDES_sg0911	CXXC1	GCTCAAAGACATCACGTACA
GUIDES_sg0912	CXXC1	CCATTTCCTGAAGGCGAGTG
GUIDES_sg0913	DAPK3	CGTGAACTACGACTTCGACG
GUIDES_sg0914	DAPK3	CGACATCTTCGAGAACAAGA
GUIDES_sg0915	DAPK3	GGAGAAGGAGTCGCTGACGG
GUIDES_sg0916	DAPK3	CTTCGAGAACAAGACGGACG
GUIDES_sg0917	DAPK3	GTAGTTCACGGCTGAGATGT
GUIDES_sg0918	DAPK3	CAAGAACATCTTCGGCACCC
GUIDES_sg0919	DAXX	GGAAATGTCCGTCTCCACAG
GUIDES_sg0920	DAXX	AATGTTGCAAGACAAAAGTG
GUIDES_sg0921	DAXX	GGTTCTTCTGACAGTAACGA
GUIDES_sg0922	DAXX	TGCTCCATTCTCTAAGACAG
GUIDES_sg0923	DAXX	GTCATCTGTCTCAGCTCTGG
GUIDES_sg0924	DAXX	GGAGGCCACAGATTCTGAAG
GUIDES_sg0925	DDB1	GTACCAGCTCTCTGACAGTG
GUIDES_sg0926	DDB1	CAACCACTACAACAACATCA
GUIDES_sg0927	DDB1	GCTGCTTGCCTACAAGCCCA
GUIDES_sg0928	DDB1	TGACCTCACTGTCAGAGAGC
GUIDES_sg0929	DDB1	CTATGAGTGGACAACAGAGA
GUIDES_sg0930	DDB1	CAATAAAGTCATCAAAAGTG
GUIDES_sg0931	DDB2	ACAACAATGAGGTTGTAGCG
GUIDES_sg0932	DDB2	GGTATCGGCCCACAACAATG
GUIDES_sg0933	DDB2	CAAAAAGAAAGTGACGCATG
GUIDES_sg0934	DDB2	GATCTCGCTCTTCTGGTCCG
GUIDES_sg0935	DDB2	TTTCACTGTTTGATCTACGG
GUIDES_sg0936	DDB2	GATCTACGGAGGCTGTGGCC
GUIDES_sg0937	DDX21	TATGGGATTTGCTGATCAAG
GUIDES_sg0938	DDX21	ACATCTGGTCCACTTCATCC
GUIDES_sg0939	DDX21	GCAACATTAAATACCCAATG
GUIDES_sg0940	DDX21	AGTGGAAGAGATTTTAAGTG
GUIDES_sg0941	DDX21	ATTTCTGTTACTGATGCGGT
GUIDES_sg0942	DDX21	CTGTATTTCTGTTACTGATG
GUIDES_sg0943	DDX50	CATGACTCTGGAAAGCCTAG
GUIDES_sg0944	DDX50	TCAGAGGTGATCAAAGATCG
GUIDES_sg0945	DDX50	TCAGTCTCTGAGCTGATGGT
GUIDES_sg0946	DDX50	GGGGTTTGTGACCATGACTC
GUIDES_sg0947	DDX50	ACCAGAATGTGCCTCCTGAA
GUIDES_sg0948	DDX50	CTGTTTTATGTGTGGATTCA
GUIDES_sg0949	DEK	GGAACAGTTCTGGAATGGCA
GUIDES_sg0950	DEK	TAAATAGTGAACTAGTGAAG
GUIDES_sg0951	DEK	GCAAAGGCAGTAAAAAGGAA
GUIDES_sg0952	DEK	GGAACGGAACAGTTCTGGAA
GUIDES_sg0953	DEK	GTTCTTGATTTGGAGAGATC
GUIDES_sg0954	DEK	CATCTGTGAGGTTCTTGATT
GUIDES_sg0955	DIDO1	CATGAAACCATTCTTCACAG
GUIDES_sg0956	DIDO1	AAGGGATCCAGAGTCGCCTG
GUIDES_sg0957	DIDO1	GGAGCCCGAGAACGATCAGG
GUIDES_sg0958	DIDO1	GCATTTCTGAGGCTCGAGGG
GUIDES_sg0959	DIDO1	CGATTGTGTGGGCATTTCTG
GUIDES_sg0960	DIDO1	GCTGGCGGCAAATGCAATAC
GUIDES_sg0961	DMAP1	GAAGCTACCCCAGAAAAAGG
GUIDES_sg0962	DMAP1	AGTCTGCAGGTGTCACGCTG
GUIDES_sg0963	DMAP1	CAGACACCACTGCAGAGCAG
GUIDES_sg0964	DMAP1	TGTGGGACAGAAGAAGATCA
GUIDES_sg0965	DMAP1	CTGGGGTAGCTTCTTTTTGG
GUIDES_sg0966	DMAP1	TTTCCAGACTTCAAGTCTGC
GUIDES_sg0967	DNAJC1	AGTATGGTTAAGTTCCCAGG
GUIDES_sg0968	DNAJC1	ATCTGGCTATTTTGTCCCAG
GUIDES_sg0969	DNAJC1	GGCACCTGAATGGACAGAAG
GUIDES_sg0970	DNAJC1	TATTTTGTCCCAGCGGTCAG
GUIDES_sg0971	DNAJC1	AACCAAAGCCAAGCAACTGA
GUIDES_sg0972	DNAJC1	TGGCGTTGCAGCAGTACCCA
GUIDES_sg0973	DNAJC2	TTTCTGATAATGAGGCAGAG
GUIDES_sg0974	DNAJC2	AAGCTGAATTAGAAGCTGCT
GUIDES_sg0975	DNAJC2	GGTTAAAATGATGGAAGAAG
GUIDES_sg0976	DNAJC2	GGCAGTTCTTTTGACTCCAG
GUIDES_sg0977	DNAJC2	ATGAACATACATTCTTCCTC
GUIDES_sg0978	DNAJC2	AGAACTGCCAAAGATGTTAT
GUIDES_sg0979	DNMT1	AGGTGCACTGATAGCCCATG
GUIDES_sg0980	DNMT1	AGTTCCTGACATTCTCCAGG
GUIDES_sg0981	DNMT1	ACGGCGTGGCCCAGACTAGG
GUIDES_sg0982	DNMT1	GAGGGTGAGCTTCAGGACCA
GUIDES_sg0983	DNMT1	AAGCTTGATCTCCAAGCCAA
GUIDES_sg0984	DNMT1	TATGGAAGGCTCGAGTGGGA
GUIDES_sg0985	DNMT3A	AAGTGAGGACCATTACTACG
GUIDES_sg0986	DNMT3A	CTCCAGCTTATCATTCACAG
GUIDES_sg0987	DNMT3A	GAGCAGGGTTGACGATGGAG
GUIDES_sg0988	DNMT3A	CTTGCGAGCAGGGTTGACGA
GUIDES_sg0989	DNMT3A	TCATGAAGACAGGAAAATGC
GUIDES_sg0990	DNMT3A	GGAGTGGGGCCCATTCGATC
GUIDES_sg0991	DNMT3B	GAATTACTCACGCCCCAAGG
GUIDES_sg0992	DNMT3B	GGCGTGAGTAATTCAGCAGG
GUIDES_sg0993	DNMT3B	GCTGAATTACTCACGCCCCA
GUIDES_sg0994	DNMT3B	CGTCGCTTCTGAAGTGTGTG
GUIDES_sg0995	DNMT3B	AAAGAGTTGGGCATAAAGGT
GUIDES_sg0996	DNMT3B	TGTTGGAACCGTGAAGCACG
GUIDES_sg0997	DNMT3L	ACCATCCCAGATGTCCACGG
GUIDES_sg0998	DNMT3L	CATTCTGCAAGGATCCGCCG
GUIDES_sg0999	DNMT3L	CTGGGATGTTGCTCCACACG
GUIDES_sg1000	DNMT3L	TCTTATTGCATATGAAGTCA
GUIDES_sg1001	DNMT3L	AACGGAGCTTGAGAGCTCAC
GUIDES_sg1002	DNMT3L	CAGCATGGACGTGATTTTGG
GUIDES_sg1003	DNTTIP2	GCACTCTAATCTGAACTCTG
GUIDES_sg1004	DNTTIP2	GATTAAACTTTGCTTCCCAG
GUIDES_sg1005	DNTTIP2	GGGTACACCTGTGAATTCAG
GUIDES_sg1006	DNTTIP2	ACAAGCAGCAGCATAGACCC
GUIDES_sg1007	DNTTIP2	CTGAGTATCAAGCAGTTGGG
GUIDES_sg1008	DNTTIP2	CGACAAAAAACAGCAGGGGA
GUIDES_sg1009	DOT1L	CCTCCCGGAAGCCTCCTCAG
GUIDES_sg1010	DOT1L	GCTGTGTAAACTCAGGTCCG
GUIDES_sg1011	DOT1L	GACAAGACCCCACTGCTGAG
GUIDES_sg1012	DOT1L	CTCCCCACTCACCTCAGACG
GUIDES_sg1013	DOT1L	CCATTTTCCAAGGTTTTCGG
GUIDES_sg1014	DOT1L	CCCCCGTGCTCAAGAAGGAG
GUIDES_sg1015	DPF1	TGAACATGACGGCAGCCGTG
GUIDES_sg1016	DPF1	CTGCCTGAGTCCCCCCATGG
GUIDES_sg1017	DPF1	CAAGAAGACGGGGTGTCCCG
GUIDES_sg1018	DPF1	CACCGTGAATTGTAAACACG
GUIDES_sg1019	DPF1	ACAATTCACGGTGAACATGA
GUIDES_sg1020	DPF1	GTACTGCCTGAGTCCCCCCA
GUIDES_sg1021	DPF2	CACTGCCGCCATCATCACGG
GUIDES_sg1022	DPF2	ACGGGGTGAGACAGTACATG
GUIDES_sg1023	DPF2	CAAGAAGACGGGACAACCCG
GUIDES_sg1024	DPF2	TCATCACGGGGGTAAATTGG
GUIDES_sg1025	DPF2	TGCAAATGTTGCAATATCTG
GUIDES_sg1026	DPF2	TGTTAATCTTTGAGTCCCCC
GUIDES_sg1027	DPF3	GGAACCGAATAAGTCCTCCG
GUIDES_sg1028	DPF3	CACCTGAAGATCCAAAACTG
GUIDES_sg1029	DPF3	GGCCGCAGCACGTACCACGG
GUIDES_sg1030	DPF3	CCAGGTGAGTGTGAGCATAG
GUIDES_sg1031	DPF3	TGGGCGAACCCCGGCCACTG
GUIDES_sg1032	DPF3	AAGCTCAAGACCAGGAGACT
GUIDES_sg1033	DPPA3	TTGAGATACATGTTACTCGG
GUIDES_sg1034	DPPA3	CGTCTCGGAGGAGATTTGAG
GUIDES_sg1035	DPPA3	ACTCATCTTCGATTTCCCTG
GUIDES_sg1036	DPPA3	TGAAAGAAGACCAACAAACA
GUIDES_sg1037	DPPA3	ACCAACAAACAAGGAGCCTA
GUIDES_sg1038	DPPA3	CCCTTAGGCTCCTTGTTTGT
GUIDES_sg1039	DPY30	GGGACTTGCTGTGCTTGCAA
GUIDES_sg1040	DPY30	TGATCCAGGTAGGCACGAGT
GUIDES_sg1041	DPY30	GCAAGTCCCTGTAATAAGAT
GUIDES_sg1042	DPY30	ATCTTATCTTTTAAAAAACA
GUIDES_sg1043	DPY30	AGAAATTCAATGGGATTTGG
GUIDES_sg1044	DPY30	ATAAGATGCTAGAAATTCAA
GUIDES_sg1045	DR1	GACTCTTCCTAATGTCCGGG
GUIDES_sg1046	DR1	CAACGATGCTCGAGAGCTGG
GUIDES_sg1047	DR1	AGTTCTCGTTTGGAAAACCT
GUIDES_sg1048	DR1	ACTCTTCTTCAGGAATGCCA
GUIDES_sg1049	DR1	CACCAGCTCTCGAGCATCGT
GUIDES_sg1050	DR1	AGTAGCATTAAAAAGAAGAA
GUIDES_sg1051	DTX3L	ACCATAGGAAGTCTGGCATG
GUIDES_sg1052	DTX3L	ATATTCACCACAAAACATCC
GUIDES_sg1053	DTX3L	AACCCAGGAAAGAGATACCC
GUIDES_sg1054	DTX3L	ACAGATTGGCTTATATGACA
GUIDES_sg1055	DTX3L	TACTTGCCTGATAATAAGGA
GUIDES_sg1056	DTX3L	CAGAATTCATGCTTGCACTT
GUIDES_sg1057	DZIP3	TTCTCATGACAGATCACACA
GUIDES_sg1058	DZIP3	TCTCTCCCAATTCATGATGG
GUIDES_sg1059	DZIP3	TGCCTCCCAGTGCAGGTCTG
GUIDES_sg1060	DZIP3	ATTGGGAGAGAATTACAGAC
GUIDES_sg1061	DZIP3	GCATGGAATTTGTGAGCGCA
GUIDES_sg1062	DZIP3	GGCAAAACTGAAAGATTTTC
GUIDES_sg1063	E2F6	ACCAGCGATACATCAAAACG
GUIDES_sg1064	E2F6	CTTGTCAGATCTGCTCCCGG
GUIDES_sg1065	E2F6	CACTCATCCAGAAGGCCCTG
GUIDES_sg1066	E2F6	GTGCACATAAGGAGCACCAA
GUIDES_sg1067	E2F6	ATAGACATCGATAGGTCCGT
GUIDES_sg1068	E2F6	TCTTGGATTTCTTTTCAACG
GUIDES_sg1069	EED	GGTGAAAAAATAATGTCCTG
GUIDES_sg1070	EED	ACGATTATGGAATATCCAGA
GUIDES_sg1071	EED	ACTCTGGTGGCAATATTTGG
GUIDES_sg1072	EED	ACACGCCAAATGCACCTGGA
GUIDES_sg1073	EED	TTAAACTGAACTCCAAACAA
GUIDES_sg1074	EED	AAGAGAATGATCCATACCAC
GUIDES_sg1075	EHMT1	AGAATCTTCCTCTCGAACGT
GUIDES_sg1076	EHMT1	AGGTTTACTGCATCGACGCG
GUIDES_sg1077	EHMT1	TCGCAGACAAAGGTGCCTGG
GUIDES_sg1078	EHMT1	CTCAGAAGCCGACGTTCGAG
GUIDES_sg1079	EHMT1	CCTTATTGTCGAGATCAAAG
GUIDES_sg1080	EHMT1	CTTCAGCACCCGCCTGATCG
GUIDES_sg1081	EHMT2	GTTGCGATCGATGTTCATGG
GUIDES_sg1082	EHMT2	TGGTTACACTCGAAAATCAG
GUIDES_sg1083	EHMT2	AAGAACCGGGTCGTACAGAG
GUIDES_sg1084	EHMT2	TTACACTCGAAAATCAGCGG
GUIDES_sg1085	EHMT2	TGATGTTGGGGTCACACAGG
GUIDES_sg1086	EHMT2	CCTTGTTGTCTAAGTCGAAG
GUIDES_sg1087	EID2	CAGAGGGTTGATAACTTCAG
GUIDES_sg1088	EID2	TGCCTAAAACGCTAAGTGGG
GUIDES_sg1089	EID2	ATATCGAGGTCCACCCTGTG
GUIDES_sg1090	EID2	TCGTAAAGGTTAAAATATCG
GUIDES_sg1091	EID2	AGGTCCAGACACGGGAACGG
GUIDES_sg1092	EID2	AGGCTTCCACGAATCGCCTG
GUIDES_sg1093	EID2B	AGCTACCATCCAGATACTCG
GUIDES_sg1094	EID2B	TACGTCGCTGACGCCACTCG
GUIDES_sg1095	EID2B	AGAAAGCGAGCTGCTGATGG
GUIDES_sg1096	EID2B	GGTAGCGCTGACTGCCTCCG
GUIDES_sg1097	EID2B	AGCCTTCCACAAACAGCCTG
GUIDES_sg1098	EID2B	CAGAGGACTGAGGGCCTCGG
GUIDES_sg1099	ELP2	TCTGCGTGACTGTCAAACTG
GUIDES_sg1100	ELP2	GAGATCGAACCTGGTCATTG
GUIDES_sg1101	ELP2	CAGTTTGACAGTCACGCAGA
GUIDES_sg1102	ELP2	GTGAAGAAATACTTGCTGTC
GUIDES_sg1103	ELP2	GACAGCAAGTATTTCTTCAC
GUIDES_sg1104	ELP2	CTGTGCACAGTAGAATTATT
GUIDES_sg1105	ELP3	AGAATAGCTAGAGAAGAACA
GUIDES_sg1106	ELP3	AACACTTGCGTAATCGTAGG
GUIDES_sg1107	ELP3	ACTTTCCGTTTCGAATTGGG
GUIDES_sg1108	ELP3	CTTGCAAGAATGAAAGACCT
GUIDES_sg1109	ELP3	CTGAACACTTGCGTAATCGT
GUIDES_sg1110	ELP3	GCTAGAGAAGAACATGGGTC
GUIDES_sg1111	ELP4	ATTTGCTGTGCAGAAAATGG
GUIDES_sg1112	ELP4	GAAGACCACGGAGAACATAG
GUIDES_sg1113	ELP4	GAGAGGTTCTCAGAAGACCA
GUIDES_sg1114	ELP4	CATCTGACAAGGTTGTGACA
GUIDES_sg1115	ELP4	ACCAACTACTACATCTGACA
GUIDES_sg1116	ELP4	AATGCCACAAGAACTAATTG
GUIDES_sg1117	ELP5	ATGGCTCTCAAGGCTCCCAG
GUIDES_sg1118	ELP5	TCTCAACTGGTCAAAAACTG
GUIDES_sg1119	ELP5	ACTGAGGAGGCCTTTCCTGG
GUIDES_sg1120	ELP5	CCTGGGCTGTGAAGTGAGCG
GUIDES_sg1121	ELP5	AGCGAGGAAGAGTTTCGTGA
GUIDES_sg1122	ELP5	CCTCGCTCACTTCACAGCCC
GUIDES_sg1123	ELP6	GCCCTGAAGCCAGTAGACAG
GUIDES_sg1124	ELP6	TCAGATGGCTCTGATGACTG
GUIDES_sg1125	ELP6	GAAGCCAGTAGACAGTGGAG
GUIDES_sg1126	ELP6	GTGGTCCTTGTGCACGACAG
GUIDES_sg1127	ELP6	TAGACAGTGGAGAGGCTCGG
GUIDES_sg1128	ELP6	CTTCAGCCACTACAGTATCG
GUIDES_sg1129	ENY2	AGAGCTAAATTAATTGAATG
GUIDES_sg1130	ENY2	CGTTACTGTTGATGACTTGG
GUIDES_sg1131	ENY2	GTGGCTGAAATCACTCCAAA
GUIDES_sg1132	ENY2	ACACGTTACTGTTGATGACT
GUIDES_sg1133	ENY2	ATTAATTGAATGTGGCTGGA
GUIDES_sg1134	ENY2	TGGCTGGAAGGATCAGTTGA
GUIDES_sg1135	EP300	TCATGCTTCTGACAAAACCG
GUIDES_sg1136	EP300	GAATCACCCTGAGTCAGGAG
GUIDES_sg1137	EP300	AGATAGATTAACAAGTGCAA
GUIDES_sg1138	EP300	AAAGGAATTGCCTTATTTCG
GUIDES_sg1139	EP300	AAGGTGCCAAGTCTGGTAGA
GUIDES_sg1140	EP300	AATGCTTTCTTCCAGAACAT
GUIDES_sg1141	EP400	AGGGGTGGTGATCTGCTGTG
GUIDES_sg1142	EP400	TGTTCAACAGCAAACACCCG
GUIDES_sg1143	EP400	CGCGACGTTCATGGGCAGGG
GUIDES_sg1144	EP400	CAGGGTGGTGACTCCCGGTG
GUIDES_sg1145	EP400	GAACGTCGCGGGGATCAGCG
GUIDES_sg1146	EP400	AGAAACTGGGTCTTAAGGGC
GUIDES_sg1147	EPC1	CTGTTGGTGTAGTACTACTG
GUIDES_sg1148	EPC1	TGGGGCAATAGAGTTTACAG
GUIDES_sg1149	EPC1	CCTTGGAACTGAATCTACAG
GUIDES_sg1150	EPC1	ATTCAAGATGAAGGATGATG
GUIDES_sg1151	EPC1	GGTGACATCAGAACAACTGA
GUIDES_sg1152	EPC1	ACTGATGGGATTCAAGATGA
GUIDES_sg1153	EPC2	ACCTGTTCCAAGTCGCAGTG
GUIDES_sg1154	EPC2	TCAATGTGCATATCAATACA
GUIDES_sg1155	EPC2	TGTTTTAGACATACAGTCAG
GUIDES_sg1156	EPC2	AAGTCGCAGTGAGGTAGCCA
GUIDES_sg1157	EPC2	CAGTATGGACAGAGTGCCAA
GUIDES_sg1158	EPC2	TTAAGTGGTTTGTAGTGGTG
GUIDES_sg1159	ERBB4	CTGTTGCTTGAGGATAAGCA
GUIDES_sg1160	ERBB4	ATTGTGCTCCAGTTGAAAGG
GUIDES_sg1161	ERBB4	CAGGGACTGGAACTGTAGAG
GUIDES_sg1162	ERBB4	TGCATGAATTTCAATGACAG
GUIDES_sg1163	ERBB4	TGGCAGCAGTCACTGACGTA
GUIDES_sg1164	ERBB4	GGTGGTTGGATTGTAGACAA
GUIDES_sg1165	ERCC6	GTGCACCAGAAATCCCCCTG
GUIDES_sg1166	ERCC6	TGTGTACAGGCTCCTGACTG
GUIDES_sg1167	ERCC6	ATCATCTGAAGAGAAATCTG
GUIDES_sg1168	ERCC6	TGCTAAAAGACCCAAAACAA
GUIDES_sg1169	ERCC6	CGGGAGCGAGCATGGAGAAT
GUIDES_sg1170	ERCC6	CTATTCTCCATGCTCGCTCC
GUIDES_sg1171	EXOSC1	CACTCCCAGCTCGTTCTCGG
GUIDES_sg1172	EXOSC1	CGAGAACGAGCTGGGAGTGG
GUIDES_sg1173	EXOSC1	AAAAGAGTTCTTAAGAGGCA
GUIDES_sg1174	EXOSC1	GTTGGACTGTGCATCACCTA
GUIDES_sg1175	EXOSC1	CAAAGTACACATCCTGTATG
GUIDES_sg1176	EXOSC1	CCTTGTCTTTTTCAGTTGCT
GUIDES_sg1177	EXOSC2	GAGCTGTCTCTTTGCACACG
GUIDES_sg1178	EXOSC2	TGAAGTAGGAGACATCGTAG
GUIDES_sg1179	EXOSC2	TCATCTCGCTGGTAACTCAG
GUIDES_sg1180	EXOSC2	GGGATGCTTCATAGCAGTAC
GUIDES_sg1181	EXOSC2	TGCATCTGTTGCTGGCTCTG
GUIDES_sg1182	EXOSC2	TCGGAACTGCATCATCTCGC
GUIDES_sg1183	EXOSC3	ATTCCAAATACTATCTCCAG
GUIDES_sg1184	EXOSC3	ATGGTCTGTATTGACAGCTG
GUIDES_sg1185	EXOSC3	TGTGGTTGCTAATAAAGACA
GUIDES_sg1186	EXOSC3	AGTGGGAAAACTCTATCCAC
GUIDES_sg1187	EXOSC3	CTGTGGACGAGCCAATGGAA
GUIDES_sg1188	EXOSC3	CAAAATTAAAGTCTGCTGGA
GUIDES_sg1189	EXOSC4	TGGCTGCTTCGAAAGTCTGG
GUIDES_sg1190	EXOSC4	CAGGACTTACGGTCCCCATG
GUIDES_sg1191	EXOSC4	GCACAGGTGAGCGCAAGCGA
GUIDES_sg1192	EXOSC4	GTAGACCACAGCCAGTGCCT
GUIDES_sg1193	EXOSC4	GGTGTTGCCCTGCTCAATGT
GUIDES_sg1194	EXOSC4	GCAGGGCAACACCAAGGCAC
GUIDES_sg1195	EXOSC5	TGGATGTAGGATCCAGCACG
GUIDES_sg1196	EXOSC5	ATCCACCAATGCCATGCAGG
GUIDES_sg1197	EXOSC5	AGTGTCTGAGTAGAGCCCCT
GUIDES_sg1198	EXOSC5	TTGCCCTGGACAGCGTGGAA
GUIDES_sg1199	EXOSC5	GCACCACGGTGATGGAGGTG
GUIDES_sg1200	EXOSC5	TGGATGCAGGTGTGCCCATG
GUIDES_sg1201	EXOSC6	CGACACGGCACACAGCACCT
GUIDES_sg1202	EXOSC6	GGCCCGCGAAGGGTGCGCGG
GUIDES_sg1203	EXOSC6	CAAGGGCTCGGCCTACCTGG
GUIDES_sg1204	EXOSC6	GACACCTCGAGCTGCGCGCG
GUIDES_sg1205	EXOSC6	TCGGCCTACCTGGAGGCGGG
GUIDES_sg1206	EXOSC6	GTACATCTCCACGCCCGCGT
GUIDES_sg1207	EXOSC7	GGGTCACACAGACATCTTGG
GUIDES_sg1208	EXOSC7	GGTGGATGCTACTCTTCAGG
GUIDES_sg1209	EXOSC7	GCTCCCGAGGACTAATGCAG
GUIDES_sg1210	EXOSC7	AGAACCCAGCAGTGCTCCCG
GUIDES_sg1211	EXOSC7	GGTAGAGGAGGTGATGACCT
GUIDES_sg1212	EXOSC7	GATTGGCTATCGGCATGTGG
GUIDES_sg1213	EXOSC8	CTGCACATTTGCTTTGCTAG
GUIDES_sg1214	EXOSC8	CGCTAGCAAAGCAAATGTGC
GUIDES_sg1215	EXOSC8	CTCATTTGCCTCGACTACGA
GUIDES_sg1216	EXOSC8	AAAGAGAACTGCCGTCCTGA
GUIDES_sg1217	EXOSC8	GAGGACTTATGCATTTCTCC
GUIDES_sg1218	EXOSC8	ACAGCAAAGGAAGTTGCAAC
GUIDES_sg1219	EXOSC9	TGACACAAATGGGCATGTGG
GUIDES_sg1220	EXOSC9	AACTGACACAAATGGGCATG
GUIDES_sg1221	EXOSC9	TGAACGAGAAGAACGTGTGA
GUIDES_sg1222	EXOSC9	CTGAGATGCAGTAAAATCGC
GUIDES_sg1223	EXOSC9	GGTGAAGTTGAATCGACTCA
GUIDES_sg1224	EXOSC9	CGAGAAGAACGTGTGATGGA
GUIDES_sg1225	EYA1	TTGGCAACTGGTGTACGGGG
GUIDES_sg1226	EYA1	GGCCAGTGTCAACCAGGAGT
GUIDES_sg1227	EYA1	AACTGGTGTACGGGGCGGTG
GUIDES_sg1228	EYA1	TCTCTTTTACCCGTCTGTAG
GUIDES_sg1229	EYA1	CAATTCCTAACCCATACAGC
GUIDES_sg1230	EYA1	TCAAAGGTTTGGAAGAAAAG
GUIDES_sg1231	EYA2	CGGCAGAAAAGCTGTCTACG
GUIDES_sg1232	EYA2	CTGATGAGACGTCATCAACG
GUIDES_sg1233	EYA2	CAGGGCAGGAATTAGTTGAG
GUIDES_sg1234	EYA2	CAATAGGAAACACAGACCCC
GUIDES_sg1235	EYA2	GACGTCTCATCAGATGACAA
GUIDES_sg1236	EYA2	GGCAGGAATTAGTTGAGTGG
GUIDES_sg1237	EYA3	TCATCTGTGGGTGTTCAGGG
GUIDES_sg1238	EYA3	GGAGTGTGACCAGGTACATG
GUIDES_sg1239	EYA3	GAACACCCACAGATGAACCA
GUIDES_sg1240	EYA3	GATGTGGCTTCTGATGACAA
GUIDES_sg1241	EYA3	GATGGTTTCAGTGGCTCAGG
GUIDES_sg1242	EYA3	GATTGGCTCAGGTTTAACAA
GUIDES_sg1243	EYA4	GCCATCAGTTGCAAAACTGT
GUIDES_sg1244	EYA4	TTACACCTGTTGGCAAACAA
GUIDES_sg1245	EYA4	TTGCCAACAGGTGTAAGAGG
GUIDES_sg1246	EYA4	TCCAAGGGTTACAGCCATGG
GUIDES_sg1247	EYA4	GTTCTACTCTATAGTTTAGG
GUIDES_sg1248	EYA4	TGTAACCCTTGGACTCCGCA
GUIDES_sg1249	EZH1	TTGGTAGTTGTACACTTGTG
GUIDES_sg1250	EZH1	GGATTGGGATCTTTGCCAAG
GUIDES_sg1251	EZH1	TGGCAAAGATCCCAATCCGA
GUIDES_sg1252	EZH1	GGGTTCATGAGCTCATCTGT
GUIDES_sg1253	EZH1	GGCAGGTGCTGTCACAGGGG
GUIDES_sg1254	EZH1	GCCAAGAGGGCAATTCAAGC
GUIDES_sg1255	EZH2	GCAAGAACTGCAGTATTCAG
GUIDES_sg1256	EZH2	ATTGCTGGCACCATCTGACG
GUIDES_sg1257	EZH2	GTTAACGGTGATCACAGGAT
GUIDES_sg1258	EZH2	CATCTGACGTGGCAGGCTGG
GUIDES_sg1259	EZH2	AACGAATTTTGTTACCCTTG
GUIDES_sg1260	EZH2	TGATGGTTAACGGTGATCAC
GUIDES_sg1261	FAM175A	TACTGCTCGGCTAAAACCAG
GUIDES_sg1262	FAM175A	GTGTTAATAGCAGAAAAACA
GUIDES_sg1263	FAM175A	TGATCTGATCTGAATGACGA
GUIDES_sg1264	FAM175A	AGATCATGACGTTTAGAGAG
GUIDES_sg1265	FAM175A	GCTAAAACCAGTGGACATAC
GUIDES_sg1266	FAM175A	TTGTTCAGACATGCCCAGAT
GUIDES_sg1267	FAM175B	TAAGAAGACAAATCACTCAG
GUIDES_sg1268	FAM175B	GTGAAGAACCTGCTCTCTGT
GUIDES_sg1269	FAM175B	GCAGATGTCCTACAGAGAGC
GUIDES_sg1270	FAM175B	CACATATTCTAAAGCGTGAG
GUIDES_sg1271	FAM175B	TCACTCGCTATTCCCAATCT
GUIDES_sg1272	FAM175B	GCGAGTTGTTGAATCTTGTC
GUIDES_sg1273	FBL	TAATGAGGTCACGGCCAGAG
GUIDES_sg1274	FBL	CCAGATCCACATCAAACCGG
GUIDES_sg1275	FBL	CACACCTTCCTGCGTAATGG
GUIDES_sg1276	FBL	CCAGTCGGGGAAGAATGTGA
GUIDES_sg1277	FBL	GTGTCCTCCATTACGCAGGA
GUIDES_sg1278	FBL	AGGTAGAGAACCTTAGCCCC
GUIDES_sg1279	FBRSL1	AGAGCCGGACAATGGCAAGG
GUIDES_sg1280	FBRSL1	TCCACGGACTTGGGCCACGG
GUIDES_sg1281	FBRSL1	GTCGGTTCCAGGCCTCATGG
GUIDES_sg1282	FBRSL1	CTGAGCAGCCACGCCTTTGG
GUIDES_sg1283	FBRSL1	TGAGGGTCCAAATGGGTTGG
GUIDES_sg1284	FBRSL1	AGCAGACCGAGCACCTTTGG
GUIDES_sg1285	FOXA1	ATGAACACCATGACTACGAG
GUIDES_sg1286	FOXA1	GCTCATGCACGGGTTCATGG
GUIDES_sg1287	FOXA1	GAATGGCCTGGGCCCCTACG
GUIDES_sg1288	FOXA1	CAGCTACTACGCAGACACGC
GUIDES_sg1289	FOXA1	GATGTTAGGAACTGTGAAGA
GUIDES_sg1290	FOXA1	AAGGGCATGAAACCAGCGAC
GUIDES_sg1291	FOXO1	GGGTGACAGCAACAGCTCGG
GUIDES_sg1292	FOXO1	GGTGGCGCAAACGAGTAGCA
GUIDES_sg1293	FOXO1	GCCATTGCAGCTGCTCACGG
GUIDES_sg1294	FOXO1	TAAGGGTGACAGCAACAGCT
GUIDES_sg1295	FOXO1	CGGGACGAGCTGCTCTTGCG
GUIDES_sg1296	FOXO1	CACGAATGAACTTGCTGTGT
GUIDES_sg1297	FOXP1	TCCGACGCAACGCGGCCACG
GUIDES_sg1298	FOXP1	TGCTTACTTCCGACGCAACG
GUIDES_sg1299	FOXP1	TGCATTGAGAGGTGTGCAGT
GUIDES_sg1300	FOXP1	TCCACGTGGCCGCGTTGCGT
GUIDES_sg1301	FOXP1	TGCATGTTTTTAATAAGGGA
GUIDES_sg1302	FOXP1	ATTAAAGATGCATATGTAAA
GUIDES_sg1303	FOXP2	TCAGGCGTAATGCAGCAACT
GUIDES_sg1304	FOXP2	CTATCATGGAGTCATCTGAC
GUIDES_sg1305	FOXP2	CTCGAACAAAACACTTGTGC
GUIDES_sg1306	FOXP2	CACTTAATGAAATTTACAGC
GUIDES_sg1307	FOXP2	TTACTTATGCAACTCTCATA
GUIDES_sg1308	FOXP2	ATGAGAGTTGCATAAGTAAA
GUIDES_sg1309	FOXP3	CTTGAGGGAGAAGACCCCAG
GUIDES_sg1310	FOXP3	ACTGTACCATCTCTCTCTGG
GUIDES_sg1311	FOXP3	ACAGCCTGTTTGCTGTCCGG
GUIDES_sg1312	FOXP3	TCCCAAATCCCAGTGCACCC
GUIDES_sg1313	FOXP3	TCATGGCTGGGCTCTCCAGG
GUIDES_sg1314	FOXP3	ATGTCTCCTCCAGAGAGAGA
GUIDES_sg1315	FOXP4	AGAACGTCAAGGGTGCCGTG
GUIDES_sg1316	FOXP4	ACGAGCGGGAGTATCAGAAG
GUIDES_sg1317	FOXP4	CCGCTCGTCCACAGTCCACA
GUIDES_sg1318	FOXP4	TCCGCAGAAACACTGCCACC
GUIDES_sg1319	FOXP4	GCGGAAATAGGCGAACATCC
GUIDES_sg1320	FOXP4	AGATCTATAACTGGTTCACC
GUIDES_sg1321	FXR1	ACAGTACTAACCGTCGTAGG
GUIDES_sg1322	FXR1	GTAGGCGGTCTCGTAGACGA
GUIDES_sg1323	FXR1	ATCACAGTACTAACCGTCGT
GUIDES_sg1324	FXR1	GTTGGCACTAAAGAAAGCAT
GUIDES_sg1325	FXR1	AGAAAGCATTGGAAATGTGC
GUIDES_sg1326	FXR1	TTAGTGCCAACAAATACAAA
GUIDES_sg1327	FXR2	TGACAAGAAGAACCCCAGGG
GUIDES_sg1328	FXR2	TGGTGTGGTGAGGGTTCGAG
GUIDES_sg1329	FXR2	TGGATAAATCTGGTGTGGTG
GUIDES_sg1330	FXR2	GCAGTTTGGTGCGCAGGCTT
GUIDES_sg1331	FXR2	GGTGATACTCCAGCAAAGCC
GUIDES_sg1332	FXR2	ATGGTTCCCTTCATTTTTGT
GUIDES_sg1333	G2E3	GCCATTTCTTTAGTTCACGG
GUIDES_sg1334	G2E3	TAGAGACAAGTTCTTTGACA
GUIDES_sg1335	G2E3	TGATGTTTCAGACTTTGATG
GUIDES_sg1336	G2E3	GTACTGTAAAAAGCTCACTA
GUIDES_sg1337	G2E3	TTAGAAAAGAAACCAGGTGA
GUIDES_sg1338	G2E3	TGAGACATCCAATTAACTCA
GUIDES_sg1339	GADD45A	CACTGTCGGGGTGTACGAAG
GUIDES_sg1340	GADD45A	CAGTGATTAATCTCCCTGAA
GUIDES_sg1341	GADD45A	AGTCAGCGCACGATCACTGT
GUIDES_sg1342	GADD45A	ACTTTGGAGGAATTCTCGGC
GUIDES_sg1343	GADD45A	CAGTGATCGTGCGCTGACTC
GUIDES_sg1344	GADD45A	TATGACTTTGGAGGAATTCT
GUIDES_sg1345	GADD45B	CGAGACCCAGGGCACCACCG
GUIDES_sg1346	GADD45B	ACGGACGCCTGGAAGAGCCA
GUIDES_sg1347	GADD45B	CATGACGCTGGAAGAGCTCG
GUIDES_sg1348	GADD45B	GCTCGTGGCGTGCGACAACG
GUIDES_sg1349	GADD45B	CCGTGACCAGGAGACAATGC
GUIDES_sg1350	GADD45B	CTGCCTCTTGGCCATTGACG
GUIDES_sg1351	GADD45G	ATGACTCTGGAAGAAGTCCG
GUIDES_sg1352	GADD45G	CGACATCGACATAGTGCGCG
GUIDES_sg1353	GADD45G	TGCGCGTGGGCGATGTGCAG
GUIDES_sg1354	GADD45G	CCGGAACTGTGTCCTGGCCG
GUIDES_sg1355	GADD45G	CAATGTGACCTTCTGTGTGC
GUIDES_sg1356	GADD45G	CCGCGGCCAGGACACAGTTC
GUIDES_sg1357	GATAD1	GTAAGCAGGAAATTCACAGG
GUIDES_sg1358	GATAD1	GAAAAGAAAGTCTCCACCAA
GUIDES_sg1359	GATAD1	AGAAGAGTGCAGCACTGACG
GUIDES_sg1360	GATAD1	TCTCTGGGGCTAGAGAGGGT
GUIDES_sg1361	GATAD1	AAATTCACAGGAGGTCTGCT
GUIDES_sg1362	GATAD1	CCCTACTATGCTCAAATCAG
GUIDES_sg1363	GATAD2A	CAAACTGCAGAACTCAGCCT
GUIDES_sg1364	GATAD2A	CATGTGTGCACAGTGCAAGA
GUIDES_sg1365	GATAD2A	GGTTCGGCCACGACGCCCCG
GUIDES_sg1366	GATAD2A	GTGTGCAGATTCAGGGACAG
GUIDES_sg1367	GATAD2A	CAACCAGAAGAAGGCGCTCA
GUIDES_sg1368	GATAD2A	CATGACAACCAACCAGAAGA
GUIDES_sg1369	GATAD2B	AGTGAGGGGTGAAATCTGTG
GUIDES_sg1370	GATAD2B	AAATGAAGTAAGGGAGCAGG
GUIDES_sg1371	GATAD2B	CAAAGTTTGAAAGCATGGAG
GUIDES_sg1372	GATAD2B	ATGTGGGTATGCCACGCTGG
GUIDES_sg1373	GATAD2B	CACTGGAAGCAAGAAAAGAA
GUIDES_sg1374	GATAD2B	GCACAGATTTCACCCCTCAC
GUIDES_sg1375	GFI1	CACGTGCGCAGGTCCCACAG
GUIDES_sg1376	GFI1	CCGGTACATTCTCTAAACGG
GUIDES_sg1377	GFI1	CCTGTCAGTACTGTGGCAAG
GUIDES_sg1378	GFI1	AGCTTTGACTGTAAGATCTG
GUIDES_sg1379	GFI1	CCTCTTGCCACAGTACTGAC
GUIDES_sg1380	GFI1	GCACGGCTTTGTGCTGCTCC
GUIDES_sg1381	GFI1B	GGTTTGGGAATAGAGTGCTA
GUIDES_sg1382	GFI1B	AGCAGGACCAGAACTTGGCC
GUIDES_sg1383	GFI1B	GACCAACCTCAAACGAGAGC
GUIDES_sg1384	GFI1B	CTACCACCAGCCCCGTGTGC
GUIDES_sg1385	GFI1B	GAGCCTTCTTGCTCTTCACC
GUIDES_sg1386	GFI1B	TGCAGGAAGATGAACCGCTC
GUIDES_sg1387	GLYR1	TTCCACTTCCCATGAGACCA
GUIDES_sg1388	GLYR1	GGTCAACCATCCGACTCCCA
GUIDES_sg1389	GLYR1	CATCCTCAATCAGGGACAGT
GUIDES_sg1390	GLYR1	TGGCCAACTGTCCCTGATTG
GUIDES_sg1391	GLYR1	GTGACCCATTTTTAGCAAGT
GUIDES_sg1392	GLYR1	TGGGTCACACAGTGACTGTC
GUIDES_sg1393	GSE1	CGGCTTCTCCACATCCAGAG
GUIDES_sg1394	GSE1	ACTCCTTGACAAACTCTCCG
GUIDES_sg1395	GSE1	GTCTGCAGAGCAGAACCACA
GUIDES_sg1396	GSE1	GAGACGGCAGGACTGTCCCT
GUIDES_sg1397	GSE1	GGACGGACGTGTCAACCTTG
GUIDES_sg1398	GSE1	TGGACTGCAGCACTGACTCG
GUIDES_sg1399	GTF2I	AGCAAGAACCAGACCCCACG
GUIDES_sg1400	GTF2I	ATCAGCTGAACCAAGCCAGT
GUIDES_sg1401	GTF2I	GCTGGAACTTCCAACTGGCT
GUIDES_sg1402	GTF2I	CTGTGGCTGGAACTTCCAAC
GUIDES_sg1403	GTF2I	CAGCTTGATAAGCCAGCTTC
GUIDES_sg1404	GTF2I	GGGTTCAGTTTTCACTTTGA
GUIDES_sg1405	GTF3C4	AAACAGGCAGTCTGTTCCAA
GUIDES_sg1406	GTF3C4	CAAACTCTGGCAGGACTGGT
GUIDES_sg1407	GTF3C4	CCGGAGCCAAATGTGGCCAT
GUIDES_sg1408	GTF3C4	GCCTGTTTGCGATCTGTGAA
GUIDES_sg1409	GTF3C4	GCCAGAGTTTGATATATAGA
GUIDES_sg1410	GTF3C4	ATATCAAACTCTGGCAGGAC
GUIDES_sg1411	H1F0	CAAGTATTCAGACATGATCG
GUIDES_sg1412	H1F0	GGTCTGCTTGAGGACACCGG
GUIDES_sg1413	H1F0	CTTCTGAATGGACTGGCGCG
GUIDES_sg1414	H1F0	TATCAAGAGCCACTACAAGG
GUIDES_sg1415	H1F0	TCATGTCTGAATACTTGGGG
GUIDES_sg1416	H1F0	GGCTAGCCGGAAGGACCCCG
GUIDES_sg1417	H1FNT	TGAAGGAAGACACCACGCCG
GUIDES_sg1418	H1FNT	AGCCCAAGAAGCCCGCACAG
GUIDES_sg1419	H1FNT	TCCTTGGCTCTGGCACACGG
GUIDES_sg1420	H1FNT	GTCCTTCCCTGACCTCGGCG
GUIDES_sg1421	H1FNT	GGAGAAAGCCGGGACGCGCG
GUIDES_sg1422	H1FNT	GGGCCCAGTGGCGAATCCCG
GUIDES_sg1423	H1FOO	CCTGCACAAGTACCCAACAG
GUIDES_sg1424	H1FOO	GGGCCCCAAGAAACCAAGTG
GUIDES_sg1425	H1FOO	GAGTAAGAGTTCAAAACCCA
GUIDES_sg1426	H1FOO	GGCTCGCAAGCAAGGCGGCG
GUIDES_sg1427	H1FOO	GAGGCCACGGCGCATGCCAG
GUIDES_sg1428	H1FOO	CCACTGTTGGGTACTTGTGC
GUIDES_sg1429	H1FX	GCTGGCCAAGATCTACACCG
GUIDES_sg1430	H1FX	CCGAGGCCAAGAAGGTTCCG
GUIDES_sg1431	H1FX	TGGTGGTGGAGACCATCCGT
GUIDES_sg1432	H1FX	CCATTCTGCTGGTCGAACCA
GUIDES_sg1433	H1FX	GCGCCTTGATCGAGTACTTG
GUIDES_sg1434	H1FX	CTTGATCGAGTACTTGAGGT
GUIDES_sg1435	H2AFB1	CCCGGAGCTGGCGGGCAACG
GUIDES_sg1436	H2AFB1	GGCCAAGGTCCCGGAGCTGG
GUIDES_sg1437	H2AFB1	GCCCGCCAGCTCCGGGACCT
GUIDES_sg1438	H2AFB1	GACGGCCAAGGTCCCGGAGC
GUIDES_sg1439	H2AFB1	GCTCCGGGACCTTGGCCGTC
GUIDES_sg1440	H2AFB1	GCCTCGTTGCCCGCCAGCTC
GUIDES_sg1441	H2AFB2	GGTACTCAATAACCGCAGCG
GUIDES_sg1442	H2AFB2	GGCAACGAGGCCCAGAACAG
GUIDES_sg1443	H2AFB2	GGCGCCGGTCTACCTCGCTG
GUIDES_sg1444	H2AFB2	TTCGTTTTCAGTGAGCCAGG
GUIDES_sg1445	H2AFB2	CTGCTCTCGCACCGTCCGAG
GUIDES_sg1446	H2AFB2	GACTCAGGCGCTGAGCGTAG
GUIDES_sg1447	H2AFB3	GGTACTCAATAACCGCAGCG
GUIDES_sg1448	H2AFB3	GGCAACGAGGCCCAGAACAG
GUIDES_sg1449	H2AFB3	GGCGCCGGTCTACCTCGCTG
GUIDES_sg1450	H2AFB3	TTCGTTTTCAGTGAGCCAGG
GUIDES_sg1451	H2AFB3	CTGCTCTCGCACCGTCCGAG
GUIDES_sg1452	H2AFB3	GACTCAGGCGCTGAGCGTAG
GUIDES_sg1453	H2AFJ	GGTGTTGGAGTACCTTACGG
GUIDES_sg1454	H2AFJ	GGGCGGCAAAGTGCGAGCAA
GUIDES_sg1455	H2AFJ	GGCGGTGTTGGAGTACCTTA
GUIDES_sg1456	H2AFJ	GCCGCCCTGTTTCCCGCGAC
GUIDES_sg1457	H2AFJ	CGCGCGGGAGGAGCGGGATT
GUIDES_sg1458	H2AFJ	CATGTCCGGTCGCGGGAAAC
GUIDES_sg1459	H2AFV	AGCACTGTACACGGCAGCAG
GUIDES_sg1460	H2AFV	CAGAATCGCAGCACTGTACA
GUIDES_sg1461	H2AFV	AAAGGACAGTGGGAAGGCCA
GUIDES_sg1462	H2AFV	GGCAAAGCTGGAAAGGACAG
GUIDES_sg1463	H2AFV	TGCGAGTCTTCAAGTGTCTG
GUIDES_sg1464	H2AFV	GCTGGCAGGTAATGCTTCTA
GUIDES_sg1465	H2AFX	TCGGGCCGCGGCAAGACTGG
GUIDES_sg1466	H2AFX	CAAGAAGACCAGCGCCACCG
GUIDES_sg1467	H2AFX	CGCCAACGCGCTCGGCGTAG
GUIDES_sg1468	H2AFX	CCGCGGCAAGACTGGCGGCA
GUIDES_sg1469	H2AFX	GGGCGCCTTCGGCCCCACGG
GUIDES_sg1470	H2AFX	TGTACACCGGCTGCTGCGGA
GUIDES_sg1471	H2AFY	TGTCAGGTATTCCAGGACGG
GUIDES_sg1472	H2AFY	CCTGTATCTAAAAAAGCAGG
GUIDES_sg1473	H2AFY	CAAGTACAGGATTGGAGTGG
GUIDES_sg1474	H2AFY	TCTTCGCTAGCAACTCGGGG
GUIDES_sg1475	H2AFY	GCGAAGAAGCGGGGATCCAA
GUIDES_sg1476	H2AFY	AGAAGGGACGGGTCACACCC
GUIDES_sg1477	H2AFY2	AATTGGCCGGCAATGCCGCG
GUIDES_sg1478	H2AFY2	GCGGAAATTCTAGAATTGGC
GUIDES_sg1479	H2AFY2	CAATTTCGGCTGTGGTTGGG
GUIDES_sg1480	H2AFY2	CTGGTTGAGCTCCTCGTCAT
GUIDES_sg1481	H2AFY2	TTTGAGGTCAATTTCGGCTG
GUIDES_sg1482	H2AFY2	AGGTCAATTTCGGCTGTGGT
GUIDES_sg1483	H2AFZ	GATGGCTGCGCTGTACACAG
GUIDES_sg1484	H2AFZ	CTCCGGAAAGGCCAAGACAA
GUIDES_sg1485	H2AFZ	GACGACCAGTCATGGACGTG
GUIDES_sg1486	H2AFZ	GCAAGCCGGCTCTCTGCGAG
GUIDES_sg1487	H2AFZ	TGCGGTGAGGTACTCCAGGA
GUIDES_sg1488	H2AFZ	AAATGCATCAAAAGACTTAA
GUIDES_sg1489	H2BFM	CCCCGAAGCTGTCCCCACGG
GUIDES_sg1490	H2BFM	GGCTTCCTCTGAGACAACCT
GUIDES_sg1491	H2BFM	CGATGCGGTCCAATATGTCA
GUIDES_sg1492	H2BFM	GAACTTCATTATGTGCGATA
GUIDES_sg1493	H2BFM	TGGTCACGCGCTTGGTGTAA
GUIDES_sg1494	H2BFM	AACCGCCGTGGGGACAGCTT
GUIDES_sg1495	H2BFWT	AGGTGGCGAAGCTGTCCCCG
GUIDES_sg1496	H2BFWT	AGTGATGGTCTGGCGCTTGG
GUIDES_sg1497	H2BFWT	CACTGCCTGGGAGACCCGGA
GUIDES_sg1498	H2BFWT	CACAGCCATCCGGGTCTCCC
GUIDES_sg1499	H2BFWT	CCGGGTCTCCCAGGCAGTGA
GUIDES_sg1500	H2BFWT	TCACTTTCTCTGTTGCTGTA
GUIDES_sg1501	H3F3A	CGACCGGTGGTAAAGCACCC
GUIDES_sg1502	H3F3A	AGAGGGCGCACTCTTGCGAG
GUIDES_sg1503	H3F3A	CTTCCTGGGTGCTTTACCAC
GUIDES_sg1504	H3F3A	AAGCACCGATAGCTGCGCTC
GUIDES_sg1505	H3F3A	CGCTTCCAGAGCGCAGCTAT
GUIDES_sg1506	H3F3A	TCTGATAACGTCTAATTTCA
GUIDES_sg1507	H3F3B	TATCTTCGAACAGACCCACC
GUIDES_sg1508	H3F3B	AGAGGGAGCGCTTTTCCTGG
GUIDES_sg1509	H3F3B	AGCTGGCCACGAAAGCCGCC
GUIDES_sg1510	H3F3B	AGCGTGGATGGCACACAGGT
GUIDES_sg1511	H3F3B	CTTCTTCACCCCGCCGGTAG
GUIDES_sg1512	H3F3B	AGGAAAAGCGCTCCCTCTAC
GUIDES_sg1513	H3F3C	AGGATTTCAACACTGACCTG
GUIDES_sg1514	H3F3C	AGGTTTCAGAGCGCAGCCGT
GUIDES_sg1515	H3F3C	AGCCTCCTGCAGCGCACCGA
GUIDES_sg1516	H3F3C	CGGCTGCGCTCTGAAACCTC
GUIDES_sg1517	H3F3C	AGCCGTCGGTGCGCTGCAGG
GUIDES_sg1518	H3F3C	CTCCCTCACCAACCTCTGGA
GUIDES_sg1519	HAT1	TCAGTTCTCAGTCCAACAGG
GUIDES_sg1520	HAT1	TGTTGGACTGAGAACTGAGT
GUIDES_sg1521	HAT1	GTGTTTGTGCAAAATCCAGG
GUIDES_sg1522	HAT1	TTTCAAGAAGTTGAGCACCA
GUIDES_sg1523	HAT1	CCTGTAATATCAAGAACTGT
GUIDES_sg1524	HAT1	CAATGAAGATATGGCGATAG
GUIDES_sg1525	HBP1	ATTTTATCCAAGCTTGACTG
GUIDES_sg1526	HBP1	AGCTTGACTGTGGTACAGCA
GUIDES_sg1527	HBP1	ATAAGGGAAGCAATAAGGAA
GUIDES_sg1528	HBP1	CCAATATGAACTTCACAACA
GUIDES_sg1529	HBP1	GAAGATTTTGCTAGAGCTGA
GUIDES_sg1530	HBP1	AGCTGAAGGCTGTGATAATG
GUIDES_sg1531	HCFC1	GTACTCGATAATCTTGCCGG
GUIDES_sg1532	HCFC1	CCATGAAGAAGGAAAACCAG
GUIDES_sg1533	HCFC1	ATGGCCCGGCCACACAAGTG
GUIDES_sg1534	HCFC1	GAATCAATGCCTGTGGCCGG
GUIDES_sg1535	HCFC1	AAAGGCTGAGATTTCGCTGA
GUIDES_sg1536	HCFC1	CCGGAATCAATGCCTGTGGC
GUIDES_sg1537	HCFC2	CCTACATTTGCTGAAGTGTG
GUIDES_sg1538	HCFC2	TCGTTCTCCCGCTTTCACTG
GUIDES_sg1539	HCFC2	TTCTAATCATAATAGTCATG
GUIDES_sg1540	HCFC2	GCAATCAATGGTTGTGGGAT
GUIDES_sg1541	HCFC2	CAAGATCTTGTTCCAGGCAC
GUIDES_sg1542	HCFC2	AATTCACTGATTTTGCTGAA
GUIDES_sg1543	HDAC1	TGAAAAAGAGAAAGACCCAG
GUIDES_sg1544	HDAC1	CACCGAAGAGGAGAAAACCA
GUIDES_sg1545	HDAC1	CTGGACATATGAGACAGCTG
GUIDES_sg1546	HDAC1	TGACAAACGAATTGCCTGTG
GUIDES_sg1547	HDAC1	CCGCCTCCCAGCATCAGCAT
GUIDES_sg1548	HDAC1	GCACCGGGCAACGTTACGAA
GUIDES_sg1549	HDAC11	GGTCCCCTGGGTAGATGTGG
GUIDES_sg1550	HDAC11	CGACAAGCGTGTGTACATCA
GUIDES_sg1551	HDAC11	GCTTCTGTCTGACAGCATGC
GUIDES_sg1552	HDAC11	TCTGTCTGACAGCATGCTGG
GUIDES_sg1553	HDAC11	GTTTCTGTTTGAGCGTGTGG
GUIDES_sg1554	HDAC11	TACAACCGCCACATCTACCC
GUIDES_sg1555	HDAC2	GATAAATCCAAGGACAACAG
GUIDES_sg1556	HDAC2	TAAGGAAGAAGATAAATCCA
GUIDES_sg1557	HDAC2	AGAAGGAGGTCGAAGAAATG
GUIDES_sg1558	HDAC2	AATGTGGCTGATCATAAGAA
GUIDES_sg1559	HDAC2	ATAGCTTGCATCTGGACACC
GUIDES_sg1560	HDAC2	CTAATATGCAGTTTGAAGTC
GUIDES_sg1561	HDAC3	CAGTCCTGTCATAGGTCAGG
GUIDES_sg1562	HDAC3	ATCCCTCTACTCGTGCTGGG
GUIDES_sg1563	HDAC3	GACATCGCTGCTGGTAGAAG
GUIDES_sg1564	HDAC3	CCTCTACTCGTGCTGGGTGG
GUIDES_sg1565	HDAC3	GACATATGAGACATCGCTGC
GUIDES_sg1566	HDAC3	CAATATCCCTCTACTCGTGC
GUIDES_sg1567	HDAC4	GCAGCGCACAACCTCCACAG
GUIDES_sg1568	HDAC4	CGGACGCAAGGCCACCCTGG
GUIDES_sg1569	HDAC4	CTTCACGCCCACGGACAGCG
GUIDES_sg1570	HDAC4	AGCGGGGCGTTCTCTGATCG
GUIDES_sg1571	HDAC4	CCAGTTTCTGCCGGTTGAGG
GUIDES_sg1572	HDAC4	CCAGGGTGGCCTTGCGTCCG
GUIDES_sg1573	HDAC5	AAAGCCCAACATCAACGCAG
GUIDES_sg1574	HDAC5	TGGCTGTGGATTCCTCGGCG
GUIDES_sg1575	HDAC5	GGCCCAAGCAGGTGAGACCG
GUIDES_sg1576	HDAC5	TGTGTGCAGAAGTTCGCCGC
GUIDES_sg1577	HDAC5	TTTGCCATCATCCGGCCCCC
GUIDES_sg1578	HDAC5	GATTCCTCGGCGTGGTGTCC
GUIDES_sg1579	HDAC6	TCGATGTAGCTGAGGACCAG
GUIDES_sg1580	HDAC6	CTGACAGGTCGATGTAGCTG
GUIDES_sg1581	HDAC6	GGCCTGACAGTAGTAACACC
GUIDES_sg1582	HDAC6	GACATCCATCTCAGAGTCCA
GUIDES_sg1583	HDAC6	TGGACTCTGAGATGGATGTC
GUIDES_sg1584	HDAC6	GGGGTGGTGGGTCTCCAAGG
GUIDES_sg1585	HDAC7	ATCCAGCAGACACCAGGACT
GUIDES_sg1586	HDAC7	TGGCTGTTGAATGATCTGCA
GUIDES_sg1587	HDAC7	GGTCACCCGGCCCCACTGGG
GUIDES_sg1588	HDAC7	GTTCTCTCCAGACCTAGTCC
GUIDES_sg1589	HDAC7	GGAAGAAGTTGCCGTCGTCA
GUIDES_sg1590	HDAC7	TGACGACGGCAACTTCTTCC
GUIDES_sg1591	HDAC8	ATGTTGGCCTAGGGAAGGGA
GUIDES_sg1592	HDAC8	GGAGAATTTGTGCAGGGACA
GUIDES_sg1593	HDAC8	ATTTGAGCGTATTCTCTACG
GUIDES_sg1594	HDAC8	TTGGCAACACTCATTTTGGG
GUIDES_sg1595	HDAC8	AGCCTTTAATCCCAAAGCAG
GUIDES_sg1596	HDAC8	TGGGAATATTACGATTGCGA
GUIDES_sg1597	HDAC9	ATTGAGCTGGGATGGCACTG
GUIDES_sg1598	HDAC9	AGCTGAGCCAACGTGCTCTG
GUIDES_sg1599	HDAC9	GGAGATGTTCCACTAAGGGG
GUIDES_sg1600	HDAC9	AATGTTGGGCAAAGAAGGAG
GUIDES_sg1601	HDAC9	GAGCGACAGCAGTGCTTGTG
GUIDES_sg1602	HDAC9	CAGTCACCTTGAGGAAGCAG
GUIDES_sg1603	HDGF	CAAAGACCTCTTCCCTTACG
GUIDES_sg1604	HDGF	TGGATTCCTCGTAAGGGAAG
GUIDES_sg1605	HDGF	CGGCAGAAGGAGTACAAATG
GUIDES_sg1606	HDGF	CTTCCCTTACGAGGAATCCA
GUIDES_sg1607	HDGF	GGAGTACAAATGCGGGGACC
GUIDES_sg1608	HDGF	GTCGCGATCCAACCGGCAGA
GUIDES_sg1609	HDGFL1	GGGTCCCGAAGAAAAACACC
GUIDES_sg1610	HDGFL1	CGAAGAAAAACACCTGGTAG
GUIDES_sg1611	HDGFL1	GTTCCCGTACAAGGAGTGCA
GUIDES_sg1612	HDGFL1	GGCATGCCCATGTACAAGAG
GUIDES_sg1613	HDGFL1	GCTATGCCCACTGGCCGGCG
GUIDES_sg1614	HDGFL1	GACTCAGGAAGGCCGTCTCG
GUIDES_sg1615	HDGFRP2	GAGGTGCCTGAATGCCCTAG
GUIDES_sg1616	HDGFRP2	CCTCCAGAAGAACACAGACG
GUIDES_sg1617	HDGFRP2	GCCAGAAGGAGAAGAGAGTG
GUIDES_sg1618	HDGFRP2	TTTTTTTTCCGTCCCCCCAG
GUIDES_sg1619	HDGFRP2	GGAGAAGAGAGTGCGGCCCG
GUIDES_sg1620	HDGFRP2	CGCCAGGAAACCTGGCCAGA
GUIDES_sg1621	HDGFRP3	TACTGCAGATGCAAGCAGTG
GUIDES_sg1622	HDGFRP3	ACAGAGCTCTTCAGAAACTG
GUIDES_sg1623	HDGFRP3	TCTTCAGAAACTGAGGGAGA
GUIDES_sg1624	HDGFRP3	AGTTTGGAAAGTCAAACAAA
GUIDES_sg1625	HDGFRP3	TGTACTCCTTATATGGAAAA
GUIDES_sg1626	HDGFRP3	CAAAGACCTTTTTCCATATA
GUIDES_sg1627	HELLS	GGGCCTGAAGATCCGACTGG
GUIDES_sg1628	HELLS	TGAAGTTGAAATCTCTGAGA
GUIDES_sg1629	HELLS	TTCTCTCTCTGAGTAAGACA
GUIDES_sg1630	HELLS	AGATTAACTTCAGATTCTAC
GUIDES_sg1631	HELLS	ATAGGATATTCAATCAAATA
GUIDES_sg1632	HELLS	GAACCCCCAGTCGGATCTTC
GUIDES_sg1633	HIF1AN	TGTGGTTGGTTACGAAACAG
GUIDES_sg1634	HIF1AN	AGGCACTCGAACTGATCCGG
GUIDES_sg1635	HIF1AN	TTGACAATCCCGACTACGAG
GUIDES_sg1636	HIF1AN	ACTTTCTGATGAGCTTTGAG
GUIDES_sg1637	HIF1AN	GGGATGTAAAGAACATCACC
GUIDES_sg1638	HIF1AN	ATATTCAATTCTCTTAGGGG
GUIDES_sg1639	HINFP	GGGCAGGTCATGTCACACAG
GUIDES_sg1640	HINFP	TCTTGCGAAGGTGCACGGTG
GUIDES_sg1641	HINFP	TGTGTGACAAATGCTTCACA
GUIDES_sg1642	HINFP	CACTGTGACGAAAGCGCATG
GUIDES_sg1643	HINFP	GAAAGCGCATGTGGTTGCGG
GUIDES_sg1644	HINFP	TGAACTGGTGCTTCTTGCGA
GUIDES_sg1645	HIRA	AAAGCAGTACGCCTTCCCAT
GUIDES_sg1646	HIRA	CCAGTAATGAACCTGTCCGA
GUIDES_sg1647	HIRA	AGTACGCCTTCCCATCGGAC
GUIDES_sg1648	HIRA	CCATTGTGGTTGACCCAGGT
GUIDES_sg1649	HIRA	TGAAGCTCCTGAAGCCGACC
GUIDES_sg1650	HIRA	GGTTGACCCAGGTCGGCTTC
GUIDES_sg1651	HIRIP3	CCAGAAGAAAGAGCAGAGAG
GUIDES_sg1652	HIRIP3	GAGGGAGGTAAGTGACAGCG
GUIDES_sg1653	HIRIP3	GATGTTCGCAACATCCAAGG
GUIDES_sg1654	HIRIP3	GGCCTGCTTCCTACTGACTG
GUIDES_sg1655	HIRIP3	TCAGCCTCATCACAGCCGGG
GUIDES_sg1656	HIRIP3	GATGTTGCGAACATCATCAG
GUIDES_sg1657	HIST1H1A	CCTGGTAAGCAAGGGAACGT
GUIDES_sg1658	HIST1H1A	TCCTCCTCTAAGGAGCGTGG
GUIDES_sg1659	HIST1H1A	ACCACCACGCTCCTTAGAGG
GUIDES_sg1660	HIST1H1A	GCTTCCTCCTCTAAGGAGCG
GUIDES_sg1661	HIST1H1A	AGCTCTTAAAAAGGCGCTGG
GUIDES_sg1662	HIST1H1A	GGGAACGTTGGTGCAGACAA
GUIDES_sg1663	HIST1H1B	AAGAAGGCCTTAGCGGCCGG
GUIDES_sg1664	HIST1H1B	CTTAAGAAGGCCTTAGCGGC
GUIDES_sg1665	HIST1H1B	TCTTAAGGGCTGCCAAAGAA
GUIDES_sg1666	HIST1H1B	AGCCCTTAAGAAGGCCTTAG
GUIDES_sg1667	HIST1H1B	GTCGTAGCCACCGGCCGCTA
GUIDES_sg1668	HIST1H1B	GGAGCGCAATGGCCTTTCTT
GUIDES_sg1669	HIST1H1C	GGTTGTCAAGCCTAAGAAGG
GUIDES_sg1670	HIST1H1C	AAGGCGGCCAAAAAGGCTGG
GUIDES_sg1671	HIST1H1C	TCCGCTACGCTCTTTAGAGG
GUIDES_sg1672	HIST1H1C	GGCTGCTCTGAAAAAAGCGT
GUIDES_sg1673	HIST1H1C	TCGTAAGGCGTCTGGTCCCC
GUIDES_sg1674	HIST1H1C	AACTCCGCTACGCTCTTTAG
GUIDES_sg1675	HIST1H1D	CAAAGCCCCTAAGCCCAAGG
GUIDES_sg1676	HIST1H1D	CGCTGCTGGGACCAAGAAAG
GUIDES_sg1677	HIST1H1D	CGCAAGCGCTTTCTTAAGCG
GUIDES_sg1678	HIST1H1D	GCCTAAGTCGGGGAAGCCGA
GUIDES_sg1679	HIST1H1D	CGCGCTTAAGAAAGCGCTTG
GUIDES_sg1680	HIST1H1D	AAGCTCAGATACTGGGGGTC
GUIDES_sg1681	HIST1H1E	AACAGCTTTAGTAATGAGCT
GUIDES_sg1682	HIST1H1E	TGCCAGCGCTTTCTTGAGAG
GUIDES_sg1683	HIST1H1E	TAAAGCTGTTGCCGCCTCCA
GUIDES_sg1684	HIST1H1E	GGCCGCTCTCAAGAAAGCGC
GUIDES_sg1685	HIST1H1E	TACGCCGCTGCGCTCCTTGG
GUIDES_sg1686	HIST1H1E	AGATACGCCGCTGCGCTCCT
GUIDES_sg1687	HIST1H1T	TGTGTCCAAGTTGATCACCG
GUIDES_sg1688	HIST1H1T	TGATCAACTTGGACACAGAG
GUIDES_sg1689	HIST1H1T	TCAGTGTCACAGGAACGAGT
GUIDES_sg1690	HIST1H1T	TCTTGAGGGACAGTTTGATG
GUIDES_sg1691	HIST1H1T	CTCTACGTCGTAGCCAGCAG
GUIDES_sg1692	HIST1H1T	AAGGGCCTCGGTGATCAACT
GUIDES_sg1693	HIST1H2AA	AGGCGCACCAGTGTATTTGG
GUIDES_sg1694	HIST1H2AA	TAAGTCTCGCTCTTCTAGAG
GUIDES_sg1695	HIST1H2AA	TTCCCTTACGAAGCAGACGA
GUIDES_sg1696	HIST1H2AA	GTTTGCAGTTTCCCGTAGGC
GUIDES_sg1697	HIST1H2AA	CAGACGATGGATCCGGCCTA
GUIDES_sg1698	HIST1H2AA	CACAGCAGAAATCCTTGAGC
GUIDES_sg1699	HIST1H2AB	CGTTTTGCCTAATATTCAGG
GUIDES_sg1700	HIST1H2AB	CTCGCGCCAAGGCTAAGACT
GUIDES_sg1701	HIST1H2AB	TGCAGGTTTGCAGTTTCCTG
GUIDES_sg1702	HIST1H2AB	CATCCCGCGCCACCTGCAAT
GUIDES_sg1703	HIST1H2AB	CATTGCGGATGGCCAATTGC
GUIDES_sg1704	HIST1H2AB	CGAGGAGCTTAATAAACTCT
GUIDES_sg1705	HIST1H2AC	CGGGTGACCATTGCTCAGGG
GUIDES_sg1706	HIST1H2AC	GGTCTTCTTAGGCAGAAGCA
GUIDES_sg1707	HIST1H2AC	GCACGGCCTGGATGTTAGGA
GUIDES_sg1708	HIST1H2AC	AGCTCAACAAACTGCTAGGC
GUIDES_sg1709	HIST1H2AC	AGGCCGGGTGACCATTGCTC
GUIDES_sg1710	HIST1H2AC	AGAAGAGCGGGATTTCGCTT
GUIDES_sg1711	HIST1H2AE	CGGAGTAGTTGCCTTTGCGG
GUIDES_sg1712	HIST1H2AE	GCCAACTGGAAACTGAAGAC
GUIDES_sg1713	HIST1H2AE	TGCCAGGTACACTGGAGCGC
GUIDES_sg1714	HIST1H2AE	AGCGGTGCTGGAATATCTGA
GUIDES_sg1715	HIST1H2AE	TGGAAACTGAAGACCGGCCC
GUIDES_sg1716	HIST1H2AE	GAAAGCAAGGCGGCAAAGCT
GUIDES_sg1717	HIST1H2AG	AGCGAGTCTTGGCCTTAGCG
GUIDES_sg1718	HIST1H2AG	GGGAGGCAAAGCCCGCGCTA
GUIDES_sg1719	HIST1H2AG	GGCCCTAGAAGAGCGAGTCT
GUIDES_sg1720	HIST1H2AG	CGCCGAGATCCTGGAACTGG
GUIDES_sg1721	HIST1H2AG	AGGCCAAGACTCGCTCTTCT
GUIDES_sg1722	HIST1H2AG	GTGGTGGCTCTCAGTCTTTT
GUIDES_sg1723	HIST1H2AH	GCTCGGCATAATTACCCTTG
GUIDES_sg1724	HIST1H2AH	GGCTGGGCTTCAGTTCCCCG
GUIDES_sg1725	HIST1H2AH	GGTAATTATGCCGAGCGGGT
GUIDES_sg1726	HIST1H2AH	TATGCCGAGCGGGTTGGAGC
GUIDES_sg1727	HIST1H2AH	CGCGCCGGCTCCAACCCGCT
GUIDES_sg1728	HIST1H2AH	CATAATTACCCTTGCGGAGC
GUIDES_sg1729	HIST1H2AI	GAAGACCGAGAGCCACCACA
GUIDES_sg1730	HIST1H2AI	CGAGAGCCACCACAAGGCGA
GUIDES_sg1731	HIST1H2AI	TCTACTTGCCCTTCGCCTTG
GUIDES_sg1732	HIST1H2AI	CTTCGCCTTGTGGTGGCTCT
GUIDES_sg1733	HIST1H2AI	CATGTCTGGGCGTGGCAAGC
GUIDES_sg1734	HIST1H2AI	GTGGTGGCTCTCGGTCTTCT
GUIDES_sg1735	HIST1H2AJ	TCTGGGCGTGGTAAGCAGGG
GUIDES_sg1736	HIST1H2AJ	TGGAGCGCCGGTGTACCTGG
GUIDES_sg1737	HIST1H2AJ	GCTCCGCAAAGGCAACTATG
GUIDES_sg1738	HIST1H2AJ	AGTTTTCTTTGGCAGCAGCA
GUIDES_sg1739	HIST1H2AJ	TCTTTGGCAGCAGCACGGCC
GUIDES_sg1740	HIST1H2AJ	CATGTCTGGGCGTGGTAAGC
GUIDES_sg1741	HIST1H2AK	TAAGACCCGTTCTTCAAGGG
GUIDES_sg1742	HIST1H2AK	GGCGGGTCTTCAGTTCCCAG
GUIDES_sg1743	HIST1H2AK	TATTGGGCAGGACACCACCC
GUIDES_sg1744	HIST1H2AK	GAAGACCCGCCCTTGAAGAA
GUIDES_sg1745	HIST1H2AK	GTTCCAGGATCTCGGCGGTT
GUIDES_sg1746	HIST1H2AK	AGGCTAAGACCCGTTCTTCA
GUIDES_sg1747	HIST1H2AL	GGTCTTCTTGTTGTCGCGGG
GUIDES_sg1748	HIST1H2AL	CAGGACACCACCCTGAGCGA
GUIDES_sg1749	HIST1H2AL	TCTTGGGCAGTAGCACAGCC
GUIDES_sg1750	HIST1H2AL	GCAAGTGGCGCGGGATAATG
GUIDES_sg1751	HIST1H2AL	GCTCCAGGATCTCGGCAGTC
GUIDES_sg1752	HIST1H2AL	AGAAGAGCGGGTCTTGGCTT
GUIDES_sg1753	HIST1H2BA	AAAGCGCAAGAGGACCCGTA
GUIDES_sg1754	HIST1H2BA	AATCTCTCTGGAAGAAATGG
GUIDES_sg1755	HIST1H2BA	CTTTGAGCGTATAGCGAGCG
GUIDES_sg1756	HIST1H2BA	AGTGCTAAAGCAGGTCCATC
GUIDES_sg1757	HIST1H2BA	AGCGAGCGAGGCATCACGTT
GUIDES_sg1758	HIST1H2BA	CTGAATCTCTCTGGAAGAAA
GUIDES_sg1759	HIST1H2BB	GGCTAAGCATGCTGTGTCCG
GUIDES_sg1760	HIST1H2BB	TTCTAAGAAGGCTATCACTA
GUIDES_sg1761	HIST1H2BB	AGCGCTTATTGTAGTGAGCC
GUIDES_sg1762	HIST1H2BB	CCCTAAAAAGGGTTCTAAGA
GUIDES_sg1763	HIST1H2BB	AGGGGCTGGAGCAGACTTAG
GUIDES_sg1764	HIST1H2BB	GGAGCAGACTTAGAGGGTTC
GUIDES_sg1765	HIST1H2BC	CGACATATTTGAGCGCATCG
GUIDES_sg1766	HIST1H2BC	GAAAGAATTCATGATGCCCA
GUIDES_sg1767	HIST1H2BC	CTTGGAAGAGATGCCAGTGT
GUIDES_sg1768	HIST1H2BC	ATTTGAGCGCATCGCGGGCG
GUIDES_sg1769	HIST1H2BC	CCTGCTGCTTCCCGGAGAGC
GUIDES_sg1770	HIST1H2BC	GCCATCTTTCTTCTGCGCTT
GUIDES_sg1771	HIST1H2BD	CTATTCAGTGTATGTGTACA
GUIDES_sg1772	HIST1H2BD	GGGGCAGGAGCAGACTTGGT
GUIDES_sg1773	HIST1H2BD	GTCTGCTCCTGCCCCAAAGA
GUIDES_sg1774	HIST1H2BD	GGAGCAGACTTGGTAGGTTC
GUIDES_sg1775	HIST1H2BD	CTTTGGGGCAGGAGCAGACT
GUIDES_sg1776	HIST1H2BD	GGCCGTGCGCCTGCTGCTTC
GUIDES_sg1777	HIST1H2BE	GGAGCTGGTGTACTTGGTAA
GUIDES_sg1778	HIST1H2BE	CTTCTTCTGCGCCTTGGTCA
GUIDES_sg1779	HIST1H2BE	GGCCAAGCACGCTGTGTCAG
GUIDES_sg1780	HIST1H2BE	CGGCATCTCCTCTAAAGCCA
GUIDES_sg1781	HIST1H2BE	GCCCTCTGACACAGCGTGCT
GUIDES_sg1782	HIST1H2BE	CATGATCCCCATGGCTTTAG
GUIDES_sg1783	HIST1H2BF	AAAAAAGGGCTCCAAAAAGG
GUIDES_sg1784	HIST1H2BF	GATCTCCCTGGAGGTGATGG
GUIDES_sg1785	HIST1H2BF	GGCTAAGCACGCCGTGTCAG
GUIDES_sg1786	HIST1H2BF	GCCCTTTTTTGGAGCAGGAG
GUIDES_sg1787	HIST1H2BF	TCCAAAAAAGGGCTCCAAAA
GUIDES_sg1788	HIST1H2BF	GTCCGCTCCTGCTCCAAAAA
GUIDES_sg1789	HIST1H2BG	CGCAGTGTCCGAAGGTACCA
GUIDES_sg1790	HIST1H2BG	CTTGGATGAGATGCCAGTAT
GUIDES_sg1791	HIST1H2BG	GGTGACAGCCTTGGTACCTT
GUIDES_sg1792	HIST1H2BG	ACCTTCGGACACTGCGTGCT
GUIDES_sg1793	HIST1H2BG	TGGTCGAGCGCTTGTTGTAG
GUIDES_sg1794	HIST1H2BG	TTACTTGGAGCTTGTATACT
GUIDES_sg1795	HIST1H2BH	GCTTGTTGTAATGAGCCAGG
GUIDES_sg1796	HIST1H2BH	AACGCTTGTTGTAATGAGCC
GUIDES_sg1797	HIST1H2BH	CTACTCCGTATACGTTTACA
GUIDES_sg1798	HIST1H2BH	CAGCACCTTGTAAACGTATA
GUIDES_sg1799	HIST1H2BH	GGAGCGGACTTAGCTGGATC
GUIDES_sg1800	HIST1H2BH	ATTCATGATCCCCATGGCTT
GUIDES_sg1801	HIST1H2BI	CGGGGAGCTGGCCAAACACG
GUIDES_sg1802	HIST1H2BI	GCTGGCCAAACACGCGGTGT
GUIDES_sg1803	HIST1H2BI	CACTTCCAGGGAGATCCAAA
GUIDES_sg1804	HIST1H2BI	TTGGATCTCCCTGGAAGTGA
GUIDES_sg1805	HIST1H2BI	GCAGCAGGCGCACAGCCGTT
GUIDES_sg1806	HIST1H2BI	GCCCTCCGACACCGCGTGTT
GUIDES_sg1807	HIST1H2BJ	ACGAAATGCCGGTGTCAGGG
GUIDES_sg1808	HIST1H2BJ	GGTGACGGCCTTAGTACCCT
GUIDES_sg1809	HIST1H2BJ	TTTCGAGCGCATCGCAGGTG
GUIDES_sg1810	HIST1H2BJ	CATGGCCTTGGACGAAATGC
GUIDES_sg1811	HIST1H2BJ	CTTGGAGCCCTTTTTCGGGG
GUIDES_sg1812	HIST1H2BJ	CAGAACCTTGTACACATAGA
GUIDES_sg1813	HIST1H2BK	CTTCTTCTGCGCCTTAGTCA
GUIDES_sg1814	HIST1H2BK	CTCGAAGAAAGCCGTGACTA
GUIDES_sg1815	HIST1H2BK	GCCCTTCTTGGGCGCGGGAG
GUIDES_sg1816	HIST1H2BK	CTTCGAGCCCTTCTTGGGCG
GUIDES_sg1817	HIST1H2BK	CATGATTCCCATGGCCTTAG
GUIDES_sg1818	HIST1H2BK	GGCTTTCTTCGAGCCCTTCT
GUIDES_sg1819	HIST1H2BL	CGGAAGCAGCAGGCGCACGG
GUIDES_sg1820	HIST1H2BL	GGGGGAGCTGGCCAAGCACG
GUIDES_sg1821	HIST1H2BL	CTTCGAGCGCATCGCAAGCG
GUIDES_sg1822	HIST1H2BL	GGGAGCAGACTTGGCCAGCT
GUIDES_sg1823	HIST1H2BL	GCCATCCTTCTTCTGGGCCT
GUIDES_sg1824	HIST1H2BL	CGCCGTGCGCCTGCTGCTTC
GUIDES_sg1825	HIST1H2BM	GGGACTGGAGCAGATTTGAC
GUIDES_sg1826	HIST1H2BM	CATTAACAAGGCTCAGAAGA
GUIDES_sg1827	HIST1H2BM	CGCCGGAGAAGCGTCACGCC
GUIDES_sg1828	HIST1H2BM	CGCCAGGCGTGACGCTTCTC
GUIDES_sg1829	HIST1H2BM	CTTCTTCTGAGCCTTGTTAA
GUIDES_sg1830	HIST1H2BM	AGCCTTGTTAATGGCCTTCT
GUIDES_sg1831	HIST1H2BN	CGACACCGGTATCTCGTCCA
GUIDES_sg1832	HIST1H2BN	GCCTTTCTTCGGGGCAGGAG
GUIDES_sg1833	HIST1H2BN	CTCCAAGAAGGCAGTGACAA
GUIDES_sg1834	HIST1H2BN	AGTGACAAAGGCCCAGAAGA
GUIDES_sg1835	HIST1H2BN	AGGAGCGGACTTTGAGGGCT
GUIDES_sg1836	HIST1H2BN	CGGGGCAGGAGCGGACTTTG
GUIDES_sg1837	HIST1H2BO	CTCCAAGAAAGCCGTAACCA
GUIDES_sg1838	HIST1H2BO	AGGAGCAGATTTAGCCGGGT
GUIDES_sg1839	HIST1H2BO	CGTAACCAAGGCCCAGAAAA
GUIDES_sg1840	HIST1H2BO	CTTTTTCTGGGCCTTGGTTA
GUIDES_sg1841	HIST1H2BO	GGCCTTGGTTACGGCTTTCT
GUIDES_sg1842	HIST1H2BO	GGCTTTCTTGGAGCCCTTTT
GUIDES_sg1843	HIST1H3A	CTCCTGCAGAGCCATCACAG
GUIDES_sg1844	HIST1H3A	TTTACGAATAAGCAGTTCAG
GUIDES_sg1845	HIST1H3A	CTCGCACTAAGCAAACTGCT
GUIDES_sg1846	HIST1H3A	CAAGGCGCCACGCAAACAGT
GUIDES_sg1847	HIST1H3A	TAAACTACCTTTCCAGCGCC
GUIDES_sg1848	HIST1H3A	CCTGCGCAATCTCGCGCACC
GUIDES_sg1849	HIST1H3B	CTCGTACTAAACAGACAGCT
GUIDES_sg1850	HIST1H3B	AGAGCTCTGGAAGCGAAGAT
GUIDES_sg1851	HIST1H3B	AAAGCCTCACCGTTACCGCC
GUIDES_sg1852	HIST1H3B	GAAGATCGGTCTTGAAGTCT
GUIDES_sg1853	HIST1H3B	AGTCGACCGAGTTGCTGATT
GUIDES_sg1854	HIST1H3B	TCAGCAACTCGGTCGACTTT
GUIDES_sg1855	HIST1H3C	GTAGCGACGGATTTCGCGCA
GUIDES_sg1856	HIST1H3C	GAAACCTCATCGCTACCGCC
GUIDES_sg1857	HIST1H3C	AGCGTGAATAGCGCACAGAT
GUIDES_sg1858	HIST1H3C	CACGTCGCATCCGTGGGGAA
GUIDES_sg1859	HIST1H3C	GCAGGTCGGTTTTGAAGTCC
GUIDES_sg1860	HIST1H3C	ACGTGCCAGCTGGATATCTT
GUIDES_sg1861	HIST1H3D	GCTTGGCGTGAATGGCGCAT
GUIDES_sg1862	HIST1H3D	CGATCTCACGGACTAGACGC
GUIDES_sg1863	HIST1H3D	GCAGACTGCTCGCAAGTCCA
GUIDES_sg1864	HIST1H3D	GCGTGGCGCTTTCCCACCCG
GUIDES_sg1865	HIST1H3D	TGAAGTCCTGCGCGATCTCA
GUIDES_sg1866	HIST1H3D	CCGTGCCGGGCCGGTAACGG
GUIDES_sg1867	HIST1H3E	TATGGCGCGTACTAAGCAGA
GUIDES_sg1868	HIST1H3E	CAGCTTCCGGATTAGAAGCT
GUIDES_sg1869	HIST1H3E	CCTGGTGCGAGAAATAGCTC
GUIDES_sg1870	HIST1H3E	GCGCGGTGCTTTACCGCCTG
GUIDES_sg1871	HIST1H3E	AGTCTACCGAGCTTCTAATC
GUIDES_sg1872	HIST1H3E	TCGCAAGAGCGCTCCGGCCA
GUIDES_sg1873	HIST1H3F	GATAGCGGCGGATTTCACGG
GUIDES_sg1874	HIST1H3F	CGACAGTACCAGGCCTGTAG
GUIDES_sg1875	HIST1H3F	CAGTACCAGGCCTGTAGCGG
GUIDES_sg1876	HIST1H3F	TCACGGAGGGCGACAGTACC
GUIDES_sg1877	HIST1H3F	CAAGCTACCATTCCAGCGTC
GUIDES_sg1878	HIST1H3F	TCTGATAGCGGCGGATTTCA
GUIDES_sg1879	HIST1H3G	TCTGCGCTTTCAGAGTTCCG
GUIDES_sg1880	HIST1H3G	GGCGTTGGAAAGGCAACTTG
GUIDES_sg1881	HIST1H3G	AGCTGGCCACTAAGGCGGCT
GUIDES_sg1882	HIST1H3G	CGATTTCTCGCACCAGGCGT
GUIDES_sg1883	HIST1H3G	TTCCGCGGTGATGGCCCTGC
GUIDES_sg1884	HIST1H3G	CAAGTTGCCTTTCCAACGCC
GUIDES_sg1885	HIST1H3H	TCTGGTAGCGGCGAATCTCG
GUIDES_sg1886	HIST1H3H	TGTGCGCCATCCACGCCAAG
GUIDES_sg1887	HIST1H3H	TCGCTATCGGCCTGGTACAG
GUIDES_sg1888	HIST1H3H	CACGTCGTATCCGCGGCGAG
GUIDES_sg1889	HIST1H3H	TCAAGAAGCCCCATCGCTAT
GUIDES_sg1890	HIST1H3H	CTGTACCAGGCCGATAGCGA
GUIDES_sg1891	HIST1H3I	CTTGGTACGGGAGATCGCAC
GUIDES_sg1892	HIST1H3I	AGTGACGCGTTTGGCGTGAA
GUIDES_sg1893	HIST1H3I	GGTAGCGGCGGATCTCGCGC
GUIDES_sg1894	HIST1H3I	AGCGCTGAAAAGGTAGCTTC
GUIDES_sg1895	HIST1H3I	GAAGCTACCTTTTCAGCGCT
GUIDES_sg1896	HIST1H3I	TACCTTTTCAGCGCTTGGTA
GUIDES_sg1897	HIST1H3J	CTACCGGCGGCAAGGCACCG
GUIDES_sg1898	HIST1H3J	ATAACGGCGGATCTCACGCA
GUIDES_sg1899	HIST1H3J	GGCGTGAATAGCACAGAGGT
GUIDES_sg1900	HIST1H3J	GCGTGTCACTATTATGCCTA
GUIDES_sg1901	HIST1H3J	AGCGCTTTTGCGCGCTGCCT
GUIDES_sg1902	HIST1H3J	TGCGAGCTGTCTGCTTCGTC
GUIDES_sg1903	HIST1H4A	CCCGGCGTGGCGGTGTGAAG
GUIDES_sg1904	HIST1H4A	TGGACGTGGTAAGGGCGGGA
GUIDES_sg1905	HIST1H4A	CGGGAAGGGTTTGGGTAAGG
GUIDES_sg1906	HIST1H4A	CGGCCATCCGGCGTCTGGCC
GUIDES_sg1907	HIST1H4A	TGGTAAGGGCGGGAAGGGTT
GUIDES_sg1908	HIST1H4A	CGGGGTGCTCAAGGTGTTTT
GUIDES_sg1909	HIST1H4B	TAACCCCACCACGCCTAGCA
GUIDES_sg1910	HIST1H4B	ATTCGGCGCCTTGCTAGGCG
GUIDES_sg1911	HIST1H4B	AATTTCCGGTTTGATTTATG
GUIDES_sg1912	HIST1H4B	GGAGACTCGTGGCGTTCTCA
GUIDES_sg1913	HIST1H4B	TGGCCGGTTTGGTGATGCCT
GUIDES_sg1914	HIST1H4B	TGTTATCCCGCAGCACTTTT
GUIDES_sg1915	HIST1H4C	TAGGGCATATACTACATCCA
GUIDES_sg1916	HIST1H4C	CGGCTATTCGCCGTTTGGCT
GUIDES_sg1917	HIST1H4C	AAAACCGGCTATTCGCCGTT
GUIDES_sg1918	HIST1H4C	CGCCACCGCGCCGAGCCAAA
GUIDES_sg1919	HIST1H4C	AGTATATGCCCTAAAACGTC
GUIDES_sg1920	HIST1H4C	GAGTGCGCCCCTGACGTTTT
GUIDES_sg1921	HIST1H4D	GACCCTTTCCGCCCTTACCG
GUIDES_sg1922	HIST1H4D	CAATACCTTACGGTGACGCT
GUIDES_sg1923	HIST1H4D	CATCGCGGATTACATTTTCC
GUIDES_sg1924	HIST1H4D	GGGCGGAAAGGGTCTAGGTA
GUIDES_sg1925	HIST1H4D	TAGCGGGCTTGGTGATTCCT
GUIDES_sg1926	HIST1H4D	GCGAGCCAGGCGGCGGATAG
GUIDES_sg1927	HIST1H4E	GCATTACCAAGCCTGCCATC
GUIDES_sg1928	HIST1H4E	TCGTGATGCTGTGACTTACA
GUIDES_sg1929	HIST1H4E	TGGCAGGCTTGGTAATGCCC
GUIDES_sg1930	HIST1H4E	TGCCCTGGATGTTATCTCGC
GUIDES_sg1931	HIST1H4E	GGTCTACGCGCTGAAGAGAC
GUIDES_sg1932	HIST1H4E	TGTTATCTCGCAGGACCTTA
GUIDES_sg1933	HIST1H4F	CGTCGCTTGGCCCGACGCGG
GUIDES_sg1934	HIST1H4F	TCGGGCCAAGCGACGGATGG
GUIDES_sg1935	HIST1H4F	GCGTCGGGCCAAGCGACGGA
GUIDES_sg1936	HIST1H4F	CGCCGCGTCGGGCCAAGCGA
GUIDES_sg1937	HIST1H4F	TGCGTTTCACGCCGCCGCGT
GUIDES_sg1938	HIST1H4F	CGGCGGCGTGAAACGCATTT
GUIDES_sg1939	HIST1H4G	GCGTTTGAGCACGTAGACCA
GUIDES_sg1940	HIST1H4G	CAAGTGCACTATCCGGCGCT
GUIDES_sg1941	HIST1H4G	CAAGCGCCGGATAGTGCACT
GUIDES_sg1942	HIST1H4G	GCATTACCAAGTGCACTATC
GUIDES_sg1943	HIST1H4G	CGTACCAGATCACATTTTCC
GUIDES_sg1944	HIST1H4G	GCACTATCCGGCGCTTGGCC
GUIDES_sg1945	HIST1H4H	AGGAGCTAAGCGTCATCGCA
GUIDES_sg1946	HIST1H4H	ACGCAAGACCGTGACAGCAA
GUIDES_sg1947	HIST1H4H	GACCACATCCATTGCTGTCA
GUIDES_sg1948	HIST1H4H	AACCTTTTCCACCTTTACCA
GUIDES_sg1949	HIST1H4H	GCATCACTAAGCCAGCTATC
GUIDES_sg1950	HIST1H4H	TGGTAAAGGTGGAAAAGGTT
GUIDES_sg1951	HIST1H4I	GGAACACCTTCAACACTCCG
GUIDES_sg1952	HIST1H4I	TGGCTGGCTTGGTGATACCC
GUIDES_sg1953	HIST1H4I	TTTAGCCGCCGAAGCCATAG
GUIDES_sg1954	HIST1H4I	CGGCAAAGGAGGTAAGGGCC
GUIDES_sg1955	HIST1H4I	GGAGGTAAGGGCCTGGGGAA
GUIDES_sg1956	HIST1H4I	GCTTGGCACCCCCTTTCCCC
GUIDES_sg1957	HIST1H4J	CGCGTAGACCACATCCATGG
GUIDES_sg1958	HIST1H4J	AGATGCGCTTCACGCCGCCG
GUIDES_sg1959	HIST1H4J	CATCTCCGGCCTCATCTACG
GUIDES_sg1960	HIST1H4J	AGAGCACGCCAAGCGCAAGA
GUIDES_sg1961	HIST1H4J	CTCATCTACGAGGAGACTCG
GUIDES_sg1962	HIST1H4J	GAGCGCGTAGACCACATCCA
GUIDES_sg1963	HIST1H4K	CGCGTAGACCACATCCATGG
GUIDES_sg1964	HIST1H4K	AGATGCGCTTCACGCCGCCG
GUIDES_sg1965	HIST1H4K	CATCTCCGGCCTCATCTACG
GUIDES_sg1966	HIST1H4K	AGAGCACGCCAAGCGCAAGA
GUIDES_sg1967	HIST1H4K	CTCATCTACGAGGAGACTCG
GUIDES_sg1968	HIST1H4K	GAGCGCGTAGACCACATCCA
GUIDES_sg1969	HIST1H4L	CATCTCAGGCCTTATATACG
GUIDES_sg1970	HIST1H4L	CGCCAAAGCCATACAGGGTG
GUIDES_sg1971	HIST1H4L	CCGTGCCAGGCGTCGGATGG
GUIDES_sg1972	HIST1H4L	CTCCACGCCGTGCCAGGCGT
GUIDES_sg1973	HIST1H4L	TAACGCCTCCACGCCGTGCC
GUIDES_sg1974	HIST1H4L	CGGAGTTCTTAAAGTGTTTT
GUIDES_sg1975	HIST2H2AA3	GCTGCGCAAAGGCAACTACG
GUIDES_sg1976	HIST2H2AA3	TCTCGGCGGTCAGATACTCG
GUIDES_sg1977	HIST2H2AA3	CAACTACGCGGAGCGAGTGG
GUIDES_sg1978	HIST2H2AA3	CGCCAGCTCCAGGATCTCGG
GUIDES_sg1979	HIST2H2AA3	GCTGGCCATCCGCAACGACG
GUIDES_sg1980	HIST2H2AA3	CCGGGAACTGAAGGCCAGCG
GUIDES_sg1981	HIST2H2AA4	GCTGCGCAAAGGCAACTACG
GUIDES_sg1982	HIST2H2AA4	TCTCGGCGGTCAGATACTCG
GUIDES_sg1983	HIST2H2AA4	CAACTACGCGGAGCGAGTGG
GUIDES_sg1984	HIST2H2AA4	CGCCAGCTCCAGGATCTCGG
GUIDES_sg1985	HIST2H2AA4	GCTGGCCATCCGCAACGACG
GUIDES_sg1986	HIST2H2AA4	CCGGGAACTGAAGGCCAGCG
GUIDES_sg1987	HIST2H2AC	GGTTTTCTTTGGTAACAGAA
GUIDES_sg1988	HIST2H2AC	AGTTGCCTTTGCGCAGCAAG
GUIDES_sg1989	HIST2H2AC	TCTTTGGTAACAGAACGGCC
GUIDES_sg1990	HIST2H2AC	GCACTCGCCCTACCGGGAAC
GUIDES_sg1991	HIST2H2AC	GCTTTTGGCTTTGTGGCTTT
GUIDES_sg1992	HIST2H2AC	TTTATTTGCTTTTGGCTTTG
GUIDES_sg1993	HIST2H2BE	TGAACCGGCAAAATCCGCTC
GUIDES_sg1994	HIST2H2BE	GCCCTTTTTAGGGGCCGGAG
GUIDES_sg1995	HIST2H2BE	TTTCTTCTGGGCTTTGGTGA
GUIDES_sg1996	HIST2H2BE	GCCGTCTTTCTTCTGGGCTT
GUIDES_sg1997	HIST2H2BE	GGAGCGGATTTTGCCGGTTC
GUIDES_sg1998	HIST2H2BE	GGCTTTGGTGACGGCTTTCT
GUIDES_sg1999	HIST2H2BF	TGTTACGAAAGTGCAGAAGA
[truncated: 3,310 more rows]
