# Supplementary material for: A modular CRISPR screen identifies individual and combination pathways contributing to HIV-1 latency
Source: PLoS Pathog. 2023 Jan 27;19(1):e1011101. doi: 10.1371/journal.ppat.1011101 (PMC9907829; doi:10.1371/journal.ppat.1011101)
Supplement: S2 Table — (XLSX) [file ppat.1011101.s002.xlsx]

## Sheet: JLat5A8
sgrna	Gene	sequence	control_count	treatment_count	control_mean	treat_mean	LFC	control_var	adj_var	score	p.low	p.high	p.twosided	FDR	high_in_treatment
GUIDES_sg0001	A1CF	AAATCCGGGGATGGATTGAG	504.42/526.87	566.84/379.83	515.64	473.34	-0.12325	252	1177	1.2331	0.10876	0.89124	0.21753	0.26531	FALSE
GUIDES_sg0002	A1CF	CTGTGCGCTGGACCAGTGCG	913.5/834.03	875.18/1365.2	873.77	1120.2	0.35805	3157.9	2014.4	5.4902	1	2.007e-08	4.014e-08	1.4452e-07	TRUE
GUIDES_sg0003	A1CF	GCAGAGTGCAGCTGGTACAC	1124.1/1027.4	638.48/828.73	1075.8	733.6	-0.55166	4671.9	2489.9	6.8571	3.5136e-12	1	7.0271e-12	3.6051e-11	FALSE
GUIDES_sg0004	A1CF	AGTGCCGCTCAATCCATCCC	776.19/761.51	998.21/575.92	768.85	787.06	0.033729	107.85	1768.2	0.43306	0.66751	0.33249	0.66497	0.72022	TRUE
GUIDES_sg0005	A1CF	GGATTCTGGCTGGCTAGAGC	305.21/290.1	110.57/155.39	297.66	132.98	-1.1565	114.23	672.48	6.3504	1.0739e-10	1	2.1477e-10	9.5579e-10	FALSE
GUIDES_sg0006	A1CF	GTCCAATAGCAGAGTGCAGC	554.93/524.03	574.63/131.96	539.48	353.29	-0.6093	477.63	1232.5	5.3035	5.6807e-08	1	1.1361e-07	3.8206e-07	FALSE
GUIDES_sg0007	ACAT1	CAAAAAGTGAATATCAATGG	549.95/544.65	541.93/381.07	547.3	461.5	-0.24552	14.084	1250.7	2.4262	0.0076291	0.99237	0.015258	0.024001	FALSE
GUIDES_sg0008	ACAT1	AAAAAGAAGATATTGCAATG	953.35/915.09	1116.6/1101.3	934.22	1108.9	0.24707	731.78	2156.5	3.7619	0.99992	8.4301e-05	0.0001686	0.0003704	TRUE
GUIDES_sg0009	ACAT1	ATACCAGAAGTAAAGCAGCA	273.2/281.57	389.32/138.12	277.38	263.72	-0.072605	35.014	625.85	0.54615	0.29248	0.70752	0.58496	0.65117	FALSE
GUIDES_sg0010	ACAT1	TGCTAGTACAACCAGACTAA	296.68/354.09	685.2/159.09	325.38	422.14	0.37457	1648.2	736.34	3.5657	0.99982	0.00018143	0.00036286	0.00075368	TRUE
GUIDES_sg0011	ACAT1	CCTTTTACTGTAACTGTGAC	539.99/521.89	334.81/1214.7	530.94	774.77	0.54436	163.8	1212.6	7.002	1	1.2614e-12	2.5228e-12	1.361e-11	TRUE
GUIDES_sg0012	ACAT1	GCAGCATATACAGGAGCAAT	687.97/607.22	935.92/402.03	647.59	668.97	0.046787	3261	1484.5	0.55487	0.71051	0.28949	0.57899	0.64645	TRUE
GUIDES_sg0013	ACTB	AGTGTGGGTGACCCCGTCAC	1074.3/1137.6	1281.6/683.21	1106	982.42	-0.17074	2006.4	2561.1	2.4413	0.0073171	0.99268	0.014634	0.023073	FALSE
GUIDES_sg0014	ACTB	GAAGCCGGCCTTGCACATGC	303.08/293.65	450.05/131.96	298.37	291	-0.035931	44.418	674.11	0.28362	0.38835	0.61165	0.77671	0.82017	FALSE
GUIDES_sg0015	ACTB	CCCCACGATGGAGGGGAAGA	758.41/745.87	987.31/1028.5	752.14	1007.9	0.42181	78.659	1729.1	6.151	1	3.8503e-10	7.7006e-10	3.3524e-09	TRUE
GUIDES_sg0016	ACTB	GCCGCGCTCGTCGTCGACAA	503/535.4	571.52/398.33	519.2	484.92	-0.098334	525.05	1185.3	0.99557	0.15973	0.84027	0.31946	0.37374	FALSE
GUIDES_sg0017	ACTB	ATCGTGATGGACTCCGGTGA	212.72/238.19	174.41/88.792	225.46	131.6	-0.77214	324.34	506.74	4.1693	1.5274e-05	0.99998	3.0549e-05	7.5031e-05	FALSE
GUIDES_sg0018	ACTB	GGAAATCGTGCGTGACATTA	993.19/927.89	865.84/659.78	960.54	762.81	-0.33213	2132	2218.4	4.1981	1.3458e-05	0.99999	2.6917e-05	6.6618e-05	FALSE
GUIDES_sg0019	ACTL6A	TGCCAAGACCTCGTAACCTG	166.48/182.73	115.24/2149.5	174.61	1132.4	2.6902	132.09	390.59	48.462	1	0	0	0	TRUE
GUIDES_sg0020	ACTL6A	AGAAGTTGCCTCAGGTTACG	1289.9/1335.3	1885.8/1308.5	1312.6	1597.1	0.28289	1032.5	3049.5	5.1531	1	1.2812e-07	2.5624e-07	8.2012e-07	TRUE
GUIDES_sg0021	ACTL6A	ATCACACATCCCAACACTTG	137.31/139.36	934.36/1556.3	138.34	1245.3	3.1611	2.1026	308.13	63.064	1	0	0	0	TRUE
GUIDES_sg0022	ACTL6A	GAGCGGCTAAAGATTCCAGA	169.33/177.76	288.09/531.52	173.54	409.81	1.2349	35.538	388.17	11.992	1	1.9564e-33	3.9129e-33	8.0297e-32	TRUE
GUIDES_sg0023	ACTL6A	GGCAGTGTAATAGTGGCAGG	117.39/129.41	288.09/1534.1	123.4	911.11	2.8742	72.204	274.28	47.563	1	0	0	0	TRUE
GUIDES_sg0024	ACTL6A	GTTCATTATGAATTCCCCAA	197.78/183.44	353.5/468.63	190.61	411.06	1.1047	102.81	427.1	10.667	1	7.2589e-27	1.4518e-26	2.1674e-25	TRUE
GUIDES_sg0025	ACTL6B	CCTCCCCAGCGTACCCAGCG	896.43/880.25	602.66/792.96	888.34	697.81	-0.34783	130.91	2048.6	4.2094	1.28e-05	0.99999	2.56e-05	6.3427e-05	FALSE
GUIDES_sg0026	ACTL6B	CGCGGCCAGCAGCCCCACTG	701.49/704.63	1309.7/725.14	703.06	1017.4	0.53253	4.9112	1614.2	7.8238	1	2.5616e-15	5.1232e-15	3.7145e-14	TRUE
GUIDES_sg0027	ACTL6B	ATGACCTCCGCTCCATCCCG	640.31/584.46	739.7/563.58	612.38	651.64	0.0895	1559.3	1402.4	1.0483	0.85275	0.14725	0.29449	0.34808	TRUE
GUIDES_sg0028	ACTL6B	AGGTGTGATCCAGGATGGCT	523.63/472.12	654.05/573.45	497.87	613.75	0.30132	1326.5	1135.7	3.4384	0.99971	0.00029255	0.00058509	0.0011691	TRUE
GUIDES_sg0029	ACTL6B	AGACTTGACGTGTTTGCTGT	882.91/824.79	604.22/1473.7	853.85	1039	0.28279	1689.1	1967.6	4.1731	0.99998	1.5023e-05	3.0046e-05	7.3863e-05	TRUE
GUIDES_sg0030	ACTL6B	GCACGTGCCTCGGGATGGAG	792.56/814.12	844.04/702.94	803.34	773.49	-0.054564	232.55	1849.1	0.69424	0.24377	0.75623	0.48753	0.55053	FALSE
GUIDES_sg0031	ACTR3B	AGGCTCAGCGAGGAGCTCAG	337.23/329.2	52.947/561.12	333.22	307.03	-0.1177	32.19	754.41	0.95332	0.17021	0.82979	0.34043	0.3962	FALSE
GUIDES_sg0032	ACTR3B	TGCTAGGCTGAGGCTCAGCG	835.96/827.63	1104.1/292.27	831.79	698.19	-0.25228	34.637	1915.8	3.0525	0.0011349	0.99887	0.0022697	0.0041866	FALSE
GUIDES_sg0033	ACTR3B	TCCGAAATCCCTGAACATGG	152.96/190.55	464.06/235.55	171.76	349.81	1.0219	706.6	384.11	9.0847	1	5.2012e-20	1.0402e-19	1.0974e-18	TRUE
GUIDES_sg0034	ACTR3B	ACATGCAGCGCTACGCCGTG	1640.6/1555.7	2194.2/1294.9	1598.2	1744.5	0.12635	3602.8	3727	2.3976	0.99175	0.0082516	0.016503	0.025755	TRUE
GUIDES_sg0035	ACTR3B	CCAAGTATGATGTGGATCCC	939.12/807.72	763.06/505.62	873.42	634.34	-0.4608	8632	2013.6	5.3279	4.9669e-08	1	9.9339e-08	3.3797e-07	FALSE
GUIDES_sg0036	ACTR3B	CGCTACGCCGTGTGGTTCGG	555.64/568.11	812.89/589.48	561.88	701.19	0.31904	77.687	1284.6	3.8868	0.99995	5.0777e-05	0.00010155	0.00023124	TRUE
GUIDES_sg0037	ACTR5	ACATCGTGTTGCCGCCAGTG	1108.4/1050.9	876.74/1593.3	1079.7	1235	0.19379	1655.8	2499.1	3.1079	0.99906	0.00094224	0.0018845	0.003496	TRUE
GUIDES_sg0038	ACTR5	CAGAACGTTTTCCTCACTGG	573.43/521.89	909.44/776.93	547.66	843.19	0.62165	1328.1	1251.5	8.3537	1	3.308e-17	6.6159e-17	5.5363e-16	TRUE
GUIDES_sg0039	ACTR5	AGAGACTCTTCAGTACATTC	325.13/319.96	331.7/236.78	322.55	284.24	-0.18181	13.377	729.81	1.4181	0.078085	0.92192	0.15617	0.19627	FALSE
GUIDES_sg0040	ACTR5	TCCTGGCATGAAAGCCAGAA	723.55/784.26	1099.4/884.22	753.9	991.83	0.39525	1843.1	1733.2	5.7149	1	5.4887e-09	1.0977e-08	4.1263e-08	TRUE
GUIDES_sg0041	ACTR5	CTTCTCCTATGAGAGATGGC	496.59/496.3	450.05/637.58	496.44	543.81	0.13123	0.044423	1132.4	1.4077	0.92038	0.079616	0.15923	0.1999	TRUE
GUIDES_sg0042	ACTR5	TGTTCTTCTCCTATGAGAGA	486.63/497.01	615.12/923.69	491.82	769.4	0.64455	53.802	1121.6	8.2883	1	5.7422e-17	1.1484e-16	9.4805e-16	TRUE
GUIDES_sg0043	ACTR6	AGGGAAGAGATGGTGTTGAG	669.48/682.58	988.86/1058.1	676.03	1023.5	0.59761	85.905	1551	8.8225	1	5.5946e-19	1.1189e-18	1.0794e-17	TRUE
GUIDES_sg0044	ACTR6	ACAATGTTCTTAAAAAAATG	195.65/172.07	115.24/53.029	183.86	84.133	-1.1186	278.04	411.68	4.915	4.4389e-07	1	8.8778e-07	2.7279e-06	FALSE
GUIDES_sg0045	ACTR6	AAGAACATTGTCTTGACAGG	856.59/777.15	404.89/630.18	816.87	517.53	-0.65743	3155.2	1880.8	6.9022	2.5609e-12	1	5.1217e-12	2.6593e-11	FALSE
GUIDES_sg0046	ACTR6	TCTTGAATGCCTATATCAGA	364.97/423.06	320.8/319.41	394.02	320.1	-0.29889	1686.9	894.86	2.471	0.0067377	0.99326	0.013475	0.021491	FALSE
GUIDES_sg0047	ACTR6	TTTTTAATTGTACTGAAGTC	645.29/577.35	689.87/681.97	611.32	685.92	0.16586	2307.6	1399.9	1.9939	0.97692	0.023082	0.046164	0.066292	TRUE
GUIDES_sg0048	ACTR6	ACAGAAACATCATAATCTGT	315.17/260.95	216.46/254.04	288.06	235.25	-0.29104	1470.3	650.4	2.0706	0.019196	0.9808	0.038392	0.055936	FALSE
GUIDES_sg0049	ACTR8	AGAAAGACTCCATTCCCAGG	469.56/430.17	351.94/709.1	449.86	530.52	0.23744	775.72	1024.2	2.5203	0.99414	0.0058627	0.011725	0.018863	TRUE
GUIDES_sg0050	ACTR8	GAGTCTTTCTGGAAGATCAG	345.77/383.24	208.67/210.88	364.5	209.78	-0.79417	702.25	826.63	5.3816	3.6916e-08	1	7.3831e-08	2.5994e-07	FALSE
GUIDES_sg0051	ACTR8	AACAGCAGTCTATGCTATGG	650.98/563.13	587.09/603.05	607.06	595.07	-0.028726	3858.5	1389.9	0.32154	0.3739	0.6261	0.7478	0.79105	FALSE
GUIDES_sg0052	ACTR8	AGCAGGTAATGTTCATCGTG	771.21/774.31	478.08/218.28	772.76	348.18	-1.1479	4.7809	1777.4	10.071	3.7158e-24	1	7.4315e-24	1.03e-22	FALSE
GUIDES_sg0053	ACTR8	CAGATCTCAGGGCGATCCTG	452.48/435.15	1007.6/767.07	443.82	887.31	0.99785	150.27	1010.2	13.953	1	1.4987e-44	2.9974e-44	8.3689e-43	TRUE
GUIDES_sg0054	ACTR8	GATGTCGAATCTGAAACTCA	389.16/380.4	244.49/336.67	384.78	290.58	-0.40389	38.42	873.49	3.1873	0.000718	0.99928	0.001436	0.0026911	FALSE
GUIDES_sg0055	ADNP	TTTGAAAAACACTACATGGG	412.64/415.95	208.67/452.59	414.3	330.63	-0.32455	5.4696	941.8	2.7262	0.0032038	0.9968	0.0064075	0.010855	FALSE
GUIDES_sg0056	ADNP	TTGGCAGTTTAAGAAAAGCC	302.37/270.9	155.73/313.24	286.63	234.48	-0.28861	495.07	647.12	2.0501	0.020179	0.97982	0.040357	0.058638	FALSE
GUIDES_sg0057	ADNP	AACACTACATGGGAGGATGT	857.3/807.72	942.14/432.86	832.51	687.5	-0.27574	1228.9	1917.5	3.3115	0.00046401	0.99954	0.00092801	0.0018085	FALSE
GUIDES_sg0058	ADNP	CATGGGAGGATGTAGGACTG	648.13/676.18	555.94/313.24	662.16	434.59	-0.60638	393.46	1518.6	5.8397	2.6143e-09	1	5.2286e-09	2.072e-08	FALSE
GUIDES_sg0059	ADNP	AAACTGCCAAGATTGTTGAC	634.62/711.74	1054.3/783.1	673.18	918.68	0.44801	2973.8	1544.3	6.2474	1	2.0873e-10	4.1747e-10	1.8298e-09	TRUE
GUIDES_sg0060	ADNP	CAAGATTGTTGACAGGAAGT	955.48/992.59	675.85/522.89	974.04	599.37	-0.6996	688.61	2250.2	7.8983	1.4133e-15	1	2.8267e-15	2.0965e-14	FALSE
GUIDES_sg0061	AEBP2	TGTGCATCGAAGAAATCATG	152.25/149.32	397.1/551.25	150.78	474.18	1.6465	4.3085	336.39	17.632	1	6.9487e-70	1.3897e-69	9.7829e-68	TRUE
GUIDES_sg0062	AEBP2	AAGCTGGAATGAACAAAAGG	250.43/232.51	247.61/204.72	241.47	226.16	-0.094085	160.67	543.42	0.65667	0.2557	0.7443	0.51139	0.57601	FALSE
GUIDES_sg0063	AEBP2	GTTCTGCTGACTGAAGTGTG	521.49/544.65	819.12/760.9	533.07	790.01	0.56667	267.98	1217.5	7.3636	1	8.9504e-14	1.7901e-13	1.0978e-12	TRUE
GUIDES_sg0064	AEBP2	AACTTTCTATATGAGCTGAG	273.2/289.39	172.86/487.12	281.29	329.99	0.2296	131.05	634.84	1.9327	0.97337	0.026634	0.053267	0.074821	TRUE
GUIDES_sg0065	AEBP2	AAAAGTTTCTAGCCAGCCAA	581.26/550.33	398.66/635.11	565.79	516.89	-0.13019	478.11	1293.7	1.3598	0.086948	0.91305	0.1739	0.21637	FALSE
GUIDES_sg0066	AEBP2	TATGTTTGGGTCCAAAAGCA	481.65/467.85	509.23/736.24	474.75	622.73	0.39071	95.2	1082	4.4986	1	3.4195e-06	6.8391e-06	1.8337e-05	TRUE
GUIDES_sg0067	AICDA	CTCACAGAAGTAGAGGCGCG	425.45/455.06	356.61/108.52	440.25	232.57	-0.91776	438.31	1001.9	6.5612	2.6696e-11	1	5.3391e-11	2.5426e-10	FALSE
GUIDES_sg0068	AICDA	CATGTGGCCGACTTTCTGCG	724.26/693.96	1052.7/583.32	709.11	818.01	0.20585	458.98	1628.3	2.6988	0.99652	0.0034796	0.0069592	0.011677	TRUE
GUIDES_sg0069	AICDA	CACGCCGACCCTTAGCCCAG	1020.2/991.17	1347/1841.2	1005.7	1594.1	0.66404	422.05	2324.7	12.204	1	1.4786e-34	2.9573e-34	6.2114e-33	TRUE
GUIDES_sg0070	AICDA	TGGCTATTTGCACCCCGGCG	416.91/442.26	418.9/314.47	429.58	366.69	-0.22781	321.23	977.21	2.012	0.02211	0.97789	0.04422	0.063803	FALSE
GUIDES_sg0071	AICDA	ATGTCCGCTGGGCTAAGGGT	473.12/422.35	555.94/393.4	447.73	474.67	0.084109	1288.6	1019.3	0.84378	0.8006	0.1994	0.39879	0.4573	TRUE
GUIDES_sg0072	AICDA	ACCTGTGCTACGTAGTGAAG	462.44/504.12	752.16/425.46	483.28	588.81	0.28441	868.32	1101.8	3.1793	0.99926	0.00073823	0.0014765	0.0027522	TRUE
GUIDES_sg0073	AIRE	GAGATGGTACGGACGTGCTG	633.19/604.37	612/517.95	618.78	564.98	-0.13101	415.33	1417.3	1.4291	0.076484	0.92352	0.15297	0.19239	FALSE
GUIDES_sg0074	AIRE	ACAACCTGGAGCGCTATGGC	419.76/393.2	158.84/136.89	406.48	147.86	-1.4527	352.71	923.69	8.5091	8.762e-18	1	1.7524e-17	1.5327e-16	FALSE
GUIDES_sg0075	AIRE	GGTGCGCGTTGCGGGGTGTG	569.16/572.38	733.47/418.06	570.77	575.77	0.012559	5.1633	1305.3	0.13836	0.55502	0.44498	0.88995	0.91687	TRUE
GUIDES_sg0076	AIRE	GACTACAACCTGGAGCGCTA	253.28/179.18	52.947/353.94	216.23	203.44	-0.087521	2745.3	485.62	0.58023	0.28088	0.71912	0.56176	0.62975	FALSE
GUIDES_sg0077	AIRE	CCAGAAGTCCAGGATGGCTG	707.89/681.87	471.85/784.33	694.88	628.09	-0.14558	338.57	1595.1	1.6724	0.047223	0.95278	0.094446	0.12291	FALSE
GUIDES_sg0078	AIRE	GCAGCGCCAGTGGAAGGCAG	574.85/611.48	887.64/277.48	593.17	582.56	-0.025993	670.81	1357.5	0.28794	0.38669	0.61331	0.77339	0.81693	FALSE
GUIDES_sg0079	AKAP1	GGGGAGCGTAGATATTGGTG	425.45/363.33	541.93/447.66	394.39	494.79	0.32646	1929.1	895.72	3.3548	0.9996	0.00039718	0.00079435	0.0015582	TRUE
GUIDES_sg0080	AKAP1	ACACTCCACAGCTGAATCAG	380.63/356.22	406.45/225.68	368.43	316.06	-0.22051	297.76	835.69	1.8113	0.035046	0.96495	0.070091	0.094962	FALSE
GUIDES_sg0081	AKAP1	GGGGCATCACACTGTCCAGA	485.21/520.47	633.81/424.23	502.84	529.02	0.073075	621.63	1147.2	0.77287	0.7802	0.2198	0.4396	0.50044	TRUE
GUIDES_sg0082	AKAP1	CTTCTGCTCCCTGAAACGGC	186.4/175.62	308.34/379.83	181.01	344.09	0.92292	58.075	405.19	8.1013	1	2.7191e-16	5.4383e-16	4.297e-15	TRUE
GUIDES_sg0083	AKAP1	GACAAAGCGCTGAACTTGAT	347.9/344.85	605.78/192.38	346.37	399.08	0.2038	4.6602	784.76	1.8814	0.97004	0.029956	0.059912	0.082862	TRUE
GUIDES_sg0084	AKAP1	CTTTGTCACCCTGCCGTTTC	733.51/757.24	515.45/865.72	745.37	690.59	-0.10998	281.66	1713.2	1.3236	0.092819	0.90718	0.18564	0.22977	FALSE
GUIDES_sg0085	ALKBH1	AGTGCCACTGGTAACCTGGG	601.89/535.4	814.45/524.12	568.65	669.28	0.23471	2210.2	1300.4	2.7908	0.99737	0.0026286	0.0052571	0.0091287	TRUE
GUIDES_sg0086	ALKBH1	CAGCGGCTACTTGCTCTGAG	461.73/473.54	305.22/344.07	467.64	324.65	-0.52516	69.741	1065.5	4.3806	5.9167e-06	0.99999	1.1833e-05	3.0402e-05	FALSE
GUIDES_sg0087	ALKBH1	CCAGTTATAATGGTAGCCTA	286.72/279.43	337.93/418.06	283.07	377.99	0.41591	26.516	638.94	3.7552	0.99991	8.6605e-05	0.00017321	0.00038031	TRUE
GUIDES_sg0088	ALKBH1	GTCTACGTGGATTCCCAGTG	1136.9/1176	872.07/768.3	1156.5	820.18	-0.4952	765.77	2680.3	6.4955	4.1385e-11	1	8.277e-11	3.8394e-10	FALSE
GUIDES_sg0089	ALKBH1	CTAGCTCAGATCTGTCTACG	881.49/887.36	705.44/552.48	884.42	628.96	-0.4911	17.229	2039.4	5.6568	7.711e-09	1	1.5422e-08	5.7541e-08	FALSE
GUIDES_sg0090	ALKBH1	AAACTGCGTTGGGTGACCGT	382.05/373.29	717.9/517.95	377.67	617.93	0.70883	38.383	857.05	8.2068	1	1.1357e-16	2.2714e-16	1.8593e-15	TRUE
GUIDES_sg0091	ANKRD32	TGTCAAAGAAAATAGGACAG	451.77/462.88	442.26/646.21	457.32	544.24	0.25051	61.663	1041.5	2.693	0.99646	0.0035403	0.0070806	0.011873	TRUE
GUIDES_sg0092	ANKRD32	AATTTTGCAACGTTGTCCAG	757.7/757.24	422.02/668.41	757.47	545.21	-0.47363	0.10342	1741.6	5.0862	1.827e-07	1	3.654e-07	1.1612e-06	FALSE
GUIDES_sg0093	ANKRD32	AAGCACACCAGTTTTCCCCA	439.68/408.84	831.58/457.53	424.26	644.55	0.6022	475.49	964.87	7.092	1	6.6098e-13	1.322e-12	7.4033e-12	TRUE
GUIDES_sg0094	ANKRD32	GGTAGATCTGCTCACTCAAG	744.18/592.28	809.78/367.5	668.23	588.64	-0.18267	11536	1532.8	2.033	0.021027	0.97897	0.042055	0.06102	FALSE
GUIDES_sg0095	ANKRD32	TGAGTGAGCAGATCTACCTC	664.5/637.79	991.98/159.09	651.14	575.53	-0.17779	356.63	1492.8	1.9569	0.025177	0.97482	0.050354	0.071168	FALSE
GUIDES_sg0096	ANKRD32	TATTTATGCAAGCTCTATGC	335.81/278.72	314.57/426.7	307.26	370.63	0.26971	1629.3	694.6	2.4044	0.9919	0.0080999	0.0162	0.025297	TRUE
GUIDES_sg0097	ANP32A	AGCGATAACAGAGTCTCAGG	252.57/223.26	168.18/292.27	237.91	230.23	-0.047164	429.35	535.27	0.33213	0.36989	0.63011	0.73979	0.78665	FALSE
GUIDES_sg0098	ANP32A	CGAGATATGTGAGTTGCGGG	549.24/564.55	317.68/452.59	556.9	385.14	-0.53088	117.24	1273	4.814	7.3974e-07	1	1.4795e-06	4.2704e-06	FALSE
GUIDES_sg0099	ANP32A	TGCTCAGGTAGTGGAAGACG	1052.2/1055.2	527.91/520.42	1053.7	524.17	-1.006	4.2735	2437.8	10.725	3.8925e-27	1	7.7849e-27	1.1743e-25	FALSE
GUIDES_sg0100	ANP32A	GGTGAAGAGGAGGACGTGAG	443.23/378.98	272.52/310.77	411.11	291.65	-0.49385	2064.6	934.41	3.9079	4.6542e-05	0.99995	9.3085e-05	0.00021367	FALSE
GUIDES_sg0101	ANP32A	AGAGGAGGACGTGAGTGGAG	328.69/333.47	372.19/321.87	331.08	347.03	0.067673	11.424	749.48	0.58255	0.7199	0.2801	0.5602	0.62812	TRUE
GUIDES_sg0102	ANP32A	AGAAGGTTATAACGATGGAG	433.27/393.91	457.84/378.6	413.59	418.22	0.016011	774.86	940.17	0.1509	0.55997	0.44003	0.88006	0.90716	TRUE
GUIDES_sg0103	ANP32B	AGCCTACATTTATTAAACTG	300.23/218.28	362.84/419.3	259.26	391.07	0.59116	3357.7	584.23	5.4533	1	2.4721e-08	4.9441e-08	1.7702e-07	TRUE
GUIDES_sg0104	ANP32B	ACTGAAAGATATCAGCACCT	217.7/209.75	214.9/226.91	213.73	220.91	0.047449	31.617	479.9	0.32773	0.62844	0.37156	0.74311	0.78952	TRUE
GUIDES_sg0105	ANP32B	AGTGAAAATAGAATCTTTGG	207.03/202.64	137.04/110.99	204.84	124.01	-0.71941	9.6379	459.58	3.7701	8.1589e-05	0.99992	0.00016318	0.00035889	FALSE
GUIDES_sg0106	ANP32B	ATCAAATGATGGAAAAATTG	510.11/533.27	602.66/357.64	521.69	480.15	-0.11947	268.14	1191.1	1.2037	0.11435	0.88565	0.22871	0.27692	FALSE
GUIDES_sg0107	ANP32B	AAATAGAATCTTTGGAGGTC	512.25/414.53	118.35/23.431	463.39	70.892	-2.6914	4774.4	1055.6	12.08	6.6993e-34	1	1.3399e-33	2.7593e-32	FALSE
GUIDES_sg0108	ANP32B	GACAATTGCAAATCAAATGA	184.98/167.09	175.97/208.41	176.03	192.19	0.12601	159.97	393.85	0.81422	0.79224	0.20776	0.41552	0.47437	TRUE
GUIDES_sg0109	ANP32E	TCTTCCTCATATCCTTCCGG	217.7/211.89	102.78/152.92	214.79	127.85	-0.74397	16.93	482.34	3.9588	3.7657e-05	0.99996	7.5314e-05	0.00017447	FALSE
GUIDES_sg0110	ANP32E	CTTACCTACCTCAATCTGAG	234.78/241.75	68.52/76.46	238.26	72.49	-1.703	24.286	536.07	7.1599	4.0382e-13	1	8.0764e-13	4.7642e-12	FALSE
GUIDES_sg0111	ANP32E	TGAAGCGCCGGACTCTGAAG	398.41/350.54	275.64/652.38	374.47	464.01	0.30853	1146.1	849.66	3.0715	0.99894	0.0010649	0.0021298	0.0039365	TRUE
GUIDES_sg0112	ANP32E	AGCGCCGGACTCTGAAGAGG	579.12/588.02	462.51/335.44	583.57	398.97	-0.54748	39.567	1335.2	5.052	2.1866e-07	1	4.3731e-07	1.3743e-06	FALSE
GUIDES_sg0113	ANP32E	CTTAGATGGATTTGATCAGG	581.97/460.74	249.16/283.64	521.36	266.4	-0.96602	7347.6	1190.3	7.3898	7.3503e-14	1	1.4701e-13	9.0534e-13	FALSE
GUIDES_sg0114	ANP32E	AATGAAGCTGGTCCACCGGA	570.58/589.44	429.8/583.32	580.01	506.56	-0.19499	177.76	1326.9	2.0165	0.021876	0.97812	0.043752	0.063159	FALSE
GUIDES_sg0115	APBB1	AGAGTCCATTTACCAAGCAG	712.16/660.54	404.89/598.11	686.35	501.5	-0.45192	1332.4	1575.1	4.6576	1.5993e-06	1	3.1986e-06	8.871e-06	FALSE
GUIDES_sg0116	APBB1	CAATGCTGCCAGCCTCTCAG	470.27/423.77	160.4/501.92	447.02	331.16	-0.43168	1081.1	1017.6	3.6319	0.00014066	0.99986	0.00028131	0.00059865	FALSE
GUIDES_sg0117	APBB1	TAGCAACAGGTACATTCCCC	274.62/225.39	204/109.76	250.01	156.88	-0.66891	1211.6	563	3.9249	4.3384e-05	0.99996	8.6768e-05	0.0002004	FALSE
GUIDES_sg0118	APBB1	GAACATGTGGCAGCAGAAGG	700.07/706.76	735.03/3425.9	703.41	2080.5	1.5631	22.378	1615	34.266	1	1.2716e-257	2.5431e-257	9.8461e-255	TRUE
GUIDES_sg0119	APBB1	GAAGTTCCAAGTCTATTACC	357.15/342	23.359/287.34	349.58	155.35	-1.1649	114.7	792.15	6.9008	2.5847e-12	1	5.1693e-12	2.6828e-11	FALSE
GUIDES_sg0120	APBB1	CCAGAACATGTGGCAGCAGA	491.61/521.89	1037.1/702.94	506.75	870.04	0.77861	458.41	1156.3	10.683	1	6.0922e-27	1.2184e-26	1.8284e-25	TRUE
GUIDES_sg0121	APEX1	CCAAGAGCAGATCTTGAGTG	793.98/768.62	881.41/932.32	781.3	906.86	0.21476	321.63	1797.4	2.9617	0.99847	0.0015295	0.0030591	0.0055587	TRUE
GUIDES_sg0122	APEX1	GCGTGGGAAAAAGGGAGCGG	399.12/442.97	471.85/254.04	421.05	362.95	-0.21367	961.15	957.43	1.8776	0.030215	0.96979	0.06043	0.083529	FALSE
GUIDES_sg0123	APEX1	CAAGATCTGCTCTTGGAATG	724.97/634.23	256.95/631.41	679.6	444.18	-0.61242	4116.4	1559.3	5.9618	1.2474e-09	1	2.4949e-09	1.032e-08	FALSE
GUIDES_sg0124	APEX1	CGGAAGACGGGGATGAGCTC	685.84/604.37	747.49/452.59	645.11	600.04	-0.10431	3318.6	1478.7	1.1719	0.12062	0.87938	0.24123	0.29132	FALSE
GUIDES_sg0125	APEX1	CCACACTCAAGATCTGCTCT	1031.6/1072.2	635.36/681.97	1051.9	658.67	-0.67458	825	2433.6	7.9714	7.8414e-16	1	1.5683e-15	1.1744e-14	FALSE
GUIDES_sg0126	APEX1	GCTCCCTTTTTCCCACGCTT	486.63/449.37	674.3/219.51	468	446.9	-0.066397	694.35	1066.3	0.64603	0.25913	0.74087	0.51826	0.58346	FALSE
GUIDES_sg0127	APOBEC1	GCGTACAACATCATCCACAG	315.88/280.85	540.37/308.31	298.37	424.34	0.50668	613.54	674.12	4.8517	1	6.1207e-07	1.2241e-06	3.5861e-06	TRUE
GUIDES_sg0128	APOBEC1	CAAAAACACCACCAATCACG	322.29/292.94	348.83/662.24	307.62	505.53	0.71485	430.58	695.41	7.5053	1	3.064e-14	6.128e-14	4.0032e-13	TRUE
GUIDES_sg0129	APOBEC1	CTCAGGGACCTTGTTAACAG	450.35/447.95	792.65/694.31	449.15	743.48	0.72583	2.8881	1022.6	9.2042	1	1.7209e-20	3.4418e-20	3.7153e-19	TRUE
GUIDES_sg0130	APOBEC1	GGCCACAATACCCACCTCTG	451.77/528.29	571.52/695.54	490.03	633.53	0.36987	2927.6	1117.5	4.2926	0.99999	8.83e-06	1.766e-05	4.4816e-05	TRUE
GUIDES_sg0131	APOBEC1	GAGTTTCTGAGTCGGCACCC	204.19/197.66	255.39/368.73	200.93	312.06	0.63263	21.267	450.64	5.2353	1	8.2348e-08	1.647e-07	5.3689e-07	TRUE
GUIDES_sg0132	APOBEC1	TACAACATCATCCACAGAGG	421.18/385.38	342.6/276.24	403.28	309.42	-0.38112	640.97	916.29	3.1006	0.00096549	0.99903	0.001931	0.0035794	FALSE
GUIDES_sg0133	APOBEC2	GGAGAACTTCCTATACTACG	313.75/312.85	356.61/376.13	313.3	366.37	0.2251	0.40441	708.5	1.9939	0.97692	0.023082	0.046164	0.066292	TRUE
GUIDES_sg0134	APOBEC2	CCTGTGACAATCTCAAAGGG	357.15/332.05	196.22/668.41	344.6	432.31	0.32631	315.01	780.67	3.1393	0.99915	0.00084681	0.0016936	0.0031479	TRUE
GUIDES_sg0135	APOBEC2	ATGTGGAGTACAGTTCCGGG	408.37/339.16	557.5/312.01	373.77	434.75	0.21752	2395.3	848.03	2.0943	0.98188	0.018118	0.036236	0.052881	TRUE
GUIDES_sg0136	APOBEC2	GTGCTTCAACCACATAGCAG	436.83/419.5	266.29/347.77	428.17	307.03	-0.47847	150.11	973.93	3.8816	5.1881e-05	0.99995	0.00010376	0.00023622	FALSE
GUIDES_sg0137	APOBEC2	CTCCCAGAATGGGGAGGATC	699.36/640.63	703.88/747.33	670	725.61	0.11488	1724.2	1536.9	1.4186	0.92199	0.078008	0.15602	0.1961	TRUE
GUIDES_sg0138	APOBEC2	TCTCCAGATCCTCCCCATTC	850.9/939.97	641.59/611.68	895.44	626.64	-0.51427	3967.5	2065.3	5.9148	1.6619e-09	1	3.3238e-09	1.357e-08	FALSE
GUIDES_sg0139	APOBEC3A	AGGAGGCACTGCAAATGCTG	986.78/1040.9	668.07/1478.6	1013.9	1073.4	0.082182	1466.5	2344	1.2287	0.89042	0.10958	0.21917	0.26717	TRUE
GUIDES_sg0140	APOBEC3A	GCAGTGCCTCCTTATATAGG	561.34/535.4	565.29/732.54	548.37	648.91	0.24247	336.28	1253.2	2.8402	0.99775	0.0022543	0.0045086	0.0079142	TRUE
GUIDES_sg0141	APOBEC3A	ACTTTAACAATGGCATTGGA	216.99/199.09	48.275/135.65	208.04	91.965	-1.169	160.31	466.9	5.3719	3.8955e-08	1	7.7909e-08	2.7158e-07	FALSE
GUIDES_sg0142	APOBEC3A	GGCGCTCCACTTCGTAGCAC	435.41/416.66	258.51/368.73	426.03	313.62	-0.44074	175.74	968.99	3.6113	0.00015233	0.99985	0.00030467	0.00064166	FALSE
GUIDES_sg0143	APOBEC3A	TTCACTTCCAACTTTAACAA	89.643/75.369	155.73/125.79	82.506	140.76	0.76348	101.88	182.04	4.3174	0.99999	7.8921e-06	1.5784e-05	4.017e-05	TRUE
GUIDES_sg0144	APOBEC3A	ATGGAAGCCAGCCCAGCATC	762.68/826.92	1146.1/958.22	794.8	1052.2	0.40428	2063.7	1829.1	6.0182	1	8.8203e-10	1.7641e-09	7.3571e-09	TRUE
GUIDES_sg0145	APOBEC3B	CCAGACCTACTTGTGCTATG	687.26/711.74	428.25/989.05	699.5	708.65	0.018718	299.47	1605.9	0.22827	0.59028	0.40972	0.81943	0.86063	TRUE
GUIDES_sg0146	APOBEC3B	ATGACCCTTTGGTCCTTCGA	592.64/578.06	568.4/345.3	585.35	456.85	-0.35688	106.23	1339.3	3.5112	0.00022302	0.99978	0.00044603	0.0009073	FALSE
GUIDES_sg0147	APOBEC3B	AGTAGGTCTGGCGCCGTCGA	645.29/659.83	668.07/326.8	652.56	497.44	-0.39091	105.77	1496.1	4.0104	3.0304e-05	0.99997	6.0608e-05	0.00014201	FALSE
GUIDES_sg0148	APOBEC3B	CACATTTCTGCGTGGTACTG	1030.2/1016.8	914.11/1220.9	1023.5	1067.5	0.060708	90.005	2366.6	0.90506	0.81728	0.18272	0.36543	0.42163	TRUE
GUIDES_sg0149	APOBEC3B	TGACATTGGGGTGCTCAGAC	492.32/551.76	604.22/403.26	522.04	503.74	-0.051377	1766	1191.9	0.53003	0.29805	0.70195	0.59609	0.65895	FALSE
GUIDES_sg0150	APOBEC3B	AGGAGCCCGCGTGACGATCA	522.92/566.69	434.48/552.48	544.8	493.48	-0.14246	957.89	1244.8	1.4546	0.072892	0.92711	0.14578	0.1853	FALSE
GUIDES_sg0151	APOBEC3C	AAGATGTGTACCAGGTGACC	419.05/417.37	833.14/394.63	418.21	613.88	0.55265	1.4004	950.86	6.3457	1	1.1071e-10	2.2143e-10	9.8427e-10	TRUE
GUIDES_sg0152	APOBEC3C	CCAGTATCCATGTTACCAGG	274.62/279.43	406.45/399.56	277.03	403.01	0.53915	11.579	625.04	5.039	1	2.3398e-07	4.6796e-07	1.4678e-06	TRUE
GUIDES_sg0153	APOBEC3C	GCGGCGCTTTATACCTTCCA	249.72/302.19	484.31/356.4	275.95	420.36	0.6054	1376.3	622.57	5.7874	1	3.5745e-09	7.149e-09	2.7532e-08	TRUE
GUIDES_sg0154	APOBEC3C	GTCTCCTAACACAAAGTACC	207.03/228.24	467.18/234.31	217.64	350.75	0.686	224.86	488.84	6.0204	1	8.6975e-10	1.7395e-09	7.2625e-09	TRUE
GUIDES_sg0155	APOBEC3C	ACCTATGGGAAGCCAACGAT	849.47/893.76	826.91/900.25	871.62	863.58	-0.013346	980.57	2009.3	0.17926	0.42887	0.57113	0.85774	0.89203	FALSE
GUIDES_sg0156	APOBEC3C	TCCGATCGTTGGCTTCCCAT	584.1/588.73	664.95/441.49	586.42	553.22	-0.083914	10.703	1341.8	0.90614	0.18243	0.81757	0.36486	0.42101	FALSE
GUIDES_sg0157	APOBEC3D	TCCGACCACAGGCTTTCAGT	642.44/734.49	830.02/640.04	688.46	735.03	0.094293	4236.4	1580.1	1.1715	0.8793	0.1207	0.24139	0.29146	TRUE
GUIDES_sg0158	APOBEC3D	ACGTCAGTCGAATCACAGGC	696.51/597.26	716.34/488.36	646.89	602.35	-0.10275	4925.3	1482.9	1.1566	0.12373	0.87627	0.24746	0.29834	FALSE
GUIDES_sg0159	APOBEC3D	CCAAACGTCAGTCGAATCAC	564.89/501.98	652.49/614.15	533.44	633.32	0.24719	1978.8	1218.4	2.8615	0.99789	0.0021084	0.0042167	0.0074626	TRUE
GUIDES_sg0160	APOBEC3D	ACTCAGCTGTCTTCCGGAAG	1162.5/1026	872.07/917.52	1094.3	894.79	-0.29004	9316.6	2533.5	3.9629	3.7026e-05	0.99996	7.4052e-05	0.00017171	FALSE
GUIDES_sg0161	APOBEC3D	GACTGACGTTTGGGTAGTAC	774.06/681.87	540.37/638.81	727.97	589.59	-0.30369	4249.2	1672.5	3.3836	0.0003577	0.99964	0.00071541	0.0014202	FALSE
GUIDES_sg0162	APOBEC3D	TTCGGAAGACGCCCCTCTTC	869.39/973.39	1362.6/340.37	921.39	851.49	-0.1137	5407.9	2126.3	1.516	0.064761	0.93524	0.12952	0.16629	FALSE
GUIDES_sg0163	APOBEC3F	TGGACCTGCGCTGTCCCATG	1079.3/1040.9	1373.5/991.51	1060.1	1182.5	0.1575	734.68	2453	2.4714	0.99327	0.0067287	0.013457	0.021465	TRUE
GUIDES_sg0164	APOBEC3F	CCCACCACATGGGACAGCGC	500.15/568.11	482.75/1054.4	534.13	768.58	0.52418	2309.2	1220	6.7122	1	9.5826e-12	1.9165e-11	9.6911e-11	TRUE
GUIDES_sg0165	APOBEC3F	ACGCCCCTCTTCCAGGAGAC	768.37/715.29	646.26/1445.3	741.83	1045.8	0.49489	1408.6	1704.9	7.3617	1	9.0771e-14	1.8154e-13	1.1121e-12	TRUE
GUIDES_sg0166	APOBEC3F	TGGCCTCCCCAGCTGACCGC	1129.8/1114.2	683.64/741.17	1122	712.4	-0.65454	121.83	2598.9	8.0341	4.7118e-16	1	9.4236e-16	7.3757e-15	FALSE
GUIDES_sg0167	APOBEC3F	CACATTTCTGCGTGGTGCTC	707.18/738.75	151.05/887.92	722.97	519.49	-0.47606	498.38	1660.8	4.9931	2.9714e-07	1	5.9428e-07	1.8525e-06	FALSE
GUIDES_sg0168	APOBEC3F	TCGGAAGACGCCCCTCTTCC	788.29/716	457.84/691.84	752.15	574.84	-0.38727	2612.7	1729.1	4.264	1.0039e-05	0.99999	2.0078e-05	5.0742e-05	FALSE
GUIDES_sg0169	APOBEC3G	ATTACTGCACATCATGCTGG	801.09/713.87	510.78/552.48	757.48	531.63	-0.50997	3804.2	1741.6	5.4118	3.1194e-08	1	6.2389e-08	2.2053e-07	FALSE
GUIDES_sg0170	APOBEC3G	TGCGCTCCACCTCATAACAC	400.55/398.89	88.764/245.41	399.72	167.09	-1.2534	1.3819	908.05	7.7199	5.8233e-15	1	1.1647e-14	8.1589e-14	FALSE
GUIDES_sg0171	APOBEC3G	TGATCAAGGAAGATGTCAGG	520.07/570.24	671.18/447.66	545.16	559.42	0.037195	1258.5	1245.7	0.40415	0.65695	0.34305	0.6861	0.73788	TRUE
GUIDES_sg0172	APOBEC3G	TCATGCCGTCCTCTGACCCA	645.29/647.74	836.25/838.59	646.52	837.42	0.37276	3.0179	1482	4.959	1	3.5432e-07	7.0863e-07	2.1873e-06	TRUE
GUIDES_sg0173	APOBEC3G	ATGAACCTTGGGTCAGAGGA	490.19/513.36	471.85/440.26	501.78	456.06	-0.13754	268.42	1144.8	1.3513	0.088306	0.91169	0.17661	0.21963	FALSE
GUIDES_sg0174	APOBEC3G	TATTTAGGCAGATTATTCCA	204.19/241.04	342.6/178.82	222.61	260.71	0.22696	678.99	500.23	1.7033	0.95574	0.044255	0.088511	0.1167	TRUE
GUIDES_sg0175	APOBEC3H	TCAGAAGGCCTTACTACCCG	826/974.1	1044.9/1133.3	900.05	1089.1	0.27482	10968	2076.1	4.1497	0.99998	1.6648e-05	3.3295e-05	8.1074e-05	TRUE
GUIDES_sg0176	APOBEC3H	GTGGGCGTGGAGCCATTCTG	655.96/722.4	503/718.97	689.18	610.98	-0.17348	2207.3	1581.7	1.9662	0.024639	0.97536	0.049278	0.069903	FALSE
GUIDES_sg0177	APOBEC3H	ACAGTCGAGCCATAAAGCGA	510.82/564.55	320.8/467.39	537.69	394.09	-0.44725	1443.5	1228.3	4.0972	2.0911e-05	0.99998	4.1821e-05	9.8992e-05	FALSE
GUIDES_sg0178	APOBEC3H	TCGGGTAGTAAGGCCTTCTG	721.41/669.07	672.74/683.21	695.24	677.97	-0.036239	1369.6	1595.9	0.43233	0.33275	0.66725	0.6655	0.72073	FALSE
GUIDES_sg0179	APOBEC3H	AAGTCACCTGTTACCTCACG	688.69/665.52	484.31/545.09	677.1	514.7	-0.39498	268.34	1553.5	4.1205	1.8907e-05	0.99998	3.7813e-05	9.056e-05	FALSE
GUIDES_sg0180	APOBEC3H	TTATAGGGGTTGAAGGAAAG	723.55/613.61	619.79/828.73	668.58	724.26	0.11524	6042.5	1533.6	1.4218	0.92246	0.077544	0.15509	0.19497	TRUE
GUIDES_sg0181	ARID1A	GTGGCTTCAACAGAGCCAGG	223.4/267.35	91.879/652.38	245.37	372.13	0.59884	965.78	552.37	5.3933	1	3.4582e-08	6.9163e-08	2.4395e-07	TRUE
GUIDES_sg0182	ARID1A	CATATGGCCCTCCTGCCAAG	260.39/283.7	126.14/270.08	272.05	198.11	-0.45559	271.62	613.59	2.9849	0.0014184	0.99858	0.0028368	0.0051654	FALSE
GUIDES_sg0183	ARID1A	GAATGGAGACTTGCTAGGAG	187.11/180.6	294.32/403.26	183.86	348.79	0.9201	21.2	411.68	8.1291	1	2.1631e-16	4.3261e-16	3.4322e-15	TRUE
GUIDES_sg0184	ARID1A	GAGTTAACTTTACATCCCCA	84.663/71.102	102.78/60.428	77.883	81.604	0.066499	91.941	171.66	0.28401	0.6118	0.3882	0.7764	0.82003	TRUE
GUIDES_sg0185	ARID1A	GGCAATCAGTTCTCCACCCA	295.96/264.5	485.87/954.52	280.23	720.19	1.3586	494.95	632.41	17.495	1	7.821e-69	1.5642e-68	1.0687e-66	TRUE
GUIDES_sg0186	ARID1A	CTGCCAGGAGACCAGACTTG	348.61/325.65	172.86/954.52	337.13	563.69	0.73987	263.63	763.43	8.1995	1	1.2066e-16	2.4132e-16	1.9725e-15	TRUE
GUIDES_sg0187	ARID1B	GATGCTTCTACTGAGCCAGG	401.97/397.46	412.68/201.02	399.72	306.85	-0.38038	10.158	908.05	3.082	0.0010282	0.99897	0.0020564	0.0038046	FALSE
GUIDES_sg0188	ARID1B	GTACCATCATATCGTCTGTG	1062.9/1016.8	1258.3/899.02	1039.8	1078.6	0.052812	1064.6	2405.2	0.79131	0.78562	0.21438	0.42876	0.48877	TRUE
GUIDES_sg0189	ARID1B	CCCAACAAGGACCCCTTTGG	761.97/700.36	1034/936.02	731.16	985.02	0.42945	1897.6	1680	6.1936	1	2.9407e-10	5.8814e-10	2.5672e-09	TRUE
GUIDES_sg0190	ARID1B	GATGCCCTATGAGCCCAACA	638.88/588.02	506.11/575.92	613.45	541.01	-0.18097	1293.7	1404.8	1.9326	0.026641	0.97336	0.053282	0.074833	FALSE
GUIDES_sg0191	ARID1B	GGATAAATCATGAGAGCCAG	581.26/580.2	858.05/526.59	580.73	692.32	0.25318	0.56171	1328.5	3.0616	0.9989	0.0011007	0.0022013	0.004063	TRUE
GUIDES_sg0192	ARID1B	CAGGTTAGACATTGCTCCGG	493.04/475.68	390.87/792.96	484.36	591.92	0.28879	150.69	1104.3	3.2368	0.9994	0.00060434	0.0012087	0.0023033	TRUE
GUIDES_sg0193	ARID2	CATGCAGCAACTGAACATGG	261.81/226.11	459.39/86.326	243.96	272.86	0.16089	637.54	549.13	1.2332	0.89126	0.10874	0.21749	0.26529	TRUE
GUIDES_sg0194	ARID2	GTGCTGCACTTATGGCTCTG	769.79/752.26	1224/651.14	761.03	937.58	0.30063	153.59	1749.9	4.2204	0.99999	1.2192e-05	2.4384e-05	6.0543e-05	TRUE
GUIDES_sg0195	ARID2	ACTTGTACAGCTGGTGAAGG	574.85/564.55	870.51/554.95	569.7	712.73	0.32264	53.039	1302.8	3.9625	0.99996	3.7079e-05	7.4158e-05	0.00017189	TRUE
GUIDES_sg0196	ARID2	AGCACTGGGATGATTCACAA	232.64/211.89	320.8/340.37	222.27	330.58	0.57061	215.48	499.43	4.8469	1	6.2709e-07	1.2542e-06	3.6602e-06	TRUE
GUIDES_sg0197	ARID2	GGATTAAAACAAGATGAACC	122.37/104.52	303.67/93.725	113.45	198.7	0.80315	159.29	251.77	5.3728	1	3.8771e-08	7.7543e-08	2.7039e-07	TRUE
GUIDES_sg0198	ARID2	GACAGAACTTCATGTGTCTG	1088.5/1045.2	682.08/1042.1	1066.9	862.08	-0.30716	938.09	2468.9	4.1214	1.8825e-05	0.99998	3.7651e-05	9.0205e-05	FALSE
GUIDES_sg0199	ARID4A	AAGTTGCAACCATAGACAGG	575.56/585.17	685.2/510.55	580.37	597.88	0.042802	46.165	1327.7	0.48045	0.68455	0.31545	0.6309	0.68961	TRUE
GUIDES_sg0200	ARID4A	AAGTTATGTTGGACTACAGG	372.8/322.09	404.89/334.2	347.45	369.55	0.088712	1285.6	787.24	0.78761	0.78454	0.21546	0.43092	0.49104	TRUE
GUIDES_sg0201	ARID4A	AATTATACTACAGGTACCAG	512.96/423.06	1094.8/409.43	468.01	752.09	0.68322	4040.7	1066.3	8.6997	1	1.6643e-18	3.3287e-18	2.974e-17	TRUE
GUIDES_sg0202	ARID4A	AAAGGATAAGACCAGCATTG	553.51/536.82	626.02/720.2	545.17	673.11	0.30365	139.21	1245.7	3.6251	0.99986	0.00014444	0.00028888	0.00061397	TRUE
GUIDES_sg0203	ARID4A	GGAGATCGTGCAAGTTTCTG	442.52/370.44	474.97/283.64	406.48	379.3	-0.09959	2597.7	923.71	0.89429	0.18558	0.81442	0.37116	0.42777	FALSE
GUIDES_sg0204	ARID4A	AGGCCAAGTGATGGAAATAG	646.71/545.36	671.18/857.09	596.03	764.14	0.35791	5136.3	1364.2	4.5513	1	2.6659e-06	5.3319e-06	1.4582e-05	TRUE
GUIDES_sg0205	ARID4B	AGAGTGAAAGATGCTCAGGG	232.64/239.62	277.19/123.32	236.13	200.26	-0.23663	24.295	531.18	1.5565	0.0598	0.9402	0.1196	0.15411	FALSE
GUIDES_sg0206	ARID4B	TCAAAACCACAAATAAAACG	192.8/206.91	439.15/44.396	199.86	241.77	0.27344	99.472	448.2	1.9799	0.97614	0.023856	0.047711	0.06828	TRUE
GUIDES_sg0207	ARID4B	AAGTAGCTTCCATTGATCGG	483.08/441.55	535.7/1070.4	462.31	803.07	0.79534	862.35	1053.1	10.5	1	4.2974e-26	8.5948e-26	1.2621e-24	TRUE
GUIDES_sg0208	ARID4B	GGTCAAGTATTCAGGGACAG	494.46/440.84	685.2/599.35	467.65	642.27	0.45693	1437.7	1065.5	5.3497	1	4.405e-08	8.81e-08	3.0582e-07	TRUE
GUIDES_sg0209	ARID4B	AAGAAGCCATAAAGCAACAG	429.72/357.65	228.92/369.97	393.68	299.44	-0.3936	2597.1	894.08	3.1517	0.0008117	0.99919	0.0016234	0.0030208	FALSE
GUIDES_sg0210	ARID4B	TCATCAGTCACTGTAACAGA	170.75/173.49	119.91/147.99	172.12	133.95	-0.35936	3.7582	384.93	1.9456	0.025854	0.97415	0.051707	0.073037	FALSE
GUIDES_sg0211	ARNTL	GCAGTCGTCCAATTGCGACG	1028.8/1036.7	943.7/844.76	1032.7	894.23	-0.20751	31.322	2388.4	2.8337	0.0023006	0.9977	0.0046012	0.0080705	FALSE
GUIDES_sg0212	ARNTL	AGACAACGAACCAGACAATG	373.51/447.23	705.44/357.64	410.37	531.54	0.37244	2717.5	932.71	3.9674	0.99996	3.6338e-05	7.2675e-05	0.00016872	TRUE
GUIDES_sg0213	ARNTL	ACTCCAGACATTCCTTCCAG	379.2/353.38	152.61/308.31	366.29	230.46	-0.66617	333.45	830.76	4.7127	1.2224e-06	1	2.4449e-06	6.9858e-06	FALSE
GUIDES_sg0214	ARNTL	TTCTGCACAATCCACAGCAC	688.69/691.83	1002.9/778.16	690.26	890.52	0.36705	4.9353	1584.3	5.0315	1	2.4339e-07	4.8678e-07	1.5244e-06	TRUE
GUIDES_sg0215	ARNTL	GGGTCATCGCCTTCTAGCTG	534.3/538.96	210.23/755.97	536.63	483.1	-0.15131	10.841	1225.8	1.5289	0.063143	0.93686	0.12629	0.16229	FALSE
GUIDES_sg0216	ARNTL	CCTGATAGTAGGCCACTGGA	850.19/804.17	809.78/323.1	827.18	566.44	-0.54547	1058.7	1905	5.9738	1.1587e-09	1	2.3175e-09	9.6066e-09	FALSE
GUIDES_sg0217	ARRB1	TCGGTTATTGGCTAGGAAGG	744.89/815.55	571.52/382.3	780.22	476.91	-0.70899	2496.1	1794.9	7.1593	4.0549e-13	1	8.1097e-13	4.7814e-12	FALSE
GUIDES_sg0218	ARRB1	TAGCCAATAACCGAGAGAAG	480.23/491.32	4.6718/434.1	485.77	219.38	-1.1432	61.474	1107.6	8.0044	6.0009e-16	1	1.2002e-15	9.1471e-15	FALSE
GUIDES_sg0219	ARRB1	GTGCCCTGTTGCCATGGAAG	444.66/383.95	255.39/532.75	414.31	394.07	-0.072057	1842.5	941.82	0.6593	0.25485	0.74515	0.5097	0.57422	FALSE
GUIDES_sg0220	ARRB1	GATCCCCAGGATCTCACGGT	219.84/208.33	277.19/240.48	214.08	258.84	0.2727	66.221	480.72	2.0411	0.97938	0.020621	0.041242	0.059885	TRUE
GUIDES_sg0221	ARRB1	GTACAAGTGCCCTGTTGCCA	736.35/713.87	996.65/755.97	725.11	876.31	0.27289	252.76	1665.8	3.7045	0.99989	0.00010589	0.00021179	0.00045554	TRUE
GUIDES_sg0222	ARRB1	CTACAAAGTGAAAGTGAAGC	478.81/486.34	442.26/397.1	482.57	419.68	-0.20101	28.38	1100.2	1.8962	0.028968	0.97103	0.057937	0.080507	FALSE
GUIDES_sg0223	ASF1A	TACAAACATATGCCTTCCTG	621.1/649.88	672.74/281.18	635.49	476.96	-0.41325	414.12	1456.3	4.1542	1.6319e-05	0.99998	3.2638e-05	7.9507e-05	FALSE
GUIDES_sg0224	ASF1A	ATTCCAGATGCAGATGCAGT	404.82/390.35	337.93/210.88	397.58	274.4	-0.53334	104.6	903.11	4.0989	2.0753e-05	0.99998	4.1505e-05	9.8284e-05	FALSE
GUIDES_sg0225	ASF1A	CTAATTACTTGTACCTATCG	323.71/286.54	60.733/477.26	305.13	269	-0.18119	690.72	689.68	1.3758	0.08444	0.91556	0.16888	0.21087	FALSE
GUIDES_sg0226	ASF1A	TTAGTGGGTCCTGTTCCCGC	170.75/166.38	358.17/366.27	168.56	362.22	1.099	9.5425	376.83	9.976	1	9.7103e-24	1.9421e-23	2.66e-22	TRUE
GUIDES_sg0227	ASF1A	GAAAAGTCTGGTTTTACTGG	514.38/479.94	714.78/468.63	497.16	591.7	0.2507	592.99	1134	2.8075	0.9975	0.0024964	0.0049928	0.0086813	TRUE
GUIDES_sg0228	ASF1A	GGAATGGAAAATTATCTATG	604.73/563.13	275.64/929.85	583.93	602.74	0.045665	865.38	1336	0.51463	0.6966	0.3034	0.60681	0.67003	TRUE
GUIDES_sg0229	ASF1B	GAGGACCACAGTCACACCCA	345.05/336.31	492.1/395.87	340.68	443.98	0.38108	38.189	771.63	3.7186	0.9999	0.00010017	0.00020034	0.00043536	TRUE
GUIDES_sg0230	ASF1B	TGATGCCGTGGGTGTGACTG	858.72/873.14	560.62/997.68	865.93	779.15	-0.15217	103.91	1996	1.9425	0.026039	0.97396	0.052078	0.073533	FALSE
GUIDES_sg0231	ASF1B	ATTTGATCAGATCCTAGACT	394.86/391.77	417.35/299.67	393.32	358.51	-0.13332	4.7466	893.23	1.1646	0.1221	0.8779	0.2442	0.2946	FALSE
GUIDES_sg0232	ASF1B	TGTTGACGTAGTAGCCCACT	833.82/821.94	1097.9/1000.1	827.88	1049	0.34116	70.53	1906.7	5.0641	1	2.0519e-07	4.1037e-07	1.3012e-06	TRUE
GUIDES_sg0233	ASF1B	GAAGATCATTTATGTTGGCT	454.62/414.53	708.56/504.39	434.57	606.47	0.4799	803.62	988.78	5.4667	1	2.2924e-08	4.5849e-08	1.6467e-07	TRUE
GUIDES_sg0234	ASF1B	GAGTGGAAGATCATTTATGT	604.02/568.82	552.83/775.7	586.42	664.26	0.17953	619.62	1341.8	2.1251	0.98321	0.016791	0.033582	0.049405	TRUE
GUIDES_sg0235	ASH1L	CCAGTCAACCTGTACCCCTG	1098.5/1056.6	630.69/2462.7	1077.5	1546.7	0.52108	877.75	2494	9.395	1	2.8619e-21	5.7239e-21	6.3742e-20	TRUE
GUIDES_sg0236	ASH1L	TGAGGGTGAAAAAAAAACAG	200.63/170.65	52.947/186.22	185.64	119.58	-0.63023	449.5	415.74	3.2397	0.00059837	0.9994	0.0011967	0.0022813	FALSE
GUIDES_sg0237	ASH1L	AGACAGGATAGCGGTTCCGG	582.68/554.6	1820.4/463.69	568.64	1142.1	1.0048	394.24	1300.4	15.902	1	3.0782e-57	6.1564e-57	3.373e-55	TRUE
GUIDES_sg0238	ASH1L	ACCTGTTTTACAAGATCCAC	402.68/234.64	745.93/353.94	318.66	549.93	0.78534	14119	720.85	8.6139	1	3.5296e-18	7.0592e-18	6.2447e-17	TRUE
GUIDES_sg0239	ASH1L	TTTGGGGGAAGGTTCAAAAG	569.87/552.47	437.59/397.1	561.17	417.34	-0.42631	151.5	1283	4.0154	2.9675e-05	0.99997	5.9349e-05	0.00013912	FALSE
GUIDES_sg0240	ASH1L	TCCGGTGGATCTTGTAAAAC	549.95/613.61	459.39/1183.9	581.78	821.64	0.49731	2026.4	1331	6.5746	1	2.4387e-11	4.8774e-11	2.3516e-10	TRUE
GUIDES_sg0241	ASH2L	AGTCTGGCAGCGGTATCTGG	140.87/147.18	74.749/2.4664	144.02	38.608	-1.8725	19.938	321.04	5.8834	2.009e-09	1	4.018e-09	1.6312e-08	FALSE
GUIDES_sg0242	ASH2L	AGTGTTTGCCAATGGACTGG	512.96/529	769.29/1542.8	520.98	1156	1.1484	128.73	1189.4	18.414	1	5.1106e-76	1.0221e-75	7.8105e-74	TRUE
GUIDES_sg0243	ASH2L	GGACCAACCCAGTCTGGCAG	261.1/238.19	90.321/393.4	249.65	241.86	-0.045539	262.42	562.18	0.32847	0.37128	0.62872	0.74256	0.78945	FALSE
GUIDES_sg0244	ASH2L	ATACCGCTGCCAGACTGGGT	316.6/330.63	90.321/330.5	323.61	210.41	-0.61865	98.427	732.26	4.1832	1.4372e-05	0.99999	2.8744e-05	7.1049e-05	FALSE
GUIDES_sg0245	ASH2L	AGAAGAGTAGTGTTTGCCAA	545.68/596.55	576.19/1576.1	571.12	1076.1	0.9128	1293.7	1306.1	13.973	1	1.1319e-44	2.2638e-44	6.3512e-43	TRUE
GUIDES_sg0246	ASH2L	AGTAGTGTTTGCCAATGGAC	451.06/438.7	569.96/472.33	444.88	521.14	0.22778	76.362	1012.7	2.3964	0.99172	0.0082779	0.016556	0.025829	TRUE
GUIDES_sg0247	ASXL1	GAATCAGTGCGTATACAGCG	426.16/407.42	678.97/659.78	416.79	669.37	0.68219	175.64	947.57	8.2054	1	1.1495e-16	2.2989e-16	1.8804e-15	TRUE
GUIDES_sg0248	ASXL1	TAGCCTGCCTCAGGAAACTG	549.24/531.14	404.89/427.93	540.19	416.41	-0.37467	163.9	1234.1	3.5235	0.00021296	0.99979	0.00042592	0.00086821	FALSE
GUIDES_sg0249	ASXL1	ATAGCATTGAGGCATGCGAG	1001.7/953.48	844.04/599.35	977.6	721.69	-0.43734	1163.5	2258.6	5.3848	3.6253e-08	1	7.2506e-08	2.5543e-07	FALSE
GUIDES_sg0250	ASXL1	GAGGAGGCTGAAATCAAAAG	372.09/373.29	506.11/477.26	372.69	491.68	0.39883	0.71845	845.54	4.0923	0.99998	2.1358e-05	4.2717e-05	0.00010103	TRUE
GUIDES_sg0251	ASXL1	TAACGAGTTTTTTACCCATG	954.06/1059.4	901.66/1123.5	1006.7	1012.6	0.0083076	5551.4	2327.2	0.12064	0.54801	0.45199	0.90398	0.92885	TRUE
GUIDES_sg0252	ASXL1	ATGCTACATTCCAATTCAAG	192.09/211.89	428.25/175.12	201.99	301.68	0.57641	195.89	453.07	4.6837	1	1.4088e-06	2.8176e-06	7.9396e-06	TRUE
GUIDES_sg0253	ASXL3	GGATACAAAAGTGGTCTCAG	487.34/456.48	373.74/669.64	471.91	521.69	0.14439	476.37	1075.4	1.518	0.9355	0.064504	0.12901	0.16568	TRUE
GUIDES_sg0254	ASXL3	GAAAGAACAGCCTCCCAGAG	822.44/837.59	770.85/1371.3	830.01	1071.1	0.36749	114.74	1911.7	5.5139	1	1.7546e-08	3.5092e-08	1.2662e-07	TRUE
GUIDES_sg0255	ASXL3	AGGTAAGTCAGACATCGGTG	326.56/356.22	423.58/337.9	341.39	380.74	0.15695	440.07	773.26	1.4151	0.92148	0.078523	0.15705	0.19729	TRUE
GUIDES_sg0256	ASXL3	AGTAAGGCTTGAATCTCGAG	309.48/279.43	242.93/519.19	294.46	381.06	0.37085	451.47	665.12	3.358	0.99961	0.00039251	0.00078501	0.0015407	TRUE
GUIDES_sg0257	ASXL3	TATTTAGAGCTGAAGTACTG	422.6/450.08	211.79/637.58	436.34	424.68	-0.038979	377.47	992.87	0.36998	0.3557	0.6443	0.7114	0.76001	FALSE
GUIDES_sg0258	ASXL3	TTGCATATGCAGCACAAGGG	595.49/576.64	926.57/554.95	586.06	740.76	0.33744	177.55	1341	4.2245	0.99999	1.1973e-05	2.3946e-05	5.9788e-05	TRUE
GUIDES_sg0259	ATAD2	AAAGACACCGAGTACTCCTG	579.83/568.11	937.47/1185.1	573.97	1061.3	0.88563	68.731	1312.8	13.45	1	1.537e-41	3.0741e-41	7.9345e-40	TRUE
GUIDES_sg0260	ATAD2	AAACACAGGAGAGTCTTCGG	189.96/231.08	381.53/251.58	210.52	316.55	0.5862	845.65	472.57	4.8777	1	5.3678e-07	1.0736e-06	3.2137e-06	TRUE
GUIDES_sg0261	ATAD2	TCCACAACAAGTGAGGGTGT	503/433.73	518.57/241.71	468.36	380.14	-0.30037	2399.3	1067.2	2.7006	0.003461	0.99654	0.006922	0.011639	FALSE
GUIDES_sg0262	ATAD2	AAAGCGAAGGAAGATTTCAC	682.99/603.66	408/768.3	643.33	588.15	-0.12916	3146.9	1474.6	1.4369	0.075378	0.92462	0.15076	0.18969	FALSE
GUIDES_sg0263	ATAD2	TAGGCACCATAAAAAAGCGA	151.54/137.23	96.55/104.82	144.38	100.69	-0.51573	102.41	321.85	2.4357	0.0074325	0.99257	0.014865	0.023399	FALSE
GUIDES_sg0264	ATAD2	CTCATGATCCACAACAAGTG	424.03/371.87	453.16/621.55	397.95	537.35	0.43236	1360.3	903.95	4.6368	1	1.7692e-06	3.5384e-06	9.79e-06	TRUE
GUIDES_sg0265	ATAD2B	GGGTTCGGAGAAAATCAAGG	212.72/166.38	177.53/159.09	189.55	168.31	-0.17054	1073.9	424.67	1.0309	0.15129	0.84871	0.30257	0.35621	FALSE
GUIDES_sg0266	ATAD2B	AGACTATGAGAACCATACGG	98.892/97.41	107.45/71.527	98.151	89.489	-0.13188	1.0973	217.25	0.58768	0.27837	0.72163	0.55675	0.62443	FALSE
GUIDES_sg0267	ATAD2B	GGTAAGCACTGACTGCCATG	759.12/779.28	585.53/754.73	769.2	670.13	-0.19864	203.29	1769.1	2.3554	0.0092511	0.99075	0.018502	0.028509	FALSE
GUIDES_sg0268	ATAD2B	TCACGATCAACTATAAGAGG	288.85/282.28	96.55/400.8	285.56	248.67	-0.19881	21.6	644.66	1.4529	0.073128	0.92687	0.14626	0.18588	FALSE
GUIDES_sg0269	ATAD2B	AAAGAAATCCAATGGATGTG	818.17/698.23	1082.3/1563.7	758.2	1323	0.80237	7193.2	1743.3	13.528	1	5.367e-42	1.0734e-41	2.8143e-40	TRUE
GUIDES_sg0270	ATAD2B	GACAGAAACTAGAGTCGAAG	340.79/331.34	579.3/224.45	336.06	401.87	0.25732	44.631	760.97	2.3858	0.99148	0.0085217	0.017043	0.026479	TRUE
GUIDES_sg0271	ATAT1	TAAAAGTCCAGGATGCAAAG	309.48/355.51	386.2/336.67	332.5	361.44	0.12005	1059.4	752.75	1.0548	0.85423	0.14577	0.29153	0.34538	TRUE
GUIDES_sg0272	ATAT1	GAATTTCAGCAGCTTCTGTG	243.32/265.92	378.42/728.84	254.62	553.63	1.1175	255.53	573.58	12.485	1	4.5183e-36	9.0366e-36	1.9546e-34	TRUE
GUIDES_sg0273	ATAT1	AGGGTCGGTCAATTGCCAGT	585.52/537.53	571.52/398.33	561.53	484.92	-0.2112	1151.5	1283.8	2.138	0.016257	0.98374	0.032514	0.047895	FALSE
GUIDES_sg0274	ATAT1	TCAGCAGCTTCTGTGAGGGT	262.53/238.19	353.5/395.87	250.36	374.68	0.57976	296.03	563.81	5.2358	1	8.2129e-08	1.6426e-07	5.3561e-07	TRUE
GUIDES_sg0275	ATAT1	CATGGCGTTGCACAGACTCA	565.6/541.09	671.18/686.91	553.35	679.04	0.29484	300.48	1264.7	3.5344	0.9998	0.00020432	0.00040863	0.00083473	TRUE
GUIDES_sg0276	ATAT1	CATGAGTCTGTGCAACGCCA	192.09/166.38	446.93/492.06	179.24	469.5	1.3843	330.56	401.14	14.492	1	6.779e-48	1.3558e-47	4.2909e-46	TRUE
GUIDES_sg0277	ATF2	CACCCTGCTGAGAAATGAAG	233.36/228.95	264.73/160.32	231.15	212.53	-0.12066	9.7074	519.78	0.81698	0.20697	0.79303	0.41394	0.47266	FALSE
GUIDES_sg0278	ATF2	ACAGCTGAAACAGCTTCTTC	399.84/410.26	71.634/678.27	405.05	374.95	-0.1111	54.344	920.39	0.99199	0.1606	0.8394	0.3212	0.37571	FALSE
GUIDES_sg0279	ATF2	GTGCCACTTCATTTCTCAGC	511.53/531.85	582.42/610.45	521.69	596.43	0.19282	206.3	1191.1	2.1657	0.98483	0.015168	0.030337	0.045146	TRUE
GUIDES_sg0280	ATF2	GCCGACAAAAAAGGAAAGTC	337.94/295.08	23.359/326.8	316.51	175.08	-0.85055	918.68	715.89	5.2857	6.26e-08	1	1.252e-07	4.2004e-07	FALSE
GUIDES_sg0281	ATF2	CTTCAAGATGCCGACAAAAA	414.78/433.01	54.504/763.37	423.9	408.94	-0.051712	166.31	964.03	0.48183	0.31496	0.68504	0.62993	0.68927	FALSE
GUIDES_sg0282	ATF2	CCCAGACTTTCCTTTTTTGT	581.97/581.62	951.49/339.14	581.79	645.31	0.14925	0.061011	1331	1.7411	0.95916	0.040836	0.081671	0.10859	TRUE
GUIDES_sg0283	ATF7IP	GGCACCCCAGATGGTTGAAG	483.08/402.44	264.73/83.859	442.76	174.3	-1.34	3251.1	1007.8	8.4568	1.3745e-17	1	2.7491e-17	2.3864e-16	FALSE
GUIDES_sg0284	ATF7IP	CCCAACCCACCAGTATCACC	240.47/209.04	166.63/175.12	224.76	170.87	-0.39343	493.9	505.14	2.3975	0.0082546	0.99175	0.016509	0.025759	FALSE
GUIDES_sg0285	ATF7IP	TGTAGGTAGTAAGTGTATGG	554.93/496.3	393.99/471.09	525.61	432.54	-0.28058	1719.2	1200.2	2.6866	0.0036092	0.99639	0.0072184	0.012095	FALSE
GUIDES_sg0286	ATF7IP	CAGTATGCACTTGTGGTGGT	777.62/633.52	488.98/451.36	705.57	470.17	-0.58458	10382	1620.1	5.8484	2.4813e-09	1	4.9625e-09	1.9679e-08	FALSE
GUIDES_sg0287	ATF7IP	ACCCCAGATGGTTGAAGAGG	434.7/421.64	655.61/291.04	428.17	473.32	0.14433	85.274	973.93	1.447	0.92605	0.073951	0.1479	0.18722	TRUE
GUIDES_sg0288	ATF7IP	GTTTTTCCTGGTGATACTGG	559.91/529.71	562.17/241.71	544.81	401.94	-0.43783	455.99	1244.9	4.0493	2.5685e-05	0.99997	5.1369e-05	0.00012088	FALSE
GUIDES_sg0289	ATM	TTCATGGTCCAGTCAAAGAG	623.23/674.05	632.25/811.46	648.64	721.86	0.15406	1291.3	1487	1.8986	0.97119	0.028807	0.057614	0.080104	TRUE
GUIDES_sg0290	ATM	CTCACCAGAGATATTGTGGA	564.89/521.18	395.55/1150.6	543.04	773.07	0.50876	955.35	1240.7	6.5306	1	3.2754e-11	6.5508e-11	3.057e-10	TRUE
GUIDES_sg0291	ATM	GAACTGTCTCAGGAGTAGGA	393.43/391.06	563.73/267.61	392.25	415.67	0.083464	2.8066	890.77	0.78475	0.7837	0.2163	0.4326	0.49281	TRUE
GUIDES_sg0292	ATM	AGTTTTCCGTTACTTCTGCA	287.43/277.3	311.45/347.77	282.36	329.61	0.22248	51.277	637.3	1.8716	0.96937	0.030632	0.061264	0.0844	TRUE
GUIDES_sg0293	ATM	TATTTGGTTTGAGAAGCGAT	578.41/547.49	532.58/184.98	562.95	358.78	-0.64844	478.06	1287.1	5.6908	6.3214e-09	1	1.2643e-08	4.7339e-08	FALSE
GUIDES_sg0294	ATM	GGAAGTGATGAGAAACTCTC	190.67/139.36	185.31/120.86	165.02	153.09	-0.10759	1316.3	368.75	0.62125	0.26722	0.73278	0.53444	0.60109	FALSE
GUIDES_sg0295	ATN1	GTCAATGAGAGGGTGCACCG	639.6/613.61	758.39/892.85	626.6	825.62	0.39737	337.5	1435.5	5.2527	1	7.4951e-08	1.499e-07	4.976e-07	TRUE
GUIDES_sg0296	ATN1	CAGGCTTGAGGCGGTCACGG	676.59/788.53	728.8/596.88	732.56	662.84	-0.14408	6264.8	1683.2	1.6993	0.044629	0.95537	0.089258	0.11762	FALSE
GUIDES_sg0297	ATN1	CTGACATGTCCTATGCTGAG	817.46/745.87	917.23/1183.9	781.66	1050.6	0.42607	2562.8	1798.3	6.3411	1	1.1406e-10	2.2811e-10	1.0128e-09	TRUE
GUIDES_sg0298	ATN1	TTGCCAGGAGACATGACATG	576.99/562.42	825.35/446.43	569.7	635.89	0.1583	106.1	1302.8	1.8336	0.96665	0.033355	0.06671	0.091404	TRUE
GUIDES_sg0299	ATN1	GGTGAGACCCTGAGGCCAGG	449.64/400.31	482.75/283.64	424.97	383.2	-0.14891	1216.8	966.53	1.3437	0.089516	0.91048	0.17903	0.2225	FALSE
GUIDES_sg0300	ATN1	CCGGGTAAGGTGAGACCCTG	1173.9/1225.8	1381.3/1336.8	1199.9	1359.1	0.17961	1347.4	2782.8	3.0179	0.99873	0.0012726	0.0025452	0.0046665	TRUE
GUIDES_sg0301	ATR	GAGCATGTGAAGTTACAATG	53.359/76.08	3.1145/94.958	64.719	49.036	-0.39334	258.12	142.16	1.3153	0.094202	0.9058	0.1884	0.23297	FALSE
GUIDES_sg0302	ATR	TTGACATTACTGCAGTGGAA	176.44/166.38	457.84/59.195	171.41	258.52	0.58998	50.604	383.31	4.4491	1	4.3124e-06	8.6248e-06	2.2563e-05	TRUE
GUIDES_sg0303	ATR	AATGGGTCCTATGGGAACAG	295.96/261.66	563.73/254.04	278.81	408.89	0.55078	588.48	629.14	5.1859	1	1.0747e-07	2.1495e-07	6.9025e-07	TRUE
GUIDES_sg0304	ATR	CTGACTTTGGTAGCATACAC	319.44/327.78	649.38/405.73	323.61	527.56	0.70334	34.782	732.26	7.5366	1	2.412e-14	4.824e-14	3.1674e-13	TRUE
GUIDES_sg0305	ATR	AACCACTCATGAAAAATAGG	189.25/172.07	242.93/130.72	180.66	186.83	0.04819	147.55	404.38	0.30684	0.62052	0.37948	0.75896	0.8022	TRUE
GUIDES_sg0306	ATR	AAAAGACCCTCTGTTCCCAT	563.47/568.11	1002.9/664.71	565.79	833.79	0.55861	10.76	1293.7	7.4511	1	4.6285e-14	9.2571e-14	5.9012e-13	TRUE
GUIDES_sg0307	ATRX	CAAACAGTGTGACAGCAGTG	628.92/589.44	602.66/1191.3	609.18	896.98	0.55744	779.49	1394.9	7.7058	1	6.5022e-15	1.3004e-14	8.943e-14	TRUE
GUIDES_sg0308	ATRX	TGAGAGTTGAAACTGACAGG	626.08/608.64	460.95/621.55	617.36	541.25	-0.18949	152.08	1414	2.0241	0.021482	0.97852	0.042964	0.062123	FALSE
GUIDES_sg0309	ATRX	AGTGAGGATTCAACCTCTTG	658.8/637.08	235.15/582.08	647.94	408.61	-0.66382	236.01	1485.4	6.2098	2.653e-10	1	5.306e-10	2.3195e-09	FALSE
GUIDES_sg0310	ATRX	GGGGGTAAATTGGTCCCAGT	324.42/295.08	196.22/48.096	309.75	122.16	-1.3353	430.62	700.32	7.0887	6.7672e-13	1	1.3534e-12	7.5687e-12	FALSE
GUIDES_sg0311	ATRX	GCTGAAATTATATCCTCAAG	240.47/190.55	482.75/353.94	215.51	418.34	0.95368	1245.8	483.98	9.2197	1	1.4891e-20	2.9781e-20	3.251e-19	TRUE
GUIDES_sg0312	ATRX	AGTTGGTATGTTGAAACGCA	643.86/672.63	2610/755.97	658.25	1683	1.353	413.73	1509.4	26.375	1	1.3099e-153	2.6199e-153	6.4745e-151	TRUE
GUIDES_sg0313	ATXN7	TGTCCGGTGAGGAATACGTG	513.67/541.8	322.35/435.33	527.73	378.84	-0.47715	395.72	1205.1	4.289	8.9727e-06	0.99999	1.7945e-05	4.552e-05	FALSE
GUIDES_sg0314	ATXN7	AATGCCAGTAGCAGTACCAG	902.83/851.1	1012.2/818.86	876.96	915.54	0.062037	1338.3	2021.9	0.85792	0.80453	0.19547	0.39094	0.44878	TRUE
GUIDES_sg0315	ATXN7	GTTACCGTTGAGGGGTAGGG	591.22/591.57	518.57/603.05	591.39	560.81	-0.076482	0.063424	1353.4	0.83142	0.20287	0.79713	0.40574	0.46393	FALSE
GUIDES_sg0316	ATXN7	CAAATCGTTTTCTTCTACCC	475.25/446.52	537.26/1224.6	460.89	880.92	0.93312	412.6	1049.8	12.964	1	9.8089e-39	1.9618e-38	4.7176e-37	TRUE
GUIDES_sg0317	ATXN7	CACATTCCTTAACCCAGCGC	330.11/281.57	157.28/406.96	305.84	282.12	-0.11605	1178.4	691.32	0.90199	0.18353	0.81647	0.36706	0.4233	FALSE
GUIDES_sg0318	ATXN7	CCGAGCACAAAAACAAAACC	167.19/162.11	26.473/161.55	164.65	94.013	-0.80196	12.891	367.93	3.6827	0.00011539	0.99988	0.00023078	0.00049355	FALSE
GUIDES_sg0319	ATXN7L3	CACAGCACACAGATGAGCAG	453.91/489.9	439.15/241.71	471.9	340.43	-0.46995	647.63	1075.4	4.0091	3.047e-05	0.99997	6.0941e-05	0.00014274	FALSE
GUIDES_sg0320	ATXN7L3	CAGATGGGGAGCAAAGCGGG	283.16/306.45	283.42/146.75	294.8	215.09	-0.45303	271.3	665.92	3.0892	0.0010036	0.999	0.0020073	0.0037172	FALSE
GUIDES_sg0321	ATXN7L3	TCTCCAGATGGGGAGCAAAG	840.22/782.84	931.24/1014.9	811.53	973.09	0.26164	1646.6	1868.3	3.7378	0.99991	9.2816e-05	0.00018563	0.00040651	TRUE
GUIDES_sg0322	ATXN7L3	AGAAGTGCCTGGGAATGGGT	256.83/233.22	482.75/201.02	245.03	341.88	0.47891	278.9	551.57	4.1242	0.99998	1.8604e-05	3.7207e-05	8.9216e-05	TRUE
GUIDES_sg0323	ATXN7L3	CCCGAGAAAATAAATCCGTA	448.21/469.28	517.01/541.39	458.75	529.2	0.2057	221.8	1044.8	2.1796	0.98536	0.014644	0.029287	0.043634	TRUE
GUIDES_sg0324	ATXN7L3	ATGAGCAGAGGCGAACCGTA	486.63/478.52	626.02/492.06	482.58	559.04	0.21178	32.913	1100.2	2.3052	0.98942	0.010576	0.021153	0.032226	TRUE
GUIDES_sg0325	AURKA	TCAGCTGGAGAAAGCCGGAG	44.821/59.015	123.02/49.329	51.918	86.176	0.72017	100.73	113.59	3.2144	0.99935	0.00065366	0.0013073	0.0024574	TRUE
GUIDES_sg0326	AURKA	TCTGAGCTGATGCTCCACTC	369.96/300.05	730.36/939.72	335	835.04	1.3151	2443.2	758.53	18.156	1	5.7872e-74	1.1574e-73	8.6734e-72	TRUE
GUIDES_sg0327	AURKA	AAAGCTCAGCTGGAGAAAGC	140.87/125.85	180.64/286.11	133.36	233.38	0.80272	112.74	296.85	5.805	1	3.2178e-09	6.4356e-09	2.5017e-08	TRUE
GUIDES_sg0328	AURKA	GGTAGACTCTGGTAGCATCA	267.51/223.26	358.17/255.28	245.38	306.72	0.32073	978.77	552.4	2.6099	0.99547	0.0045287	0.0090574	0.014736	TRUE
GUIDES_sg0329	AURKA	GATCCAAGAAGTAAGTTCTC	478.81/476.39	752.16/578.38	477.6	665.27	0.4773	2.9293	1088.6	5.6881	1	6.4216e-09	1.2843e-08	4.8074e-08	TRUE
GUIDES_sg0330	AURKA	TTCCAGAATTAGGTAGACTC	69.011/61.859	210.23/147.99	65.435	179.11	1.4389	25.573	143.77	9.4805	1	1.2648e-21	2.5295e-21	2.858e-20	TRUE
GUIDES_sg0331	AURKB	CAAGTCCCAGATAGAGAAGG	179.29/127.98	675.85/1516.9	153.64	1096.4	2.8271	1315.9	342.87	50.912	1	0	0	0	TRUE
GUIDES_sg0332	AURKB	ACAATGAGAAGGTGGATCTG	295.96/241.04	957.72/187.45	268.5	572.58	1.0897	1508.5	605.45	12.358	1	2.2005e-35	4.401e-35	9.3793e-34	TRUE
GUIDES_sg0333	AURKB	TCTCTATCTGGGACTTGAAG	144.42/157.85	710.11/244.18	151.14	477.15	1.6521	90.086	337.19	17.754	1	8.0501e-71	1.61e-70	1.1615e-68	TRUE
GUIDES_sg0334	AURKB	GGGGCGCATGCACAATGAGA	26.324/19.198	183.76/72.76	22.761	128.26	2.4436	25.39	49.062	15.062	1	1.4481e-51	2.8963e-51	1.0133e-49	TRUE
GUIDES_sg0335	AURKB	CCATTTCATCGTGGCGCTCA	862.28/901.58	1094.8/691.84	881.93	893.3	0.018457	772.24	2033.6	0.25209	0.59952	0.40048	0.80097	0.84208	TRUE
GUIDES_sg0336	AURKB	GATGCTCTAATGTACTGCCA	85.374/95.988	907.89/525.35	90.681	716.62	2.9685	56.33	200.42	44.214	1	0	0	0	TRUE
GUIDES_sg0337	AURKC	TGCGTCTGTAAGTCTCACTG	643.86/671.92	607.33/1542.8	657.89	1075	0.70763	393.53	1508.6	10.74	1	3.2949e-27	6.5898e-27	9.9532e-26	TRUE
GUIDES_sg0338	AURKC	GAGAACATATGATGAAAAGG	433.27/356.22	208.67/388.47	394.75	298.57	-0.40169	2968.4	896.55	3.2121	0.00065876	0.99934	0.0013175	0.0024758	FALSE
GUIDES_sg0339	AURKC	ATTCCAGAATCAGGTACACC	308.77/263.79	59.176/434.1	286.28	246.64	-0.21424	1011.6	646.31	1.5594	0.059448	0.94055	0.1189	0.15327	FALSE
GUIDES_sg0340	AURKC	TGATTCTGGAATATGCTCCA	524.34/526.87	696.1/727.6	525.6	711.85	0.43688	3.1989	1200.2	5.376	1	3.8071e-08	7.6142e-08	2.6792e-07	TRUE
GUIDES_sg0341	AURKC	TCCAAGGGGTGAGCTCTACA	987.5/962.73	801.99/996.45	975.11	899.22	-0.11677	306.72	2252.7	1.599	0.05491	0.94509	0.10982	0.14206	FALSE
GUIDES_sg0342	AURKC	CACTTTCTTGTCATGGCAGT	822.44/834.74	527.91/702.94	828.59	615.43	-0.42847	75.704	1908.3	4.8797	5.313e-07	1	1.0626e-06	3.1818e-06	FALSE
GUIDES_sg0343	BABAM1	TACCAGCTACAAGTATGAGG	150.83/165.67	258.51/65.361	158.25	161.93	0.033004	110.13	353.36	0.19604	0.57771	0.42229	0.84458	0.88091	TRUE
GUIDES_sg0344	BABAM1	GGGTACCAGCTACAAGTATG	627.5/589.44	460.95/489.59	608.47	475.27	-0.35578	724.32	1393.2	3.5686	0.00017947	0.99982	0.00035894	0.00074748	FALSE
GUIDES_sg0345	BABAM1	CCTGGAGTTGCACAACTGCA	569.16/535.4	224.25/755.97	552.28	490.11	-0.17198	569.86	1262.3	1.75	0.040057	0.95994	0.080115	0.10666	FALSE
GUIDES_sg0346	BABAM1	ACATTTCCTCTGACAGGTCC	620.39/669.79	341.04/1021.1	645.09	681.08	0.078206	1220.1	1478.7	0.93592	0.82534	0.17466	0.34931	0.40454	TRUE
GUIDES_sg0347	BABAM1	GGAAATGTCACTGCCAAAGC	364.97/391.77	590.2/530.29	378.37	560.24	0.56501	359.12	858.68	6.2065	1	2.7093e-10	5.4185e-10	2.3678e-09	TRUE
GUIDES_sg0348	BABAM1	GCAGTGACATTTCCTCTGAC	399.12/378.98	171.3/358.87	389.05	265.08	-0.55178	202.98	883.37	4.1709	1.5167e-05	0.99998	3.0334e-05	7.4536e-05	FALSE
GUIDES_sg0349	BAHD1	ACATCAGGACCAGAACAGTG	190.67/170.65	4.6718/114.69	180.66	59.681	-1.5819	200.46	404.39	6.0159	8.9418e-10	1	1.7884e-09	7.4558e-09	FALSE
GUIDES_sg0350	BAHD1	AGACCTGAGCACTTACAGGG	209.17/175.62	319.24/328.04	192.4	323.64	0.74728	562.59	431.16	6.3206	1	1.3028e-10	2.6055e-10	1.1533e-09	TRUE
GUIDES_sg0351	BAHD1	CAGGTCTGTAATACCACAGG	121.66/131.54	163.51/357.64	126.6	260.57	1.0356	48.82	281.53	7.9848	1	7.0382e-16	1.4076e-15	1.0686e-14	TRUE
GUIDES_sg0352	BAHD1	GCTCAGGTCTGTAATACCAC	173.59/122.3	1.5573/122.09	147.95	61.823	-1.2454	1315.7	329.94	4.7413	1.0619e-06	1	2.1238e-06	6.0862e-06	FALSE
GUIDES_sg0353	BAHD1	GATCTTGGCCACATAAGGTG	338.65/342.71	478.08/258.98	340.68	368.53	0.11303	8.2535	771.63	1.0024	0.84194	0.15806	0.31613	0.37	TRUE
GUIDES_sg0354	BAHD1	CTTGGCCACATAAGGTGTGG	572.01/579.49	309.9/742.4	575.75	526.15	-0.12973	27.96	1316.9	1.3667	0.085855	0.91415	0.17171	0.21424	FALSE
GUIDES_sg0355	BANP	GGACTACCTCTTCCACCGCG	473.12/427.33	437.59/498.22	450.22	467.91	0.055468	1048.3	1025.1	0.55241	0.70967	0.29033	0.58067	0.64819	TRUE
GUIDES_sg0356	BANP	TGGCGGTCAAGAGCTTCTCG	377.07/435.86	263.18/585.78	406.46	424.48	0.062418	1728.1	923.66	0.59278	0.72334	0.27666	0.55333	0.62102	TRUE
GUIDES_sg0357	BANP	ACACAGCCTGCACCTCGCGG	155.81/125.14	66.962/353.94	140.47	210.45	0.57977	470.25	312.98	3.9553	0.99996	3.8216e-05	7.6432e-05	0.00017695	TRUE
GUIDES_sg0358	BANP	GGGTGCACAGCTGATCGCCG	324.42/322.81	504.55/483.42	323.61	493.99	0.60867	1.307	732.27	6.2961	1	1.5261e-10	3.0522e-10	1.3475e-09	TRUE
GUIDES_sg0359	BANP	TGGACACAGCCTGCACCTCG	191.38/169.22	219.57/342.84	180.3	281.21	0.63835	245.46	403.58	5.0228	1	2.5467e-07	5.0935e-07	1.5929e-06	TRUE
GUIDES_sg0360	BANP	GGCGCCAGTGAGTGACCACA	691.53/640.63	812.89/536.45	666.08	674.67	0.018459	1295.3	1527.7	0.21977	0.58697	0.41303	0.82605	0.86688	TRUE
GUIDES_sg0361	BAP1	CAGCAATGAGAGTACAGACA	512.96/525.45	1462.3/566.05	519.2	1014.2	0.96456	78.007	1185.3	14.377	1	3.6258e-47	7.2515e-47	2.2702e-45	TRUE
GUIDES_sg0362	BAP1	AAGCACCTTGGAGATGTGGG	535.72/473.54	1027.8/323.1	504.63	675.45	0.41989	1933.2	1151.4	5.034	1	2.4014e-07	4.8027e-07	1.5048e-06	TRUE
GUIDES_sg0363	BAP1	CTGCTAGTCTTGATGGACAG	931.29/905.13	518.57/709.1	918.21	613.84	-0.5802	342.07	2118.8	6.6124	1.8904e-11	1	3.7807e-11	1.8482e-10	FALSE
GUIDES_sg0364	BAP1	ATATGCGATTGGCAATGCCC	105.29/103.1	288.09/197.32	104.2	242.7	1.212	2.4118	230.88	9.1155	1	3.916e-20	7.8319e-20	8.3e-19	TRUE
GUIDES_sg0365	BAP1	GATTGGCAATGCCCCGGAGT	475.96/438.7	758.39/425.46	457.33	591.93	0.37146	694.12	1041.6	4.1704	0.99998	1.5201e-05	3.0401e-05	7.4685e-05	TRUE
GUIDES_sg0366	BAP1	CAATGCCCCGGAGTTGGCCA	591.93/520.47	1325.2/815.16	556.2	1070.2	0.94296	2553.1	1271.4	14.415	1	2.0746e-47	4.1491e-47	1.3025e-45	TRUE
GUIDES_sg0367	BARD1	TGAGTCATTTTGATACCCGG	435.41/429.46	626.02/293.51	432.43	459.76	0.088216	17.699	983.82	0.87133	0.80821	0.19179	0.38357	0.4412	TRUE
GUIDES_sg0368	BARD1	TGCAGCCAAGAATGGGCATG	1198.1/1156.8	1529.2/1355.3	1177.5	1442.3	0.29244	850.68	2729.9	5.0683	1	2.007e-07	4.0139e-07	1.2735e-06	TRUE
GUIDES_sg0369	BARD1	TTCTTGGCTGCATCGTGAAG	686.55/664.1	1074.5/980.41	675.32	1027.5	0.6047	252.09	1549.3	8.9462	1	1.839e-19	3.678e-19	3.6796e-18	TRUE
GUIDES_sg0370	BARD1	GTACTTTGAACTGCATCACC	309.48/280.85	336.37/346.54	295.17	341.45	0.20949	409.75	666.76	1.7925	0.96347	0.036529	0.073058	0.098809	TRUE
GUIDES_sg0371	BARD1	TGTATGCTTGGGATTCTCAA	216.99/278.72	146.38/389.7	247.86	268.04	0.11251	1905.2	558.07	0.85439	0.80355	0.19645	0.39289	0.45084	TRUE
GUIDES_sg0372	BARD1	AATCCCAAGCATACACTTCA	273.91/233.93	127.7/293.51	253.92	210.6	-0.26868	799.27	571.97	1.8112	0.035055	0.96495	0.07011	0.094976	FALSE
GUIDES_sg0373	BAZ1A	GAGCTTTGGTCGAACACAGT	330.11/312.85	280.31/97.425	321.48	188.87	-0.76424	149	727.35	4.9173	4.388e-07	1	8.7761e-07	2.6988e-06	FALSE
GUIDES_sg0374	BAZ1A	TGGTACGACATGATGACAGC	685.13/631.39	549.71/273.78	658.26	411.75	-0.67559	1443.9	1509.5	6.345	1.1122e-10	1	2.2244e-10	9.8839e-10	FALSE
GUIDES_sg0375	BAZ1A	GAAAGGCGATGCTGAAAACA	1028.8/1019.6	882.97/736.24	1024.2	809.6	-0.33882	41.859	2368.3	4.4094	5.1833e-06	0.99999	1.0367e-05	2.6686e-05	FALSE
GUIDES_sg0376	BAZ1A	GAAAACATGGTTCTTTGTGA	303.08/276.59	309.9/884.22	289.83	597.06	1.0401	350.86	654.48	12.009	1	1.5929e-33	3.1858e-33	6.5491e-32	TRUE
GUIDES_sg0377	BAZ1A	ACGAATTATATTTAAGGCAA	443.23/469.28	608.89/554.95	456.26	581.92	0.3503	339.09	1039.1	3.8985	0.99995	4.84e-05	9.68e-05	0.00022202	TRUE
GUIDES_sg0378	BAZ1A	TTAGAAACAAGTTTCAAAAA	235.49/244.59	453.16/177.58	240.04	315.37	0.39235	41.423	540.15	3.2414	0.99941	0.00059482	0.0011896	0.0022689	TRUE
GUIDES_sg0379	BAZ1B	AGAAGCCACACTCTACCAGG	340.07/305.03	225.8/496.99	322.55	361.4	0.16357	614.05	729.82	1.4379	0.92477	0.075234	0.15047	0.18935	TRUE
GUIDES_sg0380	BAZ1B	TGAAGATTCAGCAAAAACTG	198.5/193.4	161.96/53.029	195.95	107.49	-0.86022	12.986	439.27	4.2204	1.2192e-05	0.99999	2.4384e-05	6.0543e-05	FALSE
GUIDES_sg0381	BAZ1B	ACCTCAGCATCATCCACAGG	634.62/653.43	643.15/1826.4	644.02	1234.8	0.938	177.04	1476.2	15.376	1	1.1924e-53	2.3848e-53	1.0613e-51	TRUE
GUIDES_sg0382	BAZ1B	GGTACTTCACGATCTTGTGG	488.06/437.28	574.63/480.96	462.67	527.79	0.18961	1289.1	1053.9	2.0061	0.97758	0.022424	0.044849	0.064678	TRUE
GUIDES_sg0383	BAZ1B	AGCGGTACTTCACGATCTTG	833.82/801.33	1231.8/1428.1	817.57	1329.9	0.70126	528.01	1882.5	11.809	1	1.754e-32	3.5081e-32	7.0618e-31	TRUE
GUIDES_sg0384	BAZ1B	TCGTGAAGTACCGCTTCAGC	609.71/659.83	593.32/822.56	634.77	707.94	0.15715	1255.8	1454.6	1.9184	0.97247	0.02753	0.05506	0.077091	TRUE
GUIDES_sg0385	BAZ2A	CTGCCATCGTCCCAAGATGG	904.26/873.85	640.04/1220.9	889.05	930.46	0.065609	462.26	2050.3	0.91456	0.81979	0.18021	0.36042	0.41618	TRUE
GUIDES_sg0386	BAZ2A	TGGGACGATGGCAGTAAATG	663.07/595.13	583.97/446.43	629.1	515.2	-0.28765	2308.3	1441.4	3.0001	0.0013494	0.99865	0.0026989	0.0049413	FALSE
GUIDES_sg0387	BAZ2A	GACATGTCTAGTCTGCCGGA	323.71/381.11	244.49/288.57	352.41	266.53	-0.40163	1647.3	798.7	3.0387	0.001188	0.99881	0.002376	0.0043611	FALSE
GUIDES_sg0388	BAZ2A	CGGTACCCACTCACCAAACG	597.62/603.66	605.78/530.29	600.64	568.03	-0.080393	18.244	1375	0.8794	0.18959	0.81041	0.37918	0.43636	FALSE
GUIDES_sg0389	BAZ2A	AACGTGGGTTCACAGGCTCT	708.61/699.65	630.69/1018.6	704.13	824.67	0.22768	40.12	1616.7	2.9979	0.99864	0.0013592	0.0027184	0.0049746	TRUE
GUIDES_sg0390	BAZ2A	GGGTTCACAGGCTCTAGGAA	369.24/274.46	358.17/373.67	321.85	365.92	0.1846	4492.4	728.2	1.6331	0.94878	0.051225	0.10245	0.13284	TRUE
GUIDES_sg0391	BAZ2B	ATTAGAGAGAAACTAAGTAG	249.01/243.17	121.47/1165.4	246.09	643.43	1.383	17.039	554.01	16.881	1	3.0905e-64	6.1809e-64	3.7785e-62	TRUE
GUIDES_sg0392	BAZ2B	AAGATTACAACAATCCCAGA	212.01/187.71	281.86/29.597	199.86	155.73	-0.35791	295.3	448.21	2.0845	0.018558	0.98144	0.037116	0.054132	FALSE
GUIDES_sg0393	BAZ2B	TGGAAACTCATGAGGATGCA	989.63/899.45	707/831.19	944.54	769.1	-0.2961	4066.5	2180.8	3.7569	8.6013e-05	0.99991	0.00017203	0.00037778	FALSE
GUIDES_sg0394	BAZ2B	GAAAGTTATTAAGAAGCCTA	441.81/427.33	440.71/480.96	434.57	460.83	0.084466	104.92	988.77	0.83521	0.7982	0.2018	0.4036	0.46158	TRUE
GUIDES_sg0395	BAZ2B	CAACAATCCCAGATGGAGAC	342.92/355.51	359.73/567.28	349.22	463.51	0.40745	79.287	791.32	4.0628	0.99998	2.424e-05	4.8479e-05	0.00011429	TRUE
GUIDES_sg0396	BAZ2B	TATCTCCCTTTCGACAGATT	433.27/490.61	434.48/478.49	461.94	456.48	-0.017106	1643.5	1052.3	0.16822	0.43321	0.56679	0.86641	0.89659	FALSE
GUIDES_sg0397	BCOR	GGGGTGGAGCCACTCTACAG	437.54/444.39	414.23/383.53	440.97	398.88	-0.14436	23.445	1003.6	1.3284	0.092018	0.90798	0.18404	0.22852	FALSE
GUIDES_sg0398	BCOR	ATTGCAGCGAAATATGCGGG	520.07/509.8	490.54/711.57	514.94	601.05	0.2227	52.701	1175.4	2.5119	0.994	0.0060045	0.012009	0.019301	TRUE
GUIDES_sg0399	BCOR	TTATAACATCCAAGTATCTG	196.36/184.16	163.51/461.23	190.26	312.37	0.71234	74.485	426.28	5.9143	1	1.666e-09	3.332e-09	1.3598e-08	TRUE
GUIDES_sg0400	BCOR	TCTACCTGAGTACGTAGCCA	356.44/421.64	378.42/615.38	389.04	496.9	0.35223	2125.5	883.34	3.6291	0.99986	0.00014222	0.00028445	0.00060499	TRUE
GUIDES_sg0401	BCOR	TTATGGTGCTGACCCCACCT	1285.6/1173.2	1438.9/833.66	1229.4	1136.3	-0.11352	6317.2	2852.7	1.7432	0.040647	0.95935	0.081295	0.1081	FALSE
GUIDES_sg0402	BCOR	CACCATAAGAGAGAAGTAGT	603.31/576.64	931.24/812.7	589.98	871.97	0.56283	355.65	1350.1	7.6746	1	8.2953e-15	1.6591e-14	1.1355e-13	TRUE
GUIDES_sg0403	BCORL1	AAAGTGCAAGACCAAGCACA	754.85/817.68	1291/1035.9	786.26	1163.4	0.56472	1973.7	1809	8.8679	1	3.7283e-19	7.4567e-19	7.4025e-18	TRUE
GUIDES_sg0404	BCORL1	AGAGAAGGTTCCTGTTCCTG	739.2/762.22	638.48/825.03	750.71	731.75	-0.036847	264.96	1725.7	0.45631	0.32408	0.67592	0.64817	0.70439	FALSE
GUIDES_sg0405	BCORL1	GCGGTGCTCCAAACTTTGGG	387.03/361.91	521.68/351.47	374.47	436.58	0.22083	315.46	849.66	2.1306	0.98344	0.01656	0.03312	0.048762	TRUE
GUIDES_sg0406	BCORL1	ACCCGAGTAGGTAGCCAGTG	1851.9/1842.3	2219.1/2921.5	1847.1	2570.3	0.47647	46.502	4319.4	11.004	1	1.8241e-28	3.6481e-28	6.0446e-27	TRUE
GUIDES_sg0407	BCORL1	CTATGGGGCCGATCCCACAC	638.88/712.45	660.28/620.31	675.67	640.3	-0.077452	2705.8	1550.1	0.89834	0.1845	0.8155	0.369	0.42545	FALSE
GUIDES_sg0408	BCORL1	GTAGGTAGCCAGTGTGGGAT	670.19/661.25	895.43/726.37	665.72	810.9	0.28422	39.913	1526.9	3.7153	0.9999	0.00010148	0.00020295	0.00044078	TRUE
GUIDES_sg0409	BPTF	ATTCGAGAACTTCTGCACAC	298.1/262.37	76.306/102.36	280.23	89.332	-1.6385	638.32	632.41	7.5912	1.5847e-14	1	3.1693e-14	2.1415e-13	FALSE
GUIDES_sg0410	BPTF	ACGATATTATGAAAAGCTGA	201.34/194.82	143.27/231.85	198.08	187.56	-0.078352	21.256	444.14	0.49935	0.30877	0.69123	0.61753	0.67609	FALSE
GUIDES_sg0411	BPTF	GGGTCTACTGGTTCAAGGAA	113.83/107.36	137.04/456.29	110.6	296.67	1.4154	20.915	245.34	11.879	1	7.5836e-33	1.5167e-32	3.0745e-31	TRUE
GUIDES_sg0412	BPTF	TGGTAAAATGGGGAGTCACT	494.46/501.27	233.59/895.32	497.87	564.46	0.18076	23.212	1135.7	1.976	0.97592	0.02408	0.048159	0.068885	TRUE
GUIDES_sg0413	BPTF	CATTAGGGTCTACTGGTTCA	964.73/896.6	1216.2/982.88	930.67	1099.6	0.24034	2320.6	2148.1	3.6439	0.99987	0.00013428	0.00026856	0.00057247	TRUE
GUIDES_sg0414	BPTF	GGTGCATCATTAGGGTCTAC	234.07/201.93	432.92/279.94	218	356.43	0.70674	516.38	489.67	6.2558	1	1.9776e-10	3.9553e-10	1.7369e-09	TRUE
GUIDES_sg0415	BRCA1	GAATGGATGGTACAGCTGTG	481.65/440.12	731.91/389.7	460.89	560.81	0.28253	862.31	1049.8	3.0838	0.99898	0.0010218	0.0020437	0.0037828	TRUE
GUIDES_sg0416	BRCA1	GCTGCACAACCACAATTGGG	447.5/409.55	470.29/482.19	428.53	476.24	0.15197	720.21	974.76	1.5283	0.93678	0.063219	0.12644	0.16247	TRUE
GUIDES_sg0417	BRCA1	GATGCCTGGACAGAGGACAA	521.49/420.22	918.79/596.88	470.86	757.83	0.68544	5128.7	1072.9	8.7612	1	9.6632e-19	1.9326e-18	1.7675e-17	TRUE
GUIDES_sg0418	BRCA1	GAGCTTTCATCATTCACCCT	697.93/700.36	362.84/425.46	699.15	394.15	-0.82525	2.9407	1605	7.6129	1.3404e-14	1	2.6807e-14	1.8145e-13	FALSE
GUIDES_sg0419	BRCA1	GAAGCCATTGTCCTCTGTCC	739.91/727.38	660.28/677.04	733.64	668.66	-0.13362	78.52	1685.8	1.5827	0.056741	0.94326	0.11348	0.1466	FALSE
GUIDES_sg0420	BRCA1	GTGTGGTGCTTCTGTGGTGA	599.75/592.99	479.64/912.59	596.37	696.11	0.22275	22.844	1365	2.6995	0.99653	0.0034718	0.0069435	0.011654	TRUE
GUIDES_sg0421	BRCA2	GTACAAATGGGACTAACAGG	413.35/410.97	225.8/346.54	412.16	286.17	-0.52481	2.835	936.86	4.1163	1.9247e-05	0.99998	3.8495e-05	9.1323e-05	FALSE
GUIDES_sg0422	BRCA2	TTGCTGCAAGCAACCTCCAG	1282/1282	1132.1/1148.1	1282	1140.1	-0.16906	0.0017109	2977.1	2.6002	0.0046584	0.99534	0.0093167	0.015139	FALSE
GUIDES_sg0423	BRCA2	AGAAGGCATTTCAGCCACCA	955.48/986.19	954.6/964.38	970.84	959.49	-0.016938	471.6	2242.6	0.23953	0.40535	0.59465	0.81069	0.85184	FALSE
GUIDES_sg0424	BRCA2	CATCTGGGCTGAGACAGGTG	417.62/399.6	484.31/402.03	408.61	443.17	0.11686	162.47	928.63	1.1341	0.87163	0.12837	0.25674	0.30742	TRUE
GUIDES_sg0425	BRCA2	TGCATGCAAATGATCCCAAG	644.58/578.77	901.66/429.16	611.67	665.41	0.12129	2164.9	1400.7	1.4357	0.92446	0.075537	0.15107	0.19007	TRUE
GUIDES_sg0426	BRCA2	CTGAAGTGAAGGGGCTCCCG	638.88/583.75	669.62/440.26	611.32	554.94	-0.13934	1519.8	1399.9	1.5068	0.065936	0.93406	0.13187	0.16861	FALSE
GUIDES_sg0427	BRCC3	GCTGTCTGCAGCTTCAACAG	404.1/401.73	389.32/336.67	402.92	362.99	-0.15015	2.8218	915.45	1.3195	0.093499	0.9065	0.187	0.23133	FALSE
GUIDES_sg0428	BRCC3	ACTTTCCCGATAGTGACATG	818.17/746.58	721.01/945.88	782.37	833.45	0.091123	2562.8	1799.9	1.2039	0.88568	0.11432	0.22864	0.27686	TRUE
GUIDES_sg0429	BRCC3	TCAGCGGGCCTCTCCTACAG	620.39/660.54	700.77/1352.8	640.46	1026.8	0.68013	806.25	1467.9	10.084	1	3.256e-24	6.5121e-24	9.0476e-23	TRUE
GUIDES_sg0430	BRCC3	ACGACGTTCTGATAAGAGGA	534.3/498.43	351.94/177.58	516.36	264.76	-0.96104	643.4	1178.7	7.3285	1.1638e-13	1	2.3276e-13	1.4214e-12	FALSE
GUIDES_sg0431	BRCC3	GTCTGTCCTCCAACCACTGT	613.98/632.1	812.89/996.45	623.04	904.67	0.53734	164.13	1427.2	7.4547	1	4.5051e-14	9.0103e-14	5.7471e-13	TRUE
GUIDES_sg0432	BRCC3	GCTCTGGAGAAATTTCTACT	409.08/376.13	345.71/310.77	392.61	328.24	-0.25761	542.94	891.6	2.1556	0.015557	0.98444	0.031114	0.046072	FALSE
GUIDES_sg0433	BRD1	CGAGAATGGGAACTACGCCA	423.31/405.28	633.81/568.52	414.3	601.16	0.536	162.54	941.8	6.0889	1	5.683e-10	1.1366e-09	4.8323e-09	TRUE
GUIDES_sg0434	BRD1	TATTATCAAAAAAGAGAACG	297.39/252.41	79.42/8.6326	274.9	44.027	-2.6153	1011.3	620.15	9.271	9.221e-21	1	1.8442e-20	2.0227e-19	FALSE
GUIDES_sg0435	BRD1	TTAATGCGCCCAAATGTGGG	1289.2/1241.4	1387.5/521.65	1265.3	954.59	-0.40616	1137.7	2937.6	5.7327	4.9415e-09	1	9.883e-09	3.7489e-08	FALSE
GUIDES_sg0436	BRD1	GGTCTCACCAACGGCTTTGG	551.38/479.23	1052.7/648.68	515.3	850.69	0.72212	2602.4	1176.2	9.7793	1	6.9089e-23	1.3818e-22	1.7294e-21	TRUE
GUIDES_sg0437	BRD1	AGGAGCGAGCAGGAGCCGGG	167.19/112.34	154.17/57.962	139.77	106.07	-0.39481	1504.2	311.38	1.9099	0.028075	0.97192	0.05615	0.078191	FALSE
GUIDES_sg0438	BRD1	GCAAACCGGCTCTTGTGCGA	461.02/436.57	361.29/511.79	448.8	436.54	-0.039864	298.94	1021.8	0.38349	0.35068	0.64932	0.70135	0.75212	FALSE
GUIDES_sg0439	BRD2	TAGCAGTGAGAGCTCCTCTG	436.12/494.87	917.23/388.47	465.5	652.85	0.48709	1726	1060.5	5.7531	1	4.3821e-09	8.7642e-09	3.3343e-08	TRUE
GUIDES_sg0440	BRD2	AAGCGGTTACAAGATGTCAG	525.76/494.16	612/300.91	509.96	456.46	-0.15959	499.3	1163.8	1.5684	0.058388	0.94161	0.11678	0.15065	FALSE
GUIDES_sg0441	BRD2	GTCCAATATCCAAGCCCAAG	467.42/509.8	239.82/146.75	488.61	193.29	-1.3335	898.07	1114.2	8.8476	4.4701e-19	1	8.9402e-19	8.6751e-18	FALSE
GUIDES_sg0442	BRD2	GCGCTCAAGCTCTCTAAGTG	156.52/184.16	457.84/423	170.34	440.42	1.3653	381.87	380.87	13.839	1	7.4236e-44	1.4847e-43	4.0768e-42	TRUE
GUIDES_sg0443	BRD2	GAGTGAAAGCTCAGACTCAG	520.07/558.87	342.6/572.22	539.47	457.41	-0.23758	752.5	1232.4	2.3375	0.0097059	0.99029	0.019412	0.029863	FALSE
GUIDES_sg0444	BRD2	TACAGGTTATGATTCAGAGG	242.61/281.57	398.66/377.37	262.09	388.01	0.56429	758.97	590.72	5.1812	1	1.1022e-07	2.2044e-07	7.0711e-07	TRUE
GUIDES_sg0445	BRD3	ATACAATCCCCCAGACCACG	579.83/525.45	803.55/582.08	552.64	692.82	0.3256	1478.9	1263.1	3.9441	0.99996	4.0045e-05	8.009e-05	0.00018523	TRUE
GUIDES_sg0446	BRD3	AGCGCCCTTGCTCACCATGG	944.81/1043.8	787.98/384.77	994.3	586.37	-0.76085	4898.2	2297.9	8.5098	8.7149e-18	1	1.743e-17	1.5268e-16	FALSE
GUIDES_sg0447	BRD3	TACTGGGGCCTGAGACAGGG	325.85/290.1	741.26/490.82	307.97	616.04	0.99789	638.92	696.23	11.675	1	8.5114e-32	1.7023e-31	3.3455e-30	TRUE
GUIDES_sg0448	BRD3	GAAGCACAAAGTGAAGGCCG	737.78/725.96	560.62/504.39	731.87	532.5	-0.45806	69.847	1681.6	4.8617	5.8203e-07	1	1.1641e-06	3.4491e-06	FALSE
GUIDES_sg0449	BRD3	AGCAATTCGAGAACATCAGC	239.05/255.26	51.39/215.81	247.15	133.6	-0.88253	131.38	556.45	4.8137	7.4091e-07	1	1.4818e-06	4.275e-06	FALSE
GUIDES_sg0450	BRD3	CCTGTGCGTCTGGGTACTCT	956.19/989.75	692.98/985.35	972.97	839.16	-0.2132	562.98	2247.7	2.8223	0.0023839	0.99762	0.0047679	0.008304	FALSE
GUIDES_sg0451	BRD4	ACGCTCCTCTTTCTCCCGAG	282.45/292.23	135.48/456.29	287.34	295.89	0.042151	47.871	648.74	0.33563	0.63143	0.36857	0.73715	0.78529	TRUE
GUIDES_sg0452	BRD4	CTTTCTCCCGAGCGGCGCGG	145.85/147.89	291.21/691.84	146.87	491.52	1.7359	2.0921	327.5	19.045	1	3.6295e-81	7.259e-81	5.9875e-79	TRUE
GUIDES_sg0453	BRD4	CCTCTTTCTCCCGAGCGGCG	456.75/415.95	437.59/1440.4	436.35	939	1.1039	832.43	992.9	15.952	1	1.3825e-57	2.765e-57	1.5221e-55	TRUE
GUIDES_sg0454	BRD4	TGAAGCCTGTGGATGTCGGG	704.34/679.03	579.3/716.5	691.68	647.9	-0.094193	320.26	1587.6	1.0988	0.13593	0.86407	0.27187	0.3237	FALSE
GUIDES_sg0455	BRD4	GAATAAAAAAAGCAAAGCCA	146.56/164.96	316.12/339.14	155.76	327.63	1.0679	169.26	347.7	9.2173	1	1.5229e-20	3.0458e-20	3.3124e-19	TRUE
GUIDES_sg0456	BRD4	TCTGGAACTGTGACATCTGG	464.58/461.46	668.07/1134.6	463.02	901.32	0.95946	4.8764	1054.7	13.496	1	8.2826e-42	1.6565e-41	4.314e-40	TRUE
GUIDES_sg0457	BRD7	ATACGGATAATCTTGGCACG	1255/1211.6	1090.1/1677.2	1233.3	1383.6	0.16582	942.42	2861.9	2.8103	0.99753	0.0024749	0.0049497	0.0086154	TRUE
GUIDES_sg0458	BRD7	CTGGAGTCCAAACGCCCTGG	551.38/553.89	759.95/448.89	552.63	604.42	0.12901	3.158	1263.1	1.4572	0.92747	0.072535	0.14507	0.18449	TRUE
GUIDES_sg0459	BRD7	AAGAGACAGATCATGTTCGG	444.66/440.84	356.61/309.54	442.75	333.08	-0.40956	7.3039	1007.7	3.4548	0.0002754	0.99972	0.0005508	0.0011133	FALSE
GUIDES_sg0460	BRD7	TGGACTCCAGTACTCAAGAC	451.06/440.84	476.52/504.39	445.95	490.46	0.13695	52.276	1015.1	1.3969	0.91878	0.081219	0.16244	0.20375	TRUE
GUIDES_sg0461	BRD7	CCAAGATTATCCGTATGTCA	632.48/598.68	568.4/336.67	615.58	452.54	-0.44308	571.15	1409.8	4.3424	7.047e-06	0.99999	1.4094e-05	3.6026e-05	FALSE
GUIDES_sg0462	BRD7	GTACTGGAGTCCAAACGCCC	309.48/294.36	440.71/201.02	301.92	320.86	0.087486	114.27	682.3	0.725	0.76578	0.23422	0.46845	0.53153	TRUE
GUIDES_sg0463	BRD8	TGTTTGCATAATCAACTGCG	346.48/374.71	228.92/685.67	360.59	457.3	0.34191	398.55	817.59	3.3819	0.99964	0.00035988	0.00071976	0.0014284	TRUE
GUIDES_sg0464	BRD8	AGACCATGATGTCTATCACA	222.68/250.28	456.28/60.428	236.48	258.35	0.1271	380.78	531.99	0.94822	0.82849	0.17151	0.34302	0.39901	TRUE
GUIDES_sg0465	BRD8	CTGCCATGTGATAGACATCA	653.11/654.85	523.24/603.05	653.98	563.14	-0.2154	1.5156	1499.5	2.3459	0.0094911	0.99051	0.018982	0.029226	FALSE
GUIDES_sg0466	BRD8	TGATGTCTATCACATGGCAG	514.38/482.07	870.51/1329.4	498.23	1100	1.141	521.8	1136.5	17.849	1	1.4671e-71	2.9342e-71	2.1301e-69	TRUE
GUIDES_sg0467	BRD8	AGCTCTCCATACAAGCATGA	167.9/147.89	534.14/207.18	157.9	370.66	1.2259	200.19	352.56	11.331	1	4.591e-30	9.182e-30	1.6357e-28	TRUE
GUIDES_sg0468	BRD8	AGAAAGCCATCATGCTTGTA	1248.6/1162.5	1753.5/1433	1205.6	1593.2	0.40197	3704.2	2796.3	7.3313	1	1.1398e-13	2.2796e-13	1.3936e-12	TRUE
GUIDES_sg0469	BRD9	CTCCTGGACCAGATCACAGG	336.52/324.94	378.42/297.21	330.73	337.81	0.030482	67.03	748.67	0.25889	0.60214	0.39786	0.79572	0.83679	TRUE
GUIDES_sg0470	BRD9	CGCCTGTGATCTGGTCCAGG	715.72/717.42	825.35/474.79	716.57	650.07	-0.14031	1.4509	1645.8	1.6392	0.050582	0.94942	0.10116	0.13123	FALSE
GUIDES_sg0471	BRD9	GAGCTGCTCTACTCAGCCTA	328.69/316.41	160.4/97.425	322.55	128.91	-1.3165	75.457	729.81	7.1678	3.8118e-13	1	7.6237e-13	4.5017e-12	FALSE
GUIDES_sg0472	BRD9	GAAGCACAGGCGGAGCGCGG	434.7/465.72	733.47/857.09	450.21	795.28	0.81948	481.25	1025	10.778	1	2.1848e-27	4.3697e-27	6.7671e-26	TRUE
GUIDES_sg0473	BRD9	AGTATTTGGCGACTTGAAGT	265.37/245.3	256.95/315.71	255.34	286.33	0.16465	201.36	575.23	1.2921	0.90184	0.098162	0.19632	0.24167	TRUE
GUIDES_sg0474	BRD9	CCCTGTCCAACGCCTCCGAG	668.05/696.8	985.75/604.28	682.43	795.01	0.22	413.31	1565.9	2.8451	0.99778	0.0022201	0.0044402	0.007801	TRUE
GUIDES_sg0475	BRDT	CAACTCCAGTTCACAAACTG	850.9/857.5	1759.7/1039.6	854.2	1399.7	0.71178	21.777	1968.4	12.294	1	4.8581e-35	9.7162e-35	2.0556e-33	TRUE
GUIDES_sg0476	BRDT	ATCTATTTCTCCCTTGAACG	440.39/425.19	274.08/389.7	432.79	331.89	-0.38196	115.46	984.65	3.2156	0.00065089	0.99935	0.0013018	0.0024478	FALSE
GUIDES_sg0477	BRDT	GGAGAATAAATATTATGCGA	216.99/204.06	94.993/115.92	210.53	105.46	-0.99057	83.576	472.59	4.8333	6.7158e-07	1	1.3432e-06	3.8988e-06	FALSE
GUIDES_sg0478	BRDT	TACCATTATAAAAAACCCAA	17.075/12.087	56.062/115.92	14.581	85.992	2.4811	12.437	31.181	12.788	1	9.5524e-38	1.9105e-37	4.5102e-36	TRUE
GUIDES_sg0479	BRDT	AAATACAATTAAGAAGCGCT	263.95/215.44	6.2291/270.08	239.69	138.15	-0.79054	1176.5	539.35	4.3723	6.1475e-06	0.99999	1.2295e-05	3.1538e-05	FALSE
GUIDES_sg0480	BRDT	TGGAGATGACATTGTTCTTA	872.95/893.76	876.74/1156.8	883.35	1016.8	0.20269	216.46	2036.9	2.9557	0.99844	0.0015598	0.0031196	0.0056448	TRUE
GUIDES_sg0481	BRE	TGGTCTCGAGGGAAAAACAG	193.51/199.8	320.8/197.32	196.66	259.06	0.39583	19.738	440.89	2.9718	0.99852	0.0014803	0.0029607	0.005385	TRUE
GUIDES_sg0482	BRE	GTCGTGGAATATGATGCAGA	334.38/312.14	506.11/212.11	323.26	359.11	0.15129	247.36	731.45	1.3256	0.90752	0.092485	0.18497	0.22961	TRUE
GUIDES_sg0483	BRE	ACTGAAATGTGAGAGTTGGC	466.71/519.76	133.92/376.13	493.24	255.03	-0.94889	1407	1124.9	7.1022	6.1391e-13	1	1.2278e-12	6.9634e-12	FALSE
GUIDES_sg0484	BRE	GTGAGAGTTGGCTGGTCTCG	831.69/859.63	1178.8/1008.8	845.66	1093.8	0.37083	390.37	1948.4	5.6219	1	9.4413e-09	1.8883e-08	6.956e-08	TRUE
GUIDES_sg0485	BRE	AACTCACTCTGCTGCTGATG	858.01/792.79	537.26/2058.3	825.4	1297.8	0.65221	2126.7	1900.8	10.834	1	1.1864e-27	2.3728e-27	3.7497e-26	TRUE
GUIDES_sg0486	BRE	AATCTACGGGCAGCTTCAAA	555.64/557.44	884.53/408.2	556.54	646.36	0.21549	1.6192	1272.2	2.5182	0.9941	0.0058981	0.011796	0.018966	TRUE
GUIDES_sg0487	BRMS1	TCTCACTGACACACTCGCTG	355.01/317.12	566.84/331.74	336.07	449.29	0.41783	718.11	760.98	4.1045	0.99998	2.0263e-05	4.0526e-05	9.6043e-05	TRUE
GUIDES_sg0488	BRMS1	TCAAGAGATCGACATCCTGG	288.85/259.52	417.35/332.97	274.19	375.16	0.45093	429.99	618.51	4.06	0.99998	2.4535e-05	4.9071e-05	0.00011566	TRUE
GUIDES_sg0489	BRMS1	GGACCTAGAGAAGCAGTTCT	681.57/628.55	658.72/633.88	655.06	646.3	-0.01939	1405.8	1502	0.22599	0.4106	0.5894	0.82121	0.86218	FALSE
GUIDES_sg0490	BRMS1	GAAGCAGTTCTCGGAGCTAA	817.46/789.24	826.91/568.52	803.35	697.71	-0.20312	398.2	1849.1	2.4566	0.0070133	0.99299	0.014027	0.022175	FALSE
GUIDES_sg0491	BRMS1	CCATCCGATTTTCTCTTCTG	663.07/583.04	862.72/506.86	623.06	684.79	0.13609	3202.6	1427.3	1.6341	0.94888	0.051124	0.10225	0.13259	TRUE
GUIDES_sg0492	BRMS1	GATCTACAAGGGCTTCTGTC	252.57/241.04	308.34/256.51	246.8	282.42	0.19378	66.447	555.65	1.5112	0.93464	0.065364	0.13073	0.16721	TRUE
GUIDES_sg0493	BRMS1L	GATGGTGAATGGTATATACG	437.54/398.89	985.75/562.35	418.21	774.05	0.8866	747.22	950.87	11.54	1	4.1689e-31	8.3379e-31	1.6141e-29	TRUE
GUIDES_sg0494	BRMS1L	TTTTCCTGTAAAGTTGCCAG	421.18/386.09	359.73/369.97	403.63	364.85	-0.14537	615.76	917.11	1.2807	0.10014	0.89986	0.20029	0.24633	FALSE
GUIDES_sg0495	BRMS1L	TAAAGAACGATTAAGTCAGG	580.54/617.17	781.75/616.61	598.86	699.18	0.22311	670.69	1370.8	2.7096	0.99663	0.0033679	0.0067358	0.011362	TRUE
GUIDES_sg0496	BRMS1L	TACAGTCCAGAGTGAACTAG	516.51/484.92	811.33/944.65	500.72	877.99	0.80898	499.13	1142.3	11.163	1	3.1049e-29	6.2097e-29	1.0514e-27	TRUE
GUIDES_sg0497	BRMS1L	GAAGATAAGAAGGCTTGAAG	288.85/277.3	364.4/223.21	283.07	293.81	0.0535	66.699	638.94	0.42458	0.66443	0.33557	0.67114	0.72559	TRUE
GUIDES_sg0498	BRMS1L	ACCAGAATACTTGGAACCGC	279.6/307.16	213.35/456.29	293.38	334.82	0.19	379.84	662.64	1.6097	0.94627	0.053729	0.10746	0.13908	TRUE
GUIDES_sg0499	BRPF1	TTTCCCAGAGGACAGCAGTG	500.15/538.96	1125.9/855.86	519.55	990.88	0.93012	752.96	1186.1	13.686	1	6.1971e-43	1.2394e-42	3.3094e-41	TRUE
GUIDES_sg0500	BRPF1	ACGAGGTCCAGAGCATCCAG	821.02/693.96	515.45/1302.3	757.49	908.87	0.26253	8071.5	1741.6	3.6274	0.99986	0.00014313	0.00028626	0.00060874	TRUE
GUIDES_sg0501	BRPF1	TGAGAATGAGGCCTACTCCG	473.83/437.28	655.61/434.1	455.55	544.85	0.25772	667.83	1037.4	2.7724	0.99722	0.0027819	0.0055638	0.0096037	TRUE
GUIDES_sg0502	BRPF1	CAGGGATGGGAACCCCATGG	622.52/592.28	1242.7/421.76	607.4	832.23	0.45369	457.13	1390.7	6.0288	1	8.2609e-10	1.6522e-09	6.9079e-09	TRUE
GUIDES_sg0503	BRPF1	TTACCAGCCAATGGCTTCAG	640.31/563.84	1018.5/690.61	602.07	854.53	0.50448	2923.4	1378.3	6.8	1	5.231e-12	1.0462e-11	5.3343e-11	TRUE
GUIDES_sg0504	BRPF1	GGCCTCATTCTCAGTGCCTG	910.66/796.35	428.25/949.58	853.5	688.92	-0.30867	6533.5	1966.8	3.7112	0.00010313	0.9999	0.00020626	0.00044636	FALSE
GUIDES_sg0505	BRPF3	CTGCTGCCCTTTGAAGACCG	695.09/632.1	503/1402.2	663.59	952.59	0.52089	1983.7	1521.9	7.4078	1	6.4215e-14	1.2843e-13	7.9347e-13	TRUE
GUIDES_sg0506	BRPF3	GAATGTAGTTTGGGTCTCAG	691.53/550.33	895.43/860.79	620.93	878.11	0.49928	9968.4	1422.3	6.8192	1	4.5763e-12	9.1526e-12	4.677e-11	TRUE
GUIDES_sg0507	BRPF3	CAGGTTCCTAAAGCCCAGAA	347.19/415.24	361.29/346.54	381.21	353.91	-0.10692	2315.4	865.24	0.92819	0.17665	0.82335	0.35331	0.40841	FALSE
GUIDES_sg0508	BRPF3	CAGGGTAGGAGGGGTAGCCT	280.31/302.19	334.81/411.9	291.25	373.35	0.35721	239.23	657.74	3.2014	0.99932	0.0006837	0.0013674	0.0025675	TRUE
GUIDES_sg0509	BRPF3	TCATCGATCCCAAGATGCCC	224.82/176.33	381.53/96.192	200.58	238.86	0.25087	1175.4	449.84	1.805	0.96447	0.035534	0.071067	0.096206	TRUE
GUIDES_sg0510	BRPF3	CTTTGAAGACCGCGGAGACC	1072.2/1040.2	1027.8/1716.6	1056.2	1372.2	0.37732	509.72	2443.7	6.3929	1	8.1377e-11	1.6275e-10	7.4075e-10	TRUE
GUIDES_sg0511	BRWD1	TAAGGCAGAGAGCATCTCAG	901.41/954.2	576.19/675.81	927.8	626	-0.56691	1393.2	2141.4	6.522	3.4698e-11	1	6.9396e-11	3.2332e-10	FALSE
GUIDES_sg0512	BRWD1	AAGCCAGAACAGGTCTCCTG	660.23/642.77	593.32/437.79	651.5	515.56	-0.33705	152.44	1493.7	3.5174	0.00021789	0.99978	0.00043578	0.00088768	FALSE
GUIDES_sg0513	BRWD1	GCAGTGTGAGAACTGGACAC	431.85/399.6	102.78/640.04	415.72	371.41	-0.16219	520.2	945.1	1.4414	0.074736	0.92526	0.14947	0.18868	FALSE
GUIDES_sg0514	BRWD1	CAAACGCCCTAGGTTAAGTG	717.14/711.74	565.29/926.15	714.44	745.72	0.061736	14.621	1640.8	0.7722	0.78	0.22	0.44	0.50079	TRUE
GUIDES_sg0515	BRWD1	GTGACTCTTGAAATACTGGG	353.59/308.58	278.75/235.55	331.09	257.15	-0.36337	1012.8	749.5	2.7008	0.0034585	0.99654	0.006917	0.011639	FALSE
GUIDES_sg0516	BRWD1	GGAAGCTGACGATGACAAAG	330.83/269.48	459.39/209.65	300.15	334.52	0.15591	1881.7	678.22	1.3197	0.90653	0.093467	0.18693	0.23128	TRUE
GUIDES_sg0517	BRWD3	AGTCCTGGCATGAGATACTG	840.94/795.64	822.24/653.61	818.29	737.92	-0.14895	1026	1884.1	1.8514	0.032054	0.96795	0.064109	0.088257	FALSE
GUIDES_sg0518	BRWD3	AGTCTTCACGTTCATAAATG	624.65/705.34	926.57/580.85	665	753.71	0.18041	3254.8	1525.2	2.2716	0.98844	0.011555	0.023111	0.03482	TRUE
GUIDES_sg0519	BRWD3	TTCGGTGGATATAGCCGAAG	673.75/656.28	1093.2/307.07	665.01	700.14	0.07415	152.58	1525.2	0.89941	0.81578	0.18422	0.36844	0.42484	TRUE
GUIDES_sg0520	BRWD3	AGCAGTTCATTATCTAGTAG	848.76/871.01	507.67/427.93	859.88	467.8	-0.87685	247.38	1981.8	8.8075	6.3987e-19	1	1.2797e-18	1.2007e-17	FALSE
GUIDES_sg0521	BRWD3	CTTAGACGTTTTCTGTACCG	852.32/850.39	833.14/662.24	851.35	747.69	-0.18708	1.8695	1961.8	2.3405	0.0096296	0.99037	0.019259	0.02964	FALSE
GUIDES_sg0522	BRWD3	TTTTCTTCATCGAGCTTCGG	399.84/337.74	305.22/636.34	368.79	470.78	0.35143	1928.2	836.52	3.5266	0.99979	0.0002105	0.000421	0.00085848	TRUE
GUIDES_sg0523	BUB1	ATGAAAGTGAAAAATGAAGG	204.9/191.98	297.44/209.65	198.44	253.54	0.35197	83.482	444.96	2.6124	0.9955	0.0044958	0.0089916	0.014633	TRUE
GUIDES_sg0524	BUB1	TGTGTGAAAAGAACTTGTGT	323.71/383.95	348.83/1101.3	353.83	725.05	1.0329	1814.6	801.98	13.108	1	1.4761e-39	2.9522e-39	7.2038e-38	TRUE
GUIDES_sg0525	BUB1	AGATGCTCAGCAACAAACCA	99.603/83.901	163.51/431.63	91.752	297.57	1.6866	123.28	202.83	14.452	1	1.2257e-47	2.4514e-47	7.7162e-46	TRUE
GUIDES_sg0526	BUB1	CCTGAAAAAGTGATGCCTCA	455.33/420.93	260.06/326.8	438.13	293.43	-0.5767	591.77	997.02	4.5825	2.2976e-06	1	4.5952e-06	1.2609e-05	FALSE
GUIDES_sg0527	BUB1	AAAGAGATGACAAGACCTTG	77.548/69.68	113.68/363.8	73.614	238.74	1.684	30.951	162.08	12.97	1	9.0265e-39	1.8053e-38	4.3594e-37	TRUE
GUIDES_sg0528	BUB1	TGCTTCTTTTGTGTGCACGG	583.39/659.12	313.01/648.68	621.26	480.84	-0.36894	2867.5	1423.1	3.7222	9.8766e-05	0.9999	0.00019753	0.00042957	FALSE
GUIDES_sg0529	C11ORF30	CGTTAGGGAAGAGCCAACAG	530.74/445.1	239.82/297.21	487.92	268.51	-0.85925	3667.2	1112.6	6.578	2.3849e-11	1	4.7697e-11	2.3007e-10	FALSE
GUIDES_sg0530	C11ORF30	ACAGTTACAAAGATAACTGG	241.89/228.95	253.83/96.192	235.42	175.01	-0.42568	83.769	529.56	2.6251	0.0043314	0.99567	0.0086627	0.014112	FALSE
GUIDES_sg0531	C11ORF30	ACAGCACACACAGCATCCCA	88.931/88.878	163.51/94.958	88.905	129.24	0.53465	0.0014247	196.43	2.8776	0.998	0.0020033	0.0040066	0.0070973	TRUE
GUIDES_sg0532	C11ORF30	TTCACCAGTGAGCATGCTAG	736.35/809.86	724.13/516.72	773.11	620.42	-0.31695	2701.5	1778.2	3.6207	0.0001469	0.99985	0.0002938	0.00062409	FALSE
GUIDES_sg0533	C11ORF30	TGCTTTTACCAAACACAGCG	323.71/274.46	250.72/568.52	299.08	409.62	0.45243	1213	675.76	4.2521	0.99999	1.059e-05	2.1179e-05	5.3431e-05	TRUE
GUIDES_sg0534	C11ORF30	CACCACCGAAGTCTGTGTTG	940.54/915.09	750.6/882.99	927.81	816.8	-0.18365	323.86	2141.4	2.3991	0.0082179	0.99178	0.016436	0.025655	FALSE
GUIDES_sg0535	CARM1	CAACCTGACGGACCGCATCG	857.3/931.44	1065.2/818.86	894.37	942.02	0.074795	2748.6	2062.8	1.049	0.85291	0.14709	0.29418	0.34808	TRUE
GUIDES_sg0536	CARM1	AGGGGTTTTTCAGATCCAGG	296.68/301.47	417.35/352.7	299.08	385.02	0.36337	11.516	675.75	3.3064	0.99953	0.00047256	0.00094513	0.0018348	TRUE
GUIDES_sg0537	CARM1	GGTGAAGAGTAACAACCTGA	129.48/98.121	109.01/0	113.8	54.504	-1.0485	491.81	252.58	3.7312	9.5287e-05	0.9999	0.00019057	0.00041467	FALSE
GUIDES_sg0538	CARM1	AGCACCTACAACCTCAGCAG	172.17/151.45	127.7/99.891	161.81	113.79	-0.50415	214.72	361.46	2.5256	0.0057755	0.99422	0.011551	0.0186	FALSE
GUIDES_sg0539	CARM1	CTCCCACTACACATCTCCCT	406.95/407.42	443.82/567.28	407.18	505.55	0.31149	0.10893	925.33	3.2337	0.99939	0.0006109	0.0012218	0.0023272	TRUE
GUIDES_sg0540	CARM1	CGTGGTCATCCCGGGCAAGG	424.74/446.52	560.62/371.2	435.63	465.91	0.096726	237.33	991.23	0.96169	0.8319	0.1681	0.33621	0.3914	TRUE
GUIDES_sg0541	CBX1	ATTGGAGCTACAGACTCCAG	681.57/647.74	716.34/430.4	664.66	573.37	-0.2128	572.14	1524.4	2.3381	0.0096905	0.99031	0.019381	0.02982	FALSE
GUIDES_sg0542	CBX1	AAAAGTTCTCGACCGTCGAG	883.62/802.75	624.46/1249.3	843.19	936.86	0.15181	3270.5	1942.6	2.1254	0.98322	0.016778	0.033557	0.049374	TRUE
GUIDES_sg0543	CBX1	CTTTGCCCTTTACCACTCGA	203.48/206.2	431.36/351.47	204.84	391.42	0.93089	3.7046	459.57	8.7033	1	1.6113e-18	3.2227e-18	2.8838e-17	TRUE
GUIDES_sg0544	CBX1	GGAGTACCTCCTAAAGTGGA	641.73/637.79	654.05/561.12	639.76	607.58	-0.074326	7.763	1466.3	0.84027	0.20038	0.79962	0.40076	0.45937	FALSE
GUIDES_sg0545	CBX1	CAGAAACTCAGCAATGAGGT	605.45/552.47	228.92/461.23	578.96	345.07	-0.74487	1403.4	1324.4	6.4267	6.5187e-11	1	1.3037e-10	5.943e-10	FALSE
GUIDES_sg0546	CBX1	GTAGCTCCAATAATCCGCTC	308.06/279.43	264.73/447.66	293.75	356.2	0.27725	409.72	663.48	2.4246	0.99234	0.0076636	0.015327	0.024103	TRUE
GUIDES_sg0547	CBX2	AGAACCGGAAGAGAGGCAAG	638.88/597.26	425.13/582.08	618.07	503.61	-0.29495	866.23	1415.6	3.0423	0.001174	0.99883	0.002348	0.0043111	FALSE
GUIDES_sg0548	CBX2	AAGCACTCTTCCCTCCCAGG	360.71/362.62	277.19/452.59	361.66	364.89	0.012787	1.8366	820.07	0.11275	0.54489	0.45511	0.91023	0.93411	TRUE
GUIDES_sg0549	CBX2	GAGTACCTGGTCAAGTGGCG	513.67/516.2	744.37/561.12	514.94	652.74	0.34153	3.2151	1175.4	4.0197	0.99997	2.914e-05	5.828e-05	0.00013667	TRUE
GUIDES_sg0550	CBX2	ACATAACAGCTGGGAGCCGG	618.25/658.41	557.5/826.26	638.33	691.88	0.11604	806.31	1462.9	1.4001	0.91925	0.080746	0.16149	0.20267	TRUE
GUIDES_sg0551	CBX2	ACCAGCCGCGCCACTTGACC	660.94/660.54	1250.5/964.38	660.74	1107.4	0.74418	0.078692	1515.3	11.475	1	8.7763e-31	1.7553e-30	3.3698e-29	TRUE
GUIDES_sg0552	CBX2	ACCTGGTCAAGTGGCGCGGC	465.29/430.88	401.77/739.93	448.09	570.85	0.34866	591.97	1020.1	3.8438	0.99994	6.056e-05	0.00012112	0.00027211	TRUE
GUIDES_sg0553	CBX3	ACGTGTAGTGAATGGGAAAG	836.67/879.54	830.02/2391.2	858.1	1610.6	0.90761	918.93	1977.6	16.922	1	1.5521e-64	3.1042e-64	1.9077e-62	TRUE
GUIDES_sg0554	CBX3	ATTGGTGCCACAGACAGCAG	544.97/519.76	794.2/757.2	532.37	775.7	0.54224	317.85	1215.9	6.9784	1	1.4925e-12	2.985e-12	1.5889e-11	TRUE
GUIDES_sg0555	CBX3	CAATTCTCCACTGCTGTCTG	897.85/841.14	777.07/1007.5	869.5	892.31	0.03732	1608	2004.4	0.50954	0.69481	0.30519	0.61037	0.67199	TRUE
GUIDES_sg0556	CBX3	TCTTTCAGGATCAAGACCTC	271.77/236.06	355.06/1.2332	253.92	178.14	-0.5089	637.76	571.97	3.1683	0.00076666	0.99923	0.0015333	0.0028555	FALSE
GUIDES_sg0557	CBX3	CTAGATCGACGTGTAGTGAA	828.13/987.61	1055.8/611.68	907.87	833.75	-0.12273	12718	2094.5	1.6195	0.052667	0.94733	0.10533	0.13648	FALSE
GUIDES_sg0558	CBX3	GGAATATTTCCTGAAGTGGA	404.82/325.65	302.11/238.01	365.23	270.06	-0.43414	3133.7	828.31	3.3068	0.00047178	0.99953	0.00094356	0.0018321	FALSE
GUIDES_sg0559	CBX4	ATATAACACGTGGGAACCGG	445.37/425.19	657.17/287.34	435.28	472.25	0.11736	203.54	990.42	1.1748	0.87997	0.12003	0.24007	0.28994	TRUE
GUIDES_sg0560	CBX4	GCCGAAGCCCAAACCGCTAG	460.31/509.8	446.93/246.64	485.06	346.79	-0.48291	1224.9	1105.9	4.1577	1.607e-05	0.99998	3.2141e-05	7.8313e-05	FALSE
GUIDES_sg0561	CBX4	CTGATGGGATATCGGAAGAG	510.11/669.07	1292.5/723.9	589.59	1008.2	0.773	12635	1349.2	11.397	1	2.1671e-30	4.3342e-30	8.1592e-29	TRUE
GUIDES_sg0562	CBX4	AGGAGAACATCCTGGACCCC	749.16/739.47	854.94/843.53	744.31	849.23	0.19001	46.977	1710.8	2.5367	0.9944	0.0055958	0.011192	0.018039	TRUE
GUIDES_sg0563	CBX4	AGGAGCAGCTGATGGGATAT	870.11/802.75	1248.9/614.15	836.43	931.54	0.1552	2268.6	1926.7	2.1668	0.98487	0.015126	0.030251	0.045024	TRUE
GUIDES_sg0564	CBX4	CTGGAAGGCGATCAGCAGCC	491.61/566.69	492.1/760.9	529.15	626.5	0.24321	2818	1208.4	2.8004	0.99745	0.0025522	0.0051044	0.0088702	TRUE
GUIDES_sg0565	CBX5	ATTGGGGCAACAGATTCCTG	352.17/343.43	353.5/404.5	347.8	379	0.12361	38.226	788.05	1.1115	0.86682	0.13318	0.26636	0.31751	TRUE
GUIDES_sg0566	CBX5	GCGCGTGGTTAAGGGACAAG	453.19/388.22	132.37/445.19	420.71	288.78	-0.54128	2110.9	956.65	4.2654	9.9788e-06	0.99999	1.9958e-05	5.047e-05	FALSE
GUIDES_sg0567	CBX5	TAGGAACATTAAATCACCAC	206.32/144.34	180.64/51.795	175.33	116.22	-0.58907	1920.9	392.24	2.9846	0.0014197	0.99858	0.0028394	0.0051692	FALSE
GUIDES_sg0568	CBX5	TCGGGGCTTTGAGAGAGGAC	263.24/248.15	350.38/526.59	255.69	438.49	0.77578	113.85	576.04	7.6161	1	1.3072e-14	2.6145e-14	1.7707e-13	TRUE
GUIDES_sg0569	CBX5	TTGGGAACCTGAGAAAAACT	486.63/424.48	585.53/442.73	455.56	514.13	0.17414	1931.4	1037.4	1.8185	0.9655	0.034495	0.068991	0.094141	TRUE
GUIDES_sg0570	CBX5	TTGTGGAGAAGGTGCTAGAC	650.27/663.39	498.32/411.9	656.83	455.11	-0.52832	86.056	1506.1	5.1977	1.0088e-07	1	2.0177e-07	6.4864e-07	FALSE
GUIDES_sg0571	CBX6	GTACAGCACTTGGGAGCCCG	634.62/542.51	499.88/627.71	588.56	563.8	-0.061916	4241.5	1346.8	0.67487	0.24988	0.75012	0.49976	0.56351	FALSE
GUIDES_sg0572	CBX6	CCCACCCCTTCCATTTCACC	554.22/584.46	397.1/409.43	569.34	403.27	-0.49652	457.27	1302	4.6026	2.0866e-06	1	4.1733e-06	1.1478e-05	FALSE
GUIDES_sg0573	CBX6	AGCTGTATGGGCCCAAGAAG	633.19/679.03	627.58/718.97	656.11	673.27	0.037198	1050.5	1504.4	0.4425	0.67094	0.32906	0.65813	0.71348	TRUE
GUIDES_sg0574	CBX6	CGAGTCCAGGATGTTCTCCT	828.84/799.9	918.79/767.07	814.37	842.93	0.049657	418.72	1875	0.65942	0.74519	0.25481	0.50962	0.57419	TRUE
GUIDES_sg0575	CBX6	GAGAGGGAGCGTGAGCTGTA	695.09/599.39	1097.9/765.83	647.24	931.85	0.52512	4578.7	1483.7	7.3888	1	7.4073e-14	1.4815e-13	9.1188e-13	TRUE
GUIDES_sg0576	CBX6	CAGGAGGAAAGTTTTGGGTT	824.57/866.74	392.43/1235.7	845.66	814.06	-0.054868	889.01	1948.4	0.71579	0.23706	0.76294	0.47412	0.53606	FALSE
GUIDES_sg0577	CBX7	AGAGAGGTCCGAAACCCAAG	477.38/464.3	400.22/188.68	470.84	294.45	-0.67539	85.608	1072.9	5.3851	3.6196e-08	1	7.2392e-08	2.5511e-07	FALSE
GUIDES_sg0578	CBX7	GAAAGGCCCACAAGTACCTG	516.51/501.27	744.37/583.32	508.89	663.84	0.38282	116.15	1161.3	4.5469	1	2.7217e-06	5.4433e-06	1.4873e-05	TRUE
GUIDES_sg0579	CBX7	GGCTGTACAGCATGGACCTG	645.29/644.9	306.78/281.18	645.09	293.98	-1.1311	0.075009	1478.7	9.1308	3.3999e-20	1	6.7998e-20	7.2459e-19	FALSE
GUIDES_sg0580	CBX7	GTTGGCGGTGATGTCGGTCA	546.4/531.85	540.37/624.01	539.12	582.19	0.11069	105.83	1231.6	1.2273	0.89014	0.10986	0.21972	0.26777	TRUE
GUIDES_sg0581	CBX7	ACCTGCGCTCCCCTCAAGTG	821.73/777.86	269.41/768.3	799.79	518.85	-0.62333	962.1	1840.8	6.5481	2.9136e-11	1	5.8271e-11	2.7682e-10	FALSE
GUIDES_sg0582	CBX7	CGCAAGAAGTTCCCGCCCCG	677.3/740.89	232.03/996.45	709.1	614.24	-0.20687	2021.6	1628.3	2.3507	0.0093692	0.99063	0.018738	0.028869	FALSE
GUIDES_sg0583	CBX8	CTCTATGGCCCCAAAAAGCG	312.33/397.46	204/501.92	354.9	352.96	-0.0078578	3624	804.43	0.068159	0.47283	0.52717	0.94566	0.96366	FALSE
GUIDES_sg0584	CBX8	CTGCGAGCAAGCGAGCATCC	527.19/525.45	418.9/268.84	526.32	343.87	-0.6126	1.5112	1201.8	5.2627	7.0991e-08	1	1.4198e-07	4.7239e-07	FALSE
GUIDES_sg0585	CBX8	CCCTCCTGAAGCGGCGCATA	961.88/980.5	1507.4/593.18	971.19	1050.3	0.11287	173.36	2243.5	1.6703	0.95257	0.047433	0.094865	0.12344	TRUE
GUIDES_sg0586	CBX8	GCATGGAATACCTCGTGAAA	522.92/536.11	744.37/568.52	529.52	656.44	0.30948	87.062	1209.3	3.6501	0.99987	0.00013109	0.00026218	0.00055916	TRUE
GUIDES_sg0587	CBX8	TCGCTTGCTCGCAGCCTTTG	965.44/927.18	756.83/1531.7	946.31	1144.2	0.27375	732.06	2184.9	4.2346	0.99999	1.1447e-05	2.2895e-05	5.7634e-05	TRUE
GUIDES_sg0588	CBX8	CTTTCCGTATGCGCCGCTTC	440.39/516.2	576.19/379.83	478.3	478.01	-0.00086095	2874	1090.2	0.0086601	0.49655	0.50345	0.99309	0.99493	FALSE
GUIDES_sg0589	CCDC101	ATGGCTGTAACTGACCACCT	626.08/600.82	898.54/476.02	613.45	687.28	0.16371	319.08	1404.8	1.97	0.97558	0.024422	0.048843	0.069303	TRUE
GUIDES_sg0590	CCDC101	GAAAGCTCTGGACAAGATCG	632.48/591.57	532.58/1162.9	612.03	847.76	0.4694	836.73	1401.5	6.2968	1	1.5197e-10	3.0394e-10	1.3423e-09	TRUE
GUIDES_sg0591	CCDC101	TCTGGCCACGTAGTCTCCTG	537.86/538.96	915.67/922.45	538.41	919.06	0.77036	0.60413	1230	10.854	1	9.5581e-28	1.9116e-27	3.025e-26	TRUE
GUIDES_sg0592	CCDC101	CAACCCGGAGACGGACCCTG	1319.7/1356.6	876.74/4524.7	1338.2	2700.7	1.0125	680.52	3110.1	24.432	1	3.9262e-132	7.8523e-132	1.5201e-129	TRUE
GUIDES_sg0593	CCDC101	GGCCAGACCTGGAGACAAGG	194.23/150.74	383.09/214.58	172.48	298.83	0.78938	945.65	385.75	6.4332	1	6.2469e-11	1.2494e-10	5.702e-10	TRUE
GUIDES_sg0594	CCDC101	AGTCTCTGTTGGAAGAGAGG	271.06/242.46	280.31/149.22	256.76	214.76	-0.25658	409.09	578.5	1.7461	0.040395	0.9596	0.080791	0.10748	FALSE
GUIDES_sg0595	CDC6	GGTGGGAAGTTCAACAGCTG	56.205/53.327	12.458/0	54.766	6.2291	-2.9475	4.141	119.94	4.4456	4.3833e-06	1	8.7665e-06	2.2907e-05	FALSE
GUIDES_sg0596	CDC6	ATGGATCAACTGGACAGCAA	478.81/505.54	610.45/525.35	492.17	567.9	0.20608	357.29	1122.5	2.2603	0.9881	0.0119	0.023801	0.035762	TRUE
GUIDES_sg0597	CDC6	TCACAGATAGAATTCTACCT	130.91/103.81	12.458/197.32	117.36	104.89	-0.16064	367.14	260.62	0.77253	0.2199	0.7801	0.4398	0.50062	FALSE
GUIDES_sg0598	CDC6	ATAGCGTGTACAATACATCC	207.03/216.86	289.65/18.498	211.95	154.07	-0.45753	48.315	475.83	2.6531	0.0039882	0.99601	0.0079764	0.013078	FALSE
GUIDES_sg0599	CDC6	ATGGCTAAGCAATTCTCACT	478.1/478.52	481.19/326.8	478.31	404	-0.24303	0.089912	1090.2	2.2505	0.012209	0.98779	0.024419	0.036606	FALSE
GUIDES_sg0600	CDC6	ATCTGATTTCTGGTATAAGG	137.31/145.05	51.39/193.62	141.18	122.5	-0.20317	29.945	314.58	1.053	0.14617	0.85383	0.29234	0.34627	FALSE
GUIDES_sg0601	CDC73	TCCCAAAACCGTAAGAACAC	137.31/103.1	71.634/109.76	120.2	90.696	-0.40252	585.22	267.05	1.8057	0.03548	0.96452	0.07096	0.096072	FALSE
GUIDES_sg0602	CDC73	AAGCATGGTTATTAAAGAGG	244.03/209.75	426.69/566.05	226.89	496.37	1.126	587.41	510.02	11.933	1	4.005e-33	8.0101e-33	1.6322e-31	TRUE
GUIDES_sg0603	CDC73	AAGGTCTTTTGCATTAAGCA	341.5/330.63	193.1/699.24	336.06	446.17	0.40781	59.082	760.97	3.9915	0.99997	3.283e-05	6.5661e-05	0.00015351	TRUE
GUIDES_sg0604	CDC73	CTTACGGTTTTGGGAAACAT	656.67/646.32	674.3/330.5	651.5	502.4	-0.37426	53.546	1493.7	3.8578	5.7205e-05	0.99994	0.00011441	0.00025859	FALSE
GUIDES_sg0605	CDC73	CCTTTCTTCTGATTTGGGGG	576.28/595.84	1152.4/410.66	586.06	781.52	0.41463	191.35	1341	5.3377	1	4.7062e-08	9.4125e-08	3.2051e-07	TRUE
GUIDES_sg0606	CDC73	GAAGTATGATGAAGTTCGTC	679.44/716.71	418.9/593.18	698.07	506.04	-0.46334	694.77	1602.5	4.797	8.0527e-07	1	1.6105e-06	4.636e-06	FALSE
GUIDES_sg0607	CDK1	GCACTCCCAATAATGAAGTG	158.65/135.09	531.03/379.83	146.87	455.43	1.626	277.51	327.51	17.05	1	1.7509e-65	3.5019e-65	2.2106e-63	TRUE
GUIDES_sg0608	CDK1	ACACAAAACTACAGGTCAAG	129.48/146.47	401.77/284.87	137.98	343.32	1.3089	144.28	307.32	11.714	1	5.4218e-32	1.0844e-31	2.1567e-30	TRUE
GUIDES_sg0609	CDK1	GTATTCCAAAAGCTCTGGCA	133.75/127.27	291.21/141.82	130.51	216.51	0.7259	20.992	290.39	5.0467	1	2.247e-07	4.494e-07	1.4111e-06	TRUE
GUIDES_sg0610	CDK1	GACAAAACACAATCCCCTGT	140.16/154.29	355.06/403.26	147.22	379.16	1.3588	99.919	328.3	12.801	1	8.136e-38	1.6272e-37	3.8493e-36	TRUE
GUIDES_sg0611	CDK1	AATCAGACTAGAAAGTGAAG	111.7/96.699	0/139.35	104.2	69.677	-0.5738	112.48	230.89	2.2719	0.011546	0.98845	0.023092	0.034797	FALSE
GUIDES_sg0612	CDK1	AATCTCTTGATTGATGACAA	126.64/132.25	126.14/145.52	129.44	135.83	0.068942	15.748	287.97	0.37625	0.64664	0.35336	0.70673	0.75551	TRUE
GUIDES_sg0613	CDK17	GAACCAAGAAGCACATCAGG	207.03/179.89	253.83/93.725	193.46	173.78	-0.15394	368.38	433.59	0.94518	0.17228	0.82772	0.34457	0.39998	FALSE
GUIDES_sg0614	CDK17	TTTATTTCCAGGATCAACCG	396.99/412.39	412.68/624.01	404.69	518.34	0.3563	118.65	919.56	3.7479	0.99991	8.9177e-05	0.00017835	0.00039131	TRUE
GUIDES_sg0615	CDK17	AAGTTGTCACACTATGGTAC	626.79/585.88	626.02/698.01	606.34	662.01	0.12654	836.59	1388.2	1.4943	0.93245	0.067551	0.1351	0.17269	TRUE
GUIDES_sg0616	CDK17	TAAGTGCAGTTCATCTTCCA	591.22/593.71	671.18/410.66	592.46	540.92	-0.13107	3.0981	1355.9	1.3997	0.080807	0.91919	0.16161	0.20278	FALSE
GUIDES_sg0617	CDK17	CAAGAAGCACATCAGGTGGC	929.87/949.22	677.41/945.88	939.54	811.65	-0.21087	187.22	2169	2.7462	0.0030148	0.99699	0.0060296	0.010334	FALSE
GUIDES_sg0618	CDK17	GAAAAGGGTTTCAGCTGAAG	402.68/395.33	531.03/599.35	399.01	565.19	0.50126	27.026	906.4	5.5198	1	1.6971e-08	3.3942e-08	1.2262e-07	TRUE
GUIDES_sg0619	CDK2	GAATCTGCTTATTAACACAG	66.165/71.102	177.53/60.428	68.634	118.98	0.78491	12.189	150.92	4.098	0.99998	2.0838e-05	4.1676e-05	9.8668e-05	TRUE
GUIDES_sg0620	CDK2	TCTGCTTATTAACACAGAGG	263.95/243.88	256.95/341.6	253.92	299.28	0.23627	201.34	571.96	1.8967	0.97107	0.028934	0.057869	0.080429	TRUE
GUIDES_sg0621	CDK2	AGGAATGCCAGTGAGAGCAG	530.74/568.11	582.42/418.06	549.43	500.24	-0.13505	698.1	1255.6	1.3881	0.082557	0.91744	0.16511	0.20682	FALSE
GUIDES_sg0622	CDK2	GTGTTAATAAGCAGATTCTG	259.68/294.36	353.5/594.41	277.02	473.96	0.7726	601.5	625.03	7.8772	1	1.6738e-15	3.3476e-15	2.4766e-14	TRUE
GUIDES_sg0623	CDK2	AATAATATTTGCAGCCCAGG	717.86/726.67	574.63/700.47	722.26	637.55	-0.17971	38.83	1659.1	2.0797	0.018778	0.98122	0.037555	0.054765	FALSE
GUIDES_sg0624	CDK2	CAAATATTATTCCACAGCTG	441.1/478.52	468.74/514.25	459.81	491.5	0.095939	700.11	1047.3	0.9791	0.83623	0.16377	0.32753	0.38273	TRUE
GUIDES_sg0625	CDK3	GCTGCCCAAGAGAATCTCGG	278.89/266.63	484.31/145.52	272.76	314.91	0.20661	75.09	615.24	1.6995	0.95538	0.044617	0.089234	0.11761	TRUE
GUIDES_sg0626	CDK3	CAAGTTCTATACCACAGCTG	835.24/866.74	931.24/649.91	850.99	790.58	-0.10611	495.96	1960.9	1.3643	0.086232	0.91377	0.17246	0.21509	FALSE
GUIDES_sg0627	CDK3	TGGTCAATCTCAGAGTCACC	309.48/322.09	559.06/674.57	315.79	616.82	0.96366	79.54	714.23	11.264	1	9.8948e-30	1.979e-29	3.4827e-28	TRUE
GUIDES_sg0628	CDK3	GGACACCCAGCGAAGACACA	475.25/474.96	295.88/589.48	475.11	442.68	-0.10176	0.040687	1082.8	0.98542	0.16221	0.83779	0.32442	0.37931	FALSE
GUIDES_sg0629	CDK3	ATAAGGGCAGCTTCCCTAAG	1206.6/1099.2	940.59/971.78	1152.9	956.18	-0.26969	5765	2672	3.8062	7.0551e-05	0.99993	0.0001411	0.00031403	FALSE
GUIDES_sg0630	CDK3	TGAGTTTCTGCCACTCACAT	434.7/449.37	576.19/307.07	442.03	441.63	-0.00131	107.61	1006.1	0.012677	0.49494	0.50506	0.98989	0.99356	FALSE
GUIDES_sg0631	CDK5	CTGCAGCAGATCCCTCCCTG	352.88/336.31	395.55/527.82	344.6	461.68	0.42093	137.21	780.66	4.1905	0.99999	1.3914e-05	2.7829e-05	6.8831e-05	TRUE
GUIDES_sg0632	CDK5	CCAAACTCAATGCCACAGGG	446.08/415.95	557.5/284.87	431.02	421.19	-0.033197	453.93	980.53	0.31383	0.37682	0.62318	0.75365	0.79709	FALSE
GUIDES_sg0633	CDK5	GTACCCGGCCACAACATCCC	300.23/270.19	512.34/429.16	285.21	470.75	0.72095	451.3	643.85	7.3121	1	1.3146e-13	2.6292e-13	1.603e-12	TRUE
GUIDES_sg0634	CDK5	GGACGCCCACCGAGGAGCAG	608.29/634.23	591.76/927.38	621.26	759.57	0.28956	336.51	1423.1	3.6664	0.99988	0.000123	0.00024599	0.00052531	TRUE
GUIDES_sg0635	CDK5	ATGTCGATGACCAGTTGAAG	708.61/728.09	1020/681.97	718.35	850.99	0.24415	189.8	1650	3.2655	0.99945	0.00054641	0.0010928	0.0020908	TRUE
GUIDES_sg0636	CDK5	ACATCATTGCCGGGAAAAAG	401.26/374.71	255.39/292.27	387.98	273.83	-0.50116	352.42	880.9	3.8461	6.0011e-05	0.99994	0.00012002	0.00026975	FALSE
GUIDES_sg0637	CDK7	GCACACCAACTGAGGAACAG	162.21/148.6	116.79/164.02	155.41	140.41	-0.14546	92.573	346.9	0.8054	0.21029	0.78971	0.42059	0.47988	FALSE
GUIDES_sg0638	CDK7	AGCTCCAAATAGTAACTCGG	83.951/66.836	314.57/2.4664	75.394	158.52	1.0622	146.46	166.07	6.4502	1	5.5864e-11	1.1173e-10	5.1051e-10	TRUE
GUIDES_sg0639	CDK7	TAGGATGTATGGTGTAGGTG	441.81/436.57	1016.9/472.33	439.19	744.61	0.76029	13.741	999.48	9.6607	1	2.2142e-22	4.4283e-22	5.3467e-21	TRUE
GUIDES_sg0640	CDK7	GACTTACTAGATCTCATACA	150.83/154.29	118.35/91.259	152.56	104.81	-0.53739	6.0017	340.43	2.5882	0.0048234	0.99518	0.0096468	0.01566	FALSE
GUIDES_sg0641	CDK7	GGAGCTAGGATGTATGGTGT	192.09/206.2	289.65/384.77	199.14	337.21	0.75687	99.478	446.57	6.5333	1	3.216e-11	6.4321e-11	3.0027e-10	TRUE
GUIDES_sg0642	CDK7	GTGGCCGTAATTCGAGCACA	851.61/869.58	801.99/1535.4	860.6	1168.7	0.44103	161.56	1983.5	6.9176	1	2.2969e-12	4.5937e-12	2.3916e-11	TRUE
GUIDES_sg0643	CDK9	CAACCGCTACACCAACCGTG	348.61/329.2	443.82/308.31	338.91	376.06	0.14966	188.31	767.53	1.3411	0.91006	0.089939	0.17988	0.2235	TRUE
GUIDES_sg0644	CDK9	GCTTCTAAAACACGAGAATG	307.35/317.83	621.35/178.82	312.59	400.08	0.35503	54.925	706.86	3.2909	0.9995	0.00049929	0.00099857	0.001926	TRUE
GUIDES_sg0645	CDK9	GGTATATACTACCCTTGCAG	189.96/174.2	161.96/205.95	182.08	183.95	0.014681	124.13	407.63	0.09275	0.53695	0.46305	0.9261	0.94714	TRUE
GUIDES_sg0646	CDK9	CATTGCTCAACAGCCCAGCA	452.48/492.74	291.21/495.76	472.61	393.48	-0.26374	810.31	1077	2.4112	0.0079509	0.99205	0.015902	0.024848	FALSE
GUIDES_sg0647	CDK9	AAGGATCTTGATCTCCCGCA	595.49/597.97	462.51/466.16	596.73	464.33	-0.36123	3.0918	1365.8	3.5824	0.00017023	0.99983	0.00034046	0.00071161	FALSE
GUIDES_sg0648	CDK9	TCACGCTGTCTGAGATCAAG	589.79/607.93	423.58/773.23	598.86	598.4	-0.0010975	164.4	1370.8	0.01232	0.49509	0.50491	0.99017	0.99376	FALSE
GUIDES_sg0649	CDY1	GCTGCTTTATATCCCAACAG	503/459.32	875.18/641.28	481.16	758.23	0.65503	953.73	1096.9	8.3659	1	2.9827e-17	5.9653e-17	5.0063e-16	TRUE
GUIDES_sg0650	CDY1	GCCCACACGAGATCACAAAG	236.2/233.22	175.97/381.07	234.71	278.52	0.24594	4.4577	527.93	1.9067	0.97172	0.02828	0.05656	0.078732	TRUE
GUIDES_sg0651	CDY1	GCGAAAGCTGACAGCAAGGG	695.8/652.01	683.64/822.56	673.9	753.1	0.16007	958.79	1546	2.0141	0.978	0.021997	0.043995	0.063486	TRUE
GUIDES_sg0652	CDY1	GCTGGAAGTGTCTTTTGCTG	842.36/892.34	660.28/670.87	867.35	665.58	-0.3815	1248.9	1999.3	4.5125	3.2034e-06	1	6.4067e-06	1.7358e-05	FALSE
GUIDES_sg0653	CDY1	TCATTCTGTGTCTTTCTGGG	673.03/706.05	608.89/594.41	689.54	601.65	-0.1964	544.97	1582.6	2.2093	0.013578	0.98642	0.027156	0.040552	FALSE
GUIDES_sg0654	CDY1	AGACACAGAATGATCAGAGA	316.6/276.59	485.87/155.39	296.59	320.63	0.11205	800.3	670.03	0.92849	0.82342	0.17658	0.35315	0.40827	TRUE
GUIDES_sg0655	CDY1B	GCTGCTTTATATCCCAACAG	519.36/483.5	882.97/622.78	501.43	752.87	0.5854	643.08	1144	7.4343	1	5.2574e-14	1.0515e-13	6.5101e-13	TRUE
GUIDES_sg0656	CDY1B	GCCCACACGAGATCACAAAG	257.55/250.99	171.3/431.63	254.27	301.46	0.24475	21.476	572.78	1.972	0.97569	0.024305	0.048611	0.068998	TRUE
GUIDES_sg0657	CDY1B	GCGAAAGCTGACAGCAAGGG	642.44/675.47	624.46/890.39	658.96	757.43	0.20063	545.57	1511.1	2.5331	0.99435	0.0056531	0.011306	0.018214	TRUE
GUIDES_sg0658	CDY1B	GCTGGAAGTGTCTTTTGCTG	912.79/917.22	688.31/643.74	915.01	666.03	-0.45761	9.8093	2111.3	5.4186	3.0029e-08	1	6.0059e-08	2.1274e-07	FALSE
GUIDES_sg0659	CDY1B	TCATTCTGTGTCTTTCTGGG	707.18/686.14	531.03/643.74	696.66	587.39	-0.24577	221.43	1599.2	2.7326	0.0031422	0.99686	0.0062845	0.010658	FALSE
GUIDES_sg0660	CDY1B	AGACACAGAATGATCAGAGA	291.7/299.34	451.61/156.62	295.52	304.11	0.041222	29.232	667.56	0.33265	0.6303	0.3697	0.7394	0.78631	TRUE
GUIDES_sg0661	CDY2A	GCCCACACGAGATCACAAAG	239.76/233.22	200.89/400.8	236.49	300.84	0.34594	21.406	532	2.7901	0.99737	0.0026344	0.0052688	0.0091475	TRUE
GUIDES_sg0662	CDY2A	GCTGGAAGTGTCTTTTGCTG	840.94/841.85	710.11/648.68	841.39	679.39	-0.30813	0.42071	1938.4	3.6796	0.00011681	0.99988	0.00023362	0.00049936	FALSE
GUIDES_sg0663	CDY2A	GCGAAAGCTGACAGCACGGG	1210.2/1302.6	1194.4/552.48	1256.4	873.45	-0.52398	4270.5	2916.5	7.0908	6.6689e-13	1	1.3338e-12	7.4623e-12	FALSE
GUIDES_sg0664	CDY2A	GCCATCTGGACTCTGTCCAA	912.08/976.24	797.32/1090.2	944.16	943.74	-0.00063267	2058	2179.9	0.0088754	0.49646	0.50354	0.99292	0.99493	FALSE
GUIDES_sg0665	CDY2A	CACAGCAAGCCTTGAAATGG	1154/1124.1	1180.4/1514.4	1139.1	1347.4	0.24215	445.35	2639.2	4.0556	0.99997	2.5002e-05	5.0004e-05	0.00011778	TRUE
GUIDES_sg0666	CDY2A	CTGGGCGAAAGCTGACAGCA	725.68/685.43	655.61/580.85	705.55	618.23	-0.19033	810.15	1620	2.1696	0.015018	0.98498	0.030036	0.04471	FALSE
GUIDES_sg0667	CDY2B	GCCCACACGAGATCACAAAG	247.59/236.77	186.87/372.43	242.18	279.65	0.20677	58.471	545.05	1.6052	0.94577	0.054229	0.10846	0.14033	TRUE
GUIDES_sg0668	CDY2B	GCTGGAAGTGTCTTTTGCTG	917.06/904.42	707/684.44	910.74	695.72	-0.38805	79.858	2101.3	4.6908	1.3609e-06	1	2.7218e-06	7.675e-06	FALSE
GUIDES_sg0669	CDY2B	GCGAAAGCTGACAGCACGGG	1210.9/1220.1	1300.3/562.35	1215.5	931.33	-0.38382	42.574	2819.8	5.3514	4.3635e-08	1	8.7269e-08	3.0303e-07	FALSE
GUIDES_sg0670	CDY2B	GCCATCTGGACTCTGTCCAA	909.95/959.88	787.98/1056.9	934.92	922.42	-0.019384	1246.8	2158.1	0.26887	0.39401	0.60599	0.78803	0.8296	FALSE
GUIDES_sg0671	CDY2B	CACAGCAAGCCTTGAAATGG	1179.6/1141.9	1222.5/1455.2	1160.7	1338.8	0.20575	709.94	2690.5	3.4333	0.9997	0.00029818	0.00059636	0.0011901	TRUE
GUIDES_sg0672	CDY2B	CTGGGCGAAAGCTGACAGCA	702.91/676.9	632.25/543.85	689.91	588.05	-0.2301	338.49	1583.4	2.5597	0.0052389	0.99476	0.010478	0.016988	FALSE
GUIDES_sg0673	CDYL	GCAAACGAGATGCTGCTCAG	311.62/365.47	744.37/406.96	338.54	575.67	0.76415	1450	766.69	8.5639	1	5.456e-18	1.0912e-17	9.5872e-17	TRUE
GUIDES_sg0674	CDYL	ATGTTTCCCAAGATAATGGG	441.1/385.38	903.21/374.9	413.24	639.06	0.62774	1552.6	939.35	7.368	1	8.663e-14	1.7326e-13	1.0642e-12	TRUE
GUIDES_sg0675	CDYL	TGTGGCGTCTGTTGAAGTCG	716.43/692.54	854.94/973.01	704.49	913.98	0.37512	285.46	1617.5	5.2088	1	9.5025e-08	1.9005e-07	6.1199e-07	TRUE
GUIDES_sg0676	CDYL	ATCTGGACTCTGTCCGAAGG	640.31/591.57	590.2/1478.6	615.94	1034.4	0.74701	1187.5	1410.7	11.142	1	3.9149e-29	7.8298e-29	1.3238e-27	TRUE
GUIDES_sg0677	CDYL	ATTTAGTGAGTTATTCTCTG	448.21/399.6	436.03/1043.3	423.91	739.67	0.80169	1181.9	964.06	10.17	1	1.3519e-24	2.7038e-24	3.7974e-23	TRUE
GUIDES_sg0678	CDYL	GCCCAAACCACATCGCAAAG	362.84/344.85	554.39/593.18	353.84	573.78	0.69583	161.88	802.01	7.7663	1	4.0401e-15	8.0802e-15	5.6983e-14	TRUE
GUIDES_sg0679	CDYL2	GAAAGGCTACGGGAGCACCG	524.34/541.8	991.98/836.13	533.07	914.05	0.77682	152.44	1217.5	10.918	1	4.7043e-28	9.4086e-28	1.5011e-26	TRUE
GUIDES_sg0680	CDYL2	ACTCCTCACAGTGCAAGAGG	766.23/749.42	971.73/838.59	757.83	905.16	0.256	141.35	1742.4	3.5297	0.99979	0.00020804	0.00041608	0.00084905	TRUE
GUIDES_sg0681	CDYL2	GCACCACCTCTTGCACTGTG	1071.4/1088.6	717.9/1560	1080	1139	0.076604	146.76	2499.9	1.179	0.88081	0.11919	0.23838	0.28805	TRUE
GUIDES_sg0682	CDYL2	ATGAGATGCTGTTCTGTGGG	649.56/587.31	845.59/451.36	618.43	648.48	0.068335	1937.5	1416.5	0.79834	0.78766	0.21234	0.42467	0.4842	TRUE
GUIDES_sg0683	CDYL2	CCTGCTGTCCAGTCAGACCT	1051.5/1056.6	1082.3/2156.9	1054.1	1619.6	0.61921	12.787	2438.7	11.452	1	1.1448e-30	2.2897e-30	4.3669e-29	TRUE
GUIDES_sg0684	CDYL2	ACACGCTCCCCACTGCGCTG	647.42/666.94	571.52/403.26	657.18	487.39	-0.43045	190.52	1506.9	4.3739	6.1029e-06	0.99999	1.2206e-05	3.1317e-05	FALSE
GUIDES_sg0685	CENPA	CTCGGCCTGCATGTAAGGTG	336.52/337.74	680.52/767.07	337.13	723.8	1.1	0.74427	763.43	13.994	1	8.4287e-45	1.6857e-44	4.7524e-43	TRUE
GUIDES_sg0686	CENPA	AGGATGTGCAACTGGCCCGG	507.98/386.8	512.34/463.69	447.39	488.02	0.12514	7342.2	1018.5	1.2731	0.89851	0.10149	0.20299	0.24957	TRUE
GUIDES_sg0687	CENPA	ATATGTGTTAAATTCACTCG	630.35/634.95	608.89/1109.9	632.65	859.4	0.44132	10.575	1449.6	5.9555	1	1.2964e-09	2.5929e-09	1.0619e-08	TRUE
GUIDES_sg0688	CENPA	TGTTAAATTCACTCGTGGTG	866.55/855.36	683.64/1363.9	860.96	1023.8	0.24965	62.558	1984.3	3.6555	0.99987	0.00012833	0.00025666	0.0005475	TRUE
GUIDES_sg0689	CENPA	CCGAGTTACTCTCTTCCCAA	159.37/147.18	73.191/161.55	153.27	117.37	-0.38217	74.214	342.05	1.9412	0.026117	0.97388	0.052233	0.073735	FALSE
GUIDES_sg0690	CENPA	GGACTTCAATTGGCAAGCCC	85.374/80.346	42.046/508.09	82.86	275.07	1.719	12.642	182.84	14.215	1	3.7096e-46	7.4192e-46	2.1652e-44	TRUE
GUIDES_sg0691	CENPC	GGCTGCAAAGGATCTCCAAG	73.28/43.373	91.879/117.16	58.326	104.52	0.83074	447.22	127.88	4.0847	0.99998	2.2065e-05	4.4129e-05	0.00010426	TRUE
GUIDES_sg0692	CENPC	AATGTCTGGAAAGAATGATG	201.34/192.69	171.3/489.59	197.01	330.44	0.74316	37.439	441.71	6.3487	1	1.0854e-10	2.1708e-10	9.6532e-10	TRUE
GUIDES_sg0693	CENPC	AAACCTTTGGAGTACTGGCG	484.5/416.66	545.04/1248	450.58	896.53	0.99098	2301	1025.9	13.923	1	2.2903e-44	4.5806e-44	1.2698e-42	TRUE
GUIDES_sg0694	CENPC	TCTCCTCGCCAGTACTCCAA	97.469/82.479	302.11/118.39	89.974	210.25	1.2154	112.35	198.83	8.5297	1	7.3356e-18	1.4671e-17	1.288e-16	TRUE
GUIDES_sg0695	CENPC	GAGATCCTTTGCAGCCAACG	416.2/470.7	688.31/784.33	443.45	736.32	0.73027	1485.1	1009.4	9.2184	1	1.5078e-20	3.0155e-20	3.2826e-19	TRUE
GUIDES_sg0696	CENPC	CCAACACACCAAATGTTCGC	153.67/162.82	196.22/39.463	158.25	117.84	-0.42227	41.871	353.36	2.1497	0.015789	0.98421	0.031578	0.046748	FALSE
GUIDES_sg0697	CHAF1A	GGACTGCTCAGCAACCACAC	148.69/149.32	43.603/287.34	149	165.47	0.15028	0.1933	332.35	0.90333	0.81682	0.18318	0.36635	0.42252	TRUE
GUIDES_sg0698	CHAF1A	CCTCTAAGTCCCGGCTCAAG	449.64/421.64	559.06/224.45	435.64	391.75	-0.15282	392	991.25	1.3939	0.081675	0.91832	0.16335	0.20483	FALSE
GUIDES_sg0699	CHAF1A	TCGGCCCCCAAAGAGGACAG	192.09/167.09	479.64/292.27	179.59	385.96	1.0994	312.53	401.95	10.293	1	3.785e-25	7.57e-25	1.0828e-23	TRUE
GUIDES_sg0700	CHAF1A	GGGTACCTGTCTGAGGACGA	106.01/123.01	0/86.326	114.51	43.163	-1.3871	144.52	254.17	4.475	3.8198e-06	1	7.6397e-06	2.0278e-05	FALSE
GUIDES_sg0701	CHAF1A	GAAGCTCCTGGACTATGAGG	188.53/191.98	604.22/358.87	190.26	481.54	1.3352	5.9235	426.28	14.108	1	1.6873e-45	3.3746e-45	9.7501e-44	TRUE
GUIDES_sg0702	CHAF1A	CTATGAGGTGGACAGTGATG	399.12/334.18	395.55/545.09	366.65	470.32	0.35835	2108.8	831.59	3.5947	0.99984	0.00016237	0.00032474	0.00067937	TRUE
GUIDES_sg0703	CHAF1B	AGGCCACAGCAAACACCAGG	39.841/28.441	0/0	34.141	0	-5.1351	64.984	74.131	4.211	1.2715e-05	0.99999	2.5429e-05	6.3031e-05	FALSE
GUIDES_sg0704	CHAF1B	CAGAAGCACGGAATCCTCCG	161.5/187.71	132.37/352.7	174.61	242.53	0.47179	343.51	390.59	3.4372	0.99971	0.00029393	0.00058786	0.0011742	TRUE
GUIDES_sg0705	CHAF1B	CTGGGTGTCATACAGAAGCA	101.74/75.369	46.718/33.297	88.553	40.007	-1.1269	347.66	195.64	3.4708	0.00025948	0.99974	0.00051895	0.0010525	FALSE
GUIDES_sg0706	CHAF1B	GGGGAAATTTTAGCATCGGG	269.64/223.97	362.84/106.06	246.81	234.45	-0.073794	1042.8	555.66	0.5242	0.30007	0.69993	0.60014	0.66317	FALSE
GUIDES_sg0707	CHAF1B	ATTGGACAAAAATTCCACGA	194.23/174.91	147.94/110.99	184.57	129.47	-0.50829	186.52	413.3	2.7105	0.0033591	0.99664	0.0067183	0.011334	FALSE
GUIDES_sg0708	CHAF1B	GATGCTAAAATTTCCCCAGT	665.92/568.82	473.41/625.24	617.37	549.33	-0.16818	4714.1	1414	1.8095	0.035186	0.96481	0.070372	0.09531	FALSE
GUIDES_sg0709	CHD1	CTGAGTTAAGTGTCTATCAG	1006/922.2	784.86/632.64	964.1	708.75	-0.44336	3510.7	2226.8	5.4111	3.1319e-08	1	6.2638e-08	2.2134e-07	FALSE
GUIDES_sg0710	CHD1	TGTAGTGATCCCAATCACGA	135.89/155.71	133.92/520.42	145.8	327.17	1.1606	196.56	325.07	10.06	1	4.1677e-24	8.3355e-24	1.1526e-22	TRUE
GUIDES_sg0711	CHD1	CCAGTTCATATCACGGCAAG	661.65/636.37	612/1245.6	649.01	928.78	0.51643	319.62	1487.9	7.2531	1	2.0365e-13	4.073e-13	2.4348e-12	TRUE
GUIDES_sg0712	CHD1	CCTGGATTTCTAATCACGTG	487.34/516.2	482.75/471.09	501.77	476.92	-0.073136	416.44	1144.8	0.73453	0.23131	0.76869	0.46262	0.52541	FALSE
GUIDES_sg0713	CHD1	GTGAATCCAAGTCTGATGGT	533.59/548.2	763.06/1049.5	540.89	906.27	0.74351	106.74	1235.8	10.394	1	1.3246e-25	2.6492e-25	3.8463e-24	TRUE
GUIDES_sg0714	CHD1	CAACTTGATAGGCCTGAGAA	578.41/593.71	309.9/711.57	586.06	510.73	-0.19811	116.97	1341	2.057	0.019844	0.98016	0.039687	0.057715	FALSE
GUIDES_sg0715	CHD1L	TTCGTGGCATGTCCAATACG	818.17/976.24	577.75/485.89	897.2	531.82	-0.7534	12493	2069.5	8.032	4.7952e-16	1	9.5904e-16	7.5012e-15	FALSE
GUIDES_sg0716	CHD1L	CAAGAGAAGGAGACTCATAG	412.64/366.89	811.33/474.79	389.77	643.06	0.7209	1046.7	885.02	8.5144	1	8.3729e-18	1.6746e-17	1.4679e-16	TRUE
GUIDES_sg0717	CHD1L	TTGTGGAGGGATCTACCAAA	433.27/449.37	939.03/114.69	441.32	526.86	0.25506	129.5	1004.4	2.699	0.99652	0.0034771	0.0069543	0.011671	TRUE
GUIDES_sg0718	CHD1L	AGGGATCTACCAAAAGGAAG	277.47/264.5	238.26/171.42	270.98	204.84	-0.402	84.046	611.15	2.6756	0.0037302	0.99627	0.0074603	0.012388	FALSE
GUIDES_sg0719	CHD1L	CGTATTGGACATGCCACGAA	509.4/594.42	395.55/489.59	551.91	442.57	-0.31789	3614	1261.4	3.0786	0.0010398	0.99896	0.0020796	0.0038469	FALSE
GUIDES_sg0720	CHD1L	CTCTGAGGAGAGCGAGCCAG	532.88/503.41	210.23/591.95	518.14	401.09	-0.36861	434.3	1182.8	3.4035	0.00033268	0.99967	0.00066536	0.0013238	FALSE
GUIDES_sg0721	CHD2	AAGAAAGACGACGTGACTGG	540.7/512.65	917.23/429.16	526.68	673.2	0.35351	393.53	1202.7	4.225	0.99999	1.195e-05	2.3899e-05	5.9684e-05	TRUE
GUIDES_sg0722	CHD2	TAAGAAACCATTTCGTCCAG	584.1/582.33	610.45/887.92	583.22	749.18	0.36074	1.5711	1334.3	4.5435	1	2.7658e-06	5.5316e-06	1.5107e-05	TRUE
GUIDES_sg0723	CHD2	ACTGAGATATCAGAGAGTCC	541.41/513.36	325.47/455.06	527.39	390.26	-0.43345	393.54	1204.3	3.9513	3.8864e-05	0.99996	7.7727e-05	0.00017984	FALSE
GUIDES_sg0724	CHD2	GAAAGAGAACAAGGAGAACA	488.77/514.07	612/495.76	501.42	553.88	0.14329	320.13	1143.9	1.5511	0.93956	0.06044	0.12088	0.1556	TRUE
GUIDES_sg0725	CHD2	AGTTCTAGGAAAGACAAAGA	167.19/137.23	124.58/220.75	152.21	172.66	0.18079	448.9	339.63	1.1099	0.86648	0.13352	0.26704	0.31825	TRUE
GUIDES_sg0726	CHD2	AGGAGAAACAAATGAGTTCT	943.39/912.25	1051.2/1066.7	927.82	1058.9	0.19053	484.86	2141.4	2.8337	0.9977	0.0023006	0.0046012	0.0080705	TRUE
GUIDES_sg0727	CHD3	GATCTCATTGAGTTTCCCCG	456.04/460.74	728.8/568.52	458.39	648.66	0.49995	11.061	1044	5.8885	1	1.9483e-09	3.8965e-09	1.5824e-08	TRUE
GUIDES_sg0728	CHD3	GTTGCTGAGCGACATGAAGG	606.87/509.09	686.75/538.92	557.98	612.84	0.13505	4779.9	1275.5	1.5359	0.93772	0.062278	0.12456	0.16018	TRUE
GUIDES_sg0729	CHD3	GGGGGGTATTCGGGACAGCG	256.83/273.03	493.65/112.22	264.93	302.94	0.19271	131.21	597.26	1.5551	0.94004	0.059964	0.11993	0.15452	TRUE
GUIDES_sg0730	CHD3	CCGAGCGCAGCATCCTCAGC	545.68/518.34	418.9/606.75	532.01	512.83	-0.052886	373.92	1215.1	0.55038	0.29103	0.70897	0.58206	0.64962	FALSE
GUIDES_sg0731	CHD3	GGCACAGAAGACATGACTAT	727.1/688.27	647.82/709.1	707.69	678.46	-0.060756	753.95	1625	0.72498	0.23423	0.76577	0.46847	0.53153	FALSE
GUIDES_sg0732	CHD3	CGGGGAAACTCAATGAGATC	579.12/583.75	864.28/360.1	581.44	612.19	0.074237	10.716	1330.2	0.84326	0.80046	0.19954	0.39909	0.45759	TRUE
GUIDES_sg0733	CHD4	TTCAAGGGTGAAATGAACCG	130.2/147.89	42.046/241.71	139.04	141.88	0.02891	156.6	309.74	0.16106	0.56398	0.43602	0.87204	0.89962	TRUE
GUIDES_sg0734	CHD4	GAATTCCCCCAGTTGCTGTG	391.3/401.02	376.86/493.29	396.16	435.07	0.13486	47.234	899.81	1.2973	0.90274	0.09726	0.19452	0.23954	TRUE
GUIDES_sg0735	CHD4	TGTAACCTCACAGCAACTGG	172.17/189.84	517.01/46.863	181.01	281.94	0.63648	156.15	405.18	5.0141	1	2.6641e-07	5.3282e-07	1.6654e-06	TRUE
GUIDES_sg0736	CHD4	ACATGTTCAAGTAAGCAGCC	174.31/162.82	545.04/346.54	168.57	445.79	1.3978	65.907	376.83	14.281	1	1.4393e-46	2.8787e-46	8.4647e-45	TRUE
GUIDES_sg0737	CHD4	CGGGTGCCCGGTTTGCCAGG	461.73/407.42	375.3/325.57	434.57	350.44	-0.30966	1475.1	988.78	2.6758	0.0037281	0.99627	0.0074561	0.012382	FALSE
GUIDES_sg0738	CHD4	AACACTCCACCTCAGCAAAG	261.1/246.73	320.8/386	253.91	353.4	0.47536	103.35	571.96	4.1598	0.99998	1.5929e-05	3.1859e-05	7.769e-05	TRUE
GUIDES_sg0739	CHD5	ACTCTCCACTCTATCCAAGG	226.24/219	246.05/453.83	222.62	349.94	0.65017	26.253	500.24	5.6925	1	6.2606e-09	1.2521e-08	4.6914e-08	TRUE
GUIDES_sg0740	CHD5	CGCGTACCTGAACATGACGC	687.26/702.49	816.01/792.96	694.88	804.48	0.21102	115.98	1595.1	2.7444	0.99697	0.0030308	0.0060617	0.010386	TRUE
GUIDES_sg0741	CHD5	GGACCCCAACCACCCCGCCA	599.04/567.4	853.38/345.3	583.22	599.34	0.039272	500.69	1334.3	0.44134	0.67052	0.32948	0.65897	0.71411	TRUE
GUIDES_sg0742	CHD5	CCCCGGCGCGGTTGGTCAGG	591.93/515.49	761.5/387.23	553.71	574.37	0.052748	2921.2	1265.6	0.58065	0.71926	0.28074	0.56147	0.62949	TRUE
GUIDES_sg0743	CHD5	CAACGCCCGCCTGGCTGAAG	586.95/620.72	657.17/929.85	603.84	793.51	0.39352	570.44	1382.4	5.1013	1	1.6863e-07	3.3725e-07	1.0726e-06	TRUE
GUIDES_sg0744	CHD5	CGCGGTTGGTCAGGCGGCTC	760.54/769.33	836.25/1301.1	764.94	1068.7	0.48185	38.604	1759.1	7.2415	1	2.2191e-13	4.4382e-13	2.6449e-12	TRUE
GUIDES_sg0745	CHD6	ACTTCCCCTTTAACACCACG	355.73/348.4	191.54/373.67	352.06	282.61	-0.31605	26.819	797.9	2.459	0.0069667	0.99303	0.013933	0.022124	FALSE
GUIDES_sg0746	CHD6	CTAGGCGGTTAATTATCACG	298.1/295.79	274.08/678.27	296.94	476.18	0.67949	2.6727	670.84	6.9201	1	2.257e-12	4.5141e-12	2.3512e-11	TRUE
GUIDES_sg0747	CHD6	CCTAGATAATATCTGCCACG	614.69/673.34	297.44/461.23	644.02	379.33	-0.76208	1719.7	1476.2	6.889	2.8084e-12	1	5.6169e-12	2.9138e-11	FALSE
GUIDES_sg0748	CHD6	TTAGATGTCAGCTCCCTGAG	961.88/947.09	968.62/2180.3	954.48	1574.5	0.72149	109.49	2204.2	13.206	1	4.0583e-40	8.1167e-40	2.0101e-38	TRUE
GUIDES_sg0749	CHD6	GCGTCCCTATGAGTTTGAGG	439.68/437.28	672.74/443.96	438.48	558.35	0.34796	2.8728	997.83	3.7948	0.99993	7.3893e-05	0.00014779	0.00032821	TRUE
GUIDES_sg0750	CHD6	GAACTCTCTCTTCCCCGCTC	574.14/546.07	386.2/194.85	560.1	290.53	-0.94465	394.09	1280.5	7.5335	2.4691e-14	1	4.9382e-14	3.2387e-13	FALSE
GUIDES_sg0751	CHD7	CAATGAAGGATCTACCCAGG	840.94/777.86	585.53/1214.7	809.4	900.13	0.1531	1989.2	1863.3	2.1019	0.98222	0.017781	0.035563	0.052095	TRUE
GUIDES_sg0752	CHD7	CTCCAATGAAGGATCTACCC	523.63/527.58	738.14/496.99	525.6	617.57	0.23221	7.8086	1200.2	2.6545	0.99603	0.0039711	0.0079422	0.013026	TRUE
GUIDES_sg0753	CHD7	TCAATCTTGAAGATGGGACT	631.77/519.05	246.05/685.67	575.41	465.86	-0.3041	6353	1316.1	3.0196	0.0012654	0.99873	0.0025307	0.0046415	FALSE
GUIDES_sg0754	CHD7	TGAAGATGGGACTAGGCTGG	824.57/836.88	717.9/612.91	830.72	665.41	-0.31971	75.688	1913.3	3.7794	7.8591e-05	0.99992	0.00015718	0.00034834	FALSE
GUIDES_sg0755	CHD7	TCTTGAAGATGGGACTAGGC	355.01/449.37	267.85/371.2	402.19	319.53	-0.33103	4451.3	913.77	2.7347	0.0031219	0.99688	0.0062439	0.010595	FALSE
GUIDES_sg0756	CHD7	CTGGGTAGATCCTTCATTGG	843.78/883.8	692.98/1028.5	863.79	860.75	-0.0050922	800.88	1991	0.068288	0.47278	0.52722	0.94556	0.96364	FALSE
GUIDES_sg0757	CHD8	ACCACATCTCCAGTTCAGCC	497.3/476.39	425.13/272.54	486.85	348.84	-0.47974	218.79	1110.1	4.1422	1.7202e-05	0.99998	3.4403e-05	8.3703e-05	FALSE
GUIDES_sg0758	CHD8	GCCGGGCTGAACTGGAGATG	673.75/714.58	233.59/404.5	694.16	319.04	-1.1191	833.75	1593.4	9.3974	2.796e-21	1	5.5919e-21	6.2333e-20	FALSE
GUIDES_sg0759	CHD8	ATCTCCAGTTCAGCCCGGCG	769.08/725.96	831.58/807.76	747.52	819.67	0.13277	929.8	1718.3	1.7406	0.95913	0.040874	0.081747	0.10868	TRUE
GUIDES_sg0760	CHD8	AGAATTGAACTGTTTGGGAA	615.41/546.78	1477.8/532.75	581.09	1005.3	0.78974	2354.9	1329.4	11.635	1	1.374e-31	2.7481e-31	5.3917e-30	TRUE
GUIDES_sg0761	CHD8	CTAGAGTTAGCTGTCTGTAC	496.59/514.78	568.4/413.13	505.69	490.77	-0.043125	165.41	1153.9	0.43929	0.33023	0.66977	0.66045	0.71566	FALSE
GUIDES_sg0762	CHD8	CAGACAGCTAACTCTAGAAA	269.64/284.41	38.932/202.25	277.03	120.59	-1.1932	109.07	625.03	6.2572	1.9594e-10	1	3.9187e-10	1.7221e-09	FALSE
GUIDES_sg0763	CHD9	CCTATAGTCAAAAAAAGGCG	441.81/430.88	157.28/467.39	436.35	312.34	-0.48106	59.739	992.89	3.9355	4.151e-05	0.99996	8.3019e-05	0.00019193	FALSE
GUIDES_sg0764	CHD9	TCAAAAAAAGGCGAGGAAGG	836.67/725.25	735.03/388.47	780.96	561.75	-0.4746	6207.4	1796.6	5.1717	1.1599e-07	1	2.3199e-07	7.4352e-07	FALSE
GUIDES_sg0765	CHD9	ATATCACACCATTGGCACCA	266.08/264.5	384.64/129.49	265.29	257.07	-0.045267	1.251	598.08	0.33635	0.3683	0.6317	0.73661	0.78507	FALSE
GUIDES_sg0766	CHD9	AAAATGGCTTAAGGAGCACC	491.61/492.03	442.26/293.51	491.82	367.89	-0.41789	0.086504	1121.6	3.7006	0.00010755	0.99989	0.00021509	0.00046094	FALSE
GUIDES_sg0767	CHD9	AGATGATGCACCAAAGAGAA	626.79/598.68	976.4/353.94	612.74	665.17	0.11827	394.98	1403.2	1.3998	0.91921	0.080791	0.16158	0.20276	TRUE
GUIDES_sg0768	CHD9	TAAGGAGCACCCGGGTTATG	845.2/851.1	901.66/901.49	848.15	901.57	0.08802	17.357	1954.2	1.2084	0.88656	0.11344	0.22688	0.27485	TRUE
GUIDES_sg0769	CHEK1	GGTGTGTCAGAGTCTCCCAG	195.65/233.22	538.81/226.91	214.43	382.86	0.83336	705.64	481.51	7.6757	1	8.2272e-15	1.6454e-14	1.1269e-13	TRUE
GUIDES_sg0770	CHEK1	CCCATAAGGAAAGACCTGTG	703.63/688.98	798.88/743.63	696.3	771.26	0.14729	107.21	1598.4	1.8747	0.96958	0.030416	0.060832	0.084075	TRUE
GUIDES_sg0771	CHEK1	AGGCCCCGAGTCACTTCAGG	232.64/211.17	400.22/125.79	221.91	263	0.2441	230.49	498.62	1.8403	0.96714	0.032863	0.065726	0.090397	TRUE
GUIDES_sg0772	CHEK1	AAGCATATGATCAGGACATG	686.55/646.32	781.75/788.03	666.44	784.89	0.23569	809.21	1528.6	3.0297	0.99878	0.001224	0.0024479	0.0044917	TRUE
GUIDES_sg0773	CHEK1	ACACACCACCTGAAGTGACT	582.68/522.6	881.41/673.34	552.64	777.38	0.49152	1804.6	1263.1	6.3234	1	1.2793e-10	2.5585e-10	1.1338e-09	TRUE
GUIDES_sg0774	CHEK1	AGTCAGTTACTTGGCACCCC	584.81/610.06	632.25/743.63	597.44	687.94	0.20318	318.68	1367.5	2.4474	0.99281	0.0071937	0.014387	0.022739	TRUE
GUIDES_sg0775	CHRAC1	GCCACCTATTCCTACAGACA	354.3/326.36	713.23/482.19	340.33	597.71	0.81068	390.4	770.82	9.2703	1	9.2812e-21	1.8562e-20	2.034e-19	TRUE
GUIDES_sg0776	CHRAC1	TATTCCTACAGACACGGCAG	630.35/744.44	836.25/1000.1	687.39	918.2	0.41714	6509	1577.6	5.811	1	3.1055e-09	6.211e-09	2.4176e-08	TRUE
GUIDES_sg0777	CHRAC1	CTACAGACACGGCAGTGGAA	513.67/526.87	341.04/552.48	520.27	446.76	-0.21929	87.135	1187.8	2.1328	0.016469	0.98353	0.032938	0.048507	FALSE
GUIDES_sg0778	CHRAC1	CGAGGTGTCCAGCATCAACC	661.65/711.02	535.7/548.78	686.34	542.24	-0.33942	1218.9	1575.1	3.6308	0.00014129	0.99986	0.00028258	0.00060112	FALSE
GUIDES_sg0779	CHRAC1	CAGCATCAACCAGGAGGCGT	621.1/603.66	462.51/717.74	612.38	590.12	-0.053322	152.03	1402.3	0.59434	0.27614	0.72386	0.55228	0.61991	FALSE
GUIDES_sg0780	CHRAC1	ATGACCCGGATGCGGGATAG	922.75/856.79	1277/940.95	889.77	1109	0.31738	2175.9	2052	4.8386	1	6.5369e-07	1.3074e-06	3.8115e-06	TRUE
GUIDES_sg0781	CHTOP	GTAAGAGTAACATCCAGGCA	276.04/241.04	264.73/500.69	258.54	382.71	0.56406	612.71	582.58	5.1445	1	1.341e-07	2.682e-07	8.5722e-07	TRUE
GUIDES_sg0782	CHTOP	GGCCTACCCATAATCCAGAG	393.43/399.6	325.47/540.15	396.51	432.81	0.12606	18.992	900.64	1.2094	0.88675	0.11325	0.2265	0.27441	TRUE
GUIDES_sg0783	CHTOP	ACCAGAACCCTACTTAGGGG	458.89/448.66	935.92/292.27	453.77	614.1	0.43567	52.324	1033.3	4.9875	1	3.058e-07	6.116e-07	1.9055e-06	TRUE
GUIDES_sg0784	CHTOP	CTCATTTAGAGACATCTTGG	209.17/221.84	393.99/262.68	215.5	328.33	0.60516	80.301	483.96	5.1288	1	1.458e-07	2.9161e-07	9.305e-07	TRUE
GUIDES_sg0785	CHTOP	CCGCTCATTTAGAGACATCT	237.62/290.81	246.05/324.34	264.22	285.19	0.10981	1414.3	595.61	0.85948	0.80496	0.19504	0.39007	0.44783	TRUE
GUIDES_sg0786	CHTOP	GTGCTTTTTAGCACAACTTT	584.81/597.26	295.88/293.51	591.04	294.69	-1.0016	77.469	1352.6	8.0578	3.8843e-16	1	7.7685e-16	6.0926e-15	FALSE
GUIDES_sg0787	CHUK	TGGTGTCATTGGATACCTGG	479.52/445.81	450.05/403.26	462.67	426.66	-0.11663	568.05	1053.9	1.1092	0.13368	0.86632	0.26735	0.31856	FALSE
GUIDES_sg0788	CHUK	GAGCTACAGAAGAGCCCCTA	549.24/501.27	954.6/801.6	525.26	878.1	0.74026	1150.5	1199.4	10.188	1	1.1172e-24	2.2344e-24	3.1573e-23	TRUE
GUIDES_sg0789	CHUK	CAGAAAAAATGCTAAAAGCA	428.29/403.15	253.83/532.75	415.72	393.29	-0.079817	316.08	945.1	0.72958	0.23282	0.76718	0.46565	0.52859	FALSE
GUIDES_sg0790	CHUK	GAGCCCCTATGGAAGACGTC	441.1/450.79	488.98/366.27	445.95	427.62	-0.060384	46.944	1015.1	0.57501	0.28264	0.71736	0.56528	0.63352	FALSE
GUIDES_sg0791	CHUK	TACAGCGAGCAGATGACGTA	559.91/589.44	703.88/468.63	574.68	586.25	0.028728	435.92	1314.4	0.31935	0.62527	0.37473	0.74946	0.79273	TRUE
GUIDES_sg0792	CHUK	TAACTGCTTATATAGATCAA	293.12/268.06	499.88/236.78	280.59	368.33	0.39133	314.05	633.22	3.4869	0.99976	0.00024435	0.00048871	0.00099289	TRUE
GUIDES_sg0793	CIR1	ATAGCGGAGATGAGAAACAG	305.92/281.57	417.35/409.43	293.75	413.39	0.49152	296.67	663.48	4.6449	1	1.7013e-06	3.4026e-06	9.4233e-06	TRUE
GUIDES_sg0794	CIR1	GCACCCCTCGGAGCTAATAG	284.58/295.08	403.33/310.77	289.83	357.05	0.3	55.068	654.47	2.6277	0.9957	0.0042979	0.0085959	0.014009	TRUE
GUIDES_sg0795	CIR1	CATCTCCGCTATTAGCTCCG	283.16/271.61	353.5/525.35	277.38	439.43	0.66182	66.659	625.86	6.4772	1	4.6716e-11	9.3432e-11	4.3253e-10	TRUE
GUIDES_sg0796	CIR1	TACAAATTTGAATGGCAGAA	501.57/514.78	540.37/447.66	508.18	494.02	-0.040696	87.231	1159.6	0.41588	0.33875	0.66125	0.6775	0.73111	FALSE
GUIDES_sg0797	CIR1	AGACCGAATACAAATTTGAA	207.74/232.51	252.28/334.2	220.12	293.24	0.41214	306.56	494.54	3.2879	0.9995	0.00050477	0.0010095	0.0019468	TRUE
GUIDES_sg0798	CIR1	AACATCAGAGATCAGCCCTT	442.52/421.64	507.67/342.84	432.08	425.25	-0.022927	218.1	983	0.21778	0.4138	0.5862	0.8276	0.86834	FALSE
GUIDES_sg0799	CIT	CGCCAAGTAAATCGCTCCTG	1160.4/1157.5	457.84/873.12	1159	665.48	-0.79945	4.0032	2686.2	9.5214	8.5433e-22	1	1.7087e-21	1.9381e-20	FALSE
GUIDES_sg0800	CIT	GGATACTGTAATTGGTGAAG	335.81/297.21	330.14/255.28	316.51	292.71	-0.1124	744.86	715.89	0.88945	0.18688	0.81312	0.37376	0.43051	FALSE
GUIDES_sg0801	CIT	AGAATTTATTGGTTCCAATG	277.47/262.37	470.29/550.02	269.92	510.16	0.91591	113.98	608.7	9.7374	1	1.0446e-22	2.0893e-22	2.6037e-21	TRUE
GUIDES_sg0802	CIT	AGGGAAGCTGTTGGAAGAGG	312.33/278.72	425.13/307.07	295.52	366.1	0.30803	564.67	667.58	2.7316	0.99685	0.0031511	0.0063022	0.010685	TRUE
GUIDES_sg0803	CIT	GACAGGGAAGCTGTTGGAAG	410.51/346.98	118.35/514.25	378.74	316.3	-0.25916	2017.9	859.54	2.1298	0.016595	0.98341	0.03319	0.048859	FALSE
GUIDES_sg0804	CIT	GAAGAGGCGGCAAACACAGC	611.85/656.99	498.32/599.35	634.42	548.84	-0.2087	1018.7	1453.8	2.2446	0.012398	0.9876	0.024796	0.037147	FALSE
GUIDES_sg0805	CLNS1A	GAGGATTCAGATGACTACGA	106.72/113.76	99.665/272.54	110.24	186.1	0.75015	24.824	244.53	4.8514	1	6.1304e-07	1.2261e-06	3.5861e-06	TRUE
GUIDES_sg0806	CLNS1A	CGATGGAGAAGAATATGATG	165.06/149.32	359.73/87.559	157.19	223.64	0.50602	123.9	350.94	3.5475	0.99981	0.00019443	0.00038887	0.00080211	TRUE
GUIDES_sg0807	CLNS1A	TCCTTCTAATCTCTCCAGTG	495.88/540.38	801.99/349	518.13	575.5	0.15122	989.99	1182.8	1.668	0.95234	0.047655	0.09531	0.12399	TRUE
GUIDES_sg0808	CLNS1A	TCAAACTGTCCAGCAACTGT	495.88/472.12	879.85/520.42	484	700.14	0.53171	282.3	1103.5	6.5065	1	3.8459e-11	7.6918e-11	3.5765e-10	TRUE
GUIDES_sg0809	CLNS1A	TTATCCCATCTAACAGCAGA	401.26/431.59	626.02/415.6	416.43	520.81	0.322	460.05	946.73	3.3925	0.99965	0.00034632	0.00069264	0.0013764	TRUE
GUIDES_sg0810	CLNS1A	ATCCTCAGGATCTGGATGCA	1048.7/1033.1	535.7/795.43	1040.9	665.56	-0.6444	121.07	2407.7	7.6493	1.0105e-14	1	2.0211e-14	1.3758e-13	FALSE
GUIDES_sg0811	CLOCK	AACACCAACCAAGATCCCGA	254.7/256.68	691.43/665.94	255.69	678.68	1.4048	1.9606	576.04	17.624	1	8.0358e-70	1.6072e-69	1.1245e-67	TRUE
GUIDES_sg0812	CLOCK	GCTGGTAAATGCTGCCTGGG	387.74/419.5	607.33/325.57	403.62	466.45	0.20824	504.46	917.09	2.0747	0.98099	0.019007	0.038014	0.05542	TRUE
GUIDES_sg0813	CLOCK	CGGATACGAGCACTCCACCC	815.32/814.12	881.41/520.42	814.72	700.92	-0.21678	0.72049	1875.8	2.6277	0.004298	0.9957	0.0085959	0.014009	FALSE
GUIDES_sg0814	CLOCK	TACTATGCTTATGGGCCAGG	734.93/752.26	640.04/525.35	743.6	582.69	-0.35125	150.24	1709.1	3.8921	4.9694e-05	0.99995	9.9388e-05	0.00022787	FALSE
GUIDES_sg0815	CLOCK	TGGCCCATAAGCATAGTACT	779.04/701.78	932.8/950.82	740.41	941.81	0.34669	2984.4	1701.6	4.8823	1	5.2428e-07	1.0486e-06	3.1405e-06	TRUE
GUIDES_sg0816	CLOCK	GAACAACTTCAGATGGTCCA	479.52/463.59	576.19/405.73	471.55	490.96	0.058062	126.89	1074.6	0.592	0.72307	0.27693	0.55385	0.62155	TRUE
GUIDES_sg0817	CRB2	CAGTCTCAGGACAAGCACAG	341.5/336.31	74.749/568.52	338.91	321.63	-0.075243	13.427	767.53	0.62349	0.26648	0.73352	0.53297	0.59955	FALSE
GUIDES_sg0818	CRB2	GATCCACACAGGACCCTCCG	650.98/684.72	319.24/654.84	667.85	487.04	-0.45468	569.14	1531.9	4.6196	1.9223e-06	1	3.8447e-06	1.0602e-05	FALSE
GUIDES_sg0819	CRB2	CGGAACCTGCAGTGACACTG	332.25/354.8	418.9/442.73	343.52	430.82	0.32581	254.33	778.19	3.1292	0.99912	0.00087653	0.0017531	0.0032563	TRUE
GUIDES_sg0820	CRB2	TCGATGTCCAGCTCGCAGCG	1171/1102.8	1733.2/1572.4	1136.9	1652.8	0.53938	2329	2634.2	10.051	1	4.5366e-24	9.0732e-24	1.2531e-22	TRUE
GUIDES_sg0821	CRB2	ACATCGATGAGTGTGCATCC	714.3/747.29	842.48/535.22	730.79	688.85	-0.085152	544.15	1679.1	1.0236	0.15302	0.84698	0.30604	0.36011	FALSE
GUIDES_sg0822	CRB2	GCACACACAGAGCGCCGTGG	230.51/208.33	188.43/277.48	219.42	232.95	0.085957	245.98	492.92	0.60949	0.7289	0.2711	0.5422	0.60905	TRUE
GUIDES_sg0823	CREBBP	GTACAAAAAGATGCTGGACA	609/586.6	587.09/376.13	597.8	481.61	-0.31121	251.04	1368.3	3.141	0.0008419	0.99916	0.0016838	0.0031302	FALSE
GUIDES_sg0824	CREBBP	GTATTTTTTGATCAGGTGGG	411.93/406.71	479.64/609.21	409.32	544.43	0.41064	13.647	930.27	4.4297	1	4.7188e-06	9.4375e-06	2.449e-05	TRUE
GUIDES_sg0825	CREBBP	GGAGTGGTACAAAAAGATGC	433.27/394.62	205.56/499.46	413.95	352.51	-0.23118	747.12	940.99	2.0029	0.022596	0.9774	0.045191	0.065098	FALSE
GUIDES_sg0826	CREBBP	ATAGGGCAGTTCCTTGGCAC	456.04/389.64	541.93/554.95	422.84	548.44	0.37444	2204.4	961.59	4.0503	0.99997	2.5574e-05	5.1149e-05	0.00012038	TRUE
GUIDES_sg0827	CREBBP	AATGCTCTCTTCTAACACAT	138.02/121.59	24.916/471.09	129.8	248	0.92877	135.08	288.79	6.9555	1	1.756e-12	3.512e-12	1.8627e-11	TRUE
GUIDES_sg0828	CREBBP	TCAAACAAGCAACTGAAGAC	340.07/333.47	210.23/336.67	336.77	273.45	-0.29951	21.802	762.61	2.293	0.010924	0.98908	0.021848	0.033242	FALSE
GUIDES_sg0829	CSNK2A1	GCTTACTGCAAGAGAGGCAA	424.03/412.39	274.08/393.4	418.21	333.74	-0.32464	67.639	950.86	2.7394	0.0030779	0.99692	0.0061557	0.010496	FALSE
GUIDES_sg0830	CSNK2A1	GATCATAATTGTCATGTCCA	1187.4/1373	937.47/971.78	1280.2	954.63	-0.42298	17219	2972.9	5.9712	1.1775e-09	1	2.355e-09	9.7586e-09	FALSE
GUIDES_sg0831	CSNK2A1	GTGCCAACCCCTTCACCCCT	1102.8/1108.5	1272.3/876.82	1105.6	1074.6	-0.041079	16.458	2560.3	0.61395	0.26963	0.73037	0.53925	0.60604	FALSE
GUIDES_sg0832	CSNK2A1	CCCTTCACCCCTTGGACCTC	831.69/741.6	1294.1/566.05	786.64	930.07	0.24134	4058	1809.9	3.3713	0.99963	0.00037411	0.00074822	0.0014804	TRUE
GUIDES_sg0833	CSNK2A1	TTGTCATGTCCATGGAAAAA	389.88/386.8	379.97/287.34	388.34	333.66	-0.21834	4.7374	881.72	1.8415	0.032777	0.96722	0.065555	0.090183	FALSE
GUIDES_sg0834	CSNK2A1	TAGTTTGGATATGTGGAGTT	781.17/809.15	1029.4/1028.5	795.16	1028.9	0.37142	391.22	1829.9	5.4648	1	2.317e-08	4.6341e-08	1.6628e-07	TRUE
GUIDES_sg0835	CSRP2BP	ATAAGGTTTCAAGATCCGAG	303.79/285.83	671.18/473.56	294.81	572.37	0.95479	161.24	665.93	10.756	1	2.785e-27	5.5701e-27	8.424e-26	TRUE
GUIDES_sg0836	CSRP2BP	TACTCCCGTGAGCATCTACG	674.46/721.69	995.09/775.7	698.07	885.4	0.34251	1115.5	1602.5	4.6793	1	1.439e-06	2.878e-06	8.0588e-06	TRUE
GUIDES_sg0837	CSRP2BP	CGCACATAACAGTAATCGAG	250.43/253.12	165.07/254.04	251.78	209.56	-0.26366	3.6282	567.06	1.773	0.038113	0.96189	0.076226	0.10195	FALSE
GUIDES_sg0838	CSRP2BP	TTCTGTTCGTCCACCCTGAA	715.72/829.77	973.29/551.25	772.74	762.27	-0.01966	6503.2	1777.4	0.24841	0.40191	0.59809	0.80382	0.84499	FALSE
GUIDES_sg0839	CSRP2BP	AAAAAAGTCATCATTGCCTT	869.39/889.49	587.09/545.09	879.44	566.09	-0.63466	201.96	2027.7	6.9588	1.716e-12	1	3.4321e-12	1.8219e-11	FALSE
GUIDES_sg0840	CSRP2BP	ATCCCTGCTCTTCTCCATTC	451.77/444.39	411.12/400.8	448.08	405.96	-0.1421	27.243	1020.1	1.3189	0.093606	0.90639	0.18721	0.23157	FALSE
GUIDES_sg0841	CTBP1	GACTGCGTGACCCTGCACTG	674.46/535.4	327.03/476.02	604.93	401.53	-0.59007	9668.1	1385	5.4656	2.3063e-08	1	4.6126e-08	1.6561e-07	FALSE
GUIDES_sg0842	CTBP1	GGCATCCATCGAGATGCGAG	246.16/214.73	379.97/250.34	230.45	315.16	0.44997	494.01	518.16	3.7215	0.9999	9.9033e-05	0.00019807	0.00043057	TRUE
GUIDES_sg0843	CTBP1	CCTGAAGAACTGTGTCAACA	535.72/524.03	342.6/556.18	529.87	449.39	-0.23719	68.421	1210.1	2.3136	0.010344	0.98966	0.020688	0.031543	FALSE
GUIDES_sg0844	CTBP1	ATCCATCGAGATGCGAGAGG	357.15/329.2	291.21/150.45	343.18	220.83	-0.63369	390.44	777.38	4.388	5.7186e-06	0.99999	1.1437e-05	2.939e-05	FALSE
GUIDES_sg0845	CTBP1	CGCTGTACCATGCAGCATGG	426.87/404.57	587.09/254.04	415.72	420.57	0.016674	248.6	945.1	0.15758	0.5626	0.4374	0.87479	0.90229	TRUE
GUIDES_sg0846	CTBP1	CAATCCGGACGATGATGCGG	811.06/783.55	770.85/646.21	797.3	708.53	-0.17008	378.28	1834.9	2.0724	0.019113	0.98089	0.038226	0.055715	FALSE
GUIDES_sg0847	CTBP2	CTTAGCACAAGCCCTCAAGG	407.66/412.39	146.38/305.84	410.03	226.11	-0.85584	11.198	931.92	6.0247	8.4726e-10	1	1.6945e-09	7.0798e-09	FALSE
GUIDES_sg0848	CTBP2	TCACTGTACCAGGCAGTGTG	1030.2/1023.2	1191.3/1063	1026.7	1127.2	0.13461	24.623	2374.1	2.0626	0.98042	0.019576	0.039152	0.056987	TRUE
GUIDES_sg0849	CTBP2	ACCTGTACCGGAGGAACACG	215.57/278.01	560.62/461.23	246.79	510.92	1.0468	1949.4	555.62	11.205	1	1.9173e-29	3.8346e-29	6.5115e-28	TRUE
GUIDES_sg0850	CTBP2	GTGGTACATCATGGCGCCCA	310.9/280.85	512.34/366.27	295.88	439.3	0.56862	451.49	668.39	5.5476	1	1.4479e-08	2.8959e-08	1.0491e-07	TRUE
GUIDES_sg0851	CTBP2	TGCAGACGGGATGTTGCACA	787.58/901.58	1030.9/551.25	844.58	791.08	-0.094292	6498.3	1945.8	1.2128	0.11261	0.88739	0.22521	0.27296	FALSE
GUIDES_sg0852	CTBP2	GCTCTGACTCATGCACGTCG	564.18/620.01	981.08/430.4	592.1	705.74	0.2529	1558.6	1355	3.0871	0.99899	0.0010106	0.0020213	0.0037419	TRUE
GUIDES_sg0853	CTCF	GAAACGAAGAAGAGTAAACG	416.91/401.02	432.92/1072.9	408.96	752.91	0.8789	126.29	929.45	11.282	1	8.0686e-30	1.6137e-29	2.8485e-28	TRUE
GUIDES_sg0854	CTCF	CGACCCCAACTTCGTCCCTG	954.77/988.32	1149.3/1175.3	971.55	1162.3	0.25834	563.01	2244.3	4.0257	0.99997	2.8401e-05	5.6801e-05	0.00013325	TRUE
GUIDES_sg0855	CTCF	TGTCGAGAAGCTGCTTCTGG	137.31/140.78	355.06/244.18	139.05	299.62	1.102	6.0298	309.74	9.1236	1	3.6335e-20	7.2671e-20	7.7154e-19	TRUE
GUIDES_sg0856	CTCF	AGACATGCTGATAATTGTGC	310.9/362.62	686.75/804.06	336.76	745.41	1.144	1337.4	762.59	14.798	1	7.5542e-50	1.5108e-49	4.9156e-48	TRUE
GUIDES_sg0857	CTCF	GCTTTTGTCTGTTCTAAGTG	692.24/664.1	1125.9/4207.8	678.17	2666.8	1.9738	396.08	1556	50.415	1	0	0	0	TRUE
GUIDES_sg0858	CTCF	ATTATCAGCATGTCTTGCCA	156.52/169.22	386.2/605.51	162.87	495.86	1.6003	80.702	363.88	17.456	1	1.5447e-68	3.0893e-68	2.0862e-66	TRUE
GUIDES_sg0859	CTCFL	TGAACATGCAGACATCACAG	189.96/221.13	98.108/281.18	205.54	189.64	-0.11558	485.82	461.19	0.74047	0.22951	0.77049	0.45902	0.52152	FALSE
GUIDES_sg0860	CTCFL	GTTATTGGCTGAAAGAACAA	182.84/160.69	147.94/87.559	171.77	117.75	-0.54091	245.34	384.13	2.7561	0.0029245	0.99708	0.0058489	0.010036	FALSE
GUIDES_sg0861	CTCFL	GAACTGTTCTCCCTTCGTGG	507.27/475.68	845.59/661.01	491.47	753.3	0.6151	498.95	1120.8	7.8208	1	2.6236e-15	5.2471e-15	3.802e-14	TRUE
GUIDES_sg0862	CTCFL	TATGTTTATAGCGCCTGTGT	408.37/340.58	822.24/741.17	374.48	781.7	1.0597	2297.9	849.67	13.97	1	1.1817e-44	2.3634e-44	6.6148e-43	TRUE
GUIDES_sg0863	CTCFL	GTGGAGAACTCGTCCGACAC	463.87/437.28	605.78/508.09	450.57	556.93	0.30513	353.42	1025.9	3.3207	0.99955	0.00044902	0.00089803	0.0017548	TRUE
GUIDES_sg0864	CTCFL	GTGTCGGACGAGTTCTCCAC	491.61/433.01	526.36/453.83	462.31	490.09	0.084001	1716.9	1053.1	0.85596	0.80399	0.19601	0.39202	0.44993	TRUE
GUIDES_sg0865	CTR9	GGTAGTGGCAGTGAACAAGA	165.06/130.83	118.35/71.527	147.94	94.94	-0.63456	585.79	329.94	2.918	0.0017614	0.99824	0.0035227	0.0063036	FALSE
GUIDES_sg0866	CTR9	ATTTTTCCCTTCATTGATGG	683.71/603.66	727.24/702.94	643.68	715.09	0.15155	3203.6	1475.4	1.859	0.96849	0.031511	0.063023	0.086782	TRUE
GUIDES_sg0867	CTR9	AAGAATCTGTATGCTGCCAA	323/333.47	769.29/356.4	328.23	562.85	0.77618	54.826	742.92	8.6075	1	3.734e-18	7.468e-18	6.5963e-17	TRUE
GUIDES_sg0868	CTR9	TCTTCTTTTTGGATATAGGT	328.69/359.07	359.73/240.48	343.88	300.1	-0.19583	461.37	779	1.5684	0.058391	0.94161	0.11678	0.15065	FALSE
GUIDES_sg0869	CTR9	ATTGATGGAGGCAGACGTTC	403.39/440.12	725.69/205.95	421.76	465.82	0.14302	674.59	959.08	1.4226	0.92258	0.07742	0.15484	0.1947	TRUE
GUIDES_sg0870	CTR9	TCTGAGTACTTGTTTGTAGA	538.57/540.38	1540.1/1107.4	539.47	1323.8	1.2935	1.6377	1232.4	22.341	1	7.3726e-111	1.4745e-110	1.6628e-108	TRUE
GUIDES_sg0871	CUL1	TCGCTTCATAAACAACAACG	46.244/56.171	232.03/78.926	51.208	155.48	1.5836	49.269	112.01	9.8525	1	3.3442e-23	6.6884e-23	8.9914e-22	TRUE
GUIDES_sg0872	CUL1	TGAAAATGCAAATGTTGATG	835.96/882.38	896.98/1130.9	859.17	1013.9	0.23868	1077.7	1980.1	3.4778	0.99975	0.00025277	0.00050554	0.001026	TRUE
GUIDES_sg0873	CUL1	CAGTATCGAGCCAGCAACTC	714.3/642.06	1068.3/434.1	678.18	751.19	0.14731	2609.5	1556	1.8509	0.96791	0.032089	0.064179	0.088343	TRUE
GUIDES_sg0874	CUL1	ACTGGATGATTGGGCCATCT	979.67/942.11	735.03/326.8	960.89	530.92	-0.85467	705.43	2219.2	9.1272	3.514e-20	1	7.0279e-20	7.4684e-19	FALSE
GUIDES_sg0875	CUL1	TATAATTTTATTAAGGTATC	485.92/431.59	608.89/411.9	458.76	510.39	0.15356	1475.9	1044.9	1.5975	0.94492	0.055082	0.11016	0.14247	TRUE
GUIDES_sg0876	CUL1	ACCTTAATAAAATTATATCT	172.88/121.59	283.42/133.19	147.23	208.31	0.49773	1315.7	328.33	3.3704	0.99962	0.00037528	0.00075057	0.0014804	TRUE
GUIDES_sg0877	CUL2	AGGGATGACAGAGAATGAAG	96.757/80.346	197.77/0	88.552	98.886	0.15757	134.67	195.63	0.73888	0.77001	0.22999	0.45998	0.52251	TRUE
GUIDES_sg0878	CUL2	CATTTGGTATGTTGTAACCA	443.23/436.57	467.18/392.17	439.9	429.67	-0.033867	22.213	1001.1	0.3233	0.37323	0.62677	0.74646	0.79095	FALSE
GUIDES_sg0879	CUL2	TTACTGAAGAAGTCAGCGAA	547.11/497.01	619.79/744.87	522.06	682.33	0.38561	1255	1191.9	4.6423	1	1.7225e-06	3.445e-06	9.5383e-06	TRUE
GUIDES_sg0880	CUL2	CATGGTTACAACATACCAAA	261.81/196.24	263.18/197.32	229.03	230.25	0.0076202	2149.8	514.92	0.053685	0.52141	0.47859	0.95719	0.97095	TRUE
GUIDES_sg0881	CUL2	TGATACGAACTATAGCAGCT	271.77/264.5	174.41/266.38	268.14	220.4	-0.28172	26.451	604.61	1.9416	0.02609	0.97391	0.05218	0.073669	FALSE
GUIDES_sg0882	CUL2	CAGCACTCAGATGAATGAAA	105.29/90.3	110.57/149.22	97.798	129.89	0.40584	112.42	216.45	2.1815	0.98543	0.014572	0.029143	0.043425	TRUE
GUIDES_sg0883	CUL3	CCTGTGGTAAACCAACACAG	122.37/122.3	351.94/1952.2	122.33	1152.1	3.2248	0.0026975	271.87	62.452	1	0	0	0	TRUE
GUIDES_sg0884	CUL3	TTCTACTTAGCCAAACACAG	69.011/55.46	76.306/450.13	62.235	263.22	2.0629	91.813	136.61	17.195	1	1.437e-66	2.8739e-66	1.8753e-64	TRUE
GUIDES_sg0885	CUL3	GCCCTACAGTCCCTCGCCTG	465.29/450.08	725.69/3142.3	457.68	1934	2.0767	115.68	1042.4	45.726	1	0	0	0	TRUE
GUIDES_sg0886	CUL3	CCGCTGTGTTGGTTTACCAC	490.9/548.2	745.93/1685.8	519.55	1215.9	1.2251	1641.6	1186.1	20.219	1	3.3582e-91	6.7164e-91	6.0946e-89	TRUE
GUIDES_sg0887	CUL3	TGGGATGTTGCACTTTGGTG	447.5/432.3	517.01/2475.1	439.9	1496	1.7636	115.52	1001.1	33.379	1	1.3701e-244	2.7401e-244	1.0267e-241	TRUE
GUIDES_sg0888	CUL3	GCTGGTGGGATGTTGCACTT	631.06/747.29	756.83/2237.1	689.17	1496.9	1.118	6754.6	1581.7	20.311	1	5.1588e-92	1.0318e-91	9.4362e-90	TRUE
GUIDES_sg0889	CUL4A	TTTTATCTTGGAAAGCACAG	192.09/177.76	252.28/88.792	184.92	170.53	-0.11622	102.76	414.11	0.70711	0.23975	0.76025	0.4795	0.54187	FALSE
GUIDES_sg0890	CUL4A	GTGCTGATTAAAAGTCCCAA	278.18/285.83	392.43/213.35	282	302.89	0.10272	29.294	636.48	0.82781	0.79611	0.20389	0.40778	0.46599	TRUE
GUIDES_sg0891	CUL4A	ACAGTGGTCGAAAACTTCAG	483.79/457.9	143.27/203.48	470.84	173.38	-1.4361	335.08	1072.9	9.0815	5.3535e-20	1	1.0707e-19	1.1275e-18	FALSE
GUIDES_sg0892	CUL4A	GGTGCTCCTCATGTTCAACG	342.21/306.45	138.6/383.53	324.33	261.06	-0.31198	639.27	733.92	2.3353	0.0097639	0.99024	0.019528	0.030034	FALSE
GUIDES_sg0893	CUL4A	CAGCACACGTGCTTTGCCAC	1547.4/1520.9	911/880.52	1534.1	895.76	-0.77558	351.81	3574.9	10.677	6.5169e-27	1	1.3034e-26	1.9534e-25	FALSE
GUIDES_sg0894	CUL4A	GGGACATGCTGTTTTAAAAG	354.3/318.54	534.14/230.61	336.42	382.38	0.18421	639.53	761.8	1.665	0.95205	0.047952	0.095905	0.12471	TRUE
GUIDES_sg0895	CUL4B	CAGTTTAGAAGAGATCAAGC	233.36/181.31	166.63/463.69	207.33	315.16	0.60176	1354.3	465.28	4.9988	1	2.8845e-07	5.7689e-07	1.8003e-06	TRUE
GUIDES_sg0896	CUL4B	TTTTACCTAGGCAAACATAG	167.9/174.91	21.802/260.21	171.41	141.01	-0.27987	24.566	383.31	1.5528	0.060234	0.93977	0.12047	0.15511	FALSE
GUIDES_sg0897	CUL4B	CTTCAGTGGCAGTCAACCCT	929.16/815.55	840.92/525.35	872.35	683.14	-0.35227	6453.7	2011.1	4.2193	1.2255e-05	0.99999	2.451e-05	6.0842e-05	FALSE
GUIDES_sg0898	CUL4B	TTGGCCGACATATGTGCCTA	1111.3/1190.3	1108.8/748.57	1150.8	928.67	-0.30906	3118	2666.9	4.3008	8.5089e-06	0.99999	1.7018e-05	4.3224e-05	FALSE
GUIDES_sg0899	CUL4B	GGTGCTGCTAATGTTTAATG	759.83/718.85	474.97/1071.7	739.34	773.32	0.064743	839.86	1699.1	0.82436	0.79513	0.20487	0.40973	0.46818	TRUE
GUIDES_sg0900	CUL4B	TCCTGCCACTATGTTTGCCT	522.21/573.8	379.97/689.37	548	534.67	-0.035459	1330.8	1252.3	0.37665	0.35322	0.64678	0.70643	0.75527	FALSE
GUIDES_sg0901	CUL5	CAATACAGCGAGCTGAAACG	503.71/570.24	298.99/658.54	536.98	478.77	-0.1652	2213.4	1226.6	1.6619	0.048262	0.95174	0.096525	0.12548	FALSE
GUIDES_sg0902	CUL5	TCCCTGATGCTGAACTTAGG	678.73/687.56	767.73/1646.4	683.14	1207	0.8203	39.037	1567.6	13.232	1	2.864e-40	5.728e-40	1.4216e-38	TRUE
GUIDES_sg0903	CUL5	AGTTGGTCAATATGATTTGG	493.04/508.38	708.56/642.51	500.71	675.53	0.43131	117.76	1142.3	5.1726	1	1.1541e-07	2.3083e-07	7.4e-07	TRUE
GUIDES_sg0904	CUL5	ACTCCTGGTTCACTGAGAAG	421.89/468.57	1150.8/550.02	445.23	850.42	0.93209	1089.3	1013.5	12.728	1	2.0735e-37	4.1471e-37	9.1401e-36	TRUE
GUIDES_sg0905	CUL5	TCTTTGGGTGAGTTGACTTG	779.04/742.31	837.81/947.12	760.67	892.46	0.23023	674.54	1749.1	3.1512	0.99919	0.00081314	0.0016263	0.0030257	TRUE
GUIDES_sg0906	CUL5	TACCCTCTTCTCAGTGAACC	599.04/573.8	618.23/640.04	586.42	629.14	0.10128	318.67	1341.8	1.1662	0.87823	0.12177	0.24353	0.29388	TRUE
GUIDES_sg0907	CXXC1	AAGTATTGCTCAGATGACTG	458.18/403.15	517.01/556.18	430.66	536.6	0.31662	1513.8	979.72	3.3845	0.99964	0.00035659	0.00071319	0.001416	TRUE
GUIDES_sg0908	CXXC1	ATAAATGGAAACACCCAGAG	322.29/303.61	348.83/641.28	312.95	495.05	0.65997	174.47	707.69	6.8454	1	3.813e-12	7.626e-12	3.9037e-11	TRUE
GUIDES_sg0909	CXXC1	CCTTGCATTGCTGAAGAGCA	604.02/583.75	795.76/674.57	593.89	735.17	0.30742	205.46	1359.2	3.8321	0.99994	6.352e-05	0.00012704	0.00028508	TRUE
GUIDES_sg0910	CXXC1	ATCGGCGTTCCATTTCCTGA	377.07/382.53	172.86/147.99	379.8	160.42	-1.2382	14.916	861.98	7.4722	3.9442e-14	1	7.8883e-14	5.0453e-13	FALSE
GUIDES_sg0911	CXXC1	GCTCAAAGACATCACGTACA	626.08/656.28	708.56/541.39	641.18	624.97	-0.036876	455.97	1469.6	0.42276	0.33624	0.66376	0.67247	0.72638	FALSE
GUIDES_sg0912	CXXC1	CCATTTCCTGAAGGCGAGTG	1220.9/1162.5	699.21/886.69	1191.7	792.95	-0.5871	1701	2763.6	7.585	1.6627e-14	1	3.3254e-14	2.2443e-13	FALSE
GUIDES_sg0913	DAPK3	CGTGAACTACGACTTCGACG	350.75/343.43	443.82/240.48	347.09	342.15	-0.020604	26.797	786.4	0.17601	0.43014	0.56986	0.86029	0.89377	FALSE
GUIDES_sg0914	DAPK3	CGACATCTTCGAGAACAAGA	140.16/99.543	146.38/87.559	119.85	116.97	-0.034784	824.69	266.25	0.17643	0.42998	0.57002	0.85995	0.89377	FALSE
GUIDES_sg0915	DAPK3	GGAGAAGGAGTCGCTGACGG	403.39/382.53	261.62/165.25	392.96	213.44	-0.87751	217.61	892.42	6.0096	9.3007e-10	1	1.8601e-09	7.7439e-09	FALSE
GUIDES_sg0916	DAPK3	CTTCGAGAACAAGACGGACG	405.53/414.53	471.85/515.49	410.03	493.67	0.26723	40.499	931.91	2.7399	0.99693	0.0030728	0.0061456	0.01048	TRUE
GUIDES_sg0917	DAPK3	GTAGTTCACGGCTGAGATGT	544.97/530.42	686.75/563.58	537.7	625.17	0.21707	105.82	1228.3	2.4958	0.99372	0.0062841	0.012568	0.02016	TRUE
GUIDES_sg0918	DAPK3	CAAGAACATCTTCGGCACCC	695.8/646.32	705.44/411.9	671.06	558.67	-0.26402	1224.1	1539.4	2.8646	0.0020877	0.99791	0.0041754	0.0073918	FALSE
GUIDES_sg0919	DAXX	GGAAATGTCCGTCTCCACAG	177.15/167.09	38.932/91.259	172.12	65.095	-1.3892	50.609	384.93	5.455	2.4482e-08	1	4.8964e-08	1.7537e-07	FALSE
GUIDES_sg0920	DAXX	AATGTTGCAAGACAAAAGTG	624.65/687.56	471.85/484.66	656.11	478.25	-0.45534	1978.6	1504.4	4.5854	2.2657e-06	1	4.5314e-06	1.2442e-05	FALSE
GUIDES_sg0921	DAXX	GGTTCTTCTGACAGTAACGA	150.12/127.98	43.603/313.24	139.05	178.42	0.3574	244.91	309.75	2.237	0.98736	0.012643	0.025286	0.037867	TRUE
GUIDES_sg0922	DAXX	TGCTCCATTCTCTAAGACAG	441.81/376.84	594.88/455.06	409.33	524.97	0.3582	2110.5	930.29	3.7914	0.99993	7.4904e-05	0.00014981	0.00033238	TRUE
GUIDES_sg0923	DAXX	GTCATCTGTCTCAGCTCTGG	591.93/499.85	735.03/568.52	545.89	651.77	0.25533	4239.1	1247.4	2.998	0.99864	0.0013589	0.0027178	0.0049743	TRUE
GUIDES_sg0924	DAXX	GGAGGCCACAGATTCTGAAG	340.07/364.76	77.863/246.64	352.41	162.25	-1.1142	304.59	798.71	6.7286	8.5627e-12	1	1.7125e-11	8.6709e-11	FALSE
GUIDES_sg0925	DDB1	GTACCAGCTCTCTGACAGTG	415.49/357.65	582.42/376.13	386.57	479.28	0.30942	1672.9	877.62	3.1294	0.99912	0.00087573	0.0017515	0.0032539	TRUE
GUIDES_sg0926	DDB1	CAACCACTACAACAACATCA	250.43/244.59	914.11/176.35	247.51	545.23	1.1362	17.044	557.28	12.612	1	9.0993e-37	1.8199e-36	3.9658e-35	TRUE
GUIDES_sg0927	DDB1	GCTGCTTGCCTACAAGCCCA	113.83/105.23	56.062/62.894	109.53	59.478	-0.86998	36.985	242.93	3.2114	0.00066034	0.99934	0.0013207	0.0024813	FALSE
GUIDES_sg0928	DDB1	TGACCTCACTGTCAGAGAGC	441.81/423.06	517.01/472.33	432.44	494.67	0.19356	175.82	983.82	1.9841	0.97638	0.023623	0.047247	0.067633	TRUE
GUIDES_sg0929	DDB1	CTATGAGTGGACAACAGAGA	305.92/234.64	250.72/420.53	270.28	335.62	0.31135	2540.9	609.54	2.6467	0.99594	0.0040644	0.0081287	0.013311	TRUE
GUIDES_sg0930	DDB1	CAATAAAGTCATCAAAAGTG	560.62/484.92	660.28/1070.4	522.77	865.36	0.72603	2865.6	1193.6	9.9162	1	1.7698e-23	3.5396e-23	4.8142e-22	TRUE
GUIDES_sg0931	DDB2	ACAACAATGAGGTTGTAGCG	616.83/570.95	434.48/646.21	593.89	540.34	-0.13608	1052.3	1359.2	1.4524	0.073191	0.92681	0.14638	0.18602	FALSE
GUIDES_sg0932	DDB2	GGTATCGGCCCACAACAATG	298.81/313.56	540.37/164.02	306.19	352.19	0.20135	108.81	692.12	1.7488	0.95984	0.040159	0.080317	0.10691	TRUE
GUIDES_sg0933	DDB2	CAAAAAGAAAGTGACGCATG	800.38/839.72	538.81/717.74	820.05	628.28	-0.38378	773.7	1888.3	4.4133	5.0907e-06	0.99999	1.0181e-05	2.6304e-05	FALSE
GUIDES_sg0934	DDB2	GATCTCGCTCTTCTGGTCCG	935.56/835.45	450.05/1063	885.51	756.54	-0.2268	5010.5	2042	2.8539	0.0021593	0.99784	0.0043187	0.0076349	FALSE
GUIDES_sg0935	DDB2	TTTCACTGTTTGATCTACGG	429.72/422.35	283.42/542.62	426.03	413.02	-0.044645	27.145	968.99	0.41802	0.33797	0.66203	0.67593	0.72991	FALSE
GUIDES_sg0936	DDB2	GATCTACGGAGGCTGTGGCC	644.58/628.55	432.92/619.08	636.56	526	-0.27476	128.47	1458.8	2.8947	0.0018974	0.9981	0.0037947	0.0067539	FALSE
GUIDES_sg0937	DDX21	TATGGGATTTGCTGATCAAG	364.26/327.78	422.02/197.32	346.02	309.67	-0.15966	665.43	783.95	1.2985	0.097065	0.90293	0.19413	0.23942	FALSE
GUIDES_sg0938	DDX21	ACATCTGGTCCACTTCATCC	324.42/266.63	250.72/503.16	295.53	376.94	0.34998	1669.7	667.58	3.1508	0.99919	0.00081411	0.0016282	0.0030283	TRUE
GUIDES_sg0939	DDX21	GCAACATTAAATACCCAATG	180.71/140.78	62.291/48.096	160.75	55.193	-1.5253	797.04	359.04	5.5706	1.2696e-08	1	2.5393e-08	9.2226e-08	FALSE
GUIDES_sg0940	DDX21	AGTGGAAGAGATTTTAAGTG	286.72/194.11	236.7/368.73	240.41	302.72	0.33124	4287.9	541	2.6788	0.99631	0.0036946	0.0073892	0.012343	TRUE
GUIDES_sg0941	DDX21	ATTTCTGTTACTGATGCGGT	165.77/111.63	113.68/101.12	138.7	107.4	-0.36593	1465.4	308.96	1.7806	0.037492	0.96251	0.074983	0.10037	FALSE
GUIDES_sg0942	DDX21	CTGTATTTCTGTTACTGATG	397.7/393.2	661.84/188.68	395.45	425.26	0.1046	10.147	898.17	0.99472	0.84006	0.15994	0.31987	0.37419	TRUE
GUIDES_sg0943	DDX50	CATGACTCTGGAAAGCCTAG	188.53/189.13	342.6/378.6	188.83	360.6	0.92965	0.17872	423.03	8.3512	1	3.3789e-17	6.7578e-17	5.651e-16	TRUE
GUIDES_sg0944	DDX50	TCAGAGGTGATCAAAGATCG	749.87/750.84	314.57/749.8	750.36	532.18	-0.49486	0.47235	1724.9	5.2531	7.4773e-08	1	1.4955e-07	4.9671e-07	FALSE
GUIDES_sg0945	DDX50	TCAGTCTCTGAGCTGATGGT	205.61/201.93	495.21/239.25	203.77	367.23	0.84659	6.7658	457.14	7.6451	1	1.0443e-14	2.0885e-14	1.4203e-13	TRUE
GUIDES_sg0946	DDX50	GGGGTTTGTGACCATGACTC	263.24/275.88	230.48/410.66	269.56	320.57	0.2492	79.89	607.88	2.069	0.98073	0.019272	0.038544	0.056142	TRUE
GUIDES_sg0947	DDX50	ACCAGAATGTGCCTCCTGAA	982.52/1008.2	1188.2/680.74	995.37	934.47	-0.091002	330.71	2300.4	1.2699	0.10206	0.89794	0.20412	0.25094	FALSE
GUIDES_sg0948	DDX50	CTGTTTTATGTGTGGATTCA	682.99/757.24	1102.5/257.74	720.12	680.14	-0.082276	2756.4	1654.1	0.98287	0.16283	0.83717	0.32567	0.3807	FALSE
GUIDES_sg0949	DEK	GGAACAGTTCTGGAATGGCA	277.47/264.5	129.25/152.92	270.98	141.09	-0.93675	84.046	611.15	5.2544	7.424e-08	1	1.4848e-07	4.9331e-07	FALSE
GUIDES_sg0950	DEK	TAAATAGTGAACTAGTGAAG	478.81/402.44	202.44/473.56	440.62	338	-0.38153	2916	1002.8	3.2407	0.00059626	0.9994	0.0011925	0.0022737	FALSE
GUIDES_sg0951	DEK	GCAAAGGCAGTAAAAAGGAA	318.02/291.52	450.05/387.23	304.77	418.64	0.45671	351.09	688.85	4.3386	0.99999	7.1693e-06	1.4339e-05	3.6611e-05	TRUE
GUIDES_sg0952	DEK	GGAACGGAACAGTTCTGGAA	434.7/388.93	291.21/332.97	411.81	312.09	-0.39892	1047.3	936.05	3.2595	0.00055803	0.99944	0.0011161	0.0021335	FALSE
GUIDES_sg0953	DEK	GTTCTTGATTTGGAGAGATC	290.27/298.63	275.64/199.78	294.45	237.71	-0.30767	34.929	665.11	2.2002	0.013896	0.9861	0.027793	0.041471	FALSE
GUIDES_sg0954	DEK	CATCTGTGAGGTTCTTGATT	873.66/962.02	1082.3/833.66	917.84	957.98	0.061686	3903.2	2118	0.87219	0.80845	0.19155	0.3831	0.44075	TRUE
GUIDES_sg0955	DIDO1	CATGAAACCATTCTTCACAG	64.031/68.258	179.09/120.86	66.145	149.97	1.1689	8.9368	145.35	6.9529	1	1.7889e-12	3.5777e-12	1.8966e-11	TRUE
GUIDES_sg0956	DIDO1	AAGGGATCCAGAGTCGCCTG	400.55/406	468.74/584.55	403.27	526.64	0.38424	14.839	916.27	4.0757	0.99998	2.2939e-05	4.5878e-05	0.00010833	TRUE
GUIDES_sg0957	DIDO1	GGAGCCCGAGAACGATCAGG	140.16/130.12	221.13/94.958	135.14	158.04	0.22438	50.385	300.87	1.3207	0.9067	0.093305	0.18661	0.2309	TRUE
GUIDES_sg0958	DIDO1	GCATTTCTGAGGCTCGAGGG	181.42/152.16	330.14/55.495	166.79	192.82	0.20804	428.1	372.79	1.348	0.91118	0.088822	0.17764	0.22084	TRUE
GUIDES_sg0959	DIDO1	CGATTGTGTGGGCATTTCTG	265.37/242.46	109.01/229.38	253.92	169.19	-0.58284	262.48	571.97	3.5425	0.00019819	0.9998	0.00039637	0.00081701	FALSE
GUIDES_sg0960	DIDO1	GCTGGCGGCAAATGCAATAC	731.37/718.14	626.02/790.5	724.75	708.26	-0.033169	87.615	1665	0.40426	0.34301	0.65699	0.68602	0.73786	FALSE
GUIDES_sg0961	DMAP1	GAAGCTACCCCAGAAAAAGG	95.335/100.25	485.87/908.89	97.795	697.38	2.8215	12.103	216.44	40.754	1	0	0	0	TRUE
GUIDES_sg0962	DMAP1	AGTCTGCAGGTGTCACGCTG	522.21/479.23	663.39/1625.4	500.72	1144.4	1.1909	923.42	1142.3	19.045	1	3.6342e-81	7.2685e-81	5.9875e-79	TRUE
GUIDES_sg0963	DMAP1	CAGACACCACTGCAGAGCAG	372.8/351.96	443.82/744.87	362.38	594.34	0.71225	217.23	821.72	8.0921	1	2.9323e-16	5.8646e-16	4.6275e-15	TRUE
GUIDES_sg0964	DMAP1	TGTGGGACAGAAGAAGATCA	410.51/425.9	401.77/3316.1	418.21	1859	2.1495	118.52	950.85	46.723	1	0	0	0	TRUE
GUIDES_sg0965	DMAP1	CTGGGGTAGCTTCTTTTTGG	709.32/706.76	674.3/937.25	708.04	805.77	0.1863	3.2738	1625.8	2.4239	0.99232	0.0076779	0.015356	0.024145	TRUE
GUIDES_sg0966	DMAP1	TTTCCAGACTTCAAGTCTGC	516.51/549.62	395.55/1053.2	533.07	724.36	0.44167	548.07	1217.5	5.4822	1	2.1005e-08	4.2011e-08	1.5108e-07	TRUE
GUIDES_sg0967	DNAJC1	AGTATGGTTAAGTTCCCAGG	418.33/409.55	423.58/847.23	413.94	635.4	0.61703	38.574	940.98	7.2194	1	2.6104e-13	5.2208e-13	3.1033e-12	TRUE
GUIDES_sg0968	DNAJC1	ATCTGGCTATTTTGTCCCAG	563.47/536.11	320.8/1024.8	549.79	672.8	0.29082	374.21	1256.5	3.4703	0.99974	0.00025991	0.00051982	0.0010541	TRUE
GUIDES_sg0969	DNAJC1	GGCACCTGAATGGACAGAAG	281.73/273.03	369.07/453.83	277.38	411.45	0.56714	37.857	625.86	5.3589	1	4.1862e-08	8.3723e-08	2.9098e-07	TRUE
GUIDES_sg0970	DNAJC1	TATTTTGTCCCAGCGGTCAG	1115.6/1159	627.58/1159.2	1137.3	893.4	-0.34784	942.39	2635	4.7506	1.014e-06	1	2.0281e-06	5.8163e-06	FALSE
GUIDES_sg0971	DNAJC1	AACCAAAGCCAAGCAACTGA	390.59/395.33	288.09/204.72	392.96	246.4	-0.67117	11.247	892.41	4.9059	4.6509e-07	1	9.3017e-07	2.8334e-06	FALSE
GUIDES_sg0972	DNAJC1	TGGCGTTGCAGCAGTACCCA	889.31/966.28	1163.3/440.26	927.8	801.77	-0.21038	2962	2141.4	2.7235	0.0032298	0.99677	0.0064595	0.01091	FALSE
GUIDES_sg0973	DNAJC2	TTTCTGATAATGAGGCAGAG	387.74/339.16	364.4/356.4	363.45	360.4	-0.012121	1180.1	824.19	0.10621	0.45771	0.54229	0.91541	0.93919	FALSE
GUIDES_sg0974	DNAJC2	AAGCTGAATTAGAAGCTGCT	493.75/505.54	546.6/207.18	499.64	376.89	-0.40581	69.515	1139.8	3.6359	0.0001385	0.99986	0.00027699	0.00058978	FALSE
GUIDES_sg0975	DNAJC2	GGTTAAAATGATGGAAGAAG	283.87/292.94	172.86/8.6326	288.41	90.744	-1.6574	41.159	651.2	7.7458	4.7499e-15	1	9.4998e-15	6.6792e-14	FALSE
GUIDES_sg0976	DNAJC2	GGCAGTTCTTTTGACTCCAG	650.27/597.26	784.86/652.38	623.76	718.62	0.20392	1404.8	1428.9	2.5093	0.99395	0.0060482	0.012096	0.019438	TRUE
GUIDES_sg0977	DNAJC2	ATGAACATACATTCTTCCTC	437.54/388.22	313.01/309.54	412.88	311.27	-0.4064	1216.4	938.52	3.3166	0.00045552	0.99954	0.00091104	0.0017796	FALSE
GUIDES_sg0978	DNAJC2	AGAACTGCCAAAGATGTTAT	535.72/568.82	918.79/1049.5	552.27	984.13	0.83233	547.69	1262.2	12.155	1	2.6839e-34	5.3679e-34	1.1214e-32	TRUE
GUIDES_sg0979	DNMT1	AGGTGCACTGATAGCCCATG	777.62/674.05	1361/5434.8	725.83	3397.9	2.2254	5362.9	1667.5	65.437	1	0	0	0	TRUE
GUIDES_sg0980	DNMT1	AGTTCCTGACATTCTCCAGG	155.81/136.52	205.56/1087.7	146.16	646.63	2.1378	186.08	325.89	27.723	1	1.8465e-169	3.693e-169	9.9753e-167	TRUE
GUIDES_sg0981	DNMT1	ACGGCGTGGCCCAGACTAGG	362.84/401.73	295.88/2126.1	382.28	1211	1.6609	756.16	867.72	28.132	1	1.9758e-174	3.9516e-174	1.0928e-171	TRUE
GUIDES_sg0982	DNMT1	GAGGGTGAGCTTCAGGACCA	136.6/132.96	618.23/1211	134.78	914.63	2.7535	6.6143	300.07	45.02	1	0	0	0	TRUE
GUIDES_sg0983	DNMT1	AAGCTTGATCTCCAAGCCAA	396.28/412.39	398.66/1396	404.34	897.33	1.1481	129.86	918.74	16.265	1	8.7684e-60	1.7537e-59	9.9361e-58	TRUE
GUIDES_sg0984	DNMT1	TATGGAAGGCTCGAGTGGGA	123.08/115.19	261.62/292.27	119.13	276.95	1.2102	31.167	264.63	9.7012	1	1.49e-22	2.9801e-22	3.6839e-21	TRUE
GUIDES_sg0985	DNMT3A	AAGTGAGGACCATTACTACG	532.17/506.96	619.79/489.59	519.56	554.69	0.094208	317.65	1186.1	1.02	0.84612	0.15388	0.30775	0.36066	TRUE
GUIDES_sg0986	DNMT3A	CTCCAGCTTATCATTCACAG	226.24/187	255.39/315.71	206.62	285.55	0.46483	769.97	463.65	3.6655	0.99988	0.00012343	0.00024685	0.00052696	TRUE
GUIDES_sg0987	DNMT3A	GAGCAGGGTTGACGATGGAG	437.54/418.79	864.28/167.72	428.17	516	0.26862	175.77	973.93	2.8144	0.99756	0.0024434	0.0048867	0.0085071	TRUE
GUIDES_sg0988	DNMT3A	CTTGCGAGCAGGGTTGACGA	512.25/552.47	274.08/276.24	532.36	275.16	-0.94959	808.86	1215.9	7.3759	8.1593e-14	1	1.6319e-13	1.0034e-12	FALSE
GUIDES_sg0989	DNMT3A	TCATGAAGACAGGAAAATGC	189.25/183.44	219.57/69.061	186.35	144.32	-0.36649	16.83	417.36	2.0572	0.019832	0.98017	0.039663	0.057687	FALSE
GUIDES_sg0990	DNMT3A	GGAGTGGGGCCCATTCGATC	666.63/695.38	819.12/538.92	681.01	679.02	-0.004208	413.34	1562.6	0.050249	0.47996	0.52004	0.95992	0.97155	FALSE
GUIDES_sg0991	DNMT3B	GAATTACTCACGCCCCAAGG	458.18/428.75	557.5/344.07	443.46	450.79	0.023578	432.98	1009.4	0.23051	0.59115	0.40885	0.81769	0.85896	TRUE
GUIDES_sg0992	DNMT3B	GGCGTGAGTAATTCAGCAGG	405.53/321.38	795.76/304.61	363.46	550.18	0.59679	3540.1	824.2	6.5042	1	3.9053e-11	7.8106e-11	3.6288e-10	TRUE
GUIDES_sg0993	DNMT3B	GCTGAATTACTCACGCCCCA	407.66/396.75	678.97/337.9	402.21	508.44	0.33738	59.515	913.81	3.5141	0.99978	0.00022063	0.00044126	0.00089822	TRUE
GUIDES_sg0994	DNMT3B	CGTCGCTTCTGAAGTGTGTG	688.69/688.27	635.36/1023.6	688.48	829.47	0.26842	0.085438	1580.1	3.5469	0.99981	0.00019488	0.00038977	0.00080383	TRUE
GUIDES_sg0995	DNMT3B	AAAGAGTTGGGCATAAAGGT	303.79/285.12	189.99/340.37	294.46	265.18	-0.15055	174.27	665.12	1.1352	0.12814	0.87186	0.25628	0.30691	FALSE
GUIDES_sg0996	DNMT3B	TGTTGGAACCGTGAAGCACG	922.04/848.25	1046.5/770.77	885.15	908.62	0.037723	2722.4	2041.1	0.51963	0.69834	0.30166	0.60332	0.66663	TRUE
GUIDES_sg0997	DNMT3L	ACCATCCCAGATGTCCACGG	594.77/626.41	532.58/1179	610.59	855.77	0.48634	500.52	1398.2	6.557	1	2.7453e-11	5.4906e-11	2.6126e-10	TRUE
GUIDES_sg0998	DNMT3L	CATTCTGCAAGGATCCGCCG	433.99/463.59	766.17/226.91	448.79	496.54	0.14558	438.16	1021.7	1.4941	0.93242	0.067581	0.13516	0.17275	TRUE
GUIDES_sg0999	DNMT3L	CTGGGATGTTGCTCCACACG	544.26/503.41	783.3/552.48	523.83	667.89	0.34992	834.57	1196.1	4.1655	0.99998	1.5531e-05	3.1062e-05	7.5794e-05	TRUE
GUIDES_sg1000	DNMT3L	TCTTATTGCATATGAAGTCA	1105.6/1071.5	1241.1/1138.3	1088.6	1189.7	0.12807	580.78	2520	2.0149	0.97804	0.021958	0.043916	0.063381	TRUE
GUIDES_sg1001	DNMT3L	AACGGAGCTTGAGAGCTCAC	797.54/765.06	750.6/1989.2	781.3	1369.9	0.80933	527.31	1797.4	13.883	1	3.9971e-44	7.9942e-44	2.2055e-42	TRUE
GUIDES_sg1002	DNMT3L	CAGCATGGACGTGATTTTGG	781.89/759.37	1146.1/405.73	770.63	775.94	0.0098913	253.37	1772.4	0.12609	0.55017	0.44983	0.89966	0.92629	TRUE
GUIDES_sg1003	DNTTIP2	GCACTCTAATCTGAACTCTG	136.6/107.36	107.45/56.728	121.98	82.09	-0.5657	427.31	271.07	2.4229	0.0076979	0.9923	0.015396	0.024201	FALSE
GUIDES_sg1004	DNTTIP2	GATTAAACTTTGCTTCCCAG	75.414/88.878	238.26/138.12	82.146	188.19	1.1861	90.642	181.23	7.8773	1	1.6732e-15	3.3464e-15	2.4766e-14	TRUE
GUIDES_sg1005	DNTTIP2	GGGTACACCTGTGAATTCAG	108.14/150.74	330.14/405.73	129.44	367.94	1.5	907.23	287.96	14.055	1	3.6144e-45	7.2289e-45	2.0579e-43	TRUE
GUIDES_sg1006	DNTTIP2	ACAAGCAGCAGCATAGACCC	258.97/245.3	129.25/242.95	252.14	186.1	-0.43611	93.365	567.88	2.7711	0.002793	0.99721	0.0055861	0.0096394	FALSE
GUIDES_sg1007	DNTTIP2	CTGAGTATCAAGCAGTTGGG	224.82/219	295.88/434.1	221.91	364.99	0.71535	16.954	498.61	6.4076	1	7.3898e-11	1.478e-10	6.732e-10	TRUE
GUIDES_sg1008	DNTTIP2	CGACAAAAAACAGCAGGGGA	642.44/640.63	594.88/1244.3	641.54	919.6	0.51879	1.6338	1470.4	7.2514	1	2.062e-13	4.124e-13	2.464e-12	TRUE
GUIDES_sg1009	DOT1L	CCTCCCGGAAGCCTCCTCAG	643.15/622.86	809.78/654.84	633.01	732.31	0.20993	205.94	1450.5	2.6074	0.99544	0.0045612	0.0091223	0.01484	TRUE
GUIDES_sg1010	DOT1L	GCTGTGTAAACTCAGGTCCG	905.68/836.17	1082.3/1111.1	870.92	1096.7	0.33224	2416	2007.7	5.0392	1	2.337e-07	4.674e-07	1.4665e-06	TRUE
GUIDES_sg1011	DOT1L	GACAAGACCCCACTGCTGAG	443.95/462.88	613.56/553.72	453.41	583.64	0.36355	179.2	1032.5	4.0529	0.99997	2.529e-05	5.0581e-05	0.00011912	TRUE
GUIDES_sg1012	DOT1L	CTCCCCACTCACCTCAGACG	558.49/492.74	224.25/630.18	525.62	427.21	-0.29842	2161.5	1200.2	2.8404	0.0022527	0.99775	0.0045054	0.0079097	FALSE
GUIDES_sg1013	DOT1L	CCATTTTCCAAGGTTTTCGG	172.88/166.38	221.13/67.827	169.63	144.48	-0.23007	21.144	379.26	1.2915	0.098262	0.90174	0.19652	0.24188	FALSE
GUIDES_sg1014	DOT1L	CCCCCGTGCTCAAGAAGGAG	747.02/752.26	1049.6/535.22	749.64	792.41	0.079933	13.728	1723.2	1.0301	0.84853	0.15147	0.30294	0.35661	TRUE
GUIDES_sg1015	DPF1	TGAACATGACGGCAGCCGTG	559.2/632.81	208.67/374.9	596.01	291.79	-1.0279	2709.3	1364.2	8.2368	8.8475e-17	1	1.7695e-16	1.4545e-15	FALSE
GUIDES_sg1016	DPF1	CTGCCTGAGTCCCCCCATGG	830.98/814.83	1376.6/624.01	822.91	1000.3	0.28135	130.27	1895	4.0755	0.99998	2.296e-05	4.5919e-05	0.0001084	TRUE
GUIDES_sg1017	DPF1	CAAGAAGACGGGGTGTCCCG	579.12/634.23	703.88/779.4	606.68	741.64	0.28936	1518.7	1389	3.6212	0.99985	0.0001466	0.00029321	0.00062294	TRUE
GUIDES_sg1018	DPF1	CACCGTGAATTGTAAACACG	1171/1247.1	738.14/1437.9	1209.1	1088	-0.15206	2894.7	2804.7	2.2858	0.011134	0.98887	0.022268	0.033868	FALSE
GUIDES_sg1019	DPF1	ACAATTCACGGTGAACATGA	175.73/183.44	74.749/342.84	179.59	208.79	0.21627	29.767	401.94	1.4568	0.92741	0.07259	0.14518	0.18457	TRUE
GUIDES_sg1020	DPF1	GTACTGCCTGAGTCCCCCCA	411.22/423.06	401.77/654.84	417.14	528.31	0.34012	70.1	948.38	3.6099	0.99985	0.00015318	0.00030636	0.0006451	TRUE
GUIDES_sg1021	DPF2	CACTGCCGCCATCATCACGG	405.53/378.98	543.49/304.61	392.25	424.05	0.11216	352.49	890.77	1.0653	0.85662	0.14338	0.28675	0.3401	TRUE
GUIDES_sg1022	DPF2	ACGGGGTGAGACAGTACATG	453.19/393.2	711.67/304.61	423.2	508.14	0.26333	1799.9	962.41	2.7381	0.99691	0.0030901	0.0061802	0.010535	TRUE
GUIDES_sg1023	DPF2	CAAGAAGACGGGACAACCCG	480.94/420.22	672.74/866.96	450.58	769.85	0.77147	1843.8	1025.9	9.968	1	1.0525e-23	2.1051e-23	2.8799e-22	TRUE
GUIDES_sg1024	DPF2	TCATCACGGGGGTAAATTGG	525.76/548.2	425.13/260.21	536.98	342.67	-0.64653	251.71	1226.6	5.548	1.4449e-08	1	2.8899e-08	1.0473e-07	FALSE
GUIDES_sg1025	DPF2	TGCAAATGTTGCAATATCTG	493.04/481.36	554.39/351.47	487.2	452.93	-0.10501	68.122	1110.9	1.0283	0.15191	0.84809	0.30382	0.35761	FALSE
GUIDES_sg1026	DPF2	TGTTAATCTTTGAGTCCCCC	312.33/297.21	473.41/860.79	304.77	667.1	1.1276	114.29	688.85	13.805	1	1.1851e-43	2.3701e-43	6.4774e-42	TRUE
GUIDES_sg1027	DPF3	GGAACCGAATAAGTCCTCCG	451.77/432.3	612/238.01	442.04	425.01	-0.056546	189.52	1006.1	0.53687	0.29568	0.70432	0.59136	0.65421	FALSE
GUIDES_sg1028	DPF3	CACCTGAAGATCCAAAACTG	419.76/445.81	853.38/321.87	432.78	587.63	0.44037	339.46	984.63	4.9346	1	4.0161e-07	8.0321e-07	2.474e-06	TRUE
GUIDES_sg1029	DPF3	GGCCGCAGCACGTACCACGG	386.32/400.31	566.84/601.81	393.31	584.33	0.56991	97.841	893.23	6.3913	1	8.2243e-11	1.6449e-10	7.4833e-10	TRUE
GUIDES_sg1030	DPF3	CCAGGTGAGTGTGAGCATAG	993.19/1010.4	654.05/1096.3	1001.8	875.19	-0.19468	147.57	2315.5	2.6306	0.0042619	0.99574	0.0085237	0.013895	FALSE
GUIDES_sg1031	DPF3	TGGGCGAACCCCGGCCACTG	733.51/721.69	509.23/578.38	727.6	543.8	-0.41939	69.817	1671.6	4.4954	3.4726e-06	1	6.9452e-06	1.8617e-05	FALSE
GUIDES_sg1032	DPF3	AAGCTCAAGACCAGGAGACT	747.74/745.15	1057.4/884.22	746.45	970.8	0.3787	3.3331	1715.7	5.4164	1	3.04e-08	6.0799e-08	2.1517e-07	TRUE
GUIDES_sg1033	DPPA3	TTGAGATACATGTTACTCGG	239.05/226.11	353.5/205.95	232.58	279.72	0.26525	83.747	523.04	2.0615	0.98037	0.019628	0.039255	0.057122	TRUE
GUIDES_sg1034	DPPA3	CGTCTCGGAGGAGATTTGAG	522.21/444.39	672.74/725.14	483.3	698.94	0.53133	3027.6	1101.8	6.4963	1	4.1147e-11	8.2294e-11	3.8203e-10	TRUE
GUIDES_sg1035	DPPA3	ACTCATCTTCGATTTCCCTG	239.05/226.11	431.36/191.15	232.58	311.26	0.41883	83.747	523.04	3.4403	0.99971	0.00029059	0.00058117	0.0011616	TRUE
GUIDES_sg1036	DPPA3	TGAAAGAAGACCAACAAACA	404.1/345.56	451.61/986.58	374.83	719.09	0.9381	1713.9	850.49	11.805	1	1.8461e-32	3.6922e-32	7.4195e-31	TRUE
GUIDES_sg1037	DPPA3	ACCAACAAACAAGGAGCCTA	532.88/509.09	476.52/431.63	520.99	454.08	-0.1979	282.83	1189.4	1.9401	0.026185	0.97382	0.052369	0.073751	FALSE
GUIDES_sg1038	DPPA3	CCCTTAGGCTCCTTGTTTGT	621.81/565.98	635.36/1468.8	593.89	1052.1	0.8239	1558.7	1359.2	12.428	1	9.2605e-36	1.8521e-35	3.9617e-34	TRUE
GUIDES_sg1039	DPY30	GGGACTTGCTGTGCTTGCAA	187.82/184.16	535.7/291.04	185.99	413.37	1.148	6.7266	416.54	11.141	1	3.9627e-29	7.9254e-29	1.338e-27	TRUE
GUIDES_sg1040	DPY30	TGATCCAGGTAGGCACGAGT	367.11/348.4	375.3/255.28	357.76	315.29	-0.18176	174.98	811.04	1.4912	0.067959	0.93204	0.13592	0.17367	FALSE
GUIDES_sg1041	DPY30	GCAAGTCCCTGTAATAAGAT	617.54/718.85	689.87/487.12	668.19	588.5	-0.18294	5131.4	1532.7	2.0357	0.020889	0.97911	0.041778	0.060641	FALSE
GUIDES_sg1042	DPY30	ATCTTATCTTTTAAAAAACA	118.1/86.745	389.32/362.57	102.42	375.94	1.8658	491.6	226.88	18.159	1	5.4634e-74	1.0927e-73	8.2412e-72	TRUE
GUIDES_sg1043	DPY30	AGAAATTCAATGGGATTTGG	371.38/358.36	551.27/1071.7	364.87	811.47	1.151	84.778	827.47	15.526	1	1.1641e-54	2.3282e-54	1.2462e-52	TRUE
GUIDES_sg1044	DPY30	ATAAGATGCTAGAAATTCAA	261.1/227.53	286.54/882.99	244.32	584.76	1.2557	563.64	549.95	14.517	1	4.6981e-48	9.3962e-48	2.9819e-46	TRUE
GUIDES_sg1045	DR1	GACTCTTCCTAATGTCCGGG	222.68/241.04	425.13/207.18	231.86	316.16	0.44573	168.42	521.4	3.6917	0.99989	0.0001114	0.00022279	0.00047691	TRUE
GUIDES_sg1046	DR1	CAACGATGCTCGAGAGCTGG	705.05/728.8	923.46/1736.4	716.92	1329.9	0.89052	282.07	1646.6	15.106	1	7.361e-52	1.4722e-51	5.6999e-50	TRUE
GUIDES_sg1047	DR1	AGTTCTCGTTTGGAAAACCT	337.94/291.52	482.75/294.74	314.73	388.75	0.30384	1077.4	711.79	2.7743	0.99723	0.0027662	0.0055324	0.0095552	TRUE
GUIDES_sg1048	DR1	ACTCTTCTTCAGGAATGCCA	187.11/181.31	241.38/77.693	184.21	159.53	-0.20629	16.823	412.49	1.215	0.11218	0.88782	0.22435	0.27207	FALSE
GUIDES_sg1049	DR1	CACCAGCTCTCGAGCATCGT	972.55/967.7	1111.9/812.7	970.13	962.29	-0.011693	11.761	2241	0.16559	0.43424	0.56576	0.86848	0.8974	FALSE
GUIDES_sg1050	DR1	AGTAGCATTAAAAAGAAGAA	213.44/225.39	199.33/352.7	219.42	276.02	0.32975	71.513	492.91	2.5494	0.9946	0.0053954	0.010791	0.017483	TRUE
GUIDES_sg1051	DTX3L	ACCATAGGAAGTCTGGCATG	1124.8/1081.5	1692.7/2350.5	1103.1	2021.6	0.87332	939.03	2554.4	18.173	1	4.2117e-74	8.4234e-74	6.3946e-72	TRUE
GUIDES_sg1052	DTX3L	ATATTCACCACAAAACATCC	159.37/124.43	235.15/80.16	141.9	157.65	0.1509	610.26	316.21	0.88605	0.8122	0.1878	0.37559	0.43249	TRUE
GUIDES_sg1053	DTX3L	AACCCAGGAAAGAGATACCC	290.27/240.33	680.52/263.91	265.3	472.22	0.82945	1247.3	598.1	8.4608	1	1.3275e-17	2.6549e-17	2.3064e-16	TRUE
GUIDES_sg1054	DTX3L	ACAGATTGGCTTATATGACA	155.81/142.92	105.89/182.52	149.36	144.21	-0.050343	83.101	333.16	0.2825	0.38878	0.61122	0.77756	0.82017	FALSE
GUIDES_sg1055	DTX3L	TACTTGCCTGATAATAAGGA	145.14/125.14	250.72/214.58	135.14	232.65	0.77928	199.92	300.88	5.6216	1	9.4578e-09	1.8916e-08	6.9659e-08	TRUE
GUIDES_sg1056	DTX3L	CAGAATTCATGCTTGCACTT	580.54/600.11	956.16/1170.3	590.32	1063.2	0.84781	191.3	1350.9	12.867	1	3.454e-38	6.9079e-38	1.6442e-36	TRUE
GUIDES_sg1057	DZIP3	TTCTCATGACAGATCACACA	243.32/238.19	155.73/249.11	240.75	202.42	-0.24909	13.124	541.78	1.647	0.049779	0.95022	0.099557	0.12923	FALSE
GUIDES_sg1058	DZIP3	TCTCTCCCAATTCATGATGG	684.42/656.28	559.06/875.59	670.35	717.32	0.097577	395.95	1537.7	1.198	0.88454	0.11546	0.23092	0.27942	TRUE
GUIDES_sg1059	DZIP3	TGCCTCCCAGTGCAGGTCTG	1521.1/1507.4	1339.2/822.56	1514.2	1080.9	-0.48596	94.002	3527.6	7.2958	1.4842e-13	1	2.9684e-13	1.8051e-12	FALSE
GUIDES_sg1060	DZIP3	ATTGGGAGAGAATTACAGAC	296.68/288.68	297.44/284.87	292.68	291.16	-0.0074845	31.995	661.02	0.059105	0.47643	0.52357	0.95287	0.96778	FALSE
GUIDES_sg1061	DZIP3	GCATGGAATTTGTGAGCGCA	917.77/839.72	658.72/791.73	878.75	725.23	-0.27667	3046.1	2026.1	3.4106	0.00032405	0.99968	0.0006481	0.0012901	FALSE
GUIDES_sg1062	DZIP3	GGCAAAACTGAAAGATTTTC	189.96/189.84	37.374/128.26	189.9	82.815	-1.1875	0.0065002	425.47	5.1916	1.0426e-07	1	2.0853e-07	6.7e-07	FALSE
GUIDES_sg1063	E2F6	ACCAGCGATACATCAAAACG	808.21/848.96	450.05/479.72	828.59	464.89	-0.83241	830.46	1908.3	8.3256	4.1934e-17	1	8.3869e-17	6.9781e-16	FALSE
GUIDES_sg1064	E2F6	CTTGTCAGATCTGCTCCCGG	291.7/293.65	256.95/164.02	292.67	210.48	-0.47367	1.9169	661.02	3.1968	0.00069481	0.99931	0.0013896	0.0026066	FALSE
GUIDES_sg1065	E2F6	CACTCATCCAGAAGGCCCTG	267.51/218.28	527.91/429.16	242.9	478.54	0.97538	1211.4	546.69	10.078	1	3.4495e-24	6.899e-24	9.5737e-23	TRUE
GUIDES_sg1066	E2F6	GTGCACATAAGGAGCACCAA	461.73/465.01	436.03/468.63	463.37	452.33	-0.034718	5.3726	1055.6	0.33985	0.36698	0.63302	0.73397	0.78247	FALSE
GUIDES_sg1067	E2F6	ATAGACATCGATAGGTCCGT	404.1/357.65	429.8/411.9	380.88	420.85	0.14363	1079.2	864.46	1.3596	0.91303	0.086972	0.17394	0.2164	TRUE
GUIDES_sg1068	E2F6	TCTTGGATTTCTTTTCAACG	572.72/555.31	787.98/256.51	564.01	522.24	-0.11081	151.53	1289.6	1.1632	0.12237	0.87763	0.24475	0.2952	FALSE
GUIDES_sg1069	EED	GGTGAAAAAATAATGTCCTG	134.46/88.167	233.59/594.41	111.32	414	1.8856	1071.7	246.96	19.261	1	5.6901e-83	1.138e-82	9.6482e-81	TRUE
GUIDES_sg1070	EED	ACGATTATGGAATATCCAGA	330.83/319.25	0/319.41	325.04	159.7	-1.0206	66.99	735.55	6.0962	5.4308e-10	1	1.0862e-09	4.6263e-09	FALSE
GUIDES_sg1071	EED	ACTCTGGTGGCAATATTTGG	482.36/431.59	657.17/456.29	456.98	556.73	0.28429	1288.9	1040.7	3.0921	0.99901	0.00099388	0.0019878	0.0036829	TRUE
GUIDES_sg1072	EED	ACACGCCAAATGCACCTGGA	431.85/389.64	393.99/530.29	410.75	462.14	0.16968	890.83	933.58	1.6819	0.95371	0.046291	0.092581	0.121	TRUE
GUIDES_sg1073	EED	TTAAACTGAACTCCAAACAA	51.936/45.506	183.76/239.25	48.721	211.5	2.0956	20.675	106.47	15.776	1	2.2882e-56	4.5763e-56	2.4838e-54	TRUE
GUIDES_sg1074	EED	AAGAGAATGATCCATACCAC	90.354/97.41	121.47/165.25	93.882	143.36	0.60545	24.894	207.63	3.4337	0.9997	0.00029775	0.00059549	0.0011886	TRUE
GUIDES_sg1075	EHMT1	AGAATCTTCCTCTCGAACGT	414.78/327.07	476.52/557.42	370.92	516.97	0.47786	3846.1	841.46	5.0347	1	2.393e-07	4.786e-07	1.5e-06	TRUE
GUIDES_sg1076	EHMT1	AGGTTTACTGCATCGACGCG	770.5/742.31	945.26/488.36	756.41	716.81	-0.077469	397.41	1739.1	0.94954	0.17117	0.82883	0.34234	0.39831	FALSE
GUIDES_sg1077	EHMT1	TCGCAGACAAAGGTGCCTGG	468.85/467.14	218.02/674.57	468	446.3	-0.068345	1.4509	1066.3	0.66453	0.25318	0.74682	0.50635	0.57078	FALSE
GUIDES_sg1078	EHMT1	CTCAGAAGCCGACGTTCGAG	691.53/661.96	783.3/397.1	676.75	590.2	-0.1971	437.11	1552.7	2.1964	0.014032	0.98597	0.028064	0.041865	FALSE
GUIDES_sg1079	EHMT1	CCTTATTGTCGAGATCAAAG	231.93/243.88	110.57/352.7	237.91	231.63	-0.03839	71.38	535.26	0.27116	0.39313	0.60687	0.78627	0.82789	FALSE
GUIDES_sg1080	EHMT1	CTTCAGCACCCGCCTGATCG	744.89/703.2	1139.9/524.12	724.05	832.02	0.20027	868.88	1663.3	2.6474	0.99594	0.0040552	0.0081105	0.013292	TRUE
GUIDES_sg1081	EHMT2	GTTGCGATCGATGTTCATGG	503/493.45	429.8/857.09	498.22	643.45	0.36838	45.556	1136.5	4.3078	0.99999	8.2457e-06	1.6491e-05	4.1941e-05	TRUE
GUIDES_sg1082	EHMT2	TGGTTACACTCGAAAATCAG	189.96/136.52	224.25/400.8	163.24	312.52	0.93279	1428	364.71	7.8171	1	2.7036e-15	5.4072e-15	3.9155e-14	TRUE
GUIDES_sg1083	EHMT2	AAGAACCGGGTCGTACAGAG	335.81/307.16	551.27/182.52	321.48	366.89	0.19006	410.2	727.36	1.6838	0.95389	0.046114	0.092227	0.12058	TRUE
GUIDES_sg1084	EHMT2	TTACACTCGAAAATCAGCGG	229.09/223.26	627.58/520.42	226.17	574	1.3398	16.969	508.38	15.426	1	5.4384e-54	1.0877e-53	5.6907e-52	TRUE
GUIDES_sg1085	EHMT2	TGATGTTGGGGTCACACAGG	337.23/339.87	893.87/242.95	338.55	568.41	0.74584	3.4892	766.71	8.3013	1	5.1491e-17	1.0298e-16	8.5256e-16	TRUE
GUIDES_sg1086	EHMT2	CCTTGTTGTCTAAGTCGAAG	349.32/292.23	166.63/466.16	320.78	316.39	-0.019791	1629.7	725.73	0.16274	0.43536	0.56464	0.87073	0.89842	FALSE
GUIDES_sg1087	EID2	CAGAGGGTTGATAACTTCAG	613.98/575.22	688.31/1140.7	594.6	914.52	0.62025	751.32	1360.9	8.6723	1	2.1178e-18	4.2357e-18	3.7699e-17	TRUE
GUIDES_sg1088	EID2	TGCCTAAAACGCTAAGTGGG	519.36/497.01	211.79/337.9	508.18	274.85	-0.88432	249.84	1159.7	6.852	3.6405e-12	1	7.2811e-12	3.7305e-11	FALSE
GUIDES_sg1089	EID2	ATATCGAGGTCCACCCTGTG	989.63/977.66	1348.6/1288.7	983.64	1318.7	0.42249	71.645	2272.8	7.0271	1	1.0541e-12	2.1082e-12	1.1405e-11	TRUE
GUIDES_sg1090	EID2	TCGTAAAGGTTAAAATATCG	175.02/169.93	244.49/302.14	172.48	273.32	0.6611	12.915	385.74	5.1343	1	1.416e-07	2.8319e-07	9.039e-07	TRUE
GUIDES_sg1091	EID2	AGGTCCAGACACGGGAACGG	686.55/661.96	568.4/350.24	674.26	459.32	-0.55281	302.26	1546.8	5.465	2.3143e-08	1	4.6286e-08	1.6613e-07	FALSE
GUIDES_sg1092	EID2	AGGCTTCCACGAATCGCCTG	691.53/701.07	795.76/784.33	696.3	790.05	0.18198	45.499	1598.4	2.3448	0.99048	0.0095181	0.019036	0.029305	TRUE
GUIDES_sg1093	EID2B	AGCTACCATCCAGATACTCG	537.86/536.82	513.9/494.52	537.34	504.21	-0.091636	0.53444	1227.5	0.94563	0.17217	0.82783	0.34434	0.39998	FALSE
GUIDES_sg1094	EID2B	TACGTCGCTGACGCCACTCG	934.14/916.51	945.26/321.87	925.32	633.57	-0.54575	155.33	2135.6	6.3134	1.3645e-10	1	2.7289e-10	1.2066e-09	FALSE
GUIDES_sg1095	EID2B	AGAAAGCGAGCTGCTGATGG	627.5/622.86	708.56/1033.4	625.18	871	0.47775	10.778	1432.2	6.4955	1	4.1379e-11	8.2758e-11	3.8394e-10	TRUE
GUIDES_sg1096	EID2B	GGTAGCGCTGACTGCCTCCG	623.23/643.48	912.56/191.15	633.35	551.85	-0.19839	204.94	1451.3	2.1394	0.016203	0.9838	0.032405	0.047741	FALSE
GUIDES_sg1097	EID2B	AGCCTTCCACAAACAGCCTG	581.26/600.82	253.83/799.13	591.04	526.48	-0.16656	191.29	1352.6	1.7553	0.039606	0.96039	0.079211	0.10553	FALSE
GUIDES_sg1098	EID2B	CAGAGGACTGAGGGCCTCGG	785.44/788.53	990.42/278.71	786.98	634.56	-0.31013	4.7545	1810.7	3.5819	0.00017054	0.99983	0.00034108	0.00071266	FALSE
GUIDES_sg1099	ELP2	TCTGCGTGACTGTCAAACTG	382.76/377.55	188.43/341.6	380.16	265.02	-0.51887	13.556	862.8	3.9199	4.4291e-05	0.99996	8.8581e-05	0.00020447	FALSE
GUIDES_sg1100	ELP2	GAGATCGAACCTGGTCATTG	708.61/688.27	1015.3/701.7	698.44	858.52	0.29733	206.74	1603.4	3.9978	0.99997	3.1966e-05	6.3933e-05	0.00014962	TRUE
GUIDES_sg1101	ELP2	CAGTTTGACAGTCACGCAGA	865.84/839.01	1009.1/1211	852.42	1110.1	0.38061	359.86	1964.3	5.8133	1	3.0635e-09	6.127e-09	2.3865e-08	TRUE
GUIDES_sg1102	ELP2	GTGAAGAAATACTTGCTGTC	522.21/545.36	221.13/324.34	533.78	272.73	-0.96617	267.97	1219.2	7.4762	3.8256e-14	1	7.6511e-14	4.8963e-13	FALSE
GUIDES_sg1103	ELP2	GACAGCAAGTATTTCTTCAC	582.68/634.23	551.27/699.24	608.46	625.25	0.039226	1329	1393.2	0.45005	0.67366	0.32634	0.65268	0.70789	TRUE
GUIDES_sg1104	ELP2	CTGTGCACAGTAGAATTATT	490.9/403.15	256.95/150.45	447.03	203.7	-1.1301	3850.1	1017.7	7.6276	1.1958e-14	1	2.3916e-14	1.6225e-13	FALSE
GUIDES_sg1105	ELP3	AGAATAGCTAGAGAAGAACA	120.24/119.45	129.25/64.128	119.84	96.69	-0.30686	0.3067	266.24	1.419	0.07795	0.92205	0.1559	0.19597	FALSE
GUIDES_sg1106	ELP3	AACACTTGCGTAATCGTAGG	372.8/326.36	579.3/336.67	349.58	457.99	0.3887	1078.4	792.16	3.8516	0.99994	5.8667e-05	0.00011733	0.00026386	TRUE
GUIDES_sg1107	ELP3	ACTTTCCGTTTCGAATTGGG	419.05/459.32	133.92/371.2	439.18	252.56	-0.79576	811.11	999.47	5.9031	1.7842e-09	1	3.5684e-09	1.4517e-08	FALSE
GUIDES_sg1108	ELP3	CTTGCAAGAATGAAAGACCT	97.469/97.41	0/30.831	97.44	15.415	-2.5842	0.0017114	215.64	5.5859	1.1625e-08	1	2.3251e-08	8.4552e-08	FALSE
GUIDES_sg1109	ELP3	CTGAACACTTGCGTAATCGT	248.3/206.91	313.01/40.696	227.6	176.85	-0.36215	856.5	511.65	2.2436	0.01243	0.98757	0.024859	0.037233	FALSE
GUIDES_sg1110	ELP3	GCTAGAGAAGAACATGGGTC	510.82/516.2	552.83/500.69	513.51	526.76	0.036671	14.481	1172.1	0.3869	0.65059	0.34941	0.69883	0.74952	TRUE
GUIDES_sg1111	ELP4	ATTTGCTGTGCAGAAAATGG	300.94/252.41	230.48/176.35	276.68	203.41	-0.44193	1177.6	624.24	2.9324	0.0016816	0.99832	0.0033633	0.0060257	FALSE
GUIDES_sg1112	ELP4	GAAGACCACGGAGAACATAG	39.13/39.106	0/97.425	39.118	48.712	0.30935	0.00027582	85.147	1.0397	0.85077	0.14923	0.29846	0.35166	TRUE
GUIDES_sg1113	ELP4	GAGAGGTTCTCAGAAGACCA	51.936/52.616	0/92.492	52.276	46.246	-0.17329	0.2311	114.39	0.56381	0.28644	0.71356	0.57288	0.6416	FALSE
GUIDES_sg1114	ELP4	CATCTGACAAGGTTGTGACA	830.26/857.5	921.9/2131	843.88	1526.5	0.85431	370.78	1944.2	15.48	1	2.3562e-54	4.7124e-54	2.4993e-52	TRUE
GUIDES_sg1115	ELP4	ACCAACTACTACATCTGACA	151.54/120.16	161.96/320.64	135.85	241.3	0.82417	492.23	302.49	6.0628	1	6.6906e-10	1.3381e-09	5.6641e-09	TRUE
GUIDES_sg1116	ELP4	AATGCCACAAGAACTAATTG	352.88/359.78	284.98/297.21	356.33	291.09	-0.29083	23.794	807.75	2.2954	0.010856	0.98914	0.021712	0.033048	FALSE
GUIDES_sg1117	ELP5	ATGGCTCTCAAGGCTCCCAG	130.91/122.3	249.16/208.41	126.6	228.79	0.84866	37.074	281.53	6.0902	1	5.6392e-10	1.1278e-09	4.7977e-09	TRUE
GUIDES_sg1118	ELP5	TCTCAACTGGTCAAAAACTG	242.61/206.91	414.23/182.52	224.76	298.37	0.40718	637.13	505.14	3.2755	0.99947	0.00052734	0.0010547	0.0020309	TRUE
GUIDES_sg1119	ELP5	ACTGAGGAGGCCTTTCCTGG	571.3/538.25	546.6/251.58	554.77	399.09	-0.47417	546.15	1268.1	4.3719	6.1589e-06	0.99999	1.2318e-05	3.159e-05	FALSE
GUIDES_sg1120	ELP5	CCTGGGCTGTGAAGTGAGCG	310.19/238.9	641.59/411.9	274.55	526.74	0.93753	2541	619.34	10.134	1	1.9553e-24	3.9106e-24	5.4725e-23	TRUE
GUIDES_sg1121	ELP5	AGCGAGGAAGAGTTTCGTGA	58.339/57.593	91.879/0	57.966	45.939	-0.32909	0.27829	127.07	1.0669	0.14301	0.85699	0.28602	0.33979	FALSE
GUIDES_sg1122	ELP5	CCTCGCTCACTTCACAGCCC	596.91/543.22	621.35/517.95	570.07	569.65	-0.0010468	1441	1303.7	0.011472	0.49542	0.50458	0.99085	0.99436	FALSE
GUIDES_sg1123	ELP6	GCCCTGAAGCCAGTAGACAG	342.92/378.27	467.18/271.31	360.59	369.24	0.034113	624.65	817.59	0.30258	0.61889	0.38111	0.76221	0.80546	TRUE
GUIDES_sg1124	ELP6	TCAGATGGCTCTGATGACTG	271.77/259.52	398.66/233.08	265.65	315.87	0.24895	75.038	598.9	2.0521	0.97992	0.020079	0.040159	0.058393	TRUE
GUIDES_sg1125	ELP6	GAAGCCAGTAGACAGTGGAG	276.04/284.41	479.64/691.84	280.23	585.74	1.061	35	632.39	12.149	1	2.9096e-34	5.8191e-34	1.2113e-32	TRUE
GUIDES_sg1126	ELP6	GTGGTCCTTGTGCACGACAG	352.17/348.4	418.9/1042.1	350.29	730.49	1.0582	7.0933	793.79	13.495	1	8.4004e-42	1.6801e-41	4.3656e-40	TRUE
GUIDES_sg1127	ELP6	TAGACAGTGGAGAGGCTCGG	214.15/206.2	580.86/451.36	210.17	516.11	1.2921	31.6	471.77	14.085	1	2.3368e-45	4.6736e-45	1.337e-43	TRUE
GUIDES_sg1128	ELP6	CTTCAGCCACTACAGTATCG	766.95/750.84	881.41/807.76	758.89	844.59	0.15416	129.65	1744.9	2.0514	0.97989	0.020112	0.040224	0.058473	TRUE
GUIDES_sg1129	ENY2	AGAGCTAAATTAATTGAATG	431.14/440.84	210.23/368.73	435.99	289.48	-0.58914	47.002	992.06	4.6514	1.6483e-06	1	3.2967e-06	9.1364e-06	FALSE
GUIDES_sg1130	ENY2	CGTTACTGTTGATGACTTGG	282.45/231.08	474.97/71.527	256.76	273.25	0.089417	1319.1	578.5	0.68524	0.75341	0.24659	0.49319	0.55653	TRUE
GUIDES_sg1131	ENY2	GTGGCTGAAATCACTCCAAA	168.61/155.71	225.8/291.04	162.16	258.42	0.66898	83.201	362.27	5.0573	1	2.1257e-07	4.2514e-07	1.3466e-06	TRUE
GUIDES_sg1132	ENY2	ACACGTTACTGTTGATGACT	684.42/705.34	893.87/653.61	694.88	773.74	0.15488	218.82	1595.1	1.9746	0.97584	0.024156	0.048311	0.068885	TRUE
GUIDES_sg1133	ENY2	ATTAATTGAATGTGGCTGGA	417.62/440.84	155.73/376.13	429.23	265.93	-0.68864	269.43	976.39	5.226	8.6597e-08	1	1.7319e-07	5.5895e-07	FALSE
GUIDES_sg1134	ENY2	TGGCTGGAAGGATCAGTTGA	584.1/516.2	557.5/595.65	550.15	576.57	0.067553	2305.1	1257.3	0.74512	0.7719	0.2281	0.4562	0.51847	TRUE
GUIDES_sg1135	EP300	TCATGCTTCTGACAAAACCG	54.07/52.616	40.489/197.32	53.343	118.9	1.1417	1.0578	116.76	6.0671	1	6.5126e-10	1.3025e-09	5.5175e-09	TRUE
GUIDES_sg1136	EP300	GAATCACCCTGAGTCAGGAG	64.031/63.992	74.749/0	64.011	37.374	-0.76055	0.00073856	140.58	2.2466	0.012333	0.98767	0.024666	0.036963	FALSE
GUIDES_sg1137	EP300	AGATAGATTAACAAGTGCAA	196.36/170.65	316.12/256.51	183.5	286.32	0.639	330.62	410.87	5.0722	1	1.9659e-07	3.9317e-07	1.2484e-06	TRUE
GUIDES_sg1138	EP300	AAAGGAATTGCCTTATTTCG	661.65/684.01	1695.9/1044.5	672.83	1370.2	1.025	249.89	1543.5	17.751	1	8.5391e-71	1.7078e-70	1.2245e-68	TRUE
GUIDES_sg1139	EP300	AAGGTGCCAAGTCTGGTAGA	426.87/342	471.85/323.1	384.44	397.48	0.048005	3601.3	872.7	0.44144	0.67055	0.32945	0.65889	0.7141	TRUE
GUIDES_sg1140	EP300	AATGCTTTCTTCCAGAACAT	415.49/418.08	507.67/228.15	416.79	367.91	-0.1795	3.3663	947.56	1.5878	0.05616	0.94384	0.11232	0.14515	FALSE
GUIDES_sg1141	EP400	AGGGGTGGTGATCTGCTGTG	426.87/410.97	568.4/140.59	418.92	354.49	-0.24029	126.39	952.51	2.0875	0.01842	0.98158	0.036839	0.053748	FALSE
GUIDES_sg1142	EP400	TGTTCAACAGCAAACACCCG	333.67/395.33	414.23/558.65	364.5	486.44	0.41536	1900.9	826.62	4.2413	0.99999	1.1112e-05	2.2224e-05	5.5994e-05	TRUE
GUIDES_sg1143	EP400	CGCGACGTTCATGGGCAGGG	245.45/281.57	298.99/532.75	263.51	415.87	0.6563	652.14	593.98	6.2517	1	2.0298e-10	4.0596e-10	1.7813e-09	TRUE
GUIDES_sg1144	EP400	CAGGGTGGTGACTCCCGGTG	569.16/511.94	1208.4/287.34	540.55	747.89	0.46766	1637.3	1235	5.9001	1	1.8168e-09	3.6335e-09	1.4777e-08	TRUE
GUIDES_sg1145	EP400	GAACGTCGCGGGGATCAGCG	231.22/229.66	517.01/271.31	230.44	394.16	0.77179	1.2181	518.15	7.1923	1	3.1845e-13	6.369e-13	3.7724e-12	TRUE
GUIDES_sg1146	EP400	AGAAACTGGGTCTTAAGGGC	282.45/279.43	468.74/901.49	280.94	685.11	1.2831	4.541	634.03	16.051	1	2.7971e-58	5.5941e-58	3.0941e-56	TRUE
GUIDES_sg1147	EPC1	CTGTTGGTGTAGTACTACTG	877.93/838.3	697.65/1648.8	858.12	1173.2	0.4508	785.4	1977.6	7.0861	1	6.8973e-13	1.3795e-12	7.7105e-12	TRUE
GUIDES_sg1148	EPC1	TGGGGCAATAGAGTTTACAG	511.53/471.41	182.2/393.4	491.47	287.8	-0.76997	804.99	1120.8	6.0836	5.8739e-10	1	1.1748e-09	4.9927e-09	FALSE
GUIDES_sg1149	EPC1	CCTTGGAACTGAATCTACAG	386.32/369.02	345.71/509.32	377.67	427.52	0.17841	149.58	857.05	1.7027	0.95569	0.044313	0.088626	0.11683	TRUE
GUIDES_sg1150	EPC1	ATTCAAGATGAAGGATGATG	503/447.23	392.43/554.95	475.12	473.69	-0.0043237	1554.7	1082.8	0.043298	0.48273	0.51727	0.96546	0.97656	FALSE
GUIDES_sg1151	EPC1	GGTGACATCAGAACAACTGA	235.49/219.71	123.02/82.626	227.6	102.82	-1.1387	124.57	511.64	5.5162	1.7321e-08	1	3.4642e-08	1.2504e-07	FALSE
GUIDES_sg1152	EPC1	ACTGATGGGATTCAAGATGA	749.87/713.16	660.28/1177.7	731.51	919	0.32878	673.9	1680.8	4.5732	1	2.4013e-06	4.8025e-06	1.3165e-05	TRUE
GUIDES_sg1153	EPC2	ACCTGTTCCAAGTCGCAGTG	1529.6/1413.5	1691.2/1437.9	1471.6	1564.6	0.088347	6740.1	3426.3	1.5887	0.94394	0.056063	0.11213	0.14493	TRUE
GUIDES_sg1154	EPC2	TCAATGTGCATATCAATACA	325.13/300.76	446.93/451.36	312.95	449.15	0.51987	296.95	707.69	5.1198	1	1.5294e-07	3.0587e-07	9.7442e-07	TRUE
GUIDES_sg1155	EPC2	TGTTTTAGACATACAGTCAG	865.13/882.38	817.56/1516.9	873.75	1167.2	0.41736	148.89	2014.4	6.5386	1	3.1057e-11	6.2114e-11	2.9044e-10	TRUE
GUIDES_sg1156	EPC2	AAGTCGCAGTGAGGTAGCCA	527.9/466.43	537.26/923.69	497.16	730.47	0.55418	1889	1134	6.928	1	2.1337e-12	4.2675e-12	2.2237e-11	TRUE
GUIDES_sg1157	EPC2	CAGTATGGACAGAGTGCCAA	437.54/423.77	160.4/498.22	430.66	329.31	-0.38606	94.835	979.7	3.2379	0.00060209	0.9994	0.0012042	0.0022951	FALSE
GUIDES_sg1158	EPC2	TTAAGTGGTTTGTAGTGGTG	844.49/862.47	977.96/157.85	853.48	567.91	-0.58686	161.64	1966.8	6.4394	5.9967e-11	1	1.1993e-10	5.4757e-10	FALSE
GUIDES_sg1159	ERBB4	CTGTTGCTTGAGGATAAGCA	625.37/588.02	253.83/663.47	606.69	458.65	-0.40279	697.46	1389.1	3.972	3.5636e-05	0.99996	7.1273e-05	0.00016553	FALSE
GUIDES_sg1160	ERBB4	ATTGTGCTCCAGTTGAAAGG	637.46/553.18	640.04/638.81	595.32	639.42	0.10294	3551.9	1362.6	1.1948	0.88392	0.11608	0.23216	0.28086	TRUE
GUIDES_sg1161	ERBB4	CAGGGACTGGAACTGTAGAG	358.57/379.69	459.39/823.79	369.13	641.59	0.79588	222.93	837.31	9.416	1	2.3437e-21	4.6873e-21	5.245e-20	TRUE
GUIDES_sg1162	ERBB4	TGCATGAATTTCAATGACAG	600.47/681.87	532.58/1002.6	641.17	767.6	0.25928	3313.6	1469.5	3.298	0.99951	0.00048682	0.00097365	0.0018789	TRUE
GUIDES_sg1163	ERBB4	TGGCAGCAGTCACTGACGTA	1357.5/1436.3	1135.2/2491.1	1396.9	1813.2	0.3761	3106.3	3249.2	7.3037	1	1.4002e-13	2.8003e-13	1.7056e-12	TRUE
GUIDES_sg1164	ERBB4	GGTGGTTGGATTGTAGACAA	544.26/514.78	411.12/452.59	529.52	431.86	-0.29353	434.5	1209.3	2.8085	0.0024885	0.99751	0.004977	0.0086577	FALSE
GUIDES_sg1165	ERCC6	GTGCACCAGAAATCCCCCTG	924.18/994.72	527.91/625.24	959.45	576.58	-0.73369	2488.5	2215.8	8.1336	2.0837e-16	1	4.1673e-16	3.3085e-15	FALSE
GUIDES_sg1166	ERCC6	TGTGTACAGGCTCCTGACTG	826/841.14	636.92/680.74	833.57	658.83	-0.33894	114.71	1920	3.9878	3.3339e-05	0.99997	6.6679e-05	0.00015583	FALSE
GUIDES_sg1167	ERCC6	ATCATCTGAAGAGAAATCTG	226.95/221.13	334.81/193.62	224.04	264.21	0.23697	16.962	503.5	1.7903	0.9633	0.036699	0.073399	0.098901	TRUE
GUIDES_sg1168	ERCC6	TGCTAAAAGACCCAAAACAA	232.64/221.13	210.23/53.029	226.89	131.63	-0.78091	66.31	510.01	4.218	1.2324e-05	0.99999	2.4648e-05	6.1146e-05	FALSE
GUIDES_sg1169	ERCC6	CGGGAGCGAGCATGGAGAAT	827.42/831.19	1345.5/707.87	829.3	1026.7	0.30767	7.1046	1910	4.5161	1	3.1492e-06	6.2983e-06	1.7076e-05	TRUE
GUIDES_sg1170	ERCC6	CTATTCTCCATGCTCGCTCC	304.5/259.52	317.68/219.51	282.01	268.6	-0.070058	1011.5	636.5	0.53172	0.29746	0.70254	0.59492	0.65772	FALSE
GUIDES_sg1171	EXOSC1	CACTCCCAGCTCGTTCTCGG	275.33/310.01	74.749/292.27	292.67	183.51	-0.67048	601.18	661.01	4.2457	1.0894e-05	0.99999	2.1788e-05	5.4931e-05	FALSE
GUIDES_sg1172	EXOSC1	CGAGAACGAGCTGGGAGTGG	830.98/714.58	808.22/1656.2	772.78	1232.2	0.67244	6774	1777.4	10.898	1	5.9118e-28	1.1824e-27	1.8812e-26	TRUE
GUIDES_sg1173	EXOSC1	AAAAGAGTTCTTAAGAGGCA	650.27/692.54	605.78/402.03	671.4	503.9	-0.41332	893.43	1540.2	4.268	9.8602e-06	0.99999	1.972e-05	4.9913e-05	FALSE
GUIDES_sg1174	EXOSC1	GTTGGACTGTGCATCACCTA	584.1/521.89	767.73/262.68	553	515.2	-0.10194	1935	1263.9	1.063	0.14388	0.85612	0.28776	0.34109	FALSE
GUIDES_sg1175	EXOSC1	CAAAGTACACATCCTGTATG	1151.8/1134.1	1160.2/1095.1	1143	1127.6	-0.019464	157.64	2648.5	0.29788	0.3829	0.6171	0.76579	0.80897	FALSE
GUIDES_sg1176	EXOSC1	CCTTGTCTTTTTCAGTTGCT	547.11/646.32	538.81/239.25	596.71	389.03	-0.61587	4921.8	1365.8	5.6197	9.5665e-09	1	1.9133e-08	7.0438e-08	FALSE
GUIDES_sg1177	EXOSC2	GAGCTGTCTCTTTGCACACG	686.55/715.29	610.45/704.17	700.92	657.31	-0.092543	412.99	1609.2	1.0872	0.13848	0.86152	0.27696	0.32957	FALSE
GUIDES_sg1178	EXOSC2	TGAAGTAGGAGACATCGTAG	281.02/241.04	744.37/977.95	261.03	861.16	1.7182	799.44	588.29	24.743	1	1.8566e-135	3.7131e-135	7.7014e-133	TRUE
GUIDES_sg1179	EXOSC2	TCATCTCGCTGGTAACTCAG	49.09/46.217	70.077/53.029	47.653	61.553	0.36253	4.1287	104.1	1.3623	0.91345	0.086549	0.1731	0.21544	TRUE
GUIDES_sg1180	EXOSC2	GGGATGCTTCATAGCAGTAC	231.22/228.95	493.65/106.06	230.09	299.86	0.38064	2.5807	517.34	3.0674	0.99892	0.0010795	0.002159	0.0039881	TRUE
GUIDES_sg1181	EXOSC2	TGCATCTGTTGCTGGCTCTG	321.58/246.01	126.14/250.34	283.8	188.24	-0.5897	2854.8	640.6	3.7753	7.9894e-05	0.99992	0.00015979	0.00035398	FALSE
GUIDES_sg1182	EXOSC2	TCGGAACTGCATCATCTCGC	219.13/199.09	214.9/644.98	209.11	429.94	1.0364	200.81	469.34	10.193	1	1.0606e-24	2.1212e-24	3.0009e-23	TRUE
GUIDES_sg1183	EXOSC3	ATTCCAAATACTATCTCCAG	133.75/152.16	76.306/400.8	142.96	238.55	0.73471	169.4	318.61	5.3556	1	4.2642e-08	8.5284e-08	2.9631e-07	TRUE
GUIDES_sg1184	EXOSC3	ATGGTCTGTATTGACAGCTG	281.02/284.41	361.29/214.58	282.72	287.93	0.026285	5.734	638.12	0.2065	0.5818	0.4182	0.8364	0.87457	TRUE
GUIDES_sg1185	EXOSC3	TGTGGTTGCTAATAAAGACA	135.89/127.27	408/326.8	131.58	367.4	1.4744	37.099	292.81	13.781	1	1.6501e-43	3.3001e-43	8.9142e-42	TRUE
GUIDES_sg1186	EXOSC3	AGTGGGAAAACTCTATCCAC	238.34/242.46	548.16/350.24	240.4	449.2	0.89914	8.4999	540.97	8.9772	1	1.3883e-19	2.7766e-19	2.824e-18	TRUE
GUIDES_sg1187	EXOSC3	CTGTGGACGAGCCAATGGAA	520.78/565.26	911/1116.1	543.02	1013.5	0.89908	989.32	1240.7	13.358	1	5.3361e-41	1.0672e-40	2.7184e-39	TRUE
GUIDES_sg1188	EXOSC3	CAAAATTAAAGTCTGCTGGA	204.19/227.53	171.3/552.48	215.86	361.89	0.74279	272.41	484.77	6.6326	1	1.6486e-11	3.2973e-11	1.6173e-10	TRUE
GUIDES_sg1189	EXOSC4	TGGCTGCTTCGAAAGTCTGG	94.623/100.25	6.2291/275.01	97.439	140.62	0.52472	15.856	215.64	2.9405	0.99836	0.0016385	0.0032771	0.0059013	TRUE
GUIDES_sg1190	EXOSC4	CAGGACTTACGGTCCCCATG	1218.7/1256.4	942.14/2113.7	1237.5	1527.9	0.30389	709.28	2872	5.4188	1	3.0002e-08	6.0005e-08	2.1262e-07	TRUE
GUIDES_sg1191	EXOSC4	GCACAGGTGAGCGCAAGCGA	322.29/356.22	342.6/494.52	339.26	418.56	0.30226	575.82	768.34	2.861	0.99789	0.0021112	0.0042225	0.0074716	TRUE
GUIDES_sg1192	EXOSC4	GTAGACCACAGCCAGTGCCT	493.75/455.06	622.91/936.02	474.4	779.46	0.71518	748.52	1081.2	9.2776	1	8.6646e-21	1.7329e-20	1.9025e-19	TRUE
GUIDES_sg1193	EXOSC4	GGTGTTGCCCTGCTCAATGT	39.13/36.262	182.2/212.11	37.696	197.16	2.3564	4.1115	81.997	17.61	1	1.0339e-69	2.0677e-69	1.4381e-67	TRUE
GUIDES_sg1194	EXOSC4	GCAGGGCAACACCAAGGCAC	34.861/39.817	286.54/99.891	37.339	193.21	2.3408	12.282	81.207	17.297	1	2.462e-67	4.9241e-67	3.2313e-65	TRUE
GUIDES_sg1195	EXOSC5	TGGATGTAGGATCCAGCACG	490.9/462.88	492.1/921.22	476.89	706.66	0.56637	392.69	1087	6.9692	1	1.5936e-12	3.1872e-12	1.6935e-11	TRUE
GUIDES_sg1196	EXOSC5	ATCCACCAATGCCATGCAGG	246.87/271.61	650.94/419.3	259.24	535.12	1.0427	305.98	584.19	11.414	1	1.7824e-30	3.5648e-30	6.7215e-29	TRUE
GUIDES_sg1197	EXOSC5	AGTGTCTGAGTAGAGCCCCT	341.5/344.85	367.51/277.48	343.17	322.49	-0.089387	5.6117	777.37	0.74161	0.22916	0.77084	0.45833	0.52078	FALSE
GUIDES_sg1198	EXOSC5	TTGCCCTGGACAGCGTGGAA	922.75/904.42	541.93/1023.6	913.59	782.75	-0.22273	167.99	2108	2.8497	0.0021882	0.99781	0.0043764	0.0076948	FALSE
GUIDES_sg1199	EXOSC5	GCACCACGGTGATGGAGGTG	908.52/870.29	1393.8/1236.9	889.41	1315.3	0.56399	730.75	2051.1	9.4046	1	2.6122e-21	5.2244e-21	5.8348e-20	TRUE
GUIDES_sg1200	EXOSC5	TGGATGCAGGTGTGCCCATG	668.05/655.57	1356.4/2563.9	661.81	1960.1	1.565	77.98	1517.8	33.326	1	8.1854e-244	1.6371e-243	5.9421e-241	TRUE
GUIDES_sg1201	EXOSC6	CGACACGGCACACAGCACCT	69.722/41.95	185.31/128.26	55.836	156.78	1.4731	385.64	122.32	9.1274	1	3.5089e-20	7.0179e-20	7.4645e-19	TRUE
GUIDES_sg1202	EXOSC6	GGCCCGCGAAGGGTGCGCGG	194.94/194.11	239.82/466.16	194.52	352.99	0.85636	0.34282	436.02	7.5889	1	1.6129e-14	3.2257e-14	2.1783e-13	TRUE
GUIDES_sg1203	EXOSC6	CAAGGGCTCGGCCTACCTGG	58.339/64.703	0/59.195	61.521	29.597	-1.0309	20.252	135.01	2.7474	0.0030033	0.997	0.0060066	0.010296	FALSE
GUIDES_sg1204	EXOSC6	GACACCTCGAGCTGCGCGCG	808.92/728.8	1421.8/1071.7	768.86	1246.7	0.69663	3209.6	1768.3	11.364	1	3.1567e-30	6.3133e-30	1.1866e-28	TRUE
GUIDES_sg1205	EXOSC6	TCGGCCTACCTGGAGGCGGG	56.205/50.483	73.191/113.46	53.344	93.324	0.79551	16.37	116.77	3.6999	0.99989	0.00010785	0.00021569	0.00046214	TRUE
GUIDES_sg1206	EXOSC6	GTACATCTCCACGCCCGCGT	22.766/16.354	0/884.22	19.56	442.11	4.4298	20.563	42.048	65.164	1	0	0	0	TRUE
GUIDES_sg1207	EXOSC7	GGGTCACACAGACATCTTGG	103.16/110.92	110.57/224.45	107.04	167.51	0.64123	30.104	237.3	3.9252	0.99996	4.3327e-05	8.6654e-05	0.00020018	TRUE
GUIDES_sg1208	EXOSC7	GGTGGATGCTACTCTTCAGG	139.44/130.12	126.14/257.74	134.78	191.94	0.50688	43.497	300.07	3.2998	0.99952	0.00048383	0.00096766	0.0018676	TRUE
GUIDES_sg1209	EXOSC7	GCTCCCGAGGACTAATGCAG	126.64/84.612	141.71/127.02	105.63	134.37	0.34432	883.11	234.11	1.8785	0.96984	0.030159	0.060319	0.083405	TRUE
GUIDES_sg1210	EXOSC7	AGAACCCAGCAGTGCTCCCG	186.4/141.49	401.77/305.84	163.95	353.81	1.105	1008.3	366.32	9.9198	1	1.708e-23	3.416e-23	4.6569e-22	TRUE
GUIDES_sg1211	EXOSC7	GGTAGAGGAGGTGATGACCT	409.08/407.42	490.54/884.22	408.25	687.38	0.75022	1.3904	927.8	9.1638	1	2.504e-20	5.0081e-20	5.3661e-19	TRUE
GUIDES_sg1212	EXOSC7	GATTGGCTATCGGCATGTGG	157.23/122.3	65.405/172.65	139.76	119.03	-0.2299	610.21	311.37	1.1751	0.11998	0.88002	0.23996	0.28987	FALSE
GUIDES_sg1213	EXOSC8	CTGCACATTTGCTTTGCTAG	625.37/620.01	819.12/556.18	622.69	687.65	0.14295	14.325	1426.4	1.7201	0.95729	0.042711	0.085422	0.11312	TRUE
GUIDES_sg1214	EXOSC8	CGCTAGCAAAGCAAATGTGC	377.07/338.45	127.7/437.79	357.76	282.75	-0.33842	745.82	811.05	2.634	0.0042192	0.99578	0.0084384	0.013762	FALSE
GUIDES_sg1215	EXOSC8	CTCATTTGCCTCGACTACGA	251.14/250.28	295.88/531.52	250.71	413.7	0.7203	0.37132	564.61	6.8593	1	3.4597e-12	6.9194e-12	3.553e-11	TRUE
GUIDES_sg1216	EXOSC8	AAAGAGAACTGCCGTCCTGA	633.9/540.38	325.47/765.83	587.14	545.65	-0.10554	4373.4	1343.5	1.132	0.12882	0.87118	0.25764	0.30841	FALSE
GUIDES_sg1217	EXOSC8	GAGGACTTATGCATTTCTCC	311.62/286.54	0/263.91	299.08	131.96	-1.1744	314.33	675.76	6.429	6.4213e-11	1	1.2843e-10	5.8566e-10	FALSE
GUIDES_sg1218	EXOSC8	ACAGCAAAGGAAGTTGCAAC	364.26/330.63	861.17/1081.5	347.45	971.35	1.4805	565.72	787.23	22.237	1	7.6032e-110	1.5206e-109	1.6983e-107	TRUE
GUIDES_sg1219	EXOSC9	TGACACAAATGGGCATGTGG	221.26/196.95	305.22/620.31	209.11	462.77	1.1423	295.43	469.34	11.709	1	5.7497e-32	1.1499e-31	2.2832e-30	TRUE
GUIDES_sg1220	EXOSC9	AACTGACACAAATGGGCATG	1026.6/1034.5	1062.1/1220.9	1030.6	1141.5	0.1473	31.332	2383.4	2.2714	0.98844	0.011561	0.023121	0.034832	TRUE
GUIDES_sg1221	EXOSC9	TGAACGAGAAGAACGTGTGA	482.36/516.92	680.52/1712.9	499.64	1196.7	1.2585	596.88	1139.8	20.648	1	5.0842e-95	1.0168e-94	9.7608e-93	TRUE
GUIDES_sg1222	EXOSC9	CTGAGATGCAGTAAAATCGC	350.75/358.36	640.04/706.64	354.55	673.34	0.92341	28.962	803.64	11.245	1	1.2224e-29	2.4448e-29	4.1637e-28	TRUE
GUIDES_sg1223	EXOSC9	GGTGAAGTTGAATCGACTCA	342.21/317.83	700.77/723.9	330.02	712.34	1.1077	297.2	747.03	13.988	1	9.229e-45	1.8458e-44	5.191e-43	TRUE
GUIDES_sg1224	EXOSC9	CGAGAAGAACGTGTGATGGA	344.34/304.32	819.12/3546.8	324.33	2182.9	2.747	800.96	733.92	68.606	1	0	0	0	TRUE
GUIDES_sg1225	EYA1	TTGGCAACTGGTGTACGGGG	421.18/323.52	93.436/156.62	372.35	125.03	-1.5668	4769.1	844.75	8.5093	8.747e-18	1	1.7494e-17	1.5312e-16	FALSE
GUIDES_sg1226	EYA1	GGCCAGTGTCAACCAGGAGT	470.27/455.77	878.3/932.32	463.02	905.31	0.96582	105.17	1054.8	13.619	1	1.5531e-42	3.1063e-42	8.2186e-41	TRUE
GUIDES_sg1227	EYA1	AACTGGTGTACGGGGCGGTG	760.54/892.34	1002.9/496.99	826.44	749.93	-0.13997	8684.8	1903.3	1.7536	0.039746	0.96025	0.079492	0.10586	FALSE
GUIDES_sg1228	EYA1	TCTCTTTTACCCGTCTGTAG	474.54/495.58	622.91/365.03	485.06	493.97	0.026203	221.47	1105.9	0.26789	0.60561	0.39439	0.78879	0.83017	TRUE
GUIDES_sg1229	EYA1	CAATTCCTAACCCATACAGC	523.63/519.05	1057.4/164.02	521.34	610.7	0.22784	10.49	1190.3	2.5902	0.9952	0.0047959	0.0095918	0.015573	TRUE
GUIDES_sg1230	EYA1	TCAAAGGTTTGGAAGAAAAG	497.3/541.8	1111.9/860.79	519.55	986.34	0.9235	989.95	1186.1	13.554	1	3.7677e-42	7.5354e-42	1.9802e-40	TRUE
GUIDES_sg1231	EYA2	CGGCAGAAAAGCTGTCTACG	753.43/716	437.59/530.29	734.71	483.94	-0.60134	700.34	1688.3	6.1033	5.1954e-10	1	1.0391e-09	4.4322e-09	FALSE
GUIDES_sg1232	EYA2	CTGATGAGACGTCATCAACG	673.03/622.15	647.82/402.03	647.59	524.93	-0.30245	1294.7	1484.5	3.1836	0.00072725	0.99927	0.0014545	0.0027231	FALSE
GUIDES_sg1233	EYA2	CAGGGCAGGAATTAGTTGAG	800.38/786.39	661.84/1359	793.39	1010.4	0.34847	97.859	1825.8	5.0794	1	1.8931e-07	3.7862e-07	1.2025e-06	TRUE
GUIDES_sg1234	EYA2	CAATAGGAAACACAGACCCC	535.01/536.82	378.42/670.87	535.92	524.64	-0.030613	1.6416	1224.2	0.3222	0.37365	0.62635	0.7473	0.79095	FALSE
GUIDES_sg1235	EYA2	GACGTCTCATCAGATGACAA	506.55/519.05	468.74/240.48	512.8	354.61	-0.53092	78.055	1170.4	4.624	1.8817e-06	1	3.7634e-06	1.0393e-05	FALSE
GUIDES_sg1236	EYA2	GGCAGGAATTAGTTGAGTGG	742.76/622.86	1266.1/913.82	682.81	1089.9	0.67391	7187.8	1566.8	10.285	1	4.0985e-25	8.197e-25	1.1696e-23	TRUE
GUIDES_sg1237	EYA3	TCATCTGTGGGTGTTCAGGG	528.61/565.26	451.61/579.62	546.94	515.61	-0.084931	671.83	1249.8	0.88609	0.18778	0.81222	0.37557	0.43249	FALSE
GUIDES_sg1238	EYA3	GGAGTGTGACCAGGTACATG	636.04/617.17	521.68/365.03	626.6	443.36	-0.49813	178.01	1435.5	4.8364	6.6098e-07	1	1.322e-06	3.8521e-06	FALSE
GUIDES_sg1239	EYA3	GAACACCCACAGATGAACCA	225.53/192.69	163.51/241.71	209.11	202.61	-0.045313	539.32	469.34	0.29988	0.38214	0.61786	0.76427	0.80744	FALSE
GUIDES_sg1240	EYA3	GATGTGGCTTCTGATGACAA	643.15/604.37	172.86/541.39	623.76	357.12	-0.80286	752	1428.9	7.0538	8.7027e-13	1	1.7405e-12	9.4425e-12	FALSE
GUIDES_sg1241	EYA3	GATGGTTTCAGTGGCTCAGG	519.36/522.6	161.96/191.15	520.98	176.55	-1.5558	5.2598	1189.4	9.9869	8.6945e-24	1	1.7389e-23	2.3874e-22	FALSE
GUIDES_sg1242	EYA3	GATTGGCTCAGGTTTAACAA	299.52/317.12	563.73/138.12	308.32	350.93	0.18617	154.81	697.03	1.6138	0.94671	0.053286	0.10657	0.13797	TRUE
GUIDES_sg1243	EYA4	GCCATCAGTTGCAAAACTGT	748.45/805.59	864.28/753.5	777.02	808.89	0.057922	1632.7	1787.4	0.75387	0.77454	0.22546	0.45093	0.51288	TRUE
GUIDES_sg1244	EYA4	TTACACCTGTTGGCAAACAA	339.36/365.47	31.145/82.626	352.41	56.886	-2.6101	340.72	798.71	10.457	6.8056e-26	1	1.3611e-25	1.9861e-24	FALSE
GUIDES_sg1245	EYA4	TTGCCAACAGGTGTAAGAGG	591.22/538.25	696.1/952.05	564.73	824.07	0.54441	1402.9	1291.3	7.2172	1	2.6543e-13	5.3085e-13	3.1539e-12	TRUE
GUIDES_sg1246	EYA4	TCCAAGGGTTACAGCCATGG	537.86/580.2	714.78/685.67	559.03	700.23	0.32439	896.28	1278	3.9498	0.99996	3.9103e-05	7.8205e-05	0.00018091	TRUE
GUIDES_sg1247	EYA4	GTTCTACTCTATAGTTTAGG	293.83/274.46	563.73/191.15	284.14	377.44	0.40838	187.68	641.39	3.6839	0.99989	0.00011486	0.00022971	0.00049145	TRUE
GUIDES_sg1248	EYA4	TGTAACCCTTGGACTCCGCA	479.52/504.12	306.78/278.71	491.82	292.74	-0.74649	302.53	1121.6	5.9441	1.3897e-09	1	2.7794e-09	1.1379e-08	FALSE
GUIDES_sg1249	EZH1	TTGGTAGTTGTACACTTGTG	734.93/717.42	546.6/436.56	726.18	491.58	-0.56195	153.23	1668.3	5.7436	4.6338e-09	1	9.2676e-09	3.5223e-08	FALSE
GUIDES_sg1250	EZH1	GGATTGGGATCTTTGCCAAG	630.35/576.64	587.09/485.89	603.49	536.49	-0.16949	1442.1	1381.6	1.8026	0.035722	0.96428	0.071445	0.096706	FALSE
GUIDES_sg1251	EZH1	TGGCAAAGATCCCAATCCGA	256.12/245.3	327.03/131.96	250.71	229.49	-0.12707	58.527	564.62	0.89316	0.18589	0.81411	0.37177	0.42839	FALSE
GUIDES_sg1252	EZH1	GGGTTCATGAGCTCATCTGT	303.08/243.88	177.53/389.7	273.48	283.61	0.052303	1752.1	616.89	0.408	0.65836	0.34164	0.68328	0.73545	TRUE
GUIDES_sg1253	EZH1	GGCAGGTGCTGTCACAGGGG	428.29/351.96	725.69/429.16	390.13	577.42	0.56449	2913.6	885.86	6.2929	1	1.5578e-10	3.1157e-10	1.3749e-09	TRUE
GUIDES_sg1254	EZH1	GCCAAGAGGGCAATTCAAGC	375.65/406.71	417.35/538.92	391.18	478.13	0.28892	482.35	888.29	2.9176	0.99824	0.0017637	0.0035274	0.0063107	TRUE
GUIDES_sg1255	EZH2	GCAAGAACTGCAGTATTCAG	212.01/174.2	359.73/345.3	193.11	352.52	0.86492	714.86	432.79	7.6626	1	9.1112e-15	1.8222e-14	1.2443e-13	TRUE
GUIDES_sg1256	EZH2	ATTGCTGGCACCATCTGACG	261.81/210.46	82.535/478.49	236.14	280.51	0.24747	1318.5	531.2	1.9253	0.9729	0.027096	0.054191	0.076073	TRUE
GUIDES_sg1257	EZH2	GTTAACGGTGATCACAGGAT	116.68/128.7	275.64/1027.3	122.69	651.46	2.3992	72.209	272.67	32.022	1	2.7022e-225	5.4044e-225	1.9022e-222	TRUE
GUIDES_sg1258	EZH2	CATCTGACGTGGCAGGCTGG	281.73/287.97	437.59/482.19	284.85	459.89	0.68917	19.407	643.02	6.9028	1	2.5488e-12	5.0977e-12	2.648e-11	TRUE
GUIDES_sg1259	EZH2	AACGAATTTTGTTACCCTTG	746.31/754.4	658.72/880.52	750.36	769.62	0.036529	32.678	1724.9	0.46392	0.67865	0.32135	0.64271	0.6993	TRUE
GUIDES_sg1260	EZH2	TGATGGTTAACGGTGATCAC	247.59/255.26	369.07/525.35	251.42	447.21	0.82835	29.435	566.24	8.2279	1	9.5228e-17	1.9046e-16	1.5645e-15	TRUE
GUIDES_sg1261	FAM175A	TACTGCTCGGCTAAAACCAG	208.46/192.69	179.09/19.732	200.57	99.409	-1.0054	124.31	449.83	4.7698	9.2218e-07	1	1.8444e-06	5.2999e-06	FALSE
GUIDES_sg1262	FAM175A	GTGTTAATAGCAGAAAAACA	124.5/98.832	45.161/122.09	111.67	83.625	-0.41293	329.52	247.75	1.7816	0.037404	0.9626	0.074808	0.10016	FALSE
GUIDES_sg1263	FAM175A	TGATCTGATCTGAATGACGA	330.83/347.69	524.8/166.49	339.26	345.64	0.026815	142.23	768.34	0.23029	0.59107	0.40893	0.81786	0.85906	TRUE
GUIDES_sg1264	FAM175A	AGATCATGACGTTTAGAGAG	522.92/574.51	571.52/463.69	548.71	517.6	-0.084044	1330.8	1254	0.87849	0.18984	0.81016	0.37968	0.43689	FALSE
GUIDES_sg1265	FAM175A	GCTAAAACCAGTGGACATAC	198.5/179.89	0/62.894	189.19	31.447	-2.5513	173.09	423.85	7.6621	9.1444e-15	1	1.8289e-14	1.2481e-13	FALSE
GUIDES_sg1266	FAM175A	TTGTTCAGACATGCCCAGAT	628.21/669.07	859.61/854.62	648.64	857.12	0.40153	834.87	1487	5.4063	1	3.2178e-08	6.4355e-08	2.2727e-07	TRUE
GUIDES_sg1267	FAM175B	TAAGAAGACAAATCACTCAG	451.06/439.41	250.72/421.76	445.24	336.24	-0.40403	67.828	1013.5	3.4237	0.00030886	0.99969	0.00061771	0.0012317	FALSE
GUIDES_sg1268	FAM175B	GTGAAGAACCTGCTCTCTGT	350.03/371.16	411.12/176.35	360.59	293.73	-0.29496	223.04	817.6	2.3383	0.0096861	0.99031	0.019372	0.02981	FALSE
GUIDES_sg1269	FAM175B	GCAGATGTCCTACAGAGAGC	488.06/490.61	781.75/789.26	489.33	785.51	0.6817	3.2542	1115.8	8.8663	1	3.78e-19	7.56e-19	7.4987e-18	TRUE
GUIDES_sg1270	FAM175B	CACATATTCTAAAGCGTGAG	559.91/536.82	574.63/1229.5	548.37	902.08	0.71708	266.55	1253.2	9.9918	1	8.2754e-24	1.6551e-23	2.275e-22	TRUE
GUIDES_sg1271	FAM175B	TCACTCGCTATTCCCAATCT	456.75/530.42	915.67/816.39	493.59	866.03	0.80986	2713.8	1125.7	11.101	1	6.2365e-29	1.2473e-28	2.0936e-27	TRUE
GUIDES_sg1272	FAM175B	GCGAGTTGTTGAATCTTGTC	569.87/602.24	337.93/445.19	586.06	391.56	-0.58058	523.75	1341	5.3113	5.4416e-08	1	1.0883e-07	3.663e-07	FALSE
GUIDES_sg1273	FBL	TAATGAGGTCACGGCCAGAG	278.89/234.64	65.405/447.66	256.76	256.53	-0.0012929	979.07	578.5	0.0095995	0.49617	0.50383	0.99234	0.99493	FALSE
GUIDES_sg1274	FBL	CCAGATCCACATCAAACCGG	25.612/21.331	0/1.2332	23.472	0.61661	-3.9201	9.1657	50.622	3.5777	0.00017328	0.99983	0.00034657	0.00072385	FALSE
GUIDES_sg1275	FBL	CACACCTTCCTGCGTAATGG	281.73/246.73	490.54/239.25	264.23	364.89	0.46417	612.83	595.64	4.1245	0.99998	1.8577e-05	3.7154e-05	8.9106e-05	TRUE
GUIDES_sg1276	FBL	CCAGTCGGGGAAGAATGTGA	216.28/211.17	337.93/218.28	213.73	278.1	0.37829	13.041	479.9	2.9386	0.99835	0.0016483	0.0032966	0.0059337	TRUE
GUIDES_sg1277	FBL	GTGTCCTCCATTACGCAGGA	336.52/297.21	464.06/889.15	316.86	676.61	1.0921	772.57	716.71	13.438	1	1.8167e-41	3.6333e-41	9.3158e-40	TRUE
GUIDES_sg1278	FBL	AGGTAGAGAACCTTAGCCCC	97.469/76.08	102.78/130.72	86.774	116.75	0.42386	228.75	191.63	2.1654	0.98482	0.015178	0.030355	0.045168	TRUE
GUIDES_sg1279	FBRSL1	AGAGCCGGACAATGGCAAGG	352.17/397.46	362.84/681.97	374.82	522.41	0.47791	1025.8	850.45	5.061	1	2.0852e-07	4.1703e-07	1.322e-06	TRUE
GUIDES_sg1280	FBRSL1	TCCACGGACTTGGGCCACGG	620.39/647.74	633.81/1174	634.06	903.92	0.51088	374.22	1453	7.0795	1	7.2345e-13	1.4469e-12	8.0043e-12	TRUE
GUIDES_sg1281	FBRSL1	GTCGGTTCCAGGCCTCATGG	625.37/612.9	450.05/589.48	619.13	519.77	-0.25195	77.661	1418.1	2.6388	0.0041606	0.99584	0.0083211	0.01358	FALSE
GUIDES_sg1282	FBRSL1	CTGAGCAGCCACGCCTTTGG	1051.5/1014.6	1409.3/1588.4	1033.1	1498.9	0.53648	680.56	2389.2	9.5291	1	7.9356e-22	1.5871e-21	1.802e-20	TRUE
GUIDES_sg1283	FBRSL1	TGAGGGTCCAAATGGGTTGG	1114.1/956.33	708.56/1047	1035.2	877.78	-0.23777	12451	2394.3	3.2177	0.00064602	0.99935	0.001292	0.0024307	FALSE
GUIDES_sg1284	FBRSL1	AGCAGACCGAGCACCTTTGG	816.75/826.92	889.2/952.05	821.83	920.62	0.16358	51.767	1892.5	2.2709	0.98842	0.011577	0.023154	0.034877	TRUE
GUIDES_sg1285	FOXA1	ATGAACACCATGACTACGAG	393.43/391.06	579.3/686.91	392.25	633.1	0.68928	2.8066	890.77	8.07	1	3.5139e-16	7.0277e-16	5.5228e-15	TRUE
GUIDES_sg1286	FOXA1	GCTCATGCACGGGTTCATGG	465.29/465.01	674.3/1033.4	465.15	853.87	0.87491	0.038999	1059.7	11.941	1	3.6128e-33	7.2256e-33	1.475e-31	TRUE
GUIDES_sg1287	FOXA1	GAATGGCCTGGGCCCCTACG	705.76/706.76	741.26/607.98	706.26	674.62	-0.06603	0.49843	1621.7	0.78571	0.21602	0.78398	0.43204	0.49226	FALSE
GUIDES_sg1288	FOXA1	CAGCTACTACGCAGACACGC	103.87/108.08	37.374/160.32	105.97	98.847	-0.099471	8.836	234.89	0.46503	0.32096	0.67904	0.64191	0.6985	FALSE
GUIDES_sg1289	FOXA1	GATGTTAGGAACTGTGAAGA	704.34/718.14	266.29/722.67	711.24	494.48	-0.52353	95.189	1633.3	5.3633	4.0853e-08	1	8.1707e-08	2.844e-07	FALSE
GUIDES_sg1290	FOXA1	AAGGGCATGAAACCAGCGAC	663.78/641.34	1185.1/426.7	652.56	805.89	0.30404	251.78	1496.2	3.9638	0.99996	3.6876e-05	7.3752e-05	0.00017105	TRUE
GUIDES_sg1291	FOXO1	GGGTGACAGCAACAGCTCGG	231.93/197.66	408/225.68	214.8	316.84	0.55862	587.16	482.35	4.6462	1	1.6904e-06	3.3808e-06	9.3673e-06	TRUE
GUIDES_sg1292	FOXO1	GGTGGCGCAAACGAGTAGCA	400.55/389.64	186.87/168.95	395.09	177.91	-1.1466	59.468	897.35	7.2501	2.0822e-13	1	4.1645e-13	2.4869e-12	FALSE
GUIDES_sg1293	FOXO1	GCCATTGCAGCTGCTCACGG	392.72/390.35	759.95/268.84	391.54	514.39	0.39285	2.8056	889.12	4.1202	0.99998	1.8926e-05	3.7853e-05	9.056e-05	TRUE
GUIDES_sg1294	FOXO1	TAAGGGTGACAGCAACAGCT	537.86/524.74	554.39/172.65	531.3	363.52	-0.54624	86.084	1213.4	4.8165	7.3054e-07	1	1.4611e-06	4.2184e-06	FALSE
GUIDES_sg1295	FOXO1	CGGGACGAGCTGCTCTTGCG	645.29/637.08	490.54/591.95	641.18	541.24	-0.24404	33.691	1469.6	2.607	0.0045669	0.99543	0.0091338	0.014856	FALSE
GUIDES_sg1296	FOXO1	CACGAATGAACTTGCTGTGT	630.35/653.43	1395.3/842.29	641.89	1118.8	0.8006	266.47	1471.2	12.434	1	8.5816e-36	1.7163e-35	3.6848e-34	TRUE
GUIDES_sg1297	FOXP1	TCCGACGCAACGCGGCCACG	699.36/684.72	415.79/1298.6	692.04	857.19	0.30836	107.17	1588.4	4.1438	0.99998	1.7081e-05	3.4162e-05	8.3131e-05	TRUE
GUIDES_sg1298	FOXP1	TGCTTACTTCCGACGCAACG	597.62/641.34	685.2/926.15	619.48	805.67	0.3786	955.93	1418.9	4.9429	1	3.8483e-07	7.6966e-07	2.3712e-06	TRUE
GUIDES_sg1299	FOXP1	TGCATTGAGAGGTGTGCAGT	754.85/775.02	649.38/1239.4	764.93	944.39	0.30368	203.35	1759.1	4.2786	0.99999	9.4017e-06	1.8803e-05	4.7644e-05	TRUE
GUIDES_sg1300	FOXP1	TCCACGTGGCCGCGTTGCGT	808.92/797.77	914.11/896.55	803.35	905.33	0.17223	62.171	1849.1	2.3718	0.99115	0.0088516	0.017703	0.027394	TRUE
GUIDES_sg1301	FOXP1	TGCATGTTTTTAATAAGGGA	431.85/391.06	175.97/184.98	411.46	180.48	-1.1845	831.82	935.22	7.553	2.1275e-14	1	4.255e-14	2.8387e-13	FALSE
GUIDES_sg1302	FOXP1	ATTAAAGATGCATATGTAAA	706.47/674.76	775.52/1014.9	690.62	895.23	0.3739	502.73	1585.1	5.1393	1	1.3786e-07	2.7572e-07	8.8076e-07	TRUE
GUIDES_sg1303	FOXP2	TCAGGCGTAATGCAGCAACT	965.44/1065.8	378.42/382.3	1015.6	380.36	-1.4146	5038.7	2348.1	13.11	1.4441e-39	1	2.8883e-39	7.0626e-38	FALSE
GUIDES_sg1304	FOXP2	CTATCATGGAGTCATCTGAC	505.13/474.96	527.91/582.08	490.05	555	0.17921	455	1117.5	1.9429	0.97399	0.026014	0.052029	0.073473	TRUE
GUIDES_sg1305	FOXP2	CTCGAACAAAACACTTGTGC	172.17/169.93	90.321/209.65	171.05	149.98	-0.18845	2.5008	382.5	1.0772	0.14068	0.85932	0.28137	0.3345	FALSE
GUIDES_sg1306	FOXP2	CACTTAATGAAATTTACAGC	217.7/194.11	213.35/345.3	205.91	279.32	0.43811	278.35	462.02	3.4156	0.99968	0.00031822	0.00063644	0.0012673	TRUE
GUIDES_sg1307	FOXP2	TTACTTATGCAACTCTCATA	196.36/166.38	140.15/346.54	181.37	243.34	0.42205	449.43	406.01	3.0757	0.99895	0.00105	0.0021	0.0038834	TRUE
GUIDES_sg1308	FOXP2	ATGAGAGTTGCATAAGTAAA	557.78/432.3	289.65/649.91	495.04	469.78	-0.075405	7872	1129.1	0.75175	0.2261	0.7739	0.4522	0.51418	FALSE
GUIDES_sg1309	FOXP3	CTTGAGGGAGAAGACCCCAG	286.72/225.39	446.93/257.74	256.06	352.34	0.45898	1880.1	576.87	4.0088	0.99997	3.0513e-05	6.1026e-05	0.00014291	TRUE
GUIDES_sg1310	FOXP3	ACTGTACCATCTCTCTCTGG	731.37/661.25	940.59/548.78	696.31	744.69	0.096763	2458.4	1598.4	1.2099	0.88685	0.11315	0.2263	0.27423	TRUE
GUIDES_sg1311	FOXP3	ACAGCCTGTTTGCTGTCCGG	650.27/664.81	392.43/716.5	657.54	554.47	-0.24556	105.72	1507.8	2.6544	0.0039724	0.99603	0.0079449	0.013028	FALSE
GUIDES_sg1312	FOXP3	TCCCAAATCCCAGTGCACCC	402.68/435.86	789.53/642.51	419.27	716.02	0.7707	550.34	953.32	9.6111	1	3.5882e-22	7.1765e-22	8.3258e-21	TRUE
GUIDES_sg1313	FOXP3	TCATGGCTGGGCTCTCCAGG	467.42/478.52	168.18/138.12	472.97	153.15	-1.6204	61.559	1077.9	9.7415	1.0032e-22	1	2.0065e-22	2.5033e-21	FALSE
GUIDES_sg1314	FOXP3	ATGTCTCCTCCAGAGAGAGA	427.58/376.84	414.23/261.44	402.21	337.84	-0.25095	1287.2	913.82	2.1295	0.016605	0.9834	0.03321	0.048882	FALSE
GUIDES_sg1315	FOXP4	AGAACGTCAAGGGTGCCGTG	614.69/598.68	573.07/453.83	606.69	513.45	-0.2403	128.18	1389.1	2.5017	0.00618	0.99382	0.01236	0.019837	FALSE
GUIDES_sg1316	FOXP4	ACGAGCGGGAGTATCAGAAG	416.91/447.95	513.9/742.4	432.43	628.15	0.53761	481.58	983.81	6.24	1	2.1883e-10	4.3765e-10	1.9161e-09	TRUE
GUIDES_sg1317	FOXP4	CCGCTCGTCCACAGTCCACA	618.96/583.75	479.64/550.02	601.36	514.83	-0.22373	619.93	1376.6	2.3321	0.0098465	0.99015	0.019693	0.030276	FALSE
GUIDES_sg1318	FOXP4	TCCGCAGAAACACTGCCACC	720.7/676.18	1032.5/442.73	698.44	737.6	0.078581	990.84	1603.4	0.97782	0.83592	0.16408	0.32816	0.38331	TRUE
GUIDES_sg1319	FOXP4	GCGGAAATAGGCGAACATCC	533.59/485.63	736.59/150.45	509.61	443.52	-0.19997	1150	1163	1.938	0.026313	0.97369	0.052626	0.073983	FALSE
GUIDES_sg1320	FOXP4	AGATCTATAACTGGTTCACC	442.52/512.65	476.52/321.87	477.59	399.2	-0.25807	2458.8	1088.6	2.3759	0.0087534	0.99125	0.017507	0.027108	FALSE
GUIDES_sg1321	FXR1	ACAGTACTAACCGTCGTAGG	987.5/1050.9	982.63/1093.9	1019.2	1038.3	0.0267	2009.7	2356.5	0.39257	0.65268	0.34732	0.69464	0.74558	TRUE
GUIDES_sg1322	FXR1	GTAGGCGGTCTCGTAGACGA	745.6/669.79	501.44/308.31	707.69	404.87	-0.80413	2874	1625	7.512	2.912e-14	1	5.8241e-14	3.8111e-13	FALSE
GUIDES_sg1323	FXR1	ATCACAGTACTAACCGTCGT	1288.4/1202.3	1121.2/1667.3	1245.4	1394.3	0.16279	3706.3	2890.5	2.7692	0.99719	0.0028094	0.0056188	0.0096944	TRUE
GUIDES_sg1324	FXR1	GTTGGCACTAAAGAAAGCAT	496.59/418.79	171.3/511.79	457.69	341.54	-0.42124	3026.4	1042.4	3.5975	0.00016064	0.99984	0.00032127	0.00067223	FALSE
GUIDES_sg1325	FXR1	AGAAAGCATTGGAAATGTGC	233.36/226.11	216.46/307.07	229.73	261.77	0.18757	26.284	516.53	1.4096	0.92066	0.079336	0.15867	0.19922	TRUE
GUIDES_sg1326	FXR1	TTAGTGCCAACAAATACAAA	197.07/189.13	484.31/212.11	193.1	348.21	0.84728	31.518	432.78	7.456	1	4.4586e-14	8.9172e-14	5.6908e-13	TRUE
GUIDES_sg1327	FXR2	TGACAAGAAGAACCCCAGGG	717.86/689.69	1230.2/829.96	703.77	1030.1	0.54895	396.52	1615.9	8.118	1	2.3703e-16	4.7407e-16	3.7534e-15	TRUE
GUIDES_sg1328	FXR2	TGGTGTGGTGAGGGTTCGAG	674.46/625.7	1110.3/695.54	650.08	902.93	0.47338	1188.5	1490.4	6.5498	1	2.881e-11	5.762e-11	2.7395e-10	TRUE
GUIDES_sg1329	FXR2	TGGATAAATCTGGTGTGGTG	922.04/940.69	861.17/1624.2	931.36	1242.7	0.41563	173.8	2149.8	6.714	1	9.4692e-12	1.8938e-11	9.5806e-11	TRUE
GUIDES_sg1330	FXR2	GCAGTTTGGTGCGCAGGCTT	850.9/900.16	1196/637.58	875.53	916.78	0.066347	1213.3	2018.5	0.91816	0.82073	0.17927	0.35854	0.41412	TRUE
GUIDES_sg1331	FXR2	GGTGATACTCCAGCAAAGCC	503.71/496.3	470.29/862.02	500	666.16	0.41321	27.473	1140.6	4.9198	1	4.3324e-07	8.6648e-07	2.6654e-06	TRUE
GUIDES_sg1332	FXR2	ATGGTTCCCTTCATTTTTGT	543.55/519.76	311.45/458.76	531.65	385.11	-0.4642	282.98	1214.2	4.2056	1.3021e-05	0.99999	2.6041e-05	6.4478e-05	FALSE
GUIDES_sg1333	G2E3	GCCATTTCTTTAGTTCACGG	296.68/317.12	180.64/228.15	306.9	204.39	-0.58405	208.93	693.75	3.8916	4.9791e-05	0.99995	9.9582e-05	0.00022827	FALSE
GUIDES_sg1334	G2E3	TAGAGACAAGTTCTTTGACA	596.91/548.2	189.99/1261.6	572.55	725.79	0.3416	1186.2	1309.5	4.2345	0.99999	1.1453e-05	2.2905e-05	5.7636e-05	TRUE
GUIDES_sg1335	G2E3	TGATGTTTCAGACTTTGATG	297.39/324.23	412.68/453.83	310.81	433.25	0.47787	360.2	702.76	4.6188	1	1.9294e-06	3.8588e-06	1.0636e-05	TRUE
GUIDES_sg1336	G2E3	GTACTGTAAAAAGCTCACTA	154.39/114.48	370.63/64.128	134.43	217.38	0.68928	796.41	299.27	4.7948	1	8.1403e-07	1.6281e-06	4.6842e-06	TRUE
GUIDES_sg1337	G2E3	TTAGAAAAGAAACCAGGTGA	468.85/435.86	618.23/827.49	452.35	722.86	0.67508	544.12	1030	8.4288	1	1.7461e-17	3.4922e-17	2.9702e-16	TRUE
GUIDES_sg1338	G2E3	TGAGACATCCAATTAACTCA	366.4/354.09	375.3/151.69	360.24	263.49	-0.44974	75.735	816.79	3.3853	0.00035549	0.99964	0.00071097	0.0014121	FALSE
GUIDES_sg1339	GADD45A	CACTGTCGGGGTGTACGAAG	535.01/463.59	412.68/813.93	499.3	613.3	0.29615	2550.7	1139	3.3779	0.99963	0.00036521	0.00073042	0.001449	TRUE
GUIDES_sg1340	GADD45A	CAGTGATTAATCTCCCTGAA	541.41/501.27	523.24/598.11	521.34	560.68	0.10474	805.71	1190.3	1.1401	0.87288	0.12712	0.25425	0.30456	TRUE
GUIDES_sg1341	GADD45A	AGTCAGCGCACGATCACTGT	673.75/679.03	1281.6/262.68	676.39	772.15	0.19077	13.959	1551.8	2.431	0.99247	0.0075281	0.015056	0.023693	TRUE
GUIDES_sg1342	GADD45A	ACTTTGGAGGAATTCTCGGC	309.48/295.08	717.9/287.34	302.28	502.62	0.73169	103.77	683.12	7.6652	1	8.9285e-15	1.7857e-14	1.2208e-13	TRUE
GUIDES_sg1343	GADD45A	CAGTGATCGTGCGCTGACTC	601.18/601.53	496.77/551.25	601.35	524.01	-0.19826	0.061313	1376.6	2.0845	0.018555	0.98144	0.03711	0.05413	FALSE
GUIDES_sg1344	GADD45A	TATGACTTTGGAGGAATTCT	619.67/631.39	555.94/902.72	625.53	729.33	0.22116	68.626	1433	2.742	0.99695	0.0030534	0.0061067	0.01046	TRUE
GUIDES_sg1345	GADD45B	CGAGACCCAGGGCACCACCG	1057.2/1053.7	1105.7/969.31	1055.5	1037.5	-0.024781	6.0506	2442	0.36409	0.3579	0.6421	0.71579	0.76443	FALSE
GUIDES_sg1346	GADD45B	ACGGACGCCTGGAAGAGCCA	557.07/600.82	903.21/588.25	578.94	745.73	0.36468	957	1324.4	4.5831	1	2.2902e-06	4.5804e-06	1.2571e-05	TRUE
GUIDES_sg1347	GADD45B	CATGACGCTGGAAGAGCTCG	549.24/587.31	727.24/292.27	568.27	509.76	-0.15648	724.5	1299.5	1.6232	0.05227	0.94773	0.10454	0.13549	FALSE
GUIDES_sg1348	GADD45B	GCTCGTGGCGTGCGACAACG	878.64/853.94	817.56/823.79	866.29	820.68	-0.077943	305.1	1996.8	1.0207	0.15369	0.84631	0.30737	0.36049	FALSE
GUIDES_sg1349	GADD45B	CCGTGACCAGGAGACAATGC	388.45/474.25	538.81/508.09	431.35	523.45	0.2786	3680.9	981.31	2.94	0.99836	0.0016411	0.0032823	0.0059088	TRUE
GUIDES_sg1350	GADD45B	CTGCCTCTTGGCCATTGACG	976.11/980.5	1093.2/1011.2	978.31	1052.2	0.10498	9.6417	2260.2	1.5547	0.93999	0.060007	0.12001	0.15461	TRUE
GUIDES_sg1351	GADD45G	ATGACTCTGGAAGAAGTCCG	468.85/406.71	359.73/617.85	437.78	488.79	0.15867	1930.7	996.2	1.6162	0.94697	0.05303	0.10606	0.13737	TRUE
GUIDES_sg1352	GADD45G	CGACATCGACATAGTGCGCG	882.2/916.51	1326.8/701.7	899.36	1014.2	0.17326	588.61	2074.5	2.5225	0.99417	0.0058265	0.011653	0.018752	TRUE
GUIDES_sg1353	GADD45G	TGCGCGTGGGCGATGTGCAG	904.97/916.51	1021.6/1235.7	910.74	1128.6	0.30916	66.635	2101.3	4.7533	1	1.0007e-06	2.0013e-06	5.7411e-06	TRUE
GUIDES_sg1354	GADD45G	CCGGAACTGTGTCCTGGCCG	561.34/627.84	498.32/448.89	594.59	473.61	-0.32757	2211.1	1360.8	3.2794	0.00052011	0.99948	0.0010402	0.0020044	FALSE
GUIDES_sg1355	GADD45G	CAATGTGACCTTCTGTGTGC	688.69/653.43	1206.9/485.89	671.06	846.39	0.33443	621.41	1539.4	4.4686	1	3.9358e-06	7.8716e-06	2.076e-05	TRUE
GUIDES_sg1356	GADD45G	CCGCGGCCAGGACACAGTTC	858.72/974.1	488.98/448.89	916.41	468.94	-0.9651	6656.5	2114.6	9.7309	1.1128e-22	1	2.2257e-22	2.7708e-21	FALSE
GUIDES_sg1357	GATAD1	GTAAGCAGGAAATTCACAGG	438.25/421.64	278.75/283.64	429.95	281.2	-0.61081	138.06	978.05	4.7564	9.855e-07	1	1.971e-06	5.6568e-06	FALSE
GUIDES_sg1358	GATAD1	GAAAAGAAAGTCTCCACCAA	540.7/499.85	830.02/636.34	520.28	733.18	0.49409	834.48	1187.8	6.1776	1	3.2543e-10	6.5087e-10	2.8378e-09	TRUE
GUIDES_sg1359	GATAD1	AGAAGAGTGCAGCACTGACG	362.84/349.82	204/922.45	356.33	563.23	0.65901	84.711	807.75	7.2796	1	1.6736e-13	3.3472e-13	2.0291e-12	TRUE
GUIDES_sg1360	GATAD1	TCTCTGGGGCTAGAGAGGGT	246.16/222.55	113.68/176.35	234.36	145.02	-0.68872	278.75	527.12	3.8913	4.9854e-05	0.99995	9.9708e-05	0.00022851	FALSE
GUIDES_sg1361	GATAD1	AAATTCACAGGAGGTCTGCT	582.68/510.52	811.33/739.93	546.6	775.63	0.50412	2603.8	1249	6.4807	1	4.5659e-11	9.1318e-11	4.2291e-10	TRUE
GUIDES_sg1362	GATAD1	CCCTACTATGCTCAAATCAG	431.14/401.73	367.51/513.02	416.43	440.27	0.080105	432.5	946.75	0.77458	0.78071	0.21929	0.43859	0.49933	TRUE
GUIDES_sg1363	GATAD2A	CAAACTGCAGAACTCAGCCT	274.62/248.86	373.74/827.49	261.74	600.62	1.1952	331.83	589.92	13.952	1	1.5221e-44	3.0442e-44	8.4792e-43	TRUE
GUIDES_sg1364	GATAD2A	CATGTGTGCACAGTGCAAGA	446.08/445.1	758.39/108.52	445.59	433.46	-0.039745	0.479	1014.3	0.38103	0.35159	0.64841	0.70318	0.7535	FALSE
GUIDES_sg1365	GATAD2A	GGTTCGGCCACGACGCCCCG	441.1/529.71	292.77/303.37	485.41	298.07	-0.70168	3926.2	1106.7	5.6312	8.9464e-09	1	1.7893e-08	6.5976e-08	FALSE
GUIDES_sg1366	GATAD2A	GTGTGCAGATTCAGGGACAG	621.1/572.38	325.47/517.95	596.74	421.71	-0.49984	1186.9	1365.9	4.7358	1.0907e-06	1	2.1814e-06	6.2468e-06	FALSE
GUIDES_sg1367	GATAD2A	CAACCAGAAGAAGGCGCTCA	591.93/641.34	672.74/559.88	616.64	616.31	-0.00075977	1221	1412.3	0.008653	0.49655	0.50345	0.9931	0.99493	FALSE
GUIDES_sg1368	GATAD2A	CATGACAACCAACCAGAAGA	187.11/220.42	179.09/35.764	203.76	107.42	-0.91728	554.64	457.13	4.506	3.3032e-06	1	6.6064e-06	1.773e-05	FALSE
GUIDES_sg1369	GATAD2B	AGTGAGGGGTGAAATCTGTG	320.86/291.52	848.71/273.78	306.19	561.24	0.87205	430.55	692.13	9.6946	1	1.589e-22	3.178e-22	3.853e-21	TRUE
GUIDES_sg1370	GATAD2B	AAATGAAGTAAGGGAGCAGG	574.85/615.04	716.34/749.8	594.94	733.07	0.30074	807.35	1361.7	3.7432	0.99991	9.0859e-05	0.00018172	0.00039823	TRUE
GUIDES_sg1371	GATAD2B	CAAAGTTTGAAAGCATGGAG	456.04/472.83	291.21/538.92	464.44	415.06	-0.16178	140.97	1058	1.5179	0.064524	0.93548	0.12905	0.16572	FALSE
GUIDES_sg1372	GATAD2B	ATGTGGGTATGCCACGCTGG	648.13/629.97	320.8/1128.4	639.05	724.6	0.18099	164.98	1464.6	2.2354	0.9873	0.012696	0.025392	0.038022	TRUE
GUIDES_sg1373	GATAD2B	CACTGGAAGCAAGAAAAGAA	165.06/113.76	264.73/61.661	139.41	163.2	0.22579	1315.5	310.57	1.3498	0.91146	0.088538	0.17708	0.22018	TRUE
GUIDES_sg1374	GATAD2B	GCACAGATTTCACCCCTCAC	609/640.63	928.13/582.08	624.82	755.11	0.27284	500.25	1431.4	3.4437	0.99971	0.00028689	0.00057378	0.0011471	TRUE
GUIDES_sg1375	GFI1	CACGTGCGCAGGTCCCACAG	806.79/780.71	783.3/805.3	793.75	794.3	0.0010051	340.11	1826.6	0.012959	0.50517	0.49483	0.98966	0.99342	TRUE
GUIDES_sg1376	GFI1	CCGGTACATTCTCTAAACGG	167.19/155	129.25/184.98	161.1	157.12	-0.035856	74.271	359.84	0.20976	0.41693	0.58307	0.83386	0.87451	FALSE
GUIDES_sg1377	GFI1	CCTGTCAGTACTGTGGCAAG	552.8/526.16	534.14/668.41	539.48	601.27	0.15618	354.84	1232.5	1.7603	0.96082	0.039182	0.078364	0.10445	TRUE
GUIDES_sg1378	GFI1	AGCTTTGACTGTAAGATCTG	535.01/513.36	141.71/540.15	524.19	340.93	-0.61912	234.4	1196.9	5.297	5.8862e-08	1	1.1772e-07	3.9553e-07	FALSE
GUIDES_sg1379	GFI1	CCTCTTGCCACAGTACTGAC	416.91/425.19	504.55/568.52	421.05	536.54	0.34894	34.296	957.45	3.7322	0.99991	9.4917e-05	0.00018983	0.0004133	TRUE
GUIDES_sg1380	GFI1	GCACGGCTTTGTGCTGCTCC	840.22/875.27	882.97/1928.8	857.75	1405.9	0.71218	614.14	1976.8	12.328	1	3.1971e-35	6.3942e-35	1.3602e-33	TRUE
GUIDES_sg1381	GFI1B	GGTTTGGGAATAGAGTGCTA	289.56/277.3	450.05/210.88	283.43	330.47	0.22078	75.169	639.76	1.8596	0.96853	0.031473	0.062945	0.086686	TRUE
GUIDES_sg1382	GFI1B	AGCAGGACCAGAACTTGGCC	796.11/814.12	208.67/684.44	805.12	446.56	-0.84892	162.16	1853.3	8.3291	4.0737e-17	1	8.1474e-17	6.7837e-16	FALSE
GUIDES_sg1383	GFI1B	GACCAACCTCAAACGAGAGC	228.38/219	445.38/405.73	223.69	425.55	0.92482	43.996	502.69	9.0037	1	1.0914e-19	2.1828e-19	2.2239e-18	TRUE
GUIDES_sg1384	GFI1B	CTACCACCAGCCCCGTGTGC	376.36/359.07	395.55/360.1	367.71	377.82	0.039028	149.48	834.04	0.35009	0.63686	0.36314	0.72627	0.77484	TRUE
GUIDES_sg1385	GFI1B	GAGCCTTCTTGCTCTTCACC	551.38/523.31	604.22/1302.3	537.34	953.25	0.82584	393.71	1227.5	11.871	1	8.3738e-33	1.6748e-32	3.3889e-31	TRUE
GUIDES_sg1386	GFI1B	TGCAGGAAGATGAACCGCTC	369.96/421.64	73.191/384.77	395.8	228.98	-0.7869	1335.6	898.97	5.5638	1.3201e-08	1	2.6402e-08	9.5863e-08	FALSE
GUIDES_sg1387	GLYR1	TTCCACTTCCCATGAGACCA	742.04/730.93	621.35/469.86	736.49	545.6	-0.43213	61.725	1692.4	4.64	1.7421e-06	1	3.4842e-06	9.6447e-06	FALSE
GUIDES_sg1388	GLYR1	GGTCAACCATCCGACTCCCA	401.26/418.79	517.01/282.41	410.03	399.71	-0.036672	153.73	931.91	0.33793	0.36771	0.63229	0.73541	0.78387	FALSE
GUIDES_sg1389	GLYR1	CATCCTCAATCAGGGACAGT	811.77/775.02	795.76/611.68	793.39	703.72	-0.1728	675.26	1825.8	2.0986	0.017926	0.98207	0.035851	0.052358	FALSE
GUIDES_sg1390	GLYR1	TGGCCAACTGTCCCTGATTG	1644.2/1744.1	1955.9/1539.1	1694.2	1747.5	0.044696	4997.9	3955.2	0.84813	0.80182	0.19818	0.39637	0.45479	TRUE
GUIDES_sg1391	GLYR1	GTGACCCATTTTTAGCAAGT	520.07/514.07	666.51/489.59	517.07	578.05	0.16054	18.002	1180.3	1.7749	0.96204	0.037957	0.075913	0.10156	TRUE
GUIDES_sg1392	GLYR1	TGGGTCACACAGTGACTGTC	848.05/875.27	742.82/1663.6	861.66	1203.2	0.48123	370.49	1986	7.6644	1	8.9846e-15	1.7969e-14	1.2277e-13	TRUE
GUIDES_sg1393	GSE1	CGGCTTCTCCACATCCAGAG	480.94/433.01	565.29/325.57	456.98	445.43	-0.036847	1148.5	1040.7	0.35798	0.36018	0.63982	0.72035	0.76902	FALSE
GUIDES_sg1394	GSE1	ACTCCTTGACAAACTCTCCG	409.08/413.82	116.79/588.25	411.45	352.52	-0.22242	11.194	935.21	1.927	0.026991	0.97301	0.053983	0.07579	FALSE
GUIDES_sg1395	GSE1	GTCTGCAGAGCAGAACCACA	635.33/612.19	451.61/667.17	623.76	559.39	-0.15687	267.59	1428.9	1.7028	0.044298	0.9557	0.088597	0.1168	FALSE
GUIDES_sg1396	GSE1	GAGACGGCAGGACTGTCCCT	1254.3/1257.1	965.5/1111.1	1255.7	1038.3	-0.27399	3.9263	2914.9	4.0262	2.8346e-05	0.99997	5.6692e-05	0.00013303	FALSE
GUIDES_sg1397	GSE1	GGACGGACGTGTCAACCTTG	841.65/861.05	987.31/1077.8	851.35	1032.6	0.27812	188.25	1961.7	4.0916	0.99998	2.1422e-05	4.2845e-05	0.00010131	TRUE
GUIDES_sg1398	GSE1	TGGACTGCAGCACTGACTCG	1056.5/1006.8	1829.8/1257.9	1031.7	1543.8	0.58109	1234.8	2385.9	10.486	1	5.0272e-26	1.0054e-25	1.4727e-24	TRUE
GUIDES_sg1399	GTF2I	AGCAAGAACCAGACCCCACG	530.74/539.67	761.5/1218.4	535.21	989.96	0.88605	39.826	1222.5	13.006	1	5.6328e-39	1.1266e-38	2.726e-37	TRUE
GUIDES_sg1400	GTF2I	ATCAGCTGAACCAAGCCAGT	271.06/263.08	900.1/423	267.07	661.55	1.3054	31.872	602.16	16.075	1	1.8961e-58	3.7922e-58	2.1075e-56	TRUE
GUIDES_sg1401	GTF2I	GCTGGAACTTCCAACTGGCT	320.86/388.22	260.06/621.55	354.54	440.8	0.31339	2268.3	803.62	3.0429	0.99883	0.0011714	0.0023427	0.0043021	TRUE
GUIDES_sg1402	GTF2I	CTGTGGCTGGAACTTCCAAC	332.25/295.08	155.73/580.85	313.66	368.29	0.23094	690.91	709.33	2.051	0.97987	0.020132	0.040263	0.058523	TRUE
GUIDES_sg1403	GTF2I	CAGCTTGATAAGCCAGCTTC	694.38/679.74	710.11/427.93	687.06	569.02	-0.27152	107.13	1576.8	2.9726	0.0014765	0.99852	0.0029529	0.0053716	FALSE
GUIDES_sg1404	GTF2I	GGGTTCAGTTTTCACTTTGA	320.86/313.56	375.3/194.85	317.21	285.08	-0.1536	26.666	717.52	1.1998	0.11511	0.88489	0.23022	0.27866	FALSE
GUIDES_sg1405	GTF3C4	AAACAGGCAGTCTGTTCCAA	554.93/462.17	191.54/461.23	508.55	326.38	-0.63823	4302.8	1160.5	5.3474	4.4623e-08	1	8.9247e-08	3.0764e-07	FALSE
GUIDES_sg1406	GTF3C4	CAAACTCTGGCAGGACTGGT	461.02/489.19	180.64/321.87	475.1	251.26	-0.91638	396.61	1082.8	6.8026	5.1377e-12	1	1.0275e-11	5.2415e-11	FALSE
GUIDES_sg1407	GTF3C4	CCGGAGCCAAATGTGGCCAT	959.04/931.44	797.32/1488.5	945.24	1142.9	0.2737	380.73	2182.4	4.2313	0.99999	1.1617e-05	2.3234e-05	5.8438e-05	TRUE
GUIDES_sg1408	GTF3C4	GCCTGTTTGCGATCTGTGAA	843.07/834.03	1048/515.49	838.55	781.76	-0.10104	40.846	1931.7	1.2921	0.098166	0.90183	0.19633	0.24167	FALSE
GUIDES_sg1409	GTF3C4	GCCAGAGTTTGATATATAGA	262.53/275.17	126.14/389.7	268.85	257.92	-0.059638	79.896	606.24	0.44381	0.32859	0.67141	0.65718	0.71251	FALSE
GUIDES_sg1410	GTF3C4	ATATCAAACTCTGGCAGGAC	274.62/303.61	355.06/184.98	289.11	270.02	-0.098221	420.13	652.83	0.74731	0.22744	0.77256	0.45488	0.51702	FALSE
GUIDES_sg1411	H1F0	CAAGTATTCAGACATGATCG	723.55/762.93	1085.4/827.49	743.24	956.45	0.36344	775.51	1708.2	5.1587	1	1.243e-07	2.486e-07	7.9591e-07	TRUE
GUIDES_sg1412	H1F0	GGTCTGCTTGAGGACACCGG	347.9/370.44	439.15/77.693	359.17	258.42	-0.47339	254.12	814.31	3.5307	0.00020727	0.99979	0.00041453	0.00084604	FALSE
GUIDES_sg1413	H1F0	CTTCTGAATGGACTGGCGCG	1203.1/1195.9	1594.6/667.17	1199.5	1130.9	-0.084886	25.357	2782	1.3006	0.096704	0.9033	0.19341	0.23893	FALSE
GUIDES_sg1414	H1F0	TATCAAGAGCCACTACAAGG	175.02/140.07	274.08/82.626	157.54	178.35	0.17791	610.59	351.76	1.1094	0.86638	0.13362	0.26724	0.31846	TRUE
GUIDES_sg1415	H1F0	TCATGTCTGAATACTTGGGG	355.73/336.31	403.33/500.69	346.02	452.01	0.38452	188.4	783.95	3.7855	0.99992	7.6705e-05	0.00015341	0.00034018	TRUE
GUIDES_sg1416	H1F0	GGCTAGCCGGAAGGACCCCG	710.74/730.22	361.29/360.1	720.48	360.69	-0.9962	189.78	1655	8.8441	4.614e-19	1	9.228e-19	8.9394e-18	FALSE
GUIDES_sg1417	H1FNT	TGAAGGAAGACACCACGCCG	668.76/646.32	1356.4/519.19	657.54	937.78	0.51151	251.85	1507.8	7.217	1	2.6567e-13	5.3134e-13	3.1552e-12	TRUE
GUIDES_sg1418	H1FNT	AGCCCAAGAAGCCCGCACAG	477.38/452.92	141.71/643.74	465.15	392.73	-0.24361	299.18	1059.7	2.2249	0.013045	0.98695	0.02609	0.039016	FALSE
GUIDES_sg1419	H1FNT	TCCTTGGCTCTGGCACACGG	313.75/388.93	845.59/550.02	351.34	697.81	0.98792	2826	796.23	12.278	1	5.9148e-35	1.183e-34	2.4937e-33	TRUE
GUIDES_sg1420	H1FNT	GTCCTTCCCTGACCTCGGCG	1041.6/1103.5	805.11/838.59	1072.5	821.85	-0.38367	1918.6	2482.3	5.0317	2.4313e-07	1	4.8626e-07	1.5232e-06	FALSE
GUIDES_sg1421	H1FNT	GGAGAAAGCCGGGACGCGCG	739.91/793.5	839.37/448.89	766.71	644.13	-0.25097	1436.1	1763.2	2.9192	0.0017549	0.99825	0.0035097	0.0062813	FALSE
GUIDES_sg1422	H1FNT	GGGCCCAGTGGCGAATCCCG	334.38/389.64	205.56/352.7	362.01	279.13	-0.37392	1526.8	820.87	2.8928	0.001909	0.99809	0.0038181	0.0067944	FALSE
GUIDES_sg1423	H1FOO	CCTGCACAAGTACCCAACAG	609/604.37	409.56/572.22	606.69	490.89	-0.305	10.726	1389.1	3.107	0.00094495	0.99906	0.0018899	0.0035055	FALSE
GUIDES_sg1424	H1FOO	GGGCCCCAAGAAACCAAGTG	942.67/885.23	1428/822.56	913.95	1125.3	0.29981	1650.1	2108.8	4.6021	1	2.0915e-06	4.183e-06	1.1502e-05	TRUE
GUIDES_sg1425	H1FOO	GAGTAAGAGTTCAAAACCCA	92.489/81.768	146.38/94.958	87.128	120.67	0.4653	57.469	192.43	2.418	0.9922	0.0078031	0.015606	0.024519	TRUE
GUIDES_sg1426	H1FOO	GGCTCGCAAGCAAGGCGGCG	690.11/624.28	985.75/535.22	657.19	760.48	0.2103	2166.7	1507	2.6608	0.9961	0.0038983	0.0077966	0.012846	TRUE
GUIDES_sg1427	H1FOO	GAGGCCACGGCGCATGCCAG	603.31/605.79	481.19/794.2	604.55	637.7	0.076877	3.0801	1384.1	0.89087	0.8135	0.1865	0.373	0.42971	TRUE
GUIDES_sg1428	H1FOO	CCACTGTTGGGTACTTGTGC	682.28/679.74	755.27/445.19	681.01	600.23	-0.18187	3.2324	1562.6	2.0434	0.020504	0.9795	0.041009	0.059555	FALSE
GUIDES_sg1429	H1FX	GCTGGCCAAGATCTACACCG	490.19/479.23	629.13/500.69	484.71	564.91	0.22048	60.056	1105.1	2.4126	0.99208	0.0079205	0.015841	0.024836	TRUE
GUIDES_sg1430	H1FX	CCGAGGCCAAGAAGGTTCCG	666.63/615.04	425.13/456.29	640.83	440.71	-0.53909	1331	1468.8	5.2218	8.862e-08	1	1.7724e-07	5.7153e-07	FALSE
GUIDES_sg1431	H1FX	TGGTGGTGGAGACCATCCGT	454.62/401.73	429.8/207.18	428.17	318.49	-0.42577	1398.6	973.95	3.5145	0.00022031	0.99978	0.00044062	0.00089708	FALSE
GUIDES_sg1432	H1FX	CCATTCTGCTGGTCGAACCA	811.06/925.04	903.21/662.24	868.05	782.73	-0.14909	6496.7	2001	1.9074	0.028235	0.97177	0.056469	0.078616	FALSE
GUIDES_sg1433	H1FX	GCGCCTTGATCGAGTACTTG	500.15/499.85	722.57/178.82	500	450.69	-0.14947	0.045062	1140.6	1.4599	0.072156	0.92784	0.14431	0.18359	FALSE
GUIDES_sg1434	H1FX	CTTGATCGAGTACTTGAGGT	382.05/331.34	418.9/54.262	356.69	236.58	-0.59029	1285.9	808.59	4.2239	1.2003e-05	0.99999	2.4006e-05	5.9925e-05	FALSE
GUIDES_sg1435	H2AFB1	CCCGGAGCTGGCGGGCAACG	591.93/592.28	650.94/394.63	592.11	522.78	-0.17932	0.063272	1355.1	1.8832	0.029838	0.97016	0.059677	0.082557	FALSE
GUIDES_sg1436	H2AFB1	GGCCAAGGTCCCGGAGCTGG	422.6/356.22	267.85/240.48	389.41	254.16	-0.61358	2203.1	884.21	4.5484	2.703e-06	1	5.4061e-06	1.4774e-05	FALSE
GUIDES_sg1437	H2AFB1	GCCCGCCAGCTCCGGGACCT	844.49/873.14	820.68/1354.1	858.82	1087.4	0.34008	410.27	1979.3	5.1375	1	1.3919e-07	2.7839e-07	8.8881e-07	TRUE
GUIDES_sg1438	H2AFB1	GACGGCCAAGGTCCCGGAGC	735.64/779.28	962.39/230.61	757.46	596.5	-0.34414	952.31	1741.6	3.857	5.7387e-05	0.99994	0.00011477	0.00025936	FALSE
GUIDES_sg1439	H2AFB1	GCTCCGGGACCTTGGCCGTC	569.87/546.07	362.84/552.48	557.97	457.66	-0.28533	283.36	1275.5	2.8086	0.002488	0.99751	0.004976	0.0086574	FALSE
GUIDES_sg1440	H2AFB1	GCCTCGTTGCCCGCCAGCTC	746.31/732.36	1189.8/1171.6	739.33	1180.7	0.67456	97.405	1699.1	10.706	1	4.7446e-27	9.4892e-27	1.4258e-25	TRUE
GUIDES_sg1441	H2AFB2	GGTACTCAATAACCGCAGCG	362.13/321.38	323.91/352.7	341.76	338.31	-0.014593	830.11	774.11	0.12398	0.45066	0.54934	0.90133	0.92777	FALSE
GUIDES_sg1442	H2AFB2	GGCAACGAGGCCCAGAACAG	439.68/403.86	476.52/635.11	421.77	555.82	0.39733	641.36	959.11	4.3284	0.99999	7.5112e-06	1.5022e-05	3.8289e-05	TRUE
GUIDES_sg1443	H2AFB2	GGCGCCGGTCTACCTCGCTG	323.71/318.54	272.52/240.48	321.12	256.5	-0.32305	13.372	726.53	2.3976	0.0082519	0.99175	0.016504	0.025755	FALSE
GUIDES_sg1444	H2AFB2	TTCGTTTTCAGTGAGCCAGG	392.72/354.09	347.27/368.73	373.41	358	-0.060611	746.18	847.2	0.52922	0.29833	0.70167	0.59665	0.65951	FALSE
GUIDES_sg1445	H2AFB2	CTGCTCTCGCACCGTCCGAG	636.04/642.77	755.27/582.08	639.4	668.68	0.064488	22.636	1465.4	0.76475	0.77779	0.22221	0.44442	0.50567	TRUE
GUIDES_sg1446	H2AFB2	GACTCAGGCGCTGAGCGTAG	680.86/705.34	644.71/342.84	693.1	493.77	-0.48838	299.57	1590.9	4.9974	2.9055e-07	1	5.8111e-07	1.8129e-06	FALSE
GUIDES_sg1447	H2AFB3	GGTACTCAATAACCGCAGCG	377.78/327.78	333.25/383.53	352.78	358.39	0.022706	1249.9	799.55	0.19847	0.57866	0.42134	0.84268	0.88036	TRUE
GUIDES_sg1448	H2AFB3	GGCAACGAGGCCCAGAACAG	438.97/361.91	467.18/611.68	400.44	539.43	0.42893	2968.7	909.72	4.6082	1	2.0308e-06	4.0615e-06	1.1179e-05	TRUE
GUIDES_sg1449	H2AFB3	GGCGCCGGTCTACCTCGCTG	350.03/322.81	295.88/255.28	336.42	275.58	-0.28685	370.71	761.79	2.2043	0.01375	0.98625	0.027501	0.041052	FALSE
GUIDES_sg1450	H2AFB3	TTCGTTTTCAGTGAGCCAGG	391.3/338.45	351.94/356.4	364.87	354.17	-0.042827	1396.6	827.48	0.37202	0.35494	0.64506	0.70988	0.75861	FALSE
GUIDES_sg1451	H2AFB3	CTGCTCTCGCACCGTCCGAG	641.73/629.97	787.98/543.85	635.85	665.91	0.066549	69.167	1457.1	0.78761	0.78454	0.21546	0.43092	0.49104	TRUE
GUIDES_sg1452	H2AFB3	GACTCAGGCGCTGAGCGTAG	719.99/713.87	691.43/367.5	716.93	529.46	-0.43659	18.729	1646.6	4.6198	1.9206e-06	1	3.8413e-06	1.0595e-05	FALSE
GUIDES_sg1453	H2AFJ	GGTGTTGGAGTACCTTACGG	193.51/198.38	317.68/224.45	195.95	271.06	0.46615	11.815	439.27	3.5841	0.99983	0.00016909	0.00033818	0.00070698	TRUE
GUIDES_sg1454	H2AFJ	GGGCGGCAAAGTGCGAGCAA	620.39/653.43	826.91/384.77	636.91	605.84	-0.072042	546.01	1459.6	0.81331	0.20802	0.79198	0.41604	0.47492	FALSE
GUIDES_sg1455	H2AFJ	GGCGGTGTTGGAGTACCTTA	345.05/302.19	515.45/177.58	323.62	346.52	0.098342	918.86	732.28	0.84623	0.80129	0.19871	0.39743	0.45582	TRUE
GUIDES_sg1456	H2AFJ	GCCGCCCTGTTTCCCGCGAC	597.62/558.15	629.13/587.01	577.89	608.07	0.073337	778.75	1321.9	0.83029	0.79681	0.20319	0.40638	0.46457	TRUE
GUIDES_sg1457	H2AFJ	CGCGCGGGAGGAGCGGGATT	721.41/755.82	999.76/293.51	738.62	646.64	-0.19159	591.93	1697.4	2.2326	0.012789	0.98721	0.025579	0.038286	FALSE
GUIDES_sg1458	H2AFJ	CATGTCCGGTCGCGGGAAAC	895.72/856.07	685.2/620.31	875.9	652.75	-0.42366	785.82	2019.4	4.9656	3.4247e-07	1	6.8493e-07	2.1203e-06	FALSE
GUIDES_sg1459	H2AFV	AGCACTGTACACGGCAGCAG	760.54/774.31	1077.6/313.24	767.42	695.43	-0.14192	94.724	1764.9	1.7136	0.043297	0.9567	0.086594	0.11427	FALSE
GUIDES_sg1460	H2AFV	CAGAATCGCAGCACTGTACA	847.34/858.21	826.91/773.23	852.77	800.07	-0.091925	59.055	1965.1	1.1889	0.11724	0.88276	0.23447	0.28351	FALSE
GUIDES_sg1461	H2AFV	AAAGGACAGTGGGAAGGCCA	500.15/460.03	350.38/394.63	480.09	372.51	-0.36517	804.71	1094.4	3.2521	0.00057282	0.99943	0.0011456	0.0021879	FALSE
GUIDES_sg1462	H2AFV	GGCAAAGCTGGAAAGGACAG	312.33/361.2	294.32/461.23	336.76	377.77	0.16532	1194.3	762.59	1.4851	0.93124	0.068762	0.13752	0.1757	TRUE
GUIDES_sg1463	H2AFV	TGCGAGTCTTCAAGTGTCTG	752.72/842.56	669.62/696.77	797.64	683.2	-0.22313	4036.4	1835.7	2.6711	0.0037806	0.99622	0.0075611	0.0125	FALSE
GUIDES_sg1464	H2AFV	GCTGGCAGGTAATGCTTCTA	662.36/683.29	644.71/968.08	672.83	806.39	0.26089	219.1	1543.5	3.3997	0.99966	0.00033729	0.00067458	0.0013416	TRUE
GUIDES_sg1465	H2AFX	TCGGGCCGCGGCAAGACTGG	436.12/502.69	602.66/251.58	469.41	427.12	-0.1359	2216.1	1069.6	1.293	0.098001	0.902	0.196	0.24134	FALSE
GUIDES_sg1466	H2AFX	CAAGAAGACCAGCGCCACCG	695.09/714.58	582.42/940.95	704.83	761.68	0.11176	189.96	1618.3	1.4132	0.92119	0.078805	0.15761	0.19797	TRUE
GUIDES_sg1467	H2AFX	CGCCAACGCGCTCGGCGTAG	685.84/633.52	822.24/562.35	659.68	692.29	0.06951	1368.5	1512.8	0.83846	0.79911	0.20089	0.40177	0.4604	TRUE
GUIDES_sg1468	H2AFX	CCGCGGCAAGACTGGCGGCA	579.83/599.39	253.83/899.02	589.61	576.43	-0.032575	191.31	1349.2	0.35899	0.3598	0.6402	0.71961	0.76836	FALSE
GUIDES_sg1469	H2AFX	GGGCGCCTTCGGCCCCACGG	404.82/381.82	256.95/336.67	393.32	296.81	-0.40497	264.4	893.24	3.2291	0.00062088	0.99938	0.0012418	0.0023504	FALSE
GUIDES_sg1470	H2AFX	TGTACACCGGCTGCTGCGGA	608.29/530.42	1264.5/640.04	569.36	952.27	0.74102	3031.6	1302	10.612	1	1.3134e-26	2.6269e-26	3.9017e-25	TRUE
GUIDES_sg1471	H2AFY	TGTCAGGTATTCCAGGACGG	380.63/378.27	541.93/661.01	379.45	601.47	0.66319	2.7884	861.16	7.5658	1	1.9274e-14	3.8548e-14	2.5792e-13	TRUE
GUIDES_sg1472	H2AFY	CCTGTATCTAAAAAAGCAGG	184.98/207.62	264.73/28.364	196.3	146.55	-0.41918	256.32	440.07	2.3715	0.0088583	0.99114	0.017717	0.027411	FALSE
GUIDES_sg1473	H2AFY	CAAGTACAGGATTGGAGTGG	872.95/819.81	789.53/1445.3	846.38	1117.4	0.4004	1411.9	1950.1	6.138	1	4.1771e-10	8.3543e-10	3.6072e-09	TRUE
GUIDES_sg1474	H2AFY	TCTTCGCTAGCAACTCGGGG	370.67/310.72	1115/626.48	340.69	870.74	1.3512	1796.9	771.65	19.081	1	1.8113e-81	3.6225e-81	3.027e-79	TRUE
GUIDES_sg1475	H2AFY	GCGAAGAAGCGGGGATCCAA	532.88/519.76	537.26/279.94	526.32	408.6	-0.36446	86.045	1201.8	3.3957	0.00034231	0.99966	0.00068462	0.0013607	FALSE
GUIDES_sg1476	H2AFY	AGAAGGGACGGGTCACACCC	784.73/697.52	442.26/785.56	741.12	613.91	-0.27128	3803.3	1703.3	3.0823	0.001027	0.99897	0.0020539	0.0038006	FALSE
GUIDES_sg1477	H2AFY2	AATTGGCCGGCAATGCCGCG	1401.6/1299.8	1021.6/772	1350.7	896.78	-0.59029	5182.3	3139.7	8.1002	2.7443e-16	1	5.4886e-16	4.3338e-15	FALSE
GUIDES_sg1478	H2AFY2	GCGGAAATTCTAGAATTGGC	162.21/167.09	62.291/298.44	164.65	180.37	0.13075	11.906	367.92	0.81926	0.79368	0.20632	0.41264	0.47127	TRUE
GUIDES_sg1479	H2AFY2	CAATTTCGGCTGTGGTTGGG	736.35/788.53	398.66/718.97	762.44	558.81	-0.44756	1361.1	1753.2	4.8631	5.7779e-07	1	1.1556e-06	3.4249e-06	FALSE
GUIDES_sg1480	H2AFY2	CTGGTTGAGCTCCTCGTCAT	917.06/900.16	783.3/357.64	908.61	570.47	-0.67057	142.87	2096.3	7.3854	7.6008e-14	1	1.5202e-13	9.352e-13	FALSE
GUIDES_sg1481	H2AFY2	TTTGAGGTCAATTTCGGCTG	1071.4/1074.4	747.49/2008.9	1072.9	1378.2	0.36097	4.2399	2483.1	6.1268	1	4.4845e-10	8.969e-10	3.8655e-09	TRUE
GUIDES_sg1482	H2AFY2	AGGTCAATTTCGGCTGTGGT	906.39/890.91	1024.7/1181.4	898.65	1103.1	0.29537	119.75	2072.9	4.4895	1	3.569e-06	7.138e-06	1.9121e-05	TRUE
GUIDES_sg1483	H2AFZ	GATGGCTGCGCTGTACACAG	170.75/198.38	356.61/297.21	184.56	326.91	0.8214	381.64	413.29	7.002	1	1.2613e-12	2.5225e-12	1.361e-11	TRUE
GUIDES_sg1484	H2AFZ	CTCCGGAAAGGCCAAGACAA	679.44/647.03	1150.8/1224.6	663.23	1187.7	0.83963	525.01	1521.1	13.448	1	1.5905e-41	3.181e-41	8.1923e-40	TRUE
GUIDES_sg1485	H2AFZ	GACGACCAGTCATGGACGTG	948.37/926.47	907.89/2478.8	937.42	1693.3	0.85242	239.8	2164	16.25	1	1.1224e-59	2.2448e-59	1.2657e-57	TRUE
GUIDES_sg1486	H2AFZ	GCAAGCCGGCTCTCTGCGAG	618.96/557.44	462.51/455.06	588.2	458.78	-0.35781	1892.3	1346	3.5276	0.00020964	0.99979	0.00041928	0.00085512	FALSE
GUIDES_sg1487	H2AFZ	TGCGGTGAGGTACTCCAGGA	209.17/215.44	585.53/424.23	212.3	504.88	1.2459	19.68	476.64	13.401	1	2.9765e-41	5.953e-41	1.5196e-39	TRUE
GUIDES_sg1488	H2AFZ	AAATGCATCAAAAGACTTAA	221.26/174.2	35.817/162.79	197.73	99.301	-0.98648	1107.3	443.34	4.6747	1.4717e-06	1	2.9433e-06	8.2195e-06	FALSE
GUIDES_sg1489	H2BFM	CCCCGAAGCTGTCCCCACGG	756.98/675.47	462.51/829.96	716.23	646.23	-0.14815	3322	1645	1.7258	0.042193	0.95781	0.084387	0.11181	FALSE
GUIDES_sg1490	H2BFM	GGCTTCCTCTGAGACAACCT	255.41/260.24	496.77/582.08	257.82	539.42	1.0621	11.635	580.93	11.683	1	7.7413e-32	1.5483e-31	3.0532e-30	TRUE
GUIDES_sg1491	H2BFM	CGATGCGGTCCAATATGTCA	512.96/462.88	506.11/213.35	487.92	359.73	-0.43867	1254	1112.6	3.8431	6.074e-05	0.99994	0.00012148	0.00027276	FALSE
GUIDES_sg1492	H2BFM	GAACTTCATTATGTGCGATA	209.17/214.02	165.07/393.4	211.59	279.23	0.39854	11.769	475.02	3.1035	0.99904	0.00095607	0.0019121	0.0035456	TRUE
GUIDES_sg1493	H2BFM	TGGTCACGCGCTTGGTGTAA	672.32/702.49	456.28/776.93	687.41	616.6	-0.15658	455.13	1577.6	1.7826	0.037327	0.96267	0.074653	0.10005	FALSE
GUIDES_sg1494	H2BFM	AACCGCCGTGGGGACAGCTT	624.65/719.56	632.25/611.68	672.11	621.96	-0.11168	4503.2	1541.8	1.277	0.10081	0.89919	0.20161	0.24791	FALSE
GUIDES_sg1495	H2BFWT	AGGTGGCGAAGCTGTCCCCG	444.66/456.48	339.48/569.75	450.57	454.62	0.012878	69.862	1025.9	0.12641	0.5503	0.4497	0.8994	0.92611	TRUE
GUIDES_sg1496	H2BFWT	AGTGATGGTCTGGCGCTTGG	562.05/545.36	555.94/968.08	553.7	762.01	0.45999	139.29	1265.6	5.8556	1	2.377e-09	4.754e-09	1.8988e-08	TRUE
GUIDES_sg1497	H2BFWT	CACTGCCTGGGAGACCCGGA	637.46/615.75	655.61/1097.6	626.6	876.59	0.48369	235.74	1435.5	6.5979	1	2.085e-11	4.17e-11	2.0131e-10	TRUE
GUIDES_sg1498	H2BFWT	CACAGCCATCCGGGTCTCCC	678.01/670.5	485.87/684.44	674.26	585.15	-0.20416	28.254	1546.8	2.2655	0.011741	0.98826	0.023482	0.035352	FALSE
GUIDES_sg1499	H2BFWT	CCGGGTCTCCCAGGCAGTGA	691.53/652.72	331.7/369.97	672.13	350.83	-0.93599	753.12	1541.9	8.1824	1.3916e-16	1	2.7831e-16	2.2685e-15	FALSE
GUIDES_sg1500	H2BFWT	TCACTTTCTCTGTTGCTGTA	687.26/686.85	663.39/540.15	687.06	601.77	-0.19091	0.085085	1576.8	2.1477	0.015868	0.98413	0.031736	0.046975	FALSE
GUIDES_sg1501	H3F3A	CGACCGGTGGTAAAGCACCC	42.687/38.395	0/25.898	40.541	12.949	-1.5744	9.2097	88.301	2.9378	0.0016526	0.99835	0.0033052	0.0059464	FALSE
GUIDES_sg1502	H3F3A	AGAGGGCGCACTCTTGCGAG	685.84/684.72	677.41/658.54	685.28	667.98	-0.036839	0.63021	1572.6	0.43631	0.33131	0.66869	0.66261	0.71787	FALSE
GUIDES_sg1503	H3F3A	CTTCCTGGGTGCTTTACCAC	123.08/105.23	110.57/256.51	114.16	183.54	0.68032	159.3	253.38	4.3588	0.99999	6.5401e-06	1.308e-05	3.3493e-05	TRUE
GUIDES_sg1504	H3F3A	AAGCACCGATAGCTGCGCTC	143/127.98	141.71/43.163	135.49	92.437	-0.54676	112.76	301.68	2.4789	0.0065893	0.99341	0.013179	0.021029	FALSE
GUIDES_sg1505	H3F3A	CGCTTCCAGAGCGCAGCTAT	682.28/676.9	805.11/1213.5	679.59	1009.3	0.56993	14.508	1559.3	8.3496	1	3.4244e-17	6.8488e-17	5.7229e-16	TRUE
GUIDES_sg1506	H3F3A	TCTGATAACGTCTAATTTCA	223.4/244.59	154.17/97.425	233.99	125.8	-0.89011	224.65	526.29	4.7163	1.2007e-06	1	2.4015e-06	6.8635e-06	FALSE
GUIDES_sg1507	H3F3B	TATCTTCGAACAGACCCACC	365.69/286.54	228.92/194.85	326.11	211.88	-0.61973	3131.8	738.03	4.2048	1.3065e-05	0.99999	2.613e-05	6.4684e-05	FALSE
GUIDES_sg1508	H3F3B	AGAGGGAGCGCTTTTCCTGG	579.83/565.98	467.18/368.73	572.9	417.96	-0.45401	96.015	1310.3	4.2806	9.3214e-06	0.99999	1.8643e-05	4.7258e-05	FALSE
GUIDES_sg1509	H3F3B	AGCTGGCCACGAAAGCCGCC	774.77/789.95	543.49/347.77	782.36	445.63	-0.8106	115.18	1799.9	7.9371	1.0349e-15	1	2.0697e-15	1.543e-14	FALSE
GUIDES_sg1510	H3F3B	AGCGTGGATGGCACACAGGT	308.06/354.09	298.99/276.24	331.07	287.62	-0.20234	1059.5	749.47	1.5874	0.056216	0.94378	0.11243	0.14528	FALSE
GUIDES_sg1511	H3F3B	CTTCTTCACCCCGCCGGTAG	683.71/664.1	1398.4/635.11	673.9	1016.8	0.59266	192.24	1546	8.72	1	1.3908e-18	2.7816e-18	2.534e-17	TRUE
GUIDES_sg1512	H3F3B	AGGAAAAGCGCTCCCTCTAC	663.78/548.2	375.3/664.71	605.99	520	-0.22038	6679.9	1387.4	2.3085	0.010486	0.98951	0.020971	0.031962	FALSE
GUIDES_sg1513	H3F3C	AGGATTTCAACACTGACCTG	724.97/711.74	823.79/1121	718.35	972.4	0.43633	87.564	1650	6.2542	1	1.9981e-10	3.9962e-10	1.7542e-09	TRUE
GUIDES_sg1514	H3F3C	AGGTTTCAGAGCGCAGCCGT	315.88/300.05	333.25/516.72	307.97	424.99	0.46335	125.33	696.22	4.4349	1	4.6058e-06	9.2115e-06	2.3919e-05	TRUE
GUIDES_sg1515	H3F3C	AGCCTCCTGCAGCGCACCGA	836.67/834.03	830.02/1270.2	835.35	1050.1	0.32975	3.4723	1924.2	4.8961	1	4.887e-07	9.7739e-07	2.9742e-06	TRUE
GUIDES_sg1516	H3F3C	CGGCTGCGCTCTGAAACCTC	389.16/359.78	280.31/314.47	374.47	297.39	-0.3315	431.76	849.66	2.6444	0.0040917	0.99591	0.0081835	0.013363	FALSE
GUIDES_sg1517	H3F3C	AGCCGTCGGTGCGCTGCAGG	477.38/495.58	619.79/260.21	486.48	440	-0.14457	165.62	1109.2	1.3957	0.081405	0.9186	0.16281	0.20419	FALSE
GUIDES_sg1518	H3F3C	CTCCCTCACCAACCTCTGGA	370.67/393.2	281.86/236.78	381.93	259.32	-0.55679	253.81	866.91	4.1643	1.5618e-05	0.99998	3.1235e-05	7.6201e-05	FALSE
GUIDES_sg1519	HAT1	TCAGTTCTCAGTCCAACAGG	747.74/770.04	778.63/254.04	758.89	516.34	-0.55468	248.73	1744.9	5.8065	3.189e-09	1	6.3781e-09	2.4809e-08	FALSE
GUIDES_sg1520	HAT1	TGTTGGACTGAGAACTGAGT	433.27/411.68	1009.1/254.04	422.48	631.58	0.57895	233.08	960.75	6.7459	1	7.6022e-12	1.5204e-11	7.7084e-11	TRUE
GUIDES_sg1521	HAT1	GTGTTTGTGCAAAATCCAGG	128.77/143.63	62.291/201.02	136.2	131.65	-0.048621	110.32	303.29	0.26109	0.39701	0.60299	0.79403	0.83523	FALSE
GUIDES_sg1522	HAT1	TTTCAAGAAGTTGAGCACCA	411.22/384.66	309.9/532.75	397.94	421.32	0.082173	352.58	903.94	0.77771	0.78163	0.21837	0.43674	0.49732	TRUE
GUIDES_sg1523	HAT1	CCTGTAATATCAAGAACTGT	379.92/378.27	336.37/429.16	379.09	382.77	0.013883	1.3614	860.34	0.1253	0.54986	0.45014	0.90028	0.92677	TRUE
GUIDES_sg1524	HAT1	CAATGAAGATATGGCGATAG	1147.6/1085.7	1319/1032.2	1116.7	1175.6	0.074158	1911.9	2586.3	1.1592	0.87681	0.12319	0.24637	0.29707	TRUE
GUIDES_sg1525	HBP1	ATTTTATCCAAGCTTGACTG	562.76/546.07	479.64/582.08	554.41	530.86	-0.062515	139.3	1267.2	0.66164	0.2541	0.7459	0.5082	0.57264	FALSE
GUIDES_sg1526	HBP1	AGCTTGACTGTGGTACAGCA	505.84/477.1	1143/426.7	491.47	784.86	0.67424	413.13	1120.8	8.7636	1	9.4538e-19	1.8908e-18	1.7306e-17	TRUE
GUIDES_sg1527	HBP1	ATAAGGGAAGCAATAAGGAA	468.14/458.61	529.47/319.41	463.37	424.44	-0.12634	45.356	1055.6	1.1984	0.11538	0.88462	0.23076	0.27925	FALSE
GUIDES_sg1528	HBP1	CCAATATGAACTTCACAACA	321.58/298.63	585.53/674.57	310.1	630.05	1.0204	263.26	701.14	12.083	1	6.484e-34	1.2968e-33	2.6754e-32	TRUE
GUIDES_sg1529	HBP1	GAAGATTTTGCTAGAGCTGA	562.05/509.09	151.05/709.1	535.57	430.08	-0.31581	1402	1223.4	3.016	0.0012805	0.99872	0.0025609	0.0046947	FALSE
GUIDES_sg1530	HBP1	AGCTGAAGGCTGTGATAATG	793.98/652.72	626.02/622.78	723.35	624.4	-0.21191	9977.1	1661.7	2.4274	0.0076029	0.9924	0.015206	0.023922	FALSE
GUIDES_sg1531	HCFC1	GTACTCGATAATCTTGCCGG	270.35/252.41	236.7/130.72	261.38	183.71	-0.50639	160.88	589.1	3.2	0.00068702	0.99931	0.001374	0.0025787	FALSE
GUIDES_sg1532	HCFC1	CCATGAAGAAGGAAAACCAG	91.777/86.034	68.52/198.55	88.906	133.53	0.58149	16.493	196.43	3.1843	0.99927	0.00072555	0.0014511	0.0027171	TRUE
GUIDES_sg1533	HCFC1	ATGGCCCGGCCACACAAGTG	492.32/448.66	795.76/1495.9	470.49	1145.8	1.2824	953.45	1072.1	20.626	1	8.0866e-95	1.6173e-94	1.5398e-92	TRUE
GUIDES_sg1534	HCFC1	GAATCAATGCCTGTGGCCGG	145.14/104.52	242.93/129.49	124.83	186.21	0.57321	824.81	277.52	3.6847	0.99989	0.0001145	0.000229	0.00049002	TRUE
GUIDES_sg1535	HCFC1	AAAGGCTGAGATTTCGCTGA	730.66/733.07	411.12/1022.3	731.86	716.73	-0.030103	2.8933	1681.6	0.36904	0.35605	0.64395	0.7121	0.76062	FALSE
GUIDES_sg1536	HCFC1	CCGGAATCAATGCCTGTGGC	386.32/337.03	327.03/254.04	361.67	290.53	-0.315	1214.9	820.08	2.4841	0.0064941	0.99351	0.012988	0.020737	FALSE
GUIDES_sg1537	HCFC2	CCTACATTTGCTGAAGTGTG	820.3/803.46	484.31/653.61	811.88	568.96	-0.51219	141.89	1869.1	5.6189	9.611e-09	1	1.9222e-08	7.0743e-08	FALSE
GUIDES_sg1538	HCFC2	TCGTTCTCCCGCTTTCACTG	420.47/388.93	317.68/107.29	404.7	212.49	-0.92627	497.31	919.58	6.3385	1.1598e-10	1	2.3197e-10	1.0295e-09	FALSE
GUIDES_sg1539	HCFC2	TTCTAATCATAATAGTCATG	567.74/519.76	344.16/559.88	543.75	452.02	-0.26602	1151	1242.4	2.6024	0.0046284	0.99537	0.0092568	0.015046	FALSE
GUIDES_sg1540	HCFC2	GCAATCAATGGTTGTGGGAT	702.2/706.05	1093.2/1082.8	704.13	1088	0.62703	7.3907	1616.7	9.5468	1	6.6858e-22	1.3372e-21	1.5212e-20	TRUE
GUIDES_sg1541	HCFC2	CAAGATCTTGTTCCAGGCAC	688.69/681.87	264.73/1088.9	685.28	676.84	-0.017859	23.206	1572.6	0.21291	0.4157	0.5843	0.8314	0.87209	FALSE
GUIDES_sg1542	HCFC2	AATTCACTGATTTTGCTGAA	400.55/391.77	425.13/431.63	396.16	428.38	0.11253	38.48	899.82	1.0741	0.85861	0.14139	0.28278	0.33607	TRUE
GUIDES_sg1543	HDAC1	TGAAAAAGAGAAAGACCCAG	369.24/407.42	443.82/283.64	388.33	363.73	-0.094162	728.62	881.7	0.82845	0.20371	0.79629	0.40742	0.46567	FALSE
GUIDES_sg1544	HDAC1	CACCGAAGAGGAGAAAACCA	278.18/274.46	303.67/282.41	276.32	293.04	0.084466	6.927	623.41	0.66969	0.74847	0.25153	0.50306	0.56712	TRUE
GUIDES_sg1545	HDAC1	CTGGACATATGAGACAGCTG	359.99/298.63	594.88/500.69	329.31	547.78	0.7324	1882.8	745.4	8.0019	1	6.124e-16	1.2248e-15	9.3285e-15	TRUE
GUIDES_sg1546	HDAC1	TGACAAACGAATTGCCTGTG	596.2/637.08	384.64/795.43	616.64	590.04	-0.063512	835.65	1412.3	0.70783	0.23953	0.76047	0.47905	0.54142	FALSE
GUIDES_sg1547	HDAC1	CCGCCTCCCAGCATCAGCAT	266.08/307.87	591.76/378.6	286.98	485.18	0.75553	873.23	647.92	7.7866	1	3.4416e-15	6.8832e-15	4.869e-14	TRUE
GUIDES_sg1548	HDAC1	GCACCGGGCAACGTTACGAA	899.28/962.02	828.46/437.79	930.65	633.13	-0.555	1968.2	2148.1	6.4193	6.8468e-11	1	1.3694e-10	6.2398e-10	FALSE
GUIDES_sg1549	HDAC11	GGTCCCCTGGGTAGATGTGG	278.89/231.79	246.05/299.67	255.34	272.86	0.095374	1109	575.24	0.73044	0.76744	0.23256	0.46512	0.52809	TRUE
GUIDES_sg1550	HDAC11	CGACAAGCGTGTGTACATCA	814.61/794.93	1006/358.87	804.77	682.43	-0.23757	193.78	1852.4	2.8424	0.0022385	0.99776	0.0044769	0.0078632	FALSE
GUIDES_sg1551	HDAC11	GCTTCTGTCTGACAGCATGC	235.49/221.13	199.33/202.25	228.31	200.79	-0.18445	103.13	513.27	1.2147	0.11223	0.88777	0.22447	0.27215	FALSE
GUIDES_sg1552	HDAC11	TCTGTCTGACAGCATGCTGG	543.55/598.68	675.85/728.84	571.12	702.34	0.29792	1519.9	1306.1	3.6311	0.99986	0.00014113	0.00028226	0.00060057	TRUE
GUIDES_sg1553	HDAC11	GTTTCTGTTTGAGCGTGTGG	579.83/537.53	526.36/562.35	558.68	544.35	-0.037423	894.58	1277.2	0.40101	0.34421	0.65579	0.68841	0.74029	FALSE
GUIDES_sg1554	HDAC11	TACAACCGCCACATCTACCC	281.02/321.38	260.06/39.463	301.2	149.76	-1.0032	814.45	680.64	5.8047	3.2238e-09	1	6.4475e-09	2.5054e-08	FALSE
GUIDES_sg1555	HDAC2	GATAAATCCAAGGACAACAG	150.12/150.03	34.26/292.27	150.07	163.27	0.12081	0.0040594	334.77	0.7212	0.76461	0.23539	0.47078	0.53383	TRUE
GUIDES_sg1556	HDAC2	TAAGGAAGAAGATAAATCCA	349.32/313.56	204/620.31	331.44	412.16	0.31358	639.42	750.32	2.9467	0.99839	0.0016062	0.0032123	0.0058072	TRUE
GUIDES_sg1557	HDAC2	AGAAGGAGGTCGAAGAAATG	308.06/274.46	395.55/910.12	291.26	652.83	1.1617	564.58	657.76	14.098	1	1.9459e-45	3.8918e-45	1.1217e-43	TRUE
GUIDES_sg1558	HDAC2	AATGTGGCTGATCATAAGAA	461.73/428.04	426.69/312.01	444.88	369.35	-0.26779	567.69	1012.7	2.3737	0.0088062	0.99119	0.017612	0.027257	FALSE
GUIDES_sg1559	HDAC2	ATAGCTTGCATCTGGACACC	464.58/458.61	875.18/471.09	461.59	673.14	0.54329	17.803	1051.4	6.5239	1	3.4262e-11	6.8525e-11	3.1964e-10	TRUE
GUIDES_sg1560	HDAC2	CTAATATGCAGTTTGAAGTC	680.86/683.29	622.91/561.12	682.08	592.01	-0.20399	2.9656	1565.1	2.2766	0.011405	0.98859	0.022811	0.03464	FALSE
GUIDES_sg1561	HDAC3	CAGTCCTGTCATAGGTCAGG	923.46/883.8	1395.3/1056.9	903.63	1226.1	0.43984	786.48	2084.6	7.0626	1	8.1724e-13	1.6345e-12	8.9974e-12	TRUE
GUIDES_sg1562	HDAC3	ATCCCTCTACTCGTGCTGGG	234.07/212.6	216.46/670.87	223.33	443.67	0.98709	230.51	501.88	9.8352	1	3.9687e-23	7.9375e-23	9.9777e-22	TRUE
GUIDES_sg1563	HDAC3	GACATCGCTGCTGGTAGAAG	394.14/324.23	666.51/517.95	359.19	592.23	0.71985	2444.2	814.34	8.1665	1	1.5868e-16	3.1736e-16	2.5398e-15	TRUE
GUIDES_sg1564	HDAC3	CCTCTACTCGTGCTGGGTGG	823.15/910.82	727.24/991.51	866.99	859.38	-0.012703	3843.3	1998.5	0.17021	0.43242	0.56758	0.86485	0.89506	FALSE
GUIDES_sg1565	HDAC3	GACATATGAGACATCGCTGC	293.12/263.79	397.1/1133.3	278.45	765.22	1.4551	430.06	628.32	19.419	1	2.6621e-84	5.3241e-84	4.6149e-82	TRUE
GUIDES_sg1566	HDAC3	CAATATCCCTCTACTCGTGC	355.01/284.41	179.09/455.06	319.71	317.07	-0.011923	2492.5	723.27	0.09815	0.46091	0.53909	0.92181	0.94315	FALSE
GUIDES_sg1567	HDAC4	GCAGCGCACAACCTCCACAG	495.88/506.96	615.12/369.97	501.42	492.54	-0.025721	61.369	1143.9	0.26249	0.39647	0.60353	0.79294	0.83424	FALSE
GUIDES_sg1568	HDAC4	CGGACGCAAGGCCACCCTGG	874.37/764.35	794.2/760.9	819.36	777.55	-0.075469	6052.5	1886.7	0.96259	0.16788	0.83212	0.33575	0.39095	FALSE
GUIDES_sg1569	HDAC4	CTTCACGCCCACGGACAGCG	523.63/505.54	708.56/522.89	514.58	615.72	0.25841	163.62	1174.5	2.9511	0.99842	0.0015834	0.0031668	0.0057276	TRUE
GUIDES_sg1570	HDAC4	AGCGGGGCGTTCTCTGATCG	527.9/550.33	577.75/339.14	539.12	458.44	-0.23339	251.69	1231.6	2.2988	0.010759	0.98924	0.021517	0.032768	FALSE
GUIDES_sg1571	HDAC4	CCAGTTTCTGCCGGTTGAGG	507.27/497.72	769.29/707.87	502.49	738.58	0.55474	45.58	1146.4	6.9727	1	1.5546e-12	3.1091e-12	1.6527e-11	TRUE
GUIDES_sg1572	HDAC4	CCAGGGTGGCCTTGCGTCCG	544.26/580.91	510.78/474.79	562.58	492.79	-0.19074	671.49	1286.3	1.9461	0.025819	0.97418	0.051639	0.072949	FALSE
GUIDES_sg1573	HDAC5	AAAGCCCAACATCAACGCAG	166.48/188.42	331.7/85.092	177.45	208.39	0.2307	240.72	397.08	1.5529	0.93978	0.060224	0.12045	0.15511	TRUE
GUIDES_sg1574	HDAC5	TGGCTGTGGATTCCTCGGCG	545.68/558.87	345.71/1021.1	552.27	683.41	0.30687	86.882	1262.2	3.6911	0.99989	0.00011166	0.00022332	0.00047794	TRUE
GUIDES_sg1575	HDAC5	GGCCCAAGCAGGTGAGACCG	583.39/584.46	565.29/418.06	583.93	491.68	-0.24762	0.57446	1336	2.5239	0.0058031	0.9942	0.011606	0.018684	FALSE
GUIDES_sg1576	HDAC5	TGTGTGCAGAAGTTCGCCGC	483.79/564.55	535.7/794.2	524.17	664.95	0.34262	3261.6	1196.8	4.0693	0.99998	2.3582e-05	4.7164e-05	0.0001113	TRUE
GUIDES_sg1577	HDAC5	TTTGCCATCATCCGGCCCCC	1040.1/1151.1	1189.8/1248	1095.6	1218.9	0.15365	6161.2	2536.8	2.4469	0.9928	0.0072049	0.01441	0.022772	TRUE
GUIDES_sg1578	HDAC5	GATTCCTCGGCGTGGTGTCC	875.8/915.8	1166.4/838.59	895.8	1002.5	0.16217	800.11	2066.2	2.3472	0.99054	0.0094569	0.018914	0.029128	TRUE
GUIDES_sg1579	HDAC6	TCGATGTAGCTGAGGACCAG	811.77/698.94	974.85/318.17	755.35	646.51	-0.22416	6365.2	1736.6	2.6118	0.0045028	0.9955	0.0090055	0.014654	FALSE
GUIDES_sg1580	HDAC6	CTGACAGGTCGATGTAGCTG	662.36/718.85	896.98/884.22	690.6	890.6	0.36646	1595.2	1585.1	5.0235	1	2.5372e-07	5.0743e-07	1.5873e-06	TRUE
GUIDES_sg1581	HDAC6	GGCCTGACAGTAGTAACACC	453.91/464.3	306.78/363.8	459.1	335.29	-0.45225	54.006	1045.7	3.8288	6.4379e-05	0.99994	0.00012876	0.00028871	FALSE
GUIDES_sg1582	HDAC6	GACATCCATCTCAGAGTCCA	808.92/750.13	1281.6/673.34	779.53	977.48	0.3261	1728.1	1793.3	4.6747	1	1.4719e-06	2.9439e-06	8.2195e-06	TRUE
GUIDES_sg1583	HDAC6	TGGACTCTGAGATGGATGTC	886.47/883.09	288.09/472.33	884.78	380.21	-1.2164	5.6993	2040.3	11.171	2.8375e-29	1	5.675e-29	9.6227e-28	FALSE
GUIDES_sg1584	HDAC6	GGGGTGGTGGGTCTCCAAGG	326.56/329.2	348.83/298.44	327.88	323.63	-0.01875	3.5062	742.1	0.15589	0.43806	0.56194	0.87612	0.90358	FALSE
GUIDES_sg1585	HDAC7	ATCCAGCAGACACCAGGACT	916.35/966.99	716.34/956.98	941.67	836.66	-0.17039	1282.4	2174	2.2522	0.012156	0.98784	0.024312	0.036451	FALSE
GUIDES_sg1586	HDAC7	TGGCTGTTGAATGATCTGCA	503/505.54	524.8/456.29	504.27	490.55	-0.039723	3.2314	1150.6	0.40454	0.34291	0.65709	0.68581	0.7377	FALSE
GUIDES_sg1587	HDAC7	GGTCACCCGGCCCCACTGGG	557.78/437.99	459.39/356.4	497.88	407.9	-0.28697	7174.5	1135.7	2.6702	0.0037902	0.99621	0.0075804	0.01253	FALSE
GUIDES_sg1588	HDAC7	GTTCTCTCCAGACCTAGTCC	604.73/587.31	495.21/572.22	596.02	533.71	-0.15902	151.86	1364.2	1.6869	0.045807	0.95419	0.091613	0.11984	FALSE
GUIDES_sg1589	HDAC7	GGAAGAAGTTGCCGTCGTCA	326.56/371.16	404.89/693.07	348.86	548.98	0.65262	994.52	790.49	7.1179	1	5.4788e-13	1.0958e-12	6.3636e-12	TRUE
GUIDES_sg1590	HDAC7	TGACGACGGCAACTTCTTCC	453.91/477.81	613.56/432.86	465.86	523.21	0.16717	285.66	1061.3	1.7605	0.96084	0.03916	0.078321	0.10441	TRUE
GUIDES_sg1591	HDAC8	ATGTTGGCCTAGGGAAGGGA	647.42/590.15	168.18/1028.5	618.79	598.35	-0.048379	1640	1417.3	0.54291	0.29359	0.70641	0.58719	0.6523	FALSE
GUIDES_sg1592	HDAC8	GGAGAATTTGTGCAGGGACA	478.81/522.6	582.42/807.76	500.71	695.09	0.47243	959.05	1142.3	5.7514	1	4.4248e-09	8.8496e-09	3.3657e-08	TRUE
GUIDES_sg1593	HDAC8	ATTTGAGCGTATTCTCTACG	860.86/807.72	705.44/355.17	834.29	530.3	-0.65274	1411.5	1921.7	6.9344	2.0394e-12	1	4.0787e-12	2.1282e-11	FALSE
GUIDES_sg1594	HDAC8	TTGGCAACACTCATTTTGGG	829.55/770.75	622.91/927.38	800.15	775.15	-0.045749	1728.8	1841.6	0.58272	0.28004	0.71996	0.56008	0.62805	FALSE
GUIDES_sg1595	HDAC8	AGCCTTTAATCCCAAAGCAG	193.51/244.59	0/103.59	219.05	51.795	-2.0594	1304.5	492.08	7.5399	2.351e-14	1	4.702e-14	3.0925e-13	FALSE
GUIDES_sg1596	HDAC8	TGGGAATATTACGATTGCGA	159.37/185.58	1.5573/215.81	172.47	108.69	-0.66132	343.54	385.73	3.2477	0.00058164	0.99942	0.0011633	0.0022201	FALSE
GUIDES_sg1597	HDAC9	ATTGAGCTGGGATGGCACTG	813.19/781.42	945.26/441.49	797.3	693.38	-0.20122	504.77	1834.9	2.4261	0.0076303	0.99237	0.015261	0.024002	FALSE
GUIDES_sg1598	HDAC9	AGCTGAGCCAACGTGCTCTG	998.17/963.44	943.7/2615.7	980.8	1779.7	0.85893	603.03	2266.1	16.782	1	1.6537e-63	3.3074e-63	1.9802e-61	TRUE
GUIDES_sg1599	HDAC9	GGAGATGTTCCACTAAGGGG	310.9/285.83	333.25/262.68	298.37	297.97	-0.0019413	314.31	674.12	0.015505	0.49381	0.50619	0.98763	0.99164	FALSE
GUIDES_sg1600	HDAC9	AATGTTGGGCAAAGAAGGAG	833.82/924.33	1241.1/381.07	879.08	811.1	-0.11597	4096.1	2026.9	1.5098	0.065542	0.93446	0.13108	0.16764	FALSE
GUIDES_sg1601	HDAC9	GAGCGACAGCAGTGCTTGTG	719.99/791.37	817.56/974.25	755.68	895.91	0.24527	2547.6	1737.4	3.3642	0.99962	0.00038385	0.00076769	0.0015126	TRUE
GUIDES_sg1602	HDAC9	CAGTCACCTTGAGGAAGCAG	471.69/487.76	549.71/563.58	479.73	556.65	0.21414	129.13	1093.5	2.3261	0.98999	0.010007	0.020013	0.030647	TRUE
GUIDES_sg1603	HDGF	CAAAGACCTCTTCCCTTACG	798.25/719.56	882.97/743.63	758.9	813.3	0.099748	3096.2	1744.9	1.3023	0.90359	0.096413	0.19283	0.23824	TRUE
GUIDES_sg1604	HDGF	TGGATTCCTCGTAAGGGAAG	690.11/725.96	577.75/1440.4	708.03	1009.1	0.51054	642.54	1625.8	7.4661	1	4.1316e-14	8.2633e-14	5.2793e-13	TRUE
GUIDES_sg1605	HDGF	CGGCAGAAGGAGTACAAATG	716.43/786.39	228.92/456.29	751.41	342.61	-1.1308	2447.3	1727.4	9.8361	3.9336e-23	1	7.8672e-23	9.9e-22	FALSE
GUIDES_sg1606	HDGF	CTTCCCTTACGAGGAATCCA	532.17/493.45	555.94/538.92	512.81	547.43	0.09408	749.42	1170.4	1.012	0.84424	0.15576	0.31153	0.36479	TRUE
GUIDES_sg1607	HDGF	GGAGTACAAATGCGGGGACC	379.2/425.19	630.69/911.35	402.2	771.02	0.93715	1057.5	913.79	12.201	1	1.5348e-34	3.0696e-34	6.4355e-33	TRUE
GUIDES_sg1608	HDGF	GTCGCGATCCAACCGGCAGA	704.34/703.91	594.88/415.6	704.13	505.24	-0.47807	0.089366	1616.7	4.9465	3.7776e-07	1	7.5551e-07	2.3301e-06	FALSE
GUIDES_sg1609	HDGFL1	GGGTCCCGAAGAAAAACACC	194.94/204.06	316.12/395.87	199.5	355.99	0.83229	41.645	447.39	7.3987	1	6.8752e-14	1.375e-13	8.4863e-13	TRUE
GUIDES_sg1610	HDGFL1	CGAAGAAAAACACCTGGTAG	745.6/733.78	534.14/631.41	739.69	582.78	-0.34345	69.903	1699.9	3.8058	7.0676e-05	0.99993	0.00014135	0.00031452	FALSE
GUIDES_sg1611	HDGFL1	GTTCCCGTACAAGGAGTGCA	638.88/600.82	267.85/277.48	619.85	272.66	-1.1818	724.58	1419.8	9.2141	1.5691e-20	1	3.1381e-20	3.397e-19	FALSE
GUIDES_sg1612	HDGFL1	GGCATGCCCATGTACAAGAG	684.42/580.2	1415.6/1140.7	632.31	1278.1	1.0142	5431	1448.8	16.967	1	7.1775e-65	1.4355e-64	8.9162e-63	TRUE
GUIDES_sg1613	HDGFL1	GCTATGCCCACTGGCCGGCG	684.42/679.74	861.17/1230.8	682.08	1046	0.61609	10.937	1565.1	9.1979	1	1.8252e-20	3.6504e-20	3.9368e-19	TRUE
GUIDES_sg1614	HDGFL1	GACTCAGGAAGGCCGTCTCG	904.97/860.34	921.9/811.46	882.65	866.68	-0.026316	995.77	2035.3	0.35405	0.36165	0.63835	0.7233	0.77188	FALSE
GUIDES_sg1615	HDGFRP2	GAGGTGCCTGAATGCCCTAG	483.08/487.76	520.13/711.57	485.42	615.85	0.34272	10.985	1106.8	3.9205	0.99996	4.4174e-05	8.8347e-05	0.00020397	TRUE
GUIDES_sg1616	HDGFRP2	CCTCCAGAAGAACACAGACG	589.79/548.91	478.08/672.11	569.35	575.09	0.01445	835.69	1302	0.15911	0.56321	0.43679	0.87358	0.90112	TRUE
GUIDES_sg1617	HDGFRP2	GCCAGAAGGAGAAGAGAGTG	584.81/583.04	1105.7/408.2	583.93	756.93	0.3738	1.5719	1336	4.7331	1	1.1056e-06	2.2111e-06	6.3289e-06	TRUE
GUIDES_sg1618	HDGFRP2	TTTTTTTTCCGTCCCCCCAG	757.7/783.55	842.48/790.5	770.62	816.49	0.083302	334.19	1772.4	1.0895	0.86202	0.13798	0.27596	0.32847	TRUE
GUIDES_sg1619	HDGFRP2	GGAGAAGAGAGTGCGGCCCG	451.77/402.44	678.97/289.81	427.11	484.39	0.18117	1216.8	971.47	1.8378	0.96695	0.033046	0.066091	0.0906	TRUE
GUIDES_sg1620	HDGFRP2	CGCCAGGAAACCTGGCCAGA	519.36/489.19	506.11/394.63	504.27	450.37	-0.16275	455.26	1150.6	1.5891	0.056023	0.94398	0.11205	0.14484	FALSE
GUIDES_sg1621	HDGFRP3	TACTGCAGATGCAAGCAGTG	1123.4/1221.5	1561.9/1222.1	1172.5	1392	0.24746	4817.5	2718.1	4.2115	0.99999	1.2684e-05	2.5368e-05	6.2893e-05	TRUE
GUIDES_sg1622	HDGFRP3	ACAGAGCTCTTCAGAAACTG	728.53/702.49	655.61/661.01	715.51	658.31	-0.12003	338.89	1643.3	1.4111	0.079114	0.92089	0.15823	0.1987	FALSE
GUIDES_sg1623	HDGFRP3	TCTTCAGAAACTGAGGGAGA	599.75/558.87	534.14/496.99	579.31	515.57	-0.16787	835.93	1325.2	1.751	0.03997	0.96003	0.079939	0.10644	FALSE
GUIDES_sg1624	HDGFRP3	AGTTTGGAAAGTCAAACAAA	273.2/270.9	138.6/307.07	272.05	222.83	-0.28673	2.6382	613.6	1.9868	0.023474	0.97653	0.046947	0.06722	FALSE
GUIDES_sg1625	HDGFRP3	TGTACTCCTTATATGGAAAA	441.1/395.33	432.92/432.86	418.22	432.89	0.049641	1047.5	950.87	0.47592	0.68293	0.31707	0.63413	0.69154	TRUE
GUIDES_sg1626	HDGFRP3	CAAAGACCTTTTTCCATATA	828.13/811.28	1230.2/551.25	819.7	890.75	0.11977	141.97	1887.5	1.6352	0.94899	0.051006	0.10201	0.13231	TRUE
GUIDES_sg1627	HELLS	GGGCCTGAAGATCCGACTGG	378.49/339.87	182.2/308.31	359.18	245.25	-0.54858	745.85	814.33	3.9924	3.2708e-05	0.99997	6.5417e-05	0.000153	FALSE
GUIDES_sg1628	HELLS	TGAAGTTGAAATCTCTGAGA	154.39/177.76	316.12/268.84	166.07	292.48	0.81282	273.11	371.16	6.5617	1	2.6605e-11	5.321e-11	2.535e-10	TRUE
GUIDES_sg1629	HELLS	TTCTCTCTCTGAGTAAGACA	152.96/140.78	147.94/974.25	146.87	561.09	1.9265	74.167	327.51	22.889	1	3.0049e-116	6.0098e-116	9.8316e-114	TRUE
GUIDES_sg1630	HELLS	AGATTAACTTCAGATTCTAC	182.13/153.58	129.25/383.53	167.86	256.39	0.60817	407.56	375.22	4.5706	1	2.4311e-06	4.8622e-06	1.3322e-05	TRUE
GUIDES_sg1631	HELLS	ATAGGATATTCAATCAAATA	100.31/81.057	175.97/191.15	90.686	183.56	1.0093	185.43	200.43	6.5601	1	2.6884e-11	5.3767e-11	2.5595e-10	TRUE
GUIDES_sg1632	HELLS	GAACCCCCAGTCGGATCTTC	439.68/432.3	752.16/320.64	435.99	536.4	0.29839	27.189	992.06	3.1879	0.99928	0.00071663	0.0014333	0.0026864	TRUE
GUIDES_sg1633	HIF1AN	TGTGGTTGGTTACGAAACAG	267.51/281.57	260.06/588.25	274.54	424.16	0.62575	98.841	619.31	6.0122	1	9.1508e-10	1.8302e-09	7.6218e-09	TRUE
GUIDES_sg1634	HIF1AN	AGGCACTCGAACTGATCCGG	265.37/285.12	196.22/636.34	275.25	416.28	0.59506	195.02	620.95	5.6597	1	7.581e-09	1.5162e-08	5.6607e-08	TRUE
GUIDES_sg1635	HIF1AN	TTGACAATCCCGACTACGAG	299.52/351.96	721.01/330.5	325.74	525.76	0.689	1374.8	737.17	7.367	1	8.7265e-14	1.7453e-13	1.0714e-12	TRUE
GUIDES_sg1636	HIF1AN	ACTTTCTGATGAGCTTTGAG	290.27/274.46	387.76/664.71	282.36	526.23	0.89579	125.09	637.31	9.6601	1	2.2262e-22	4.4524e-22	5.3702e-21	TRUE
GUIDES_sg1637	HIF1AN	GGGATGTAAAGAACATCACC	262.53/228.24	87.207/651.14	245.38	369.17	0.58731	587.79	552.39	5.2671	1	6.9306e-08	1.3861e-07	4.6171e-07	TRUE
GUIDES_sg1638	HIF1AN	ATATTCAATTCTCTTAGGGG	207.74/226.11	163.51/154.15	216.92	158.83	-0.44727	168.58	487.21	2.6318	0.0042464	0.99575	0.0084928	0.013847	FALSE
GUIDES_sg1639	HINFP	GGGCAGGTCATGTCACACAG	242.61/179.18	565.29/398.33	210.89	481.81	1.1881	2011.5	473.42	12.451	1	6.8769e-36	1.3754e-35	2.9583e-34	TRUE
GUIDES_sg1640	HINFP	TCTTGCGAAGGTGCACGGTG	209.17/243.88	244.49/164.02	226.52	204.25	-0.1486	602.55	509.18	0.9869	0.16185	0.83815	0.32369	0.3785	FALSE
GUIDES_sg1641	HINFP	TGTGTGACAAATGCTTCACA	361.42/364.04	668.07/662.24	362.73	665.15	0.87298	3.451	822.53	10.545	1	2.6842e-26	5.3684e-26	7.923e-25	TRUE
GUIDES_sg1642	HINFP	CACTGTGACGAAAGCGCATG	1033/942.11	783.3/844.76	987.57	814.03	-0.27848	4133.2	2282	3.6327	0.00014023	0.99986	0.00028047	0.00059696	FALSE
GUIDES_sg1643	HINFP	GAAAGCGCATGTGGTTGCGG	98.892/94.566	205.56/54.262	96.729	129.91	0.42172	9.355	214.04	2.268	0.98834	0.011665	0.023329	0.035132	TRUE
GUIDES_sg1644	HINFP	TGAACTGGTGCTTCTTGCGA	432.56/415.95	314.57/277.48	424.26	296.02	-0.51777	138	964.87	4.1283	1.8273e-05	0.99998	3.6545e-05	8.8174e-05	FALSE
GUIDES_sg1645	HIRA	AAAGCAGTACGCCTTCCCAT	296.68/263.79	313.01/355.17	280.23	334.09	0.25278	540.72	632.41	2.1416	0.98389	0.016112	0.032225	0.047493	TRUE
GUIDES_sg1646	HIRA	CCAGTAATGAACCTGTCCGA	372.09/386.8	277.19/272.54	379.44	274.87	-0.4637	108.17	861.15	3.5636	0.00018289	0.99982	0.00036579	0.00075949	FALSE
GUIDES_sg1647	HIRA	AGTACGCCTTCCCATCGGAC	336.52/324.23	900.1/879.29	330.37	889.69	1.4265	75.515	747.85	20.453	1	2.8288e-93	5.6575e-93	5.2994e-91	TRUE
GUIDES_sg1648	HIRA	CCATTGTGGTTGACCCAGGT	643.86/637.08	1063.6/823.79	640.47	943.7	0.55848	23.023	1467.9	7.9145	1	1.2411e-15	2.4822e-15	1.8446e-14	TRUE
GUIDES_sg1649	HIRA	TGAAGCTCCTGAAGCCGACC	387.03/440.12	333.25/556.18	413.58	444.72	0.1045	1409.5	940.13	1.0157	0.84511	0.15489	0.30978	0.36301	TRUE
GUIDES_sg1650	HIRA	GGTTGACCCAGGTCGGCTTC	542.13/599.39	750.6/498.22	570.76	624.41	0.1294	1639.8	1305.3	1.485	0.93123	0.068771	0.13754	0.17571	TRUE
GUIDES_sg1651	HIRIP3	CCAGAAGAAAGAGCAGAGAG	700.07/649.88	311.45/598.11	674.97	454.78	-0.56862	1259.6	1548.5	5.5955	1.1e-08	1	2.2e-08	8.0153e-08	FALSE
GUIDES_sg1652	HIRIP3	GAGGGAGGTAAGTGACAGCG	461.02/418.79	672.74/865.72	439.91	769.23	0.80482	891.57	1001.1	10.408	1	1.1376e-25	2.2752e-25	3.3116e-24	TRUE
GUIDES_sg1653	HIRIP3	GATGTTCGCAACATCCAAGG	504.42/533.98	745.93/513.02	519.2	629.48	0.27738	436.91	1185.3	3.2031	0.99932	0.00067978	0.0013596	0.0025531	TRUE
GUIDES_sg1654	HIRIP3	GGCCTGCTTCCTACTGACTG	717.14/718.85	772.4/1507	717.99	1139.7	0.66587	1.4495	1649.1	10.384	1	1.4599e-25	2.9197e-25	4.2338e-24	TRUE
GUIDES_sg1655	HIRIP3	TCAGCCTCATCACAGCCGGG	281.02/311.43	549.71/842.29	296.23	696	1.2296	462.24	669.19	15.454	1	3.5406e-54	7.0811e-54	3.7385e-52	TRUE
GUIDES_sg1656	HIRIP3	GATGTTGCGAACATCATCAG	385.61/431.59	238.26/271.31	408.6	254.79	-0.67928	1057.3	928.61	5.0475	2.2376e-07	1	4.4753e-07	1.4056e-06	FALSE
GUIDES_sg1657	HIST1H1A	CCTGGTAAGCAAGGGAACGT	829.55/875.98	1281.6/989.05	852.77	1135.3	0.41248	1077.9	1965.1	6.3743	1	9.1872e-11	1.8374e-10	8.2021e-10	TRUE
GUIDES_sg1658	HIST1H1A	TCCTCCTCTAAGGAGCGTGG	305.21/361.91	249.16/151.69	333.56	200.42	-0.73204	1607.4	755.2	4.8447	6.3393e-07	1	1.2679e-06	3.6982e-06	FALSE
GUIDES_sg1659	HIST1H1A	ACCACCACGCTCCTTAGAGG	539.28/574.51	409.56/691.84	556.89	550.7	-0.016109	620.49	1273	0.17362	0.43108	0.56892	0.86216	0.89377	FALSE
GUIDES_sg1660	HIST1H1A	GCTTCCTCCTCTAAGGAGCG	860.15/878.12	745.93/508.09	869.13	627.01	-0.47045	161.47	2003.5	5.4093	3.1641e-08	1	6.3282e-08	2.2355e-07	FALSE
GUIDES_sg1661	HIST1H1A	AGCTCTTAAAAAGGCGCTGG	318.02/290.81	119.91/178.82	304.41	149.36	-1.0223	370.19	688.04	5.9111	1.6992e-09	1	3.3984e-09	1.385e-08	FALSE
GUIDES_sg1662	HIST1H1A	GGGAACGTTGGTGCAGACAA	981.8/893.05	1143/379.83	937.43	761.43	-0.29963	3938.8	2164	3.7832	7.7401e-05	0.99992	0.0001548	0.0003432	FALSE
GUIDES_sg1663	HIST1H1B	AAGAAGGCCTTAGCGGCCGG	1019.5/972.68	1699/1375	996.1	1537	0.62526	1096.5	2302.1	11.274	1	8.8543e-30	1.7709e-29	3.1212e-28	TRUE
GUIDES_sg1664	HIST1H1B	CTTAAGAAGGCCTTAGCGGC	414.07/364.76	216.46/288.57	389.41	252.52	-0.62291	1215.7	884.2	4.6037	2.0753e-06	1	4.1506e-06	1.1419e-05	FALSE
GUIDES_sg1665	HIST1H1B	TCTTAAGGGCTGCCAAAGAA	359.28/340.58	361.29/686.91	349.93	524.1	0.58139	174.89	792.97	6.1848	1	3.1085e-10	6.217e-10	2.7126e-09	TRUE
GUIDES_sg1666	HIST1H1B	AGCCCTTAAGAAGGCCTTAG	752.72/745.15	901.66/453.83	748.94	677.74	-0.1439	28.592	1721.6	1.7158	0.043095	0.95691	0.08619	0.11376	FALSE
GUIDES_sg1667	HIST1H1B	GTCGTAGCCACCGGCCGCTA	527.19/490.61	749.04/677.04	508.9	713.04	0.4858	669	1161.3	5.9905	1	1.0459e-09	2.0917e-09	8.6955e-09	TRUE
GUIDES_sg1668	HIST1H1B	GGAGCGCAATGGCCTTTCTT	899.99/819.1	682.08/816.39	859.54	749.24	-0.1979	3271.3	1981	2.4783	0.0066002	0.9934	0.0132	0.021061	FALSE
GUIDES_sg1669	HIST1H1C	GGTTGTCAAGCCTAAGAAGG	673.75/705.34	898.54/320.64	689.54	609.59	-0.17752	499.02	1582.6	2.0097	0.022229	0.97777	0.044458	0.064131	FALSE
GUIDES_sg1670	HIST1H1C	AAGGCGGCCAAAAAGGCTGG	796.83/735.2	1041.8/1119.8	766.01	1080.8	0.4961	1898.9	1761.6	7.4998	1	3.1957e-14	6.3915e-14	4.1706e-13	TRUE
GUIDES_sg1671	HIST1H1C	TCCGCTACGCTCTTTAGAGG	727.82/809.15	777.07/1376.3	768.48	1076.7	0.48597	3307.4	1767.4	7.331	1	1.1422e-13	2.2843e-13	1.3957e-12	TRUE
GUIDES_sg1672	HIST1H1C	GGCTGCTCTGAAAAAAGCGT	160.79/110.92	3.1145/78.926	135.85	41.02	-1.7035	1243.4	302.5	5.4525	2.4828e-08	1	4.9657e-08	1.7768e-07	FALSE
GUIDES_sg1673	HIST1H1C	TCGTAAGGCGTCTGGTCCCC	495.88/540.38	94.993/762.13	518.13	428.56	-0.27323	989.99	1182.8	2.6043	0.0046026	0.9954	0.0092053	0.014966	FALSE
GUIDES_sg1674	HIST1H1C	AACTCCGCTACGCTCTTTAG	408.37/374.71	261.62/180.05	391.54	220.84	-0.82336	566.61	889.13	5.7249	5.1754e-09	1	1.0351e-08	3.8945e-08	FALSE
GUIDES_sg1675	HIST1H1D	CAAAGCCCCTAAGCCCAAGG	581.26/529.71	412.68/738.7	555.48	575.69	0.051449	1328.3	1269.7	0.56698	0.71464	0.28536	0.57073	0.63943	TRUE
GUIDES_sg1676	HIST1H1D	CGCTGCTGGGACCAAGAAAG	532.88/526.16	490.54/631.41	529.52	560.97	0.083103	22.573	1209.3	0.90458	0.81716	0.18284	0.36569	0.42183	TRUE
GUIDES_sg1677	HIST1H1D	CGCAAGCGCTTTCTTAAGCG	274.62/191.27	333.25/372.43	232.94	352.84	0.59696	3474	523.88	5.2385	1	8.0949e-08	1.619e-07	5.2806e-07	TRUE
GUIDES_sg1678	HIST1H1D	GCCTAAGTCGGGGAAGCCGA	399.84/415.95	411.12/250.34	407.89	330.73	-0.30171	129.82	926.97	2.5344	0.0056327	0.99437	0.011265	0.018153	FALSE
GUIDES_sg1679	HIST1H1D	CGCGCTTAAGAAAGCGCTTG	408.37/406	328.58/291.04	407.18	309.81	-0.39318	2.8279	925.33	3.201	0.00068473	0.99932	0.0013695	0.0025709	FALSE
GUIDES_sg1680	HIST1H1D	AAGCTCAGATACTGGGGGTC	406.24/356.93	445.38/320.64	381.59	383.01	0.0053493	1215.5	866.11	0.048291	0.51926	0.48074	0.96148	0.97296	TRUE
GUIDES_sg1681	HIST1H1E	AACAGCTTTAGTAATGAGCT	838.09/728.09	655.61/929.85	783.09	792.73	0.017629	6050.1	1801.6	0.22711	0.58983	0.41017	0.82034	0.8615	TRUE
GUIDES_sg1682	HIST1H1E	TGCCAGCGCTTTCTTGAGAG	586.95/556.73	313.01/656.08	571.84	484.54	-0.23853	456.48	1307.8	2.4139	0.0078905	0.99211	0.015781	0.02479	FALSE
GUIDES_sg1683	HIST1H1E	TAAAGCTGTTGCCGCCTCCA	472.4/530.42	284.98/712.8	501.41	498.89	-0.0072624	1683.2	1143.9	0.074589	0.47027	0.52973	0.94054	0.96115	FALSE
GUIDES_sg1684	HIST1H1E	GGCCGCTCTCAAGAAAGCGC	108.85/112.34	79.42/90.025	110.6	84.723	-0.38055	6.0893	245.33	1.6519	0.049276	0.95072	0.098552	0.12801	FALSE
GUIDES_sg1685	HIST1H1E	TACGCCGCTGCGCTCCTTGG	461.02/476.39	513.9/1540.3	468.7	1027.1	1.1302	118.05	1067.9	17.087	1	9.2752e-66	1.855e-65	1.1839e-63	TRUE
GUIDES_sg1686	HIST1H1E	AGATACGCCGCTGCGCTCCT	641.02/634.23	736.59/648.68	637.63	692.63	0.1192	23.011	1461.3	1.4389	0.92491	0.075087	0.15017	0.18903	TRUE
GUIDES_sg1687	HIST1H1T	TGTGTCCAAGTTGATCACCG	490.9/482.07	915.67/609.21	486.49	762.44	0.64715	38.958	1109.2	8.2856	1	5.8768e-17	1.1754e-16	9.689e-16	TRUE
GUIDES_sg1688	HIST1H1T	TGATCAACTTGGACACAGAG	373.51/455.06	267.85/656.08	414.28	461.96	0.1568	3324.7	941.77	1.5536	0.93986	0.060136	0.12027	0.15491	TRUE
GUIDES_sg1689	HIST1H1T	TCAGTGTCACAGGAACGAGT	103.16/97.41	101.22/308.31	100.29	204.76	1.0226	16.532	222.06	7.0112	1	1.1814e-12	2.3628e-12	1.2759e-11	TRUE
GUIDES_sg1690	HIST1H1T	TCTTGAGGGACAGTTTGATG	922.04/958.46	844.04/1373.8	940.25	1108.9	0.23781	663.2	2170.7	3.6203	0.99985	0.00014711	0.00029423	0.00062488	TRUE
GUIDES_sg1691	HIST1H1T	CTCTACGTCGTAGCCAGCAG	1199.5/1212.3	872.07/1229.5	1205.9	1050.8	-0.19845	81.786	2797.1	2.9327	0.00168	0.99832	0.00336	0.0060212	FALSE
GUIDES_sg1692	HIST1H1T	AAGGGCCTCGGTGATCAACT	586.95/576.64	370.63/1182.7	581.79	776.65	0.41613	53.114	1331	5.3409	1	4.6255e-08	9.251e-08	3.152e-07	TRUE
GUIDES_sg1693	HIST1H2AA	AGGCGCACCAGTGTATTTGG	377.07/367.6	517.01/521.65	372.33	519.33	0.47897	44.837	844.72	5.0577	1	2.1214e-07	4.2428e-07	1.3442e-06	TRUE
GUIDES_sg1694	HIST1H2AA	TAAGTCTCGCTCTTCTAGAG	447.5/403.86	124.58/570.98	425.68	347.78	-0.29084	952.27	968.17	2.5036	0.0061469	0.99385	0.012294	0.019734	FALSE
GUIDES_sg1695	HIST1H2AA	TTCCCTTACGAAGCAGACGA	416.91/434.44	616.68/377.37	425.67	497.02	0.22308	153.57	968.15	2.293	0.98908	0.010923	0.021846	0.033242	TRUE
GUIDES_sg1696	HIST1H2AA	GTTTGCAGTTTCCCGTAGGC	572.01/562.42	119.91/379.83	567.21	249.87	-1.1795	45.952	1297	8.8115	6.1723e-19	1	1.2345e-18	1.161e-17	FALSE
GUIDES_sg1697	HIST1H2AA	CAGACGATGGATCCGGCCTA	1003.1/1044.5	439.15/558.65	1023.8	498.9	-1.0357	854.84	2367.4	10.788	1.9531e-27	1	3.9062e-27	6.1561e-26	FALSE
GUIDES_sg1698	HIST1H2AA	CACAGCAGAAATCCTTGAGC	276.75/241.75	341.04/499.46	259.25	420.25	0.69476	612.72	584.21	6.6609	1	1.3609e-11	2.7217e-11	1.3361e-10	TRUE
GUIDES_sg1699	HIST1H2AB	CGTTTTGCCTAATATTCAGG	394.86/387.51	526.36/346.54	391.18	436.45	0.15758	26.991	888.3	1.5187	0.93558	0.064421	0.12884	0.16549	TRUE
GUIDES_sg1700	HIST1H2AB	CTCGCGCCAAGGCTAAGACT	515.09/495.58	351.94/535.22	505.34	443.58	-0.18766	190.26	1153	1.8187	0.034478	0.96552	0.068955	0.094103	FALSE
GUIDES_sg1701	HIST1H2AB	TGCAGGTTTGCAGTTTCCTG	735.64/845.41	960.83/204.72	790.53	582.77	-0.43923	6024.4	1819	4.8711	5.5502e-07	1	1.11e-06	3.2941e-06	FALSE
GUIDES_sg1702	HIST1H2AB	CATCCCGCGCCACCTGCAAT	899.28/919.36	577.75/1544	909.32	1060.9	0.22217	201.6	2097.9	3.3089	0.99953	0.0004684	0.00093679	0.0018192	TRUE
GUIDES_sg1703	HIST1H2AB	CATTGCGGATGGCCAATTGC	596.2/594.42	431.36/482.19	595.31	456.78	-0.38141	1.584	1362.5	3.753	8.7382e-05	0.99991	0.00017476	0.00038365	FALSE
GUIDES_sg1704	HIST1H2AB	CGAGGAGCTTAATAAACTCT	909.95/779.99	362.84/1087.7	844.97	725.27	-0.2201	8443.9	1946.8	2.7129	0.0033353	0.99666	0.0066705	0.011258	FALSE
GUIDES_sg1705	HIST1H2AC	CGGGTGACCATTGCTCAGGG	281.73/229.66	683.64/336.67	255.7	510.15	0.99369	1355.8	576.06	10.602	1	1.4607e-26	2.9213e-26	4.3224e-25	TRUE
GUIDES_sg1706	HIST1H2AC	GGTCTTCTTAGGCAGAAGCA	507.27/472.12	191.54/519.19	489.69	355.37	-0.46146	617.57	1116.7	4.0197	2.9131e-05	0.99997	5.8261e-05	0.00013665	FALSE
GUIDES_sg1707	HIST1H2AC	GCACGGCCTGGATGTTAGGA	630.35/624.99	551.27/492.06	627.67	521.66	-0.26642	14.341	1438	2.7954	0.0025919	0.99741	0.0051838	0.0090053	FALSE
GUIDES_sg1708	HIST1H2AC	AGCTCAACAAACTGCTAGGC	372.8/402.44	925.02/400.8	387.62	662.91	0.77262	439.24	880.06	9.2796	1	8.5082e-21	1.7016e-20	1.8716e-19	TRUE
GUIDES_sg1709	HIST1H2AC	AGGCCGGGTGACCATTGCTC	293.12/263.79	822.24/267.61	278.45	544.92	0.96608	430.06	628.32	10.631	1	1.0741e-26	2.1482e-26	3.1989e-25	TRUE
GUIDES_sg1710	HIST1H2AC	AGAAGAGCGGGATTTCGCTT	348.61/345.56	320.8/251.58	347.08	286.19	-0.27745	4.6615	786.4	2.1716	0.014943	0.98506	0.029887	0.044498	FALSE
GUIDES_sg1711	HIST1H2AE	CGGAGTAGTTGCCTTTGCGG	451.06/407.42	425.13/374.9	429.24	400.02	-0.10148	952.37	976.41	0.93518	0.17485	0.82515	0.34969	0.40454	FALSE
GUIDES_sg1712	HIST1H2AE	GCCAACTGGAAACTGAAGAC	436.83/441.55	506.11/753.5	439.19	629.81	0.51907	11.115	999.48	6.0294	1	8.2285e-10	1.6457e-09	6.8832e-09	TRUE
GUIDES_sg1713	HIST1H2AE	TGCCAGGTACACTGGAGCGC	642.44/723.11	752.16/542.62	682.78	647.39	-0.076666	3253.9	1566.8	0.89403	0.18565	0.81435	0.3713	0.42789	FALSE
GUIDES_sg1714	HIST1H2AE	AGCGGTGCTGGAATATCTGA	208.46/188.42	82.535/175.12	198.44	128.83	-0.61936	200.68	444.96	3.3001	0.00048328	0.99952	0.00096657	0.0018661	FALSE
GUIDES_sg1715	HIST1H2AE	TGGAAACTGAAGACCGGCCC	918.48/1034.5	1101/986.58	976.51	1043.8	0.096015	6734.6	2256	1.4163	0.92165	0.078346	0.15669	0.19686	TRUE
GUIDES_sg1716	HIST1H2AE	GAAAGCAAGGCGGCAAAGCT	897.85/895.18	1147.7/1023.6	896.52	1085.6	0.27586	3.5698	2067.8	4.159	0.99998	1.5983e-05	3.1967e-05	7.7905e-05	TRUE
GUIDES_sg1717	HIST1H2AG	AGCGAGTCTTGGCCTTAGCG	614.69/538.96	808.22/564.82	576.83	686.52	0.25076	2868.1	1319.4	3.0198	0.99874	0.0012646	0.0025291	0.0046392	TRUE
GUIDES_sg1718	HIST1H2AG	GGGAGGCAAAGCCCGCGCTA	485.92/423.06	397.1/212.11	454.49	304.61	-0.57574	1975.8	1035	4.6589	1.5892e-06	1	3.1784e-06	8.817e-06	FALSE
GUIDES_sg1719	HIST1H2AG	GGCCCTAGAAGAGCGAGTCT	403.39/326.36	403.33/469.86	364.88	436.6	0.25824	2967	827.49	2.4932	0.99367	0.0063308	0.012662	0.020232	TRUE
GUIDES_sg1720	HIST1H2AG	CGCCGAGATCCTGGAACTGG	695.8/674.05	707/1965.8	684.93	1336.4	0.96328	236.5	1571.8	16.432	1	5.6579e-61	1.1316e-60	6.5389e-59	TRUE
GUIDES_sg1721	HIST1H2AG	AGGCCAAGACTCGCTCTTCT	702.2/797.77	1166.4/1370.1	749.99	1268.3	0.75712	4566.5	1724	12.482	1	4.6901e-36	9.3801e-36	2.0213e-34	TRUE
GUIDES_sg1722	HIST1H2AG	GTGGTGGCTCTCAGTCTTTT	498.73/516.2	154.17/400.8	507.47	277.48	-0.86856	152.71	1158	6.7584	6.9779e-12	1	1.3956e-11	7.0877e-11	FALSE
GUIDES_sg1723	HIST1H2AH	GCTCGGCATAATTACCCTTG	902.83/1013.9	831.58/712.8	958.38	772.19	-0.31127	6170.4	2213.3	3.9575	3.7865e-05	0.99996	7.5731e-05	0.0001754	FALSE
GUIDES_sg1724	HIST1H2AH	GGCTGGGCTTCAGTTCCCCG	421.18/447.95	531.03/245.41	434.56	388.22	-0.1623	358.21	988.75	1.4738	0.070266	0.92973	0.14053	0.17943	FALSE
GUIDES_sg1725	HIST1H2AH	GGTAATTATGCCGAGCGGGT	351.46/367.6	275.64/94.958	359.53	185.3	-0.95251	130.29	815.13	6.1026	5.219e-10	1	1.0438e-09	4.4507e-09	FALSE
GUIDES_sg1726	HIST1H2AH	TATGCCGAGCGGGTTGGAGC	438.25/412.39	711.67/484.66	425.32	598.16	0.491	334.37	967.34	5.5571	1	1.3711e-08	2.7423e-08	9.9536e-08	TRUE
GUIDES_sg1727	HIST1H2AH	CGCGCCGGCTCCAACCCGCT	558.49/576.64	573.07/517.95	567.57	545.51	-0.057069	164.74	1297.9	0.61211	0.27023	0.72977	0.54047	0.60734	FALSE
GUIDES_sg1728	HIST1H2AH	CATAATTACCCTTGCGGAGC	586.24/574.51	889.2/689.37	580.37	789.29	0.44291	68.776	1327.7	5.7334	1	4.9209e-09	9.8419e-09	3.7357e-08	TRUE
GUIDES_sg1729	HIST1H2AI	GAAGACCGAGAGCCACCACA	91.777/101.68	104.34/532.75	96.727	318.54	1.7092	48.998	214.04	15.162	1	3.1658e-52	6.3317e-52	2.7137e-50	TRUE
GUIDES_sg1730	HIST1H2AI	CGAGAGCCACCACAAGGCGA	520.78/516.92	844.04/956.98	518.85	900.51	0.79425	7.4796	1184.5	11.09	1	7.0433e-29	1.4087e-28	2.361e-27	TRUE
GUIDES_sg1731	HIST1H2AI	TCTACTTGCCCTTCGCCTTG	596.2/652.72	753.72/1187.6	624.46	970.66	0.63553	1597.5	1430.5	9.1532	1	2.7628e-20	5.5256e-20	5.9043e-19	TRUE
GUIDES_sg1732	HIST1H2AI	CTTCGCCTTGTGGTGGCTCT	615.41/543.93	386.2/1028.5	579.67	707.36	0.28675	2554.1	1326.1	3.5064	0.99977	0.00022713	0.00045425	0.00092386	TRUE
GUIDES_sg1733	HIST1H2AI	CATGTCTGGGCGTGGCAAGC	474.54/542.51	513.9/378.6	508.53	446.25	-0.18808	2310.2	1160.5	1.8281	0.033764	0.96624	0.067528	0.092503	FALSE
GUIDES_sg1734	HIST1H2AI	GTGGTGGCTCTCGGTCTTCT	668.76/708.18	878.3/933.55	688.47	905.92	0.39549	776.81	1580.1	5.4704	1	2.2446e-08	4.4892e-08	1.6133e-07	TRUE
GUIDES_sg1735	HIST1H2AJ	TCTGGGCGTGGTAAGCAGGG	80.394/108.08	244.49/82.626	94.235	163.56	0.78904	383.14	208.42	4.8018	1	7.8619e-07	1.5724e-06	4.5295e-06	TRUE
GUIDES_sg1736	HIST1H2AJ	TGGAGCGCCGGTGTACCTGG	300.94/292.23	512.34/365.03	296.59	438.69	0.56316	37.958	670.02	5.4897	1	2.0132e-08	4.0263e-08	1.4492e-07	TRUE
GUIDES_sg1737	HIST1H2AJ	GCTCCGCAAAGGCAACTATG	204.9/196.95	168.18/150.45	200.93	159.32	-0.33288	31.556	450.64	1.96	0.024999	0.975	0.049998	0.070694	FALSE
GUIDES_sg1738	HIST1H2AJ	AGTTTTCTTTGGCAGCAGCA	347.9/293.65	51.39/320.64	320.78	186.01	-0.78291	1471.4	725.73	5.0025	2.8303e-07	1	5.6606e-07	1.7674e-06	FALSE
GUIDES_sg1739	HIST1H2AJ	TCTTTGGCAGCAGCACGGCC	604.02/628.55	484.31/875.59	616.28	679.95	0.14161	300.7	1411.5	1.6946	0.95492	0.045076	0.090151	0.11873	TRUE
GUIDES_sg1740	HIST1H2AJ	CATGTCTGGGCGTGGTAAGC	408.37/381.11	627.58/403.26	394.74	515.42	0.38399	371.66	896.53	4.0304	0.99997	2.7838e-05	5.5677e-05	0.00013072	TRUE
GUIDES_sg1741	HIST1H2AK	TAAGACCCGTTCTTCAAGGG	632.48/592.99	700.77/406.96	612.74	553.87	-0.14548	779.57	1403.2	1.5716	0.05802	0.94198	0.11604	0.14977	FALSE
GUIDES_sg1742	HIST1H2AK	GGCGGGTCTTCAGTTCCCAG	411.93/357.65	506.11/450.13	384.79	478.12	0.31258	1473.4	873.51	3.1578	0.99921	0.00079469	0.0015894	0.0029585	TRUE
GUIDES_sg1743	HIST1H2AK	TATTGGGCAGGACACCACCC	680.86/624.99	490.54/519.19	652.93	504.86	-0.37038	1560.7	1497	3.8268	6.4915e-05	0.99994	0.00012983	0.00029095	FALSE
GUIDES_sg1744	HIST1H2AK	GAAGACCCGCCCTTGAAGAA	677.3/629.97	163.51/548.78	653.64	356.15	-0.87417	1120.3	1498.7	7.6845	7.6796e-15	1	1.5359e-14	1.0544e-13	FALSE
GUIDES_sg1745	HIST1H2AK	GTTCCAGGATCTCGGCGGTT	499.44/430.88	451.61/419.3	465.16	435.45	-0.095004	2350.1	1059.7	0.91261	0.18072	0.81928	0.36145	0.41727	FALSE
GUIDES_sg1746	HIST1H2AK	AGGCTAAGACCCGTTCTTCA	562.05/568.82	663.39/522.89	565.43	593.14	0.068899	22.936	1292.9	0.77057	0.77952	0.22048	0.44096	0.50184	TRUE
GUIDES_sg1747	HIST1H2AL	GGTCTTCTTGTTGTCGCGGG	268.93/256.68	353.5/176.35	262.8	264.93	0.011551	75.017	592.37	0.087131	0.53472	0.46528	0.93057	0.95154	TRUE
GUIDES_sg1748	HIST1H2AL	CAGGACACCACCCTGAGCGA	511.53/583.04	353.5/790.5	547.29	572	0.063598	2556.6	1250.6	0.69875	0.75765	0.24235	0.48471	0.54744	TRUE
GUIDES_sg1749	HIST1H2AL	TCTTGGGCAGTAGCACAGCC	490.9/520.47	549.71/283.64	505.69	416.68	-0.2787	437.14	1153.9	2.6203	0.0043924	0.99561	0.0087848	0.014307	FALSE
GUIDES_sg1750	HIST1H2AL	GCAAGTGGCGCGGGATAATG	699.36/699.65	1197.5/1138.3	699.5	1167.9	0.73869	0.042413	1605.9	11.689	1	7.2958e-32	1.4592e-31	2.8872e-30	TRUE
GUIDES_sg1751	HIST1H2AL	GCTCCAGGATCTCGGCAGTC	816.75/839.01	1113.4/506.86	827.88	810.15	-0.031192	247.81	1906.7	0.40601	0.34237	0.65763	0.68474	0.73675	FALSE
GUIDES_sg1752	HIST1H2AL	AGAAGAGCGGGTCTTGGCTT	279.6/332.05	336.37/86.326	305.82	211.35	-0.53099	1375.4	691.28	3.5933	0.00016323	0.99984	0.00032646	0.00068284	FALSE
GUIDES_sg1753	HIST1H2BA	AAAGCGCAAGAGGACCCGTA	835.24/853.23	981.08/621.55	844.24	801.31	-0.075195	161.74	1945	0.97333	0.1652	0.8348	0.33039	0.38577	FALSE
GUIDES_sg1754	HIST1H2BA	AATCTCTCTGGAAGAAATGG	298.81/290.1	32.703/432.86	294.45	232.78	-0.33777	37.946	665.11	2.3913	0.0083938	0.99161	0.016788	0.02618	FALSE
GUIDES_sg1755	HIST1H2BA	CTTTGAGCGTATAGCGAGCG	957.61/920.07	854.94/878.06	938.84	866.5	-0.11556	704.93	2167.4	1.5539	0.0601	0.9399	0.1202	0.15483	FALSE
GUIDES_sg1756	HIST1H2BA	AGTGCTAAAGCAGGTCCATC	680.86/653.43	1009.1/829.96	667.15	919.53	0.46231	376.14	1530.2	6.452	1	5.521e-11	1.1042e-10	5.0473e-10	TRUE
GUIDES_sg1757	HIST1H2BA	AGCGAGCGAGGCATCACGTT	854.45/907.98	825.35/913.82	881.22	869.58	-0.019148	1432.5	2031.9	0.25804	0.39819	0.60181	0.79638	0.8374	FALSE
GUIDES_sg1758	HIST1H2BA	CTGAATCTCTCTGGAAGAAA	214.86/214.02	288.09/135.65	214.44	211.87	-0.017274	0.35279	481.53	0.11685	0.45349	0.54651	0.90698	0.93094	FALSE
GUIDES_sg1759	HIST1H2BB	GGCTAAGCATGCTGTGTCCG	767.66/815.55	789.53/505.62	791.6	647.58	-0.28932	1146.7	1821.6	3.3745	0.00036972	0.99963	0.00073945	0.0014664	FALSE
GUIDES_sg1760	HIST1H2BB	TTCTAAGAAGGCTATCACTA	246.87/243.88	264.73/1507	245.38	885.87	1.8478	4.4769	552.38	27.252	1	7.9444e-164	1.5889e-163	4.1011e-161	TRUE
GUIDES_sg1761	HIST1H2BB	AGCGCTTATTGTAGTGAGCC	416.2/353.38	147.94/152.92	384.79	150.43	-1.3492	1973.2	873.51	7.9295	1.0999e-15	1	2.1997e-15	1.6388e-14	FALSE
GUIDES_sg1762	HIST1H2BB	CCCTAAAAAGGGTTCTAAGA	297.39/295.79	710.11/1128.4	296.59	919.26	1.6287	1.2809	670.02	24.055	1	3.6567e-128	7.3135e-128	1.3273e-125	TRUE
GUIDES_sg1763	HIST1H2BB	AGGGGCTGGAGCAGACTTAG	559.2/524.74	476.52/548.78	541.97	512.65	-0.080073	593.91	1238.3	0.83307	0.2024	0.7976	0.4048	0.46291	FALSE
GUIDES_sg1764	HIST1H2BB	GGAGCAGACTTAGAGGGTTC	519.36/530.42	627.58/595.65	524.89	611.61	0.22021	61.213	1198.5	2.5049	0.99388	0.0061235	0.012247	0.019664	TRUE
GUIDES_sg1765	HIST1H2BC	CGACATATTTGAGCGCATCG	383.47/382.53	216.46/72.76	383	144.61	-1.399	0.44293	869.38	8.0851	3.105e-16	1	6.2099e-16	4.8967e-15	FALSE
GUIDES_sg1766	HIST1H2BC	GAAAGAATTCATGATGCCCA	276.75/229.66	3.1145/476.02	253.21	239.57	-0.079555	1108.9	570.34	0.57108	0.28397	0.71603	0.56795	0.63638	FALSE
GUIDES_sg1767	HIST1H2BC	CTTGGAAGAGATGCCAGTGT	486.63/462.88	1034/480.96	474.76	757.49	0.67291	282.17	1082	8.5954	1	4.1478e-18	8.2956e-18	7.305e-17	TRUE
GUIDES_sg1768	HIST1H2BC	ATTTGAGCGCATCGCGGGCG	838.09/835.45	756.83/1166.6	836.77	961.73	0.20057	3.4746	1927.5	2.8462	0.99779	0.0022123	0.0044245	0.0077747	TRUE
GUIDES_sg1769	HIST1H2BC	CCTGCTGCTTCCCGGAGAGC	621.81/652.72	426.69/319.41	637.26	373.05	-0.77093	477.77	1460.4	6.9139	2.358e-12	1	4.7161e-12	2.4531e-11	FALSE
GUIDES_sg1770	HIST1H2BC	GCCATCTTTCTTCTGCGCTT	245.45/231.79	266.29/188.68	238.62	227.49	-0.068647	93.254	536.9	0.48055	0.31542	0.68458	0.63084	0.68961	FALSE
GUIDES_sg1771	HIST1H2BD	CTATTCAGTGTATGTGTACA	724.97/673.34	1152.4/751.03	699.16	951.7	0.44435	1332.8	1605.1	6.3038	1	1.4524e-10	2.9048e-10	1.2838e-09	TRUE
GUIDES_sg1772	HIST1H2BD	GGGGCAGGAGCAGACTTGGT	201.34/188.42	177.53/170.18	194.88	173.86	-0.16381	83.454	436.84	1.0059	0.15722	0.84278	0.31445	0.36806	FALSE
GUIDES_sg1773	HIST1H2BD	GTCTGCTCCTGCCCCAAAGA	379.92/398.89	493.65/596.88	389.4	545.27	0.48465	179.92	884.18	5.2418	1	7.9494e-08	1.5899e-07	5.1887e-07	TRUE
GUIDES_sg1774	HIST1H2BD	GGAGCAGACTTGGTAGGTTC	261.81/215.44	110.57/330.5	238.63	220.53	-0.11326	1075.3	536.91	0.78081	0.21746	0.78254	0.43491	0.49529	FALSE
GUIDES_sg1775	HIST1H2BD	CTTTGGGGCAGGAGCAGACT	389.88/441.55	442.26/277.48	415.71	359.87	-0.20757	1334.9	945.08	1.8165	0.03465	0.96535	0.0693	0.094485	FALSE
GUIDES_sg1776	HIST1H2BD	GGCCGTGCGCCTGCTGCTTC	665.92/654.85	147.94/561.12	660.39	354.53	-0.89553	61.218	1514.4	7.8595	1.9283e-15	1	3.8567e-15	2.8015e-14	FALSE
GUIDES_sg1777	HIST1H2BE	GGAGCTGGTGTACTTGGTAA	547.11/467.85	356.61/1351.6	507.48	854.11	0.74992	3140.5	1158	10.186	1	1.1429e-24	2.2858e-24	3.2221e-23	TRUE
GUIDES_sg1778	HIST1H2BE	CTTCTTCTGCGCCTTGGTCA	611.85/634.95	585.53/762.13	623.4	673.83	0.11207	266.73	1428.1	1.3346	0.909	0.090999	0.182	0.22606	TRUE
GUIDES_sg1779	HIST1H2BE	GGCCAAGCACGCTGTGTCAG	894.3/781.42	587.09/992.75	837.86	789.92	-0.084896	6370.8	1930.1	1.0912	0.1376	0.8624	0.27519	0.3276	FALSE
GUIDES_sg1780	HIST1H2BE	CGGCATCTCCTCTAAAGCCA	359.99/416.66	147.94/526.59	388.33	337.26	-0.20284	1605.5	881.7	1.7197	0.042742	0.95726	0.085484	0.11319	FALSE
GUIDES_sg1781	HIST1H2BE	GCCCTCTGACACAGCGTGCT	744.18/1011.1	560.62/1053.2	877.63	806.89	-0.12109	35617	2023.5	1.5725	0.057922	0.94208	0.11584	0.14957	FALSE
GUIDES_sg1782	HIST1H2BE	CATGATCCCCATGGCTTTAG	748.45/688.98	330.14/677.04	718.72	503.59	-0.51231	1768	1650.8	5.2947	5.961e-08	1	1.1922e-07	4.0044e-07	FALSE
GUIDES_sg1783	HIST1H2BF	AAAAAAGGGCTCCAAAAAGG	315.88/266.63	384.64/282.41	291.26	333.53	0.19487	1212.8	657.76	1.648	0.95033	0.049673	0.099346	0.12897	TRUE
GUIDES_sg1784	HIST1H2BF	GATCTCCCTGGAGGTGATGG	692.24/664.81	404.89/693.07	678.53	548.98	-0.30515	376.32	1556.8	3.2832	0.00051313	0.99949	0.0010263	0.0019781	FALSE
GUIDES_sg1785	HIST1H2BF	GGCTAAGCACGCCGTGTCAG	623.23/612.9	548.16/705.4	618.07	626.78	0.020164	53.338	1415.6	0.23158	0.59157	0.40843	0.81687	0.85817	TRUE
GUIDES_sg1786	HIST1H2BF	GCCCTTTTTTGGAGCAGGAG	532.88/470.7	353.5/384.77	501.79	369.13	-0.44191	1933.1	1144.8	3.9207	4.415e-05	0.99996	8.8299e-05	0.0002039	FALSE
GUIDES_sg1787	HIST1H2BF	TCCAAAAAAGGGCTCCAAAA	276.75/309.3	0/173.88	293.03	86.942	-1.7413	529.46	661.82	8.0107	5.7027e-16	1	1.1405e-15	8.704e-15	FALSE
GUIDES_sg1788	HIST1H2BF	GTCCGCTCCTGCTCCAAAAA	438.25/480.65	803.55/1070.4	459.45	936.99	1.0265	898.81	1046.5	14.762	1	1.2881e-49	2.5762e-49	8.3349e-48	TRUE
GUIDES_sg1789	HIST1H2BG	CGCAGTGTCCGAAGGTACCA	789.71/807.72	945.26/923.69	798.72	934.47	0.2262	162.23	1838.2	3.1663	0.99923	0.00077196	0.0015439	0.0028748	TRUE
GUIDES_sg1790	HIST1H2BG	CTTGGATGAGATGCCAGTAT	813.9/797.77	339.48/525.35	805.84	432.42	-0.89651	130.11	1854.9	8.6702	2.1568e-18	1	4.3137e-18	3.8363e-17	FALSE
GUIDES_sg1791	HIST1H2BG	GGTGACAGCCTTGGTACCTT	867.97/852.52	635.36/411.9	860.25	523.63	-0.71512	119.39	1982.6	7.5598	2.018e-14	1	4.036e-14	2.6942e-13	FALSE
GUIDES_sg1792	HIST1H2BG	ACCTTCGGACACTGCGTGCT	1157.5/1173.2	1058.9/607.98	1165.4	833.46	-0.4831	122.6	2701.4	6.3859	8.522e-11	1	1.7044e-10	7.7451e-10	FALSE
GUIDES_sg1793	HIST1H2BG	TGGTCGAGCGCTTGTTGTAG	640.31/570.24	281.86/278.71	605.27	280.29	-1.1079	2454.5	1385.8	8.7301	1.2717e-18	1	2.5434e-18	2.3207e-17	FALSE
GUIDES_sg1794	HIST1H2BG	TTACTTGGAGCTTGTATACT	1358.2/1225.1	1491.9/1217.2	1291.6	1354.5	0.068545	8853.3	2999.9	1.1484	0.87459	0.12541	0.25082	0.30133	TRUE
GUIDES_sg1795	HIST1H2BH	GCTTGTTGTAATGAGCCAGG	452.48/498.43	937.47/484.66	475.46	711.07	0.57967	1055.5	1083.6	7.1574	1	4.1121e-13	8.2241e-13	4.844e-12	TRUE
GUIDES_sg1796	HIST1H2BH	AACGCTTGTTGTAATGAGCC	416.91/366.18	247.61/492.06	391.54	369.83	-0.082095	1286.9	889.14	0.72819	0.23325	0.76675	0.4665	0.52939	FALSE
GUIDES_sg1797	HIST1H2BH	CTACTCCGTATACGTTTACA	566.32/457.9	1048/976.71	512.11	1012.4	0.98184	5877	1168.8	14.633	1	8.6389e-49	1.7278e-48	5.4981e-47	TRUE
GUIDES_sg1798	HIST1H2BH	CAGCACCTTGTAAACGTATA	1131.2/1104.9	1242.7/688.14	1118.1	965.42	-0.21158	345.21	2589.7	2.9997	0.0013512	0.99865	0.0027023	0.0049468	FALSE
GUIDES_sg1799	HIST1H2BH	GGAGCGGACTTAGCTGGATC	640.31/641.34	896.98/939.72	640.83	918.35	0.51843	0.53843	1468.7	7.2415	1	2.2184e-13	4.4368e-13	2.6449e-12	TRUE
GUIDES_sg1800	HIST1H2BH	ATTCATGATCCCCATGGCTT	1049.4/1034.5	968.62/1606.9	1042	1287.8	0.30529	110.27	2410.2	5.0065	1	2.7711e-07	5.5422e-07	1.7309e-06	TRUE
GUIDES_sg1801	HIST1H2BI	CGGGGAGCTGGCCAAACACG	710.03/743.02	566.84/379.83	726.53	473.34	-0.61708	544.24	1669.1	6.1972	2.8731e-10	1	5.7461e-10	2.51e-09	FALSE
GUIDES_sg1802	HIST1H2BI	GCTGGCCAAACACGCGGTGT	714.3/791.37	777.07/788.03	752.83	782.55	0.055783	2970.1	1730.7	0.71435	0.7625	0.2375	0.47501	0.53701	TRUE
GUIDES_sg1803	HIST1H2BI	CACTTCCAGGGAGATCCAAA	217.7/226.82	141.71/183.75	222.26	162.73	-0.4474	41.52	499.42	2.6638	0.0038633	0.99614	0.0077265	0.012764	FALSE
GUIDES_sg1804	HIST1H2BI	TTGGATCTCCCTGGAAGTGA	602.6/575.93	253.83/516.72	589.27	385.28	-0.61172	355.63	1348.4	5.5551	1.3876e-08	1	2.7752e-08	1.007e-07	FALSE
GUIDES_sg1805	HIST1H2BI	GCAGCAGGCGCACAGCCGTT	689.4/686.14	925.02/1413.3	687.77	1169.1	0.7646	5.307	1578.4	12.116	1	4.3253e-34	8.6506e-34	1.791e-32	TRUE
GUIDES_sg1806	HIST1H2BI	GCCCTCCGACACCGCGTGTT	1201.6/1355.2	1129/1431.8	1278.4	1280.4	0.0022166	11792	2968.7	0.036106	0.5144	0.4856	0.9712	0.98185	TRUE
GUIDES_sg1807	HIST1H2BJ	ACGAAATGCCGGTGTCAGGG	335.81/389.64	123.02/197.32	362.72	160.17	-1.1743	1449.2	822.51	7.0627	8.167e-13	1	1.6334e-12	8.9963e-12	FALSE
GUIDES_sg1808	HIST1H2BJ	GGTGACGGCCTTAGTACCCT	668.76/702.49	355.06/691.84	685.63	523.45	-0.38873	568.78	1573.4	4.0886	2.1698e-05	0.99998	4.3395e-05	0.00010259	FALSE
GUIDES_sg1809	HIST1H2BJ	TTTCGAGCGCATCGCAGGTG	1241.5/1249.3	404.89/918.75	1245.4	661.82	-0.91105	30.32	2890.5	10.854	9.5226e-28	1	1.9045e-27	3.0179e-26	FALSE
GUIDES_sg1810	HIST1H2BJ	CATGGCCTTGGACGAAATGC	318.02/369.02	692.98/257.74	343.52	475.36	0.46747	1300.6	778.18	4.7263	1	1.1435e-06	2.287e-06	6.541e-06	TRUE
GUIDES_sg1811	HIST1H2BJ	CTTGGAGCCCTTTTTCGGGG	157.94/191.98	236.7/270.08	174.96	253.39	0.5318	579.17	391.4	3.9644	0.99996	3.6792e-05	7.3585e-05	0.0001707	TRUE
GUIDES_sg1812	HIST1H2BJ	CAGAACCTTGTACACATAGA	263.95/269.48	239.82/279.94	266.71	259.88	-0.037302	15.289	601.34	0.27865	0.39026	0.60974	0.78051	0.82198	FALSE
GUIDES_sg1813	HIST1H2BK	CTTCTTCTGCGCCTTAGTCA	191.38/223.26	123.02/276.24	207.32	199.63	-0.05425	508.21	465.25	0.35643	0.36076	0.63924	0.72152	0.77012	FALSE
GUIDES_sg1814	HIST1H2BK	CTCGAAGAAAGCCGTGACTA	386.32/398.89	327.03/98.658	392.6	212.84	-0.88019	78.959	891.58	6.0202	8.7093e-10	1	1.7419e-09	7.2697e-09	FALSE
GUIDES_sg1815	HIST1H2BK	GCCCTTCTTGGGCGCGGGAG	726.39/708.89	974.85/2445.5	717.64	1710.2	1.2516	153.14	1648.3	24.447	1	2.7261e-132	5.4522e-132	1.0733e-129	TRUE
GUIDES_sg1816	HIST1H2BK	CTTCGAGCCCTTCTTGGGCG	703.63/682.58	574.63/901.49	693.1	738.06	0.090535	221.38	1590.9	1.1271	0.87014	0.12986	0.25972	0.31074	TRUE
GUIDES_sg1817	HIST1H2BK	CATGATTCCCATGGCCTTAG	469.56/456.48	937.47/536.45	463.02	736.96	0.66937	85.547	1054.8	8.4351	1	1.6552e-17	3.3104e-17	2.8715e-16	TRUE
GUIDES_sg1818	HIST1H2BK	GGCTTTCTTCGAGCCCTTCT	324.42/355.51	596.43/525.35	339.97	560.89	0.72066	483.31	769.98	7.9617	1	8.4832e-16	1.6966e-15	1.2689e-14	TRUE
GUIDES_sg1819	HIST1H2BL	CGGAAGCAGCAGGCGCACGG	669.48/629.97	1216.2/667.17	649.72	941.7	0.53476	780.45	1489.5	7.5653	1	1.935e-14	3.87e-14	2.5864e-13	TRUE
GUIDES_sg1820	HIST1H2BL	GGGGGAGCTGGCCAAGCACG	373.51/359.78	60.733/452.59	366.65	256.66	-0.51283	94.307	831.57	3.8139	6.839e-05	0.99993	0.00013678	0.00030464	FALSE
GUIDES_sg1821	HIST1H2BL	CTTCGAGCGCATCGCAAGCG	786.87/772.88	610.45/270.08	779.88	440.26	-0.82346	97.745	1794.1	8.018	5.3752e-16	1	1.075e-15	8.2202e-15	FALSE
GUIDES_sg1822	HIST1H2BL	GGGAGCAGACTTGGCCAGCT	365.69/342.71	272.52/432.86	354.2	352.69	-0.0061405	263.86	802.83	0.053244	0.47877	0.52123	0.95754	0.97095	FALSE
GUIDES_sg1823	HIST1H2BL	GCCATCCTTCTTCTGGGCCT	407.66/406.71	513.9/461.23	407.18	487.56	0.25932	0.4567	925.33	2.6423	0.99588	0.004117	0.0082339	0.013442	TRUE
GUIDES_sg1824	HIST1H2BL	CGCCGTGCGCCTGCTGCTTC	393.43/393.2	390.87/109.76	393.31	250.32	-0.64985	0.027884	893.23	4.7847	8.5631e-07	1	1.7126e-06	4.925e-06	FALSE
GUIDES_sg1825	HIST1H2BM	GGGACTGGAGCAGATTTGAC	205.61/202.64	185.31/33.297	204.13	109.31	-0.895	4.4031	457.95	4.4309	4.6923e-06	1	9.3845e-06	2.4358e-05	FALSE
GUIDES_sg1826	HIST1H2BM	CATTAACAAGGCTCAGAAGA	237.62/270.9	274.08/559.88	254.26	416.98	0.71146	553.63	572.76	6.7991	1	5.2646e-12	1.0529e-11	5.3662e-11	TRUE
GUIDES_sg1827	HIST1H2BM	CGCCGGAGAAGCGTCACGCC	458.89/493.45	418.9/574.68	476.17	496.79	0.061047	597.36	1085.3	0.62605	0.73436	0.26564	0.53128	0.59783	TRUE
GUIDES_sg1828	HIST1H2BM	CGCCAGGCGTGACGCTTCTC	985.36/907.98	901.66/469.86	946.67	685.76	-0.46458	2994	2185.8	5.5807	1.1975e-08	1	2.3949e-08	8.7037e-08	FALSE
GUIDES_sg1829	HIST1H2BM	CTTCTTCTGAGCCTTGTTAA	593.35/542.51	610.45/203.48	567.93	406.96	-0.47981	1292.3	1298.7	4.4666	3.9732e-06	1	7.9465e-06	2.0939e-05	FALSE
GUIDES_sg1830	HIST1H2BM	AGCCTTGTTAATGGCCTTCT	655.25/639.92	632.25/1077.8	647.58	855.04	0.40039	117.43	1484.5	5.3844	1	3.6341e-08	7.2682e-08	2.5597e-07	TRUE
GUIDES_sg1831	HIST1H2BN	CGACACCGGTATCTCGTCCA	107.43/129.41	160.4/147.99	118.42	154.19	0.37804	241.5	263.01	2.2059	0.98631	0.013695	0.02739	0.040897	TRUE
GUIDES_sg1832	HIST1H2BN	GCCTTTCTTCGGGGCAGGAG	633.19/538.25	401.77/547.55	585.72	474.66	-0.30273	4507.4	1340.2	3.0336	0.0012081	0.99879	0.0024163	0.0044344	FALSE
GUIDES_sg1833	HIST1H2BN	CTCCAAGAAGGCAGTGACAA	899.99/871.72	355.06/562.35	885.85	458.7	-0.94799	399.6	2042.8	9.4508	1.6816e-21	1	3.3632e-21	3.7816e-20	FALSE
GUIDES_sg1834	HIST1H2BN	AGTGACAAAGGCCCAGAAGA	517.23/524.74	654.05/409.43	520.98	531.74	0.029436	28.206	1189.4	0.31199	0.62247	0.37753	0.75505	0.79843	TRUE
GUIDES_sg1835	HIST1H2BN	AGGAGCGGACTTTGAGGGCT	1526.1/1593.4	1203.8/746.1	1559.7	974.93	-0.67737	2267.5	3635.7	9.6988	1.5254e-22	1	3.0507e-22	3.7065e-21	FALSE
GUIDES_sg1836	HIST1H2BN	CGGGGCAGGAGCGGACTTTG	719.99/779.28	507.67/593.18	749.64	550.42	-0.44495	1757.9	1723.2	4.7989	7.9757e-07	1	1.5951e-06	4.594e-06	FALSE
GUIDES_sg1837	HIST1H2BO	CTCCAAGAAAGCCGTAACCA	507.27/551.04	1146.1/377.37	529.15	761.76	0.52481	958.3	1208.4	6.6912	1	1.107e-11	2.214e-11	1.0901e-10	TRUE
GUIDES_sg1838	HIST1H2BO	AGGAGCAGATTTAGCCGGGT	420.47/485.63	560.62/381.07	453.05	470.84	0.055452	2123	1031.6	0.55393	0.71019	0.28981	0.57962	0.64709	TRUE
GUIDES_sg1839	HIST1H2BO	CGTAACCAAGGCCCAGAAAA	406.95/369.02	535.7/276.24	387.99	405.97	0.065206	719.29	880.91	0.60594	0.72772	0.27228	0.54455	0.61164	TRUE
GUIDES_sg1840	HIST1H2BO	CTTTTTCTGGGCCTTGGTTA	550.66/566.69	580.86/520.42	558.68	550.64	-0.020863	128.37	1277.2	0.22484	0.41105	0.58895	0.8221	0.86305	FALSE
GUIDES_sg1841	HIST1H2BO	GGCCTTGGTTACGGCTTTCT	742.76/847.54	464.06/1122.2	795.15	793.15	-0.0036273	5490	1829.9	0.046736	0.48136	0.51864	0.96272	0.97413	FALSE
GUIDES_sg1842	HIST1H2BO	GGCTTTCTTGGAGCCCTTTT	335.81/310.72	439.15/485.89	323.26	462.52	0.51547	314.69	731.45	5.149	1	1.3091e-07	2.6182e-07	8.3753e-07	TRUE
GUIDES_sg1843	HIST1H3A	CTCCTGCAGAGCCATCACAG	380.63/359.07	189.99/302.14	369.85	246.06	-0.58595	232.4	838.97	4.2736	9.6183e-06	0.99999	1.9237e-05	4.871e-05	FALSE
GUIDES_sg1844	HIST1H3A	TTTACGAATAAGCAGTTCAG	589.08/601.53	976.4/580.85	595.3	778.63	0.38673	77.437	1362.5	4.9664	1	3.4099e-07	6.8198e-07	2.1191e-06	TRUE
GUIDES_sg1845	HIST1H3A	CTCGCACTAAGCAAACTGCT	308.06/302.9	216.46/546.32	305.48	381.39	0.31926	13.324	690.48	2.8889	0.99807	0.0019331	0.0038661	0.0068735	TRUE
GUIDES_sg1846	HIST1H3A	CAAGGCGCCACGCAAACAGT	517.23/452.92	682.08/590.71	485.07	636.4	0.39102	2067.4	1106	4.5503	1	2.6787e-06	5.3575e-06	1.4645e-05	TRUE
GUIDES_sg1847	HIST1H3A	TAAACTACCTTTCCAGCGCC	627.5/689.69	230.48/674.57	658.6	452.52	-0.54041	1934	1510.3	5.3027	5.7054e-08	1	1.1411e-07	3.8361e-07	FALSE
GUIDES_sg1848	HIST1H3A	CCTGCGCAATCTCGCGCACC	1190.3/1122	1792.4/2097.7	1156.1	1945.1	0.75001	2329.8	2679.5	15.241	1	9.4617e-53	1.8923e-52	8.2013e-51	TRUE
GUIDES_sg1849	HIST1H3B	CTCGTACTAAACAGACAGCT	470.27/538.96	384.64/377.37	504.61	381.01	-0.40444	2359	1151.4	3.6428	0.00013482	0.99987	0.00026965	0.00057467	FALSE
GUIDES_sg1850	HIST1H3B	AGAGCTCTGGAAGCGAAGAT	411.22/398.89	398.66/638.81	405.05	518.74	0.35611	76.067	920.4	3.7472	0.99991	8.9407e-05	0.00017881	0.00039217	TRUE
GUIDES_sg1851	HIST1H3B	AAAGCCTCACCGTTACCGCC	439.68/524.74	579.3/1013.7	482.21	796.51	0.72286	3617.5	1099.3	9.4795	1	1.2774e-21	2.5548e-21	2.8838e-20	TRUE
GUIDES_sg1852	HIST1H3B	GAAGATCGGTCTTGAAGTCT	803.23/811.99	401.77/578.38	807.61	490.08	-0.71949	38.379	1859.1	7.3644	8.8994e-14	1	1.7799e-13	1.0921e-12	FALSE
GUIDES_sg1853	HIST1H3B	AGTCGACCGAGTTGCTGATT	796.11/808.44	688.31/839.83	802.28	764.07	-0.070305	75.899	1846.6	0.88911	0.18697	0.81303	0.37395	0.43068	FALSE
GUIDES_sg1854	HIST1H3B	TCAGCAACTCGGTCGACTTT	914.93/1029.6	658.72/1413.3	972.25	1036	0.091539	6570.8	2246	1.3452	0.91073	0.089273	0.17855	0.22192	TRUE
GUIDES_sg1855	HIST1H3C	GTAGCGACGGATTTCGCGCA	574.14/625.7	269.41/376.13	599.92	322.77	-0.89221	1329.2	1373.3	7.4789	3.7475e-14	1	7.495e-14	4.799e-13	FALSE
GUIDES_sg1856	HIST1H3C	GAAACCTCATCGCTACCGCC	452.48/450.79	211.79/506.86	451.64	359.32	-0.32907	1.4342	1028.3	2.8787	0.0019963	0.998	0.0039926	0.0070746	FALSE
GUIDES_sg1857	HIST1H3C	AGCGTGAATAGCGCACAGAT	381.34/431.59	487.42/457.53	406.47	472.48	0.21661	1262.7	923.67	2.172	0.98507	0.014929	0.029859	0.044463	TRUE
GUIDES_sg1858	HIST1H3C	CACGTCGCATCCGTGGGGAA	487.34/505.54	640.04/722.67	496.44	681.35	0.45599	165.51	1132.4	5.495	1	1.9534e-08	3.9068e-08	1.4075e-07	TRUE
GUIDES_sg1859	HIST1H3C	GCAGGTCGGTTTTGAAGTCC	710.03/762.93	658.72/769.53	736.48	714.13	-0.044402	1399.2	1692.4	0.54333	0.29345	0.70655	0.5869	0.6523	FALSE
GUIDES_sg1860	HIST1H3C	ACGTGCCAGCTGGATATCTT	832.4/950.64	974.85/765.83	891.52	870.34	-0.034648	6990.5	2056.1	0.46708	0.32022	0.67978	0.64044	0.69696	FALSE
GUIDES_sg1861	HIST1H3D	GCTTGGCGTGAATGGCGCAT	684.42/752.26	482.75/781.86	718.34	632.31	-0.18377	2301.6	1650	2.118	0.017087	0.98291	0.034175	0.050246	FALSE
GUIDES_sg1862	HIST1H3D	CGATCTCACGGACTAGACGC	611.85/643.48	1125.9/495.76	627.66	810.83	0.36889	500.19	1438	4.8302	1	6.8202e-07	1.364e-06	3.9411e-06	TRUE
GUIDES_sg1863	HIST1H3D	GCAGACTGCTCGCAAGTCCA	990.34/968.42	1586.9/1048.2	979.38	1317.5	0.42754	240.36	2262.8	7.1091	1	5.8407e-13	1.1681e-12	6.6314e-12	TRUE
GUIDES_sg1864	HIST1H3D	GCGTGGCGCTTTCCCACCCG	819.59/905.85	426.69/617.85	862.72	522.27	-0.72301	3719.8	1988.4	7.6348	1.1307e-14	1	2.2615e-14	1.5352e-13	FALSE
GUIDES_sg1865	HIST1H3D	TGAAGTCCTGCGCGATCTCA	897.85/896.6	1074.5/1096.3	897.23	1085.4	0.27444	0.78118	2069.5	4.1369	0.99998	1.7599e-05	3.5198e-05	8.5581e-05	TRUE
GUIDES_sg1866	HIST1H3D	CCGTGCCGGGCCGGTAACGG	932/810.57	1356.4/1007.5	871.29	1182	0.43953	7373.1	2008.6	6.9321	1	2.0733e-12	4.1465e-12	2.1617e-11	TRUE
GUIDES_sg1867	HIST1H3E	TATGGCGCGTACTAAGCAGA	547.11/541.09	640.04/350.24	544.1	495.14	-0.13578	18.1	1243.2	1.3886	0.08247	0.91753	0.16494	0.20673	FALSE
GUIDES_sg1868	HIST1H3E	CAGCTTCCGGATTAGAAGCT	1062.2/1045.2	297.44/494.52	1053.7	395.98	-1.4097	144.35	2437.9	13.321	8.7314e-41	1	1.7463e-40	4.3998e-39	FALSE
GUIDES_sg1869	HIST1H3E	CCTGGTGCGAGAAATAGCTC	447.5/457.9	246.05/371.2	452.7	308.62	-0.55123	54.046	1030.8	4.4875	3.6029e-06	1	7.2059e-06	1.9294e-05	FALSE
GUIDES_sg1870	HIST1H3E	GCGCGGTGCTTTACCGCCTG	1078.6/974.82	559.06/1000.1	1026.7	779.6	-0.39674	5381.6	2374.2	5.071	1.9788e-07	1	3.9576e-07	1.256e-06	FALSE
GUIDES_sg1871	HIST1H3E	AGTCTACCGAGCTTCTAATC	607.58/607.22	928.13/658.54	607.4	793.34	0.38473	0.066499	1390.7	4.986	1	3.0828e-07	6.1656e-07	1.9205e-06	TRUE
GUIDES_sg1872	HIST1H3E	TCGCAAGAGCGCTCCGGCCA	642.44/659.12	1051.2/874.36	650.78	962.75	0.56428	139.09	1492	8.0767	1	3.3262e-16	6.6525e-16	5.235e-15	TRUE
GUIDES_sg1873	HIST1H3F	GATAGCGGCGGATTTCACGG	318.73/298.63	417.35/404.5	308.68	410.92	0.41159	202.01	697.86	3.8703	0.99995	5.4352e-05	0.0001087	0.00024612	TRUE
GUIDES_sg1874	HIST1H3F	CGACAGTACCAGGCCTGTAG	436.83/423.06	464.06/309.54	429.95	386.8	-0.15219	94.83	978.05	1.3795	0.083864	0.91614	0.16773	0.2095	FALSE
GUIDES_sg1875	HIST1H3F	CAGTACCAGGCCTGTAGCGG	726.39/716	632.25/558.65	721.2	595.45	-0.27599	53.98	1656.6	3.0895	0.0010025	0.999	0.0020051	0.0037138	FALSE
GUIDES_sg1876	HIST1H3F	TCACGGAGGGCGACAGTACC	889.31/952.77	582.42/839.83	921.04	711.12	-0.37271	2013.5	2125.5	4.5533	2.6402e-06	1	5.2805e-06	1.4445e-05	FALSE
GUIDES_sg1877	HIST1H3F	CAAGCTACCATTCCAGCGTC	643.86/621.44	697.65/1276.4	632.65	987.02	0.64086	251.51	1449.7	9.3074	1	6.5525e-21	1.3105e-20	1.4442e-19	TRUE
GUIDES_sg1878	HIST1H3F	TCTGATAGCGGCGGATTTCA	584.1/609.35	582.42/457.53	596.73	519.97	-0.19828	318.69	1365.8	2.0768	0.018909	0.98109	0.037817	0.05514	FALSE
GUIDES_sg1879	HIST1H3G	TCTGCGCTTTCAGAGTTCCG	234.07/248.15	199.33/550.02	241.11	374.67	0.63383	99.123	542.59	5.734	1	4.9035e-09	9.8071e-09	3.7237e-08	TRUE
GUIDES_sg1880	HIST1H3G	GGCGTTGGAAAGGCAACTTG	517.94/467.85	543.49/189.92	492.9	366.7	-0.42567	1254.1	1124.1	3.7639	8.3656e-05	0.99992	0.00016731	0.00036764	FALSE
GUIDES_sg1881	HIST1H3G	AGCTGGCCACTAAGGCGGCT	848.05/820.52	942.14/1108.7	834.29	1025.4	0.29726	378.89	1921.7	4.3598	0.99999	6.5096e-06	1.3019e-05	3.336e-05	TRUE
GUIDES_sg1882	HIST1H3G	CGATTTCTCGCACCAGGCGT	709.32/725.96	376.86/698.01	717.64	537.43	-0.4165	138.43	1648.3	4.4386	4.5266e-06	1	9.0531e-06	2.3513e-05	FALSE
GUIDES_sg1883	HIST1H3G	TTCCGCGGTGATGGCCCTGC	672.32/733.07	520.13/747.33	702.69	633.73	-0.14881	1845	1613.3	1.717	0.042993	0.95701	0.085986	0.11358	FALSE
GUIDES_sg1884	HIST1H3G	CAAGTTGCCTTTCCAACGCC	522.92/593.71	425.13/841.06	558.31	633.1	0.18105	2505.5	1276.3	2.0933	0.98184	0.01816	0.036321	0.052998	TRUE
GUIDES_sg1885	HIST1H3H	TCTGGTAGCGGCGAATCTCG	333.67/369.02	323.91/125.79	351.35	224.85	-0.64163	624.85	796.24	4.4829	3.6822e-06	1	7.3644e-06	1.9709e-05	FALSE
GUIDES_sg1886	HIST1H3H	TGTGCGCCATCCACGCCAAG	449.64/514.78	387.76/681.97	482.21	534.87	0.14922	2121.9	1099.3	1.5881	0.94387	0.056127	0.11225	0.14508	TRUE
GUIDES_sg1887	HIST1H3H	TCGCTATCGGCCTGGTACAG	585.52/662.68	640.04/849.69	624.1	744.86	0.25482	2976.1	1429.7	3.1939	0.9993	0.00070195	0.0014039	0.0026326	TRUE
GUIDES_sg1888	HIST1H3H	CACGTCGTATCCGCGGCGAG	503/519.76	515.45/743.63	511.38	629.54	0.29939	140.49	1167.1	3.4589	0.99973	0.00027115	0.00054231	0.0010987	TRUE
GUIDES_sg1889	HIST1H3H	TCAAGAAGCCCCATCGCTAT	791.13/814.83	777.07/675.81	802.98	726.44	-0.14434	280.84	1848.3	1.7804	0.037502	0.9625	0.075003	0.10039	FALSE
GUIDES_sg1890	HIST1H3H	CTGTACCAGGCCGATAGCGA	875.09/831.19	982.63/1399.7	853.14	1191.2	0.48105	963.51	1965.9	7.6239	1	1.2308e-14	2.4616e-14	1.6691e-13	TRUE
GUIDES_sg1891	HIST1H3I	CTTGGTACGGGAGATCGCAC	246.87/260.24	417.35/209.65	253.55	313.5	0.30507	89.262	571.14	2.5082	0.99393	0.0060667	0.012133	0.019495	TRUE
GUIDES_sg1892	HIST1H3I	AGTGACGCGTTTGGCGTGAA	1054.4/1028.9	1196/1170.3	1041.6	1183.2	0.18365	325.6	2409.4	2.8836	0.99803	0.0019658	0.0039316	0.0069888	TRUE
GUIDES_sg1893	HIST1H3I	GGTAGCGGCGGATCTCGCGC	223.4/216.86	29.588/217.05	220.13	123.32	-0.83086	21.342	494.55	4.3534	6.7036e-06	0.99999	1.3407e-05	3.4308e-05	FALSE
GUIDES_sg1894	HIST1H3I	AGCGCTGAAAAGGTAGCTTC	389.88/411.68	314.57/633.88	400.78	474.22	0.2422	237.79	910.51	2.4339	0.99253	0.0074679	0.014936	0.023507	TRUE
GUIDES_sg1895	HIST1H3I	GAAGCTACCTTTTCAGCGCT	766.23/811.99	778.63/624.01	789.11	701.32	-0.16992	1046.8	1815.7	2.0603	0.019687	0.98031	0.039374	0.057281	FALSE
GUIDES_sg1896	HIST1H3I	TACCTTTTCAGCGCTTGGTA	602.6/644.19	1428/547.55	623.39	987.78	0.66319	864.81	1428	9.6426	1	2.6427e-22	5.2855e-22	6.3589e-21	TRUE
GUIDES_sg1897	HIST1H3J	CTACCGGCGGCAAGGCACCG	803.23/846.12	917.23/588.25	824.67	752.74	-0.13151	919.79	1899.1	1.6507	0.0494	0.9506	0.098799	0.1283	FALSE
GUIDES_sg1898	HIST1H3J	ATAACGGCGGATCTCACGCA	490.19/421.64	199.33/213.35	455.91	206.34	-1.1399	2349.7	1038.3	7.7455	4.7619e-15	1	9.5238e-15	6.692e-14	FALSE
GUIDES_sg1899	HIST1H3J	GGCGTGAATAGCACAGAGGT	357.15/376.84	351.94/504.39	367	428.17	0.22184	193.93	832.38	2.1202	0.983	0.016996	0.033991	0.049982	TRUE
GUIDES_sg1900	HIST1H3J	GCGTGTCACTATTATGCCTA	565.6/508.38	588.65/625.24	536.99	606.95	0.17635	1637.1	1226.7	1.9973	0.9771	0.022899	0.045797	0.065801	TRUE
GUIDES_sg1901	HIST1H3J	AGCGCTTTTGCGCGCTGCCT	495.17/478.52	613.56/543.85	486.85	578.71	0.2489	138.62	1110.1	2.7571	0.99708	0.0029154	0.0058308	0.010007	TRUE
GUIDES_sg1902	HIST1H3J	TGCGAGCTGTCTGCTTCGTC	561.34/532.56	356.61/356.4	546.95	356.51	-0.61606	414.08	1249.8	5.3868	3.5868e-08	1	7.1737e-08	2.5287e-07	FALSE
GUIDES_sg1903	HIST1H4A	CCCGGCGTGGCGGTGTGAAG	165.77/146.47	88.764/171.42	156.12	130.09	-0.26129	186.19	348.52	1.3942	0.081623	0.91838	0.16325	0.20472	FALSE
GUIDES_sg1904	HIST1H4A	TGGACGTGGTAAGGGCGGGA	558.49/534.69	235.15/440.26	546.59	337.7	-0.69307	283.2	1249	5.9105	1.705e-09	1	3.4101e-09	1.3893e-08	FALSE
GUIDES_sg1905	HIST1H4A	CGGGAAGGGTTTGGGTAAGG	347.9/398.89	434.48/139.35	373.39	286.92	-0.37891	1299.7	847.16	2.9711	0.0014837	0.99852	0.0029674	0.0053964	FALSE
GUIDES_sg1906	HIST1H4A	CGGCCATCCGGCGTCTGGCC	463.87/504.83	1107.2/880.52	484.35	993.87	1.0355	838.9	1104.3	15.333	1	2.3042e-53	4.6083e-53	2.0352e-51	TRUE
GUIDES_sg1907	HIST1H4A	TGGTAAGGGCGGGAAGGGTT	421.89/501.27	422.02/394.63	461.58	408.33	-0.17646	3150.7	1051.4	1.6424	0.050251	0.94975	0.1005	0.1304	FALSE
GUIDES_sg1908	HIST1H4A	CGGGGTGCTCAAGGTGTTTT	522.21/462.88	467.18/1018.6	492.54	742.91	0.59196	1759.9	1123.3	7.4702	1	4.0032e-14	8.0065e-14	5.1181e-13	TRUE
GUIDES_sg1909	HIST1H4B	TAACCCCACCACGCCTAGCA	470.27/472.83	540.37/879.29	471.55	709.83	0.58904	3.2815	1074.6	7.269	1	1.8114e-13	3.6229e-13	2.1894e-12	TRUE
GUIDES_sg1910	HIST1H4B	ATTCGGCGCCTTGCTAGGCG	1185.3/1254.2	1220.9/1097.6	1219.8	1159.2	-0.07337	2378.4	2829.9	1.1379	0.12759	0.87241	0.25518	0.30562	FALSE
GUIDES_sg1911	HIST1H4B	AATTTCCGGTTTGATTTATG	831.69/739.47	1066.7/1023.6	785.58	1045.2	0.41143	4252.4	1807.4	6.1056	1	5.1197e-10	1.0239e-09	4.3692e-09	TRUE
GUIDES_sg1912	HIST1H4B	GGAGACTCGTGGCGTTCTCA	309.48/295.08	395.55/239.25	302.28	317.4	0.070176	103.77	683.12	0.57838	0.7185	0.2815	0.56301	0.63109	TRUE
GUIDES_sg1913	HIST1H4B	TGGCCGGTTTGGTGATGCCT	653.11/590.15	689.87/812.7	621.63	751.28	0.27289	1982.1	1423.9	3.4358	0.9997	0.00029541	0.00059082	0.0011797	TRUE
GUIDES_sg1914	HIST1H4B	TGTTATCCCGCAGCACTTTT	517.94/568.11	594.88/631.41	543.02	613.14	0.17491	1258.6	1240.7	1.9907	0.97674	0.023257	0.046513	0.066607	TRUE
GUIDES_sg1915	HIST1H4C	TAGGGCATATACTACATCCA	479.52/495.58	249.16/860.79	487.55	554.98	0.18651	129.05	1111.7	2.0222	0.97842	0.021578	0.043155	0.062337	TRUE
GUIDES_sg1916	HIST1H4C	CGGCTATTCGCCGTTTGGCT	965.44/1041.7	758.39/754.73	1003.5	756.56	-0.40711	2904.1	2319.7	5.1281	1.4632e-07	1	2.9264e-07	9.3354e-07	FALSE
GUIDES_sg1917	HIST1H4C	AAAACCGGCTATTCGCCGTT	979.67/895.18	904.77/1070.4	937.42	987.6	0.075153	3569.2	2164	1.0787	0.85964	0.14036	0.28072	0.33377	TRUE
GUIDES_sg1918	HIST1H4C	CGCCACCGCGCCGAGCCAAA	500.15/437.99	292.77/409.43	469.07	351.1	-0.4169	1931.9	1068.8	3.6086	0.00015395	0.99985	0.0003079	0.00064822	FALSE
GUIDES_sg1919	HIST1H4C	AGTATATGCCCTAAAACGTC	385.61/354.8	583.97/187.45	370.2	385.71	0.059047	474.49	839.8	0.53514	0.70372	0.29628	0.59255	0.65548	TRUE
GUIDES_sg1920	HIST1H4C	GAGTGCGCCCCTGACGTTTT	666.63/646.32	638.48/896.55	656.48	767.52	0.22514	206.22	1505.3	2.862	0.9979	0.0021049	0.0042098	0.0074515	TRUE
GUIDES_sg1921	HIST1H4D	GACCCTTTCCGCCCTTACCG	360.71/375.42	415.79/101.12	368.06	258.46	-0.50837	108.27	834.85	3.7934	7.4289e-05	0.99993	0.00014858	0.0003299	FALSE
GUIDES_sg1922	HIST1H4D	CAATACCTTACGGTGACGCT	406.95/373.29	501.44/1302.3	390.12	901.86	1.2069	566.58	885.84	17.194	1	1.4755e-66	2.951e-66	1.9148e-64	TRUE
GUIDES_sg1923	HIST1H4D	CATCGCGGATTACATTTTCC	342.92/307.87	495.21/162.79	325.4	329	0.01583	614.11	736.38	0.1327	0.55279	0.44721	0.89443	0.92124	TRUE
GUIDES_sg1924	HIST1H4D	GGGCGGAAAGGGTCTAGGTA	424.03/382.53	471.85/386	403.28	428.93	0.088737	860.87	916.29	0.84726	0.80157	0.19843	0.39685	0.45525	TRUE
GUIDES_sg1925	HIST1H4D	TAGCGGGCTTGGTGATTCCT	574.85/605.79	783.3/700.47	590.32	741.89	0.3292	478.64	1350.9	4.1237	0.99998	1.8643e-05	3.7285e-05	8.9385e-05	TRUE
GUIDES_sg1926	HIST1H4D	GCGAGCCAGGCGGCGGATAG	855.88/772.88	543.49/361.33	814.38	452.41	-0.84666	3443.9	1875	8.3594	3.1523e-17	1	6.3045e-17	5.2872e-16	FALSE
GUIDES_sg1927	HIST1H4E	GCATTACCAAGCCTGCCATC	612.56/619.3	822.24/1214.7	615.93	1018.5	0.72465	22.731	1410.6	10.718	1	4.1911e-27	8.3822e-27	1.2611e-25	TRUE
GUIDES_sg1928	HIST1H4E	TCGTGATGCTGTGACTTACA	877.93/893.76	537.26/980.41	885.85	758.83	-0.223	125.24	2042.8	2.8101	0.0024759	0.99752	0.0049519	0.0086179	FALSE
GUIDES_sg1929	HIST1H4E	TGGCAGGCTTGGTAATGCCC	211.3/267.35	509.23/120.86	239.32	315.04	0.39513	1570.5	538.5	3.2629	0.99945	0.00055142	0.0011028	0.0021085	TRUE
GUIDES_sg1930	HIST1H4E	TGCCCTGGATGTTATCTCGC	343.63/304.32	288.09/568.52	323.97	428.31	0.40168	772.74	733.1	3.8533	0.99994	5.8276e-05	0.00011655	0.00026215	TRUE
GUIDES_sg1931	HIST1H4E	GGTCTACGCGCTGAAGAGAC	433.99/445.1	470.29/427.93	439.54	449.11	0.030997	61.782	1000.3	0.30251	0.61887	0.38113	0.76226	0.80546	TRUE
GUIDES_sg1932	HIST1H4E	TGTTATCTCGCAGGACCTTA	473.83/447.95	705.44/456.29	460.89	580.87	0.33315	334.92	1049.8	3.703	0.99989	0.00010652	0.00021304	0.00045663	TRUE
GUIDES_sg1933	HIST1H4F	CGTCGCTTGGCCCGACGCGG	59.051/42.661	34.26/69.061	50.856	51.66	0.022202	134.3	111.22	0.076254	0.53039	0.46961	0.93922	0.95996	TRUE
GUIDES_sg1934	HIST1H4F	TCGGGCCAAGCGACGGATGG	882.2/875.98	912.56/977.95	879.09	945.25	0.10457	19.33	2026.9	1.4695	0.92916	0.070843	0.14169	0.18088	TRUE
GUIDES_sg1935	HIST1H4F	GCGTCGGGCCAAGCGACGGA	743.47/690.41	590.2/520.42	716.94	555.31	-0.36796	1407.8	1646.7	3.9829	3.4033e-05	0.99997	6.8067e-05	0.00015898	FALSE
GUIDES_sg1936	HIST1H4F	CGCCGCGTCGGGCCAAGCGA	751.29/784.26	963.95/1197.5	767.78	1080.7	0.49267	543.42	1765.7	7.447	1	4.7737e-14	9.5474e-14	6.083e-13	TRUE
GUIDES_sg1937	HIST1H4F	TGCGTTTCACGCCGCCGCGT	834.53/931.44	390.87/490.82	882.99	440.85	-1.0005	4695.7	2036.1	9.7986	5.707e-23	1	1.1414e-22	1.4317e-21	FALSE
GUIDES_sg1938	HIST1H4F	CGGCGGCGTGAAACGCATTT	1065.8/1021.7	711.67/654.84	1043.7	683.26	-0.61055	968.54	2414.4	7.3366	1.0957e-13	1	2.1914e-13	1.3403e-12	FALSE
GUIDES_sg1939	HIST1H4G	GCGTTTGAGCACGTAGACCA	572.01/565.26	390.87/434.1	568.64	412.48	-0.46221	22.731	1300.4	4.3303	7.4459e-06	0.99999	1.4892e-05	3.7974e-05	FALSE
GUIDES_sg1940	HIST1H4G	CAAGTGCACTATCCGGCGCT	595.49/634.95	488.98/986.58	615.22	737.78	0.26171	778.54	1409	3.2653	0.99945	0.00054682	0.0010936	0.002092	TRUE
GUIDES_sg1941	HIST1H4G	CAAGCGCCGGATAGTGCACT	985.36/1062.3	806.66/948.35	1023.8	877.51	-0.22224	2957.6	2367.4	3.007	0.0013191	0.99868	0.0026382	0.004831	FALSE
GUIDES_sg1942	HIST1H4G	GCATTACCAAGTGCACTATC	334.38/319.25	468.74/381.07	326.82	424.9	0.37763	114.49	739.65	3.6065	0.99984	0.00015515	0.00031031	0.00065318	TRUE
GUIDES_sg1943	HIST1H4G	CGTACCAGATCACATTTTCC	365.69/430.17	705.44/410.66	397.93	558.05	0.48685	2079.1	903.91	5.3259	1	5.0222e-08	1.0044e-07	3.4162e-07	TRUE
GUIDES_sg1944	HIST1H4G	GCACTATCCGGCGCTTGGCC	552.8/626.41	330.14/500.69	589.61	415.41	-0.50417	2709.6	1349.2	4.7422	1.0569e-06	1	2.1137e-06	6.059e-06	FALSE
GUIDES_sg1945	HIST1H4H	AGGAGCTAAGCGTCATCGCA	550.66/547.49	498.32/532.75	549.08	515.54	-0.090756	5.0391	1254.8	0.94677	0.17188	0.82812	0.34375	0.39983	FALSE
GUIDES_sg1946	HIST1H4H	ACGCAAGACCGTGACAGCAA	427.58/398.89	515.45/664.71	413.23	590.08	0.51291	411.78	939.34	5.7702	1	3.9598e-09	7.9196e-09	3.0199e-08	TRUE
GUIDES_sg1947	HIST1H4H	GACCACATCCATTGCTGTCA	786.87/817.68	646.26/869.42	802.27	757.84	-0.082086	474.71	1846.6	1.0339	0.15059	0.84941	0.30119	0.35472	FALSE
GUIDES_sg1948	HIST1H4H	AACCTTTTCCACCTTTACCA	183.55/216.86	91.879/302.14	200.21	197.01	-0.023124	554.71	449	0.15098	0.43999	0.56001	0.87999	0.90716	FALSE
GUIDES_sg1949	HIST1H4H	GCATCACTAAGCCAGCTATC	402.68/442.26	663.39/551.25	422.47	607.32	0.52258	783.12	960.73	5.9638	1	1.2318e-09	2.4636e-09	1.0202e-08	TRUE
GUIDES_sg1950	HIST1H4H	TGGTAAAGGTGGAAAAGGTT	809.63/879.54	456.28/823.79	844.59	640.04	-0.39954	2443.4	1945.9	4.637	1.7672e-06	1	3.5343e-06	9.7811e-06	FALSE
GUIDES_sg1951	HIST1H4I	GGAACACCTTCAACACTCCG	303.08/283.7	400.22/118.39	293.39	259.3	-0.17753	187.78	662.66	1.3241	0.092733	0.90727	0.18547	0.22977	FALSE
GUIDES_sg1952	HIST1H4I	TGGCTGGCTTGGTGATACCC	521.49/494.16	503/363.8	507.83	433.4	-0.22816	373.52	1158.8	2.1864	0.014392	0.98561	0.028785	0.042913	FALSE
GUIDES_sg1953	HIST1H4I	TTTAGCCGCCGAAGCCATAG	691.53/683.29	862.72/791.73	687.41	827.23	0.26675	33.919	1577.6	3.5201	0.99978	0.00021571	0.00043142	0.00087895	TRUE
GUIDES_sg1954	HIST1H4I	CGGCAAAGGAGGTAAGGGCC	744.89/743.02	1856.3/895.32	743.96	1375.8	0.88608	1.7469	1709.9	15.28	1	5.2178e-53	1.0436e-52	4.5913e-51	TRUE
GUIDES_sg1955	HIST1H4I	GGAGGTAAGGGCCTGGGGAA	410.51/388.22	358.17/532.75	399.36	445.46	0.15723	248.38	907.23	1.5305	0.93705	0.06295	0.1259	0.16183	TRUE
GUIDES_sg1956	HIST1H4I	GCTTGGCACCCCCTTTCCCC	186.4/192.69	147.94/120.86	189.54	134.4	-0.49292	19.765	424.65	2.6761	0.0037246	0.99628	0.0074492	0.012382	FALSE
GUIDES_sg1957	HIST1H4J	CGCGTAGACCACATCCATGG	466.71/425.19	448.49/419.3	445.95	433.89	-0.039458	861.94	1015.2	0.37846	0.35254	0.64746	0.70509	0.75404	FALSE
GUIDES_sg1958	HIST1H4J	AGATGCGCTTCACGCCGCCG	536.43/556.02	478.08/1098.8	546.23	788.44	0.52869	191.82	1248.2	6.8559	1	3.5444e-12	7.0888e-12	3.6352e-11	TRUE
GUIDES_sg1959	HIST1H4J	CATCTCCGGCCTCATCTACG	507.27/465.01	432.92/588.25	486.14	510.58	0.070641	892.74	1108.4	0.73427	0.76861	0.23139	0.46279	0.52554	TRUE
GUIDES_sg1960	HIST1H4J	AGAGCACGCCAAGCGCAAGA	160.08/155	12.458/82.626	157.54	47.542	-1.7075	12.869	351.75	5.865	2.2455e-09	1	4.491e-09	1.7962e-08	FALSE
GUIDES_sg1961	HIST1H4J	CTCATCTACGAGGAGACTCG	124.5/130.83	28.031/590.71	127.67	309.37	1.2704	20	283.94	10.783	1	2.0633e-27	4.1266e-27	6.4946e-26	TRUE
GUIDES_sg1962	HIST1H4J	GAGCGCGTAGACCACATCCA	125.22/129.41	303.67/256.51	127.31	280.09	1.1314	8.7822	283.14	9.0794	1	5.4569e-20	1.0914e-19	1.1482e-18	TRUE
GUIDES_sg1963	HIST1H4K	CGCGTAGACCACATCCATGG	476.67/449.37	498.32/414.36	463.02	456.34	-0.020908	372.78	1054.8	0.20557	0.41856	0.58144	0.83713	0.87526	FALSE
GUIDES_sg1964	HIST1H4K	AGATGCGCTTCACGCCGCCG	503.71/511.94	474.97/1146.9	507.82	810.93	0.6742	33.866	1158.8	8.9041	1	2.6907e-19	5.3814e-19	5.3469e-18	TRUE
GUIDES_sg1965	HIST1H4K	CATCTCCGGCCTCATCTACG	481.65/479.94	448.49/591.95	480.8	520.22	0.11347	1.464	1096	1.1908	0.88313	0.11687	0.23374	0.28268	TRUE
GUIDES_sg1966	HIST1H4K	AGAGCACGCCAAGCGCAAGA	157.94/167.09	12.458/87.559	162.52	50.009	-1.6806	41.848	363.07	5.9046	1.7676e-09	1	3.5352e-09	1.4387e-08	FALSE
GUIDES_sg1967	HIST1H4K	CTCATCTACGAGGAGACTCG	134.46/123.01	40.489/575.92	128.74	308.2	1.253	65.633	286.37	10.605	1	1.4084e-26	2.8167e-26	4.173e-25	TRUE
GUIDES_sg1968	HIST1H4K	GAGCGCGTAGACCACATCCA	128.77/110.21	280.31/258.98	119.49	269.64	1.1675	172.31	265.44	9.2161	1	1.5403e-20	3.0806e-20	3.344e-19	TRUE
GUIDES_sg1969	HIST1H4L	CATCTCAGGCCTTATATACG	828.84/829.06	573.07/792.96	828.95	683.02	-0.27899	0.022797	1909.2	3.3398	0.00041916	0.99958	0.00083833	0.0016409	FALSE
GUIDES_sg1970	HIST1H4L	CGCCAAAGCCATACAGGGTG	937.69/939.97	1375.1/936.02	938.83	1155.5	0.29934	2.6021	2167.3	4.6549	1	1.6209e-06	3.2417e-06	8.9885e-06	TRUE
GUIDES_sg1971	HIST1H4L	CCGTGCCAGGCGTCGGATGG	578.41/579.49	535.7/937.25	578.95	736.47	0.34667	0.57767	1324.4	4.3286	0.99999	7.5029e-06	1.5006e-05	3.8256e-05	TRUE
GUIDES_sg1972	HIST1H4L	CTCCACGCCGTGCCAGGCGT	904.97/946.37	786.42/971.78	925.67	879.1	-0.074389	857.28	2136.4	1.0076	0.15683	0.84317	0.31366	0.36718	FALSE
GUIDES_sg1973	HIST1H4L	TAACGCCTCCACGCCGTGCC	1049.4/1092.1	1600.9/1233.2	1070.8	1417	0.40392	913.47	2478.1	6.9562	1	1.7475e-12	3.4951e-12	1.8545e-11	TRUE
GUIDES_sg1974	HIST1H4L	CGGAGTTCTTAAAGTGTTTT	636.75/555.31	666.51/580.85	596.03	623.68	0.065312	3316.2	1364.2	0.74858	0.77295	0.22705	0.45411	0.51625	TRUE
GUIDES_sg1975	HIST2H2AA3	GCTGCGCAAAGGCAACTACG	115.97/127.27	49.832/57.962	121.62	53.897	-1.1594	63.922	270.26	4.1195	1.8981e-05	0.99998	3.7963e-05	9.056e-05	FALSE
GUIDES_sg1976	HIST2H2AA3	TCTCGGCGGTCAGATACTCG	310.9/347.69	428.25/284.87	329.3	356.56	0.11442	676.63	745.37	0.99861	0.84101	0.15899	0.31799	0.37209	TRUE
GUIDES_sg1977	HIST2H2AA3	CAACTACGCGGAGCGAGTGG	438.97/471.41	555.94/458.76	455.19	507.35	0.1562	526.3	1036.6	1.6202	0.9474	0.052595	0.10519	0.13631	TRUE
GUIDES_sg1978	HIST2H2AA3	CGCCAGCTCCAGGATCTCGG	28.458/13.509	0/0	20.984	0	-4.4584	111.73	45.166	3.411	0.00032358	0.99968	0.00064717	0.0012885	FALSE
GUIDES_sg1979	HIST2H2AA3	GCTGGCCATCCGCAACGACG	12.095/12.798	77.863/0	12.447	38.932	1.5703	0.24764	26.542	5.1408	1	1.3783e-07	2.7566e-07	8.8076e-07	TRUE
GUIDES_sg1980	HIST2H2AA3	CCGGGAACTGAAGGCCAGCG	453.19/489.9	882.97/368.73	471.55	625.85	0.40767	673.49	1074.5	4.7073	1	1.2552e-06	2.5103e-06	7.1711e-06	TRUE
GUIDES_sg1981	HIST2H2AA4	GCTGCGCAAAGGCAACTACG	110.28/124.43	62.291/45.629	117.35	53.96	-1.1066	100.17	260.6	3.9269	4.3027e-05	0.99996	8.6053e-05	0.00019883	FALSE
GUIDES_sg1982	HIST2H2AA4	TCTCGGCGGTCAGATACTCG	322.29/329.2	426.69/293.51	325.75	360.1	0.14422	23.921	737.18	1.2652	0.89711	0.10289	0.20578	0.2529	TRUE
GUIDES_sg1983	HIST2H2AA4	CAACTACGCGGAGCGAGTGG	424.74/501.98	549.71/452.59	463.36	501.15	0.11289	2983.5	1055.5	1.1633	0.87764	0.12236	0.24472	0.29519	TRUE
GUIDES_sg1984	HIST2H2AA4	CGCCAGCTCCAGGATCTCGG	29.17/19.198	0/0	24.184	0	-4.6544	49.719	52.186	3.6239	0.00014511	0.99985	0.00029023	0.00061672	FALSE
GUIDES_sg1985	HIST2H2AA4	GCTGGCCATCCGCAACGACG	17.075/17.776	66.962/0	17.425	33.481	0.90413	0.24554	37.382	2.6261	0.99567	0.0043284	0.0086568	0.014106	TRUE
GUIDES_sg1986	HIST2H2AA4	CCGGGAACTGAAGGCCAGCG	451.77/578.77	862.72/378.6	515.27	620.66	0.268	8064.8	1176.1	3.073	0.99894	0.0010595	0.0021191	0.0039174	TRUE
GUIDES_sg1987	HIST2H2AC	GGTTTTCTTTGGTAACAGAA	89.643/91.722	28.031/0	90.683	14.015	-2.6102	2.1617	200.43	5.4159	3.0498e-08	1	6.0996e-08	2.158e-07	FALSE
GUIDES_sg1988	HIST2H2AC	AGTTGCCTTTGCGCAGCAAG	353.59/316.41	210.23/125.79	335	168.01	-0.99135	691.38	758.52	6.0632	6.67e-10	1	1.334e-09	5.6487e-09	FALSE
GUIDES_sg1989	HIST2H2AC	TCTTTGGTAACAGAACGGCC	345.77/364.76	596.43/254.04	355.26	425.24	0.25873	180.31	805.28	2.466	0.99317	0.0068323	0.013665	0.021787	TRUE
GUIDES_sg1990	HIST2H2AC	GCACTCGCCCTACCGGGAAC	404.82/377.55	546.6/446.43	391.19	496.51	0.3432	371.61	888.31	3.534	0.9998	0.00020468	0.00040936	0.00083606	TRUE
GUIDES_sg1991	HIST2H2AC	GCTTTTGGCTTTGTGGCTTT	708.61/687.56	884.53/966.85	698.08	925.69	0.40662	221.45	1602.6	5.6855	1	6.5198e-09	1.304e-08	4.8793e-08	TRUE
GUIDES_sg1992	HIST2H2AC	TTTATTTGCTTTTGGCTTTG	666.63/669.07	685.2/574.68	667.85	629.94	-0.084186	2.9865	1531.9	0.96867	0.16635	0.83365	0.33271	0.38749	FALSE
GUIDES_sg1993	HIST2H2BE	TGAACCGGCAAAATCCGCTC	290.27/319.96	428.25/351.47	305.12	389.86	0.35256	440.71	689.65	3.2269	0.99937	0.00062577	0.0012515	0.0023633	TRUE
GUIDES_sg1994	HIST2H2BE	GCCCTTTTTAGGGGCCGGAG	128.06/108.79	115.24/65.361	118.42	90.299	-0.38742	185.75	263.03	1.7342	0.041444	0.95856	0.082888	0.11015	FALSE
GUIDES_sg1995	HIST2H2BE	TTTCTTCTGGGCTTTGGTGA	265.37/220.42	585.53/329.27	242.89	457.4	0.91035	1010.4	546.69	9.1742	1	2.2737e-20	4.5474e-20	4.8815e-19	TRUE
GUIDES_sg1996	HIST2H2BE	GCCGTCTTTCTTCTGGGCTT	359.99/348.4	280.31/421.76	354.2	351.04	-0.012906	67.193	802.82	0.11164	0.45555	0.54445	0.91111	0.93493	FALSE
GUIDES_sg1997	HIST2H2BE	GGAGCGGATTTTGCCGGTTC	506.55/497.72	193.1/533.99	502.14	363.54	-0.46486	39.041	1145.6	4.0947	2.1136e-05	0.99998	4.2272e-05	9.9999e-05	FALSE
GUIDES_sg1998	HIST2H2BE	GGCTTTGGTGACGGCTTTCT	385.61/396.04	686.75/351.47	390.82	519.11	0.40861	54.433	887.47	4.3063	0.99999	8.2994e-06	1.6599e-05	4.2196e-05	TRUE
GUIDES_sg1999	HIST2H2BF	TGTTACGAAAGTGCAGAAGA	444.66/460.74	367.51/340.37	452.7	353.94	-0.35416	129.39	1030.8	3.076	0.001049	0.99895	0.002098	0.0038804	FALSE
[truncated: 9,616 more rows]

## Sheet: JLat106
sgrna	Gene	sequence	control_count	treatment_count	control_mean	treat_mean	LFC	control_var	adj_var	score	p.low	p.high	p.twosided	FDR	high_in_treatment
GUIDES_sg0001	A1CF	AAATCCGGGGATGGATTGAG	344.22/293.73	326.7/217.93	318.98	272.31	-0.22741	1274.7	1455.6	1.223	0.11066	0.88934	0.22131	0.27107	FALSE
GUIDES_sg0002	A1CF	CTGTGCGCTGGACCAGTGCG	711.43/762.08	1053.7/1135	736.76	1094.3	0.57017	1282.3	3894.2	5.7303	1	5.012e-09	1.0024e-08	3.8604e-08	TRUE
GUIDES_sg0003	A1CF	GCAGAGTGCAGCTGGTACAC	899.97/934.2	1056.8/1945.2	917.08	1501	0.71021	585.84	5041.6	8.2239	1	9.8478e-17	1.9696e-16	1.7789e-15	TRUE
GUIDES_sg0004	A1CF	AGTGCCGCTCAATCCATCCC	890.77/850.01	628.86/1910.1	870.39	1269.5	0.54401	830.83	4740.1	5.797	1	3.3764e-09	6.7528e-09	2.6742e-08	TRUE
GUIDES_sg0005	A1CF	GGATTCTGGCTGGCTAGAGC	235.17/240.1	0/220.85	237.64	110.43	-1.0987	12.12	1031.2	3.9613	3.7265e-05	0.99996	7.453e-05	0.00016574	FALSE
GUIDES_sg0006	A1CF	GTCCAATAGCAGAGTGCAGC	585.96/573.74	320.56/468.03	579.85	394.3	-0.55523	74.725	2937.1	3.4239	0.00030869	0.99969	0.00061739	0.0011954	FALSE
GUIDES_sg0007	ACAT1	CAAAAAGTGAATATCAATGG	443.42/430.93	878.87/169.66	437.17	524.26	0.26155	77.957	2107.1	1.8973	0.97111	0.028893	0.057785	0.080352	TRUE
GUIDES_sg0008	ACAT1	AAAAAGAAGATATTGCAATG	998.51/961.64	1265.4/1412.9	980.07	1339.1	0.44994	679.59	5452.9	4.8623	1	5.8004e-07	1.1601e-06	3.3164e-06	TRUE
GUIDES_sg0009	ACAT1	ATACCAGAAGTAAAGCAGCA	278.53/285	205.53/0	281.76	102.76	-1.4463	20.922	1258.7	5.0453	2.2644e-07	1	4.5289e-07	1.3688e-06	FALSE
GUIDES_sg0010	ACAT1	TGCTAGTACAACCAGACTAA	392.18/372.31	32.21/0	382.24	16.105	-4.4858	197.38	1799.8	8.6305	2.9517e-18	1	5.9035e-18	5.6435e-17	FALSE
GUIDES_sg0011	ACAT1	CCTTTTACTGTAACTGTGAC	561/553.78	809.85/209.15	557.39	509.5	-0.12937	26.053	2803.7	0.90451	0.18286	0.81714	0.36572	0.42188	FALSE
GUIDES_sg0012	ACAT1	GCAGCATATACAGGAGCAAT	687.13/682.88	604.32/842.45	685	723.39	0.078544	9.0482	3573.9	0.64205	0.73958	0.26042	0.52084	0.57358	TRUE
GUIDES_sg0013	ACTB	AGTGTGGGTGACCCCGTCAC	888.14/922.97	530.7/1265.1	905.56	897.92	-0.01221	606.52	4966.9	0.10841	0.45684	0.54316	0.91367	0.92928	FALSE
GUIDES_sg0014	ACTB	GAAGCCGGCCTTGCACATGC	302.18/271.28	279.15/174.05	286.73	226.6	-0.33821	477.4	1284.8	1.6775	0.046718	0.95328	0.093437	0.12466	FALSE
GUIDES_sg0015	ACTB	CCCCACGATGGAGGGGAAGA	819.83/832.55	1363.6/449.02	826.19	906.28	0.13334	80.915	4457.4	1.1997	0.88487	0.11513	0.23025	0.28148	TRUE
GUIDES_sg0016	ACTB	GCCGCGCTCGTCGTCGACAA	414.51/450.26	871.2/0	432.39	435.6	0.01066	639.03	2080	0.070474	0.52809	0.47191	0.94382	0.95201	TRUE
GUIDES_sg0017	ACTB	ATCGTGATGGACTCCGGTGA	253.57/225.13	564.44/798.57	239.35	681.51	1.5057	404.34	1039.9	13.711	1	4.3559e-43	8.7117e-43	2.6983e-41	TRUE
GUIDES_sg0018	ACTB	GGAAATCGTGCGTGACATTA	724.57/795.75	687.14/355.41	760.16	521.28	-0.54339	2533.2	4040.4	3.7582	8.5579e-05	0.99991	0.00017116	0.00036139	FALSE
GUIDES_sg0019	ACTL6A	TGCCAAGACCTCGTAACCTG	218.09/235.73	1125.8/2953	226.91	2039.4	3.1623	155.54	977.04	57.985	1	0	0	0	TRUE
GUIDES_sg0020	ACTL6A	AGAAGTTGCCTCAGGTTACG	967.63/985.34	1374.3/2637.1	976.48	2005.7	1.0377	156.74	5429.3	13.968	1	1.2298e-44	2.4596e-44	7.8699e-43	TRUE
GUIDES_sg0021	ACTL6A	ATCACACATCCCAACACTTG	246.34/206.42	348.17/3432.7	226.38	1890.4	3.0563	796.81	974.36	53.31	1	0	0	0	TRUE
GUIDES_sg0022	ACTL6A	GAGCGGCTAAAGATTCCAGA	186.56/164.64	1018.4/1604.5	175.6	1311.5	2.8937	240.34	724.2	42.208	1	0	0	0	TRUE
GUIDES_sg0023	ACTL6A	GGCAGTGTAATAGTGGCAGG	202.99/187.09	891.14/3887.6	195.04	2389.4	3.608	126.35	818.63	76.693	1	0	0	0	TRUE
GUIDES_sg0024	ACTL6A	GTTCATTATGAATTCCCCAA	129.41/147.8	154.91/2072.5	138.61	1113.7	2.9972	169.08	549.63	41.592	1	0	0	0	TRUE
GUIDES_sg0025	ACTL6B	CCTCCCCAGCGTACCCAGCG	934.78/997.81	826.72/876.09	966.3	851.41	-0.18242	1986	5362.5	1.5689	0.058334	0.94167	0.11667	0.15198	FALSE
GUIDES_sg0026	ACTL6B	CGCGGCCAGCAGCCCCACTG	732.46/715.93	1355.9/721.06	724.19	1038.5	0.51941	136.6	3816	5.0875	1	1.8136e-07	3.6273e-07	1.1029e-06	TRUE
GUIDES_sg0027	ACTL6B	ATGACCTCCGCTCCATCCCG	598.45/628	345.11/64.354	613.22	204.73	-1.578	436.59	3137	7.2933	1.5125e-13	1	3.0249e-13	1.953e-12	FALSE
GUIDES_sg0028	ACTL6B	AGGTGTGATCCAGGATGGCT	447.36/415.96	466.28/422.69	431.66	444.48	0.042138	492.83	2075.9	0.28145	0.61082	0.38918	0.77837	0.81163	TRUE
GUIDES_sg0029	ACTL6B	AGACTTGACGTGTTTGCTGT	969.6/973.49	1846.7/696.19	971.54	1271.4	0.38777	7.5501	5396.9	4.0823	0.99998	2.2295e-05	4.459e-05	0.00010298	TRUE
GUIDES_sg0030	ACTL6B	GCACGTGCCTCGGGATGGAG	737.05/722.79	783.77/419.76	729.92	601.77	-0.27811	101.77	3851.6	2.0649	0.019465	0.98054	0.03893	0.055962	FALSE
GUIDES_sg0031	ACTR3B	AGGCTCAGCGAGGAGCTCAG	422.39/419.7	802.18/119.93	421.05	461.06	0.13066	3.62	2016.1	0.89101	0.81354	0.18646	0.37293	0.428	TRUE
GUIDES_sg0032	ACTR3B	TGCTAGGCTGAGGCTCAGCG	792.23/772.68	869.67/612.83	782.46	741.25	-0.077956	191.24	4180.5	0.63737	0.26194	0.73806	0.52388	0.57682	FALSE
GUIDES_sg0033	ACTR3B	TCCGAAATCCCTGAACATGG	364.59/352.35	840.52/280.82	358.47	560.67	0.64386	74.843	1669.1	4.9492	1	3.7251e-07	7.4503e-07	2.183e-06	TRUE
GUIDES_sg0034	ACTR3B	ACATGCAGCGCTACGCCGTG	1332.9/1277.8	1398.8/459.25	1305.3	929.04	-0.49017	1515.5	7651.1	4.3021	8.4609e-06	0.99999	1.6922e-05	4.1668e-05	FALSE
GUIDES_sg0035	ACTR3B	CCAAGTATGATGTGGATCCC	698.3/620.51	562.91/703.51	659.4	633.21	-0.058398	3025.2	3417.1	0.44818	0.32701	0.67299	0.65403	0.70293	FALSE
GUIDES_sg0036	ACTR3B	CGCTACGCCGTGTGGTTCGG	369.84/329.9	573.64/76.055	349.87	324.85	-0.10674	797.63	1622.3	0.62124	0.26722	0.73278	0.53444	0.5854	FALSE
GUIDES_sg0037	ACTR5	ACATCGTGTTGCCGCCAGTG	1290.8/1229.8	1328.3/2707.3	1260.3	2017.8	0.67854	1862.4	7340	8.8411	1	4.7389e-19	9.4778e-19	9.794e-18	TRUE
GUIDES_sg0038	ACTR5	CAGAACGTTTTCCTCACTGG	576.11/570	693.28/936.06	573.05	814.67	0.5068	18.685	2896.6	4.4893	1	3.573e-06	7.1461e-06	1.8523e-05	TRUE
GUIDES_sg0039	ACTR5	AGAGACTCTTCAGTACATTC	314.66/286.87	616.59/0	300.77	308.29	0.035555	386.16	1358.7	0.20426	0.58093	0.41907	0.83815	0.86433	TRUE
GUIDES_sg0040	ACTR5	TCCTGGCATGAAAGCCAGAA	617.5/624.25	964.76/327.62	620.88	646.19	0.057567	22.831	3183.2	0.44871	0.67318	0.32682	0.65364	0.70258	TRUE
GUIDES_sg0041	ACTR5	CTTCTCCTATGAGAGATGGC	574.14/536.95	1523.1/305.68	555.54	914.37	0.71787	691.72	2792.7	6.7901	1	5.6031e-12	1.1206e-11	5.6789e-11	TRUE
GUIDES_sg0042	ACTR5	TGTTCTTCTCCTATGAGAGA	500.57/479.57	144.18/757.62	490.07	450.9	-0.11992	220.39	2409.8	0.79792	0.21246	0.78754	0.42492	0.4824	FALSE
GUIDES_sg0043	ACTR6	AGGGAAGAGATGGTGTTGAG	740.34/750.85	1343.6/2644.4	745.59	1994	1.418	55.25	3949.3	19.865	1	4.079e-88	8.1579e-88	8.3853e-86	TRUE
GUIDES_sg0044	ACTR6	ACAATGTTCTTAAAAAAATG	214.81/177.73	490.82/972.62	196.27	731.72	1.8931	687.29	824.69	18.645	1	6.8757e-78	1.3751e-77	8.5872e-76	TRUE
GUIDES_sg0045	ACTR6	AAGAACATTGTCTTGACAGG	637.2/727.15	983.17/1031.1	682.18	1007.1	0.56137	4045.4	3556.5	5.4491	1	2.5306e-08	5.0611e-08	1.747e-07	TRUE
GUIDES_sg0046	ACTR6	TCTTGAATGCCTATATCAGA	326.48/353.6	757.7/381.74	340.04	569.72	0.74283	367.57	1569	5.7984	1	3.3475e-09	6.6951e-09	2.6522e-08	TRUE
GUIDES_sg0047	ACTR6	TTTTTAATTGTACTGAAGTC	412.54/384.16	250.01/811.74	398.35	530.87	0.41344	402.83	1889.1	3.0491	0.99885	0.0011476	0.0022953	0.0040516	TRUE
GUIDES_sg0048	ACTR6	ACAGAAACATCATAATCTGT	280.5/312.44	21.473/121.4	296.47	71.434	-2.038	510.01	1336	6.1566	3.7152e-10	1	7.4304e-10	3.2531e-09	FALSE
GUIDES_sg0049	ACTR8	AGAAAGACTCCATTCCCAGG	440.13/425.32	309.83/747.38	432.72	528.61	0.28814	109.74	2081.9	2.1014	0.9822	0.017803	0.035607	0.051331	TRUE
GUIDES_sg0050	ACTR8	GAGTCTTTCTGGAAGATCAG	482.17/503.89	1316/231.09	493.03	773.55	0.64874	235.89	2426.9	5.6941	1	6.2014e-09	1.2403e-08	4.6651e-08	TRUE
GUIDES_sg0051	ACTR8	AACAGCAGTCTATGCTATGG	661.51/632.36	1302.2/1180.3	646.94	1241.3	0.93904	424.82	3341.1	10.282	1	4.2498e-25	8.4997e-25	1.2418e-23	TRUE
GUIDES_sg0052	ACTR8	AGCAGGTAATGTTCATCGTG	787.64/767.69	480.08/621.6	777.66	550.84	-0.49675	198.96	4150.3	3.5208	0.0002151	0.99978	0.00043021	0.00087404	FALSE
GUIDES_sg0053	ACTR8	CAGATCTCAGGGCGATCCTG	564.94/511.38	1046.1/1146.7	538.16	1096.4	1.0253	1434.7	2690.2	10.762	1	2.5977e-27	5.1954e-27	8.358e-26	TRUE
GUIDES_sg0054	ACTR8	GATGTCGAATCTGAAACTCA	348.16/404.11	311.36/2979.3	376.14	1645.3	2.1261	1565.2	1766.1	30.201	1	1.1491e-200	2.2982e-200	5.9319e-198	TRUE
GUIDES_sg0055	ADNP	TTTGAAAAACACTACATGGG	398.75/391.64	904.94/435.85	395.19	670.4	0.76097	25.243	1871.5	6.3615	1	9.9924e-11	1.9985e-10	9.1387e-10	TRUE
GUIDES_sg0056	ADNP	TTGGCAGTTTAAGAAAAGCC	254.88/288.12	225.47/424.15	271.5	324.81	0.25778	552.3	1205.2	1.5356	0.93768	0.062316	0.12463	0.16138	TRUE
GUIDES_sg0057	ADNP	AACACTACATGGGAGGATGT	790.26/680.38	863.53/697.66	735.32	780.59	0.086081	6037.2	3885.2	0.72629	0.76617	0.23383	0.46766	0.52492	TRUE
GUIDES_sg0058	ADNP	CATGGGAGGATGTAGGACTG	518.96/559.4	940.22/1486	539.18	1213.1	1.1684	817.55	2696.2	12.979	1	8.0587e-39	1.6117e-38	4.2643e-37	TRUE
GUIDES_sg0059	ADNP	AAACTGCCAAGATTGTTGAC	848.07/837.54	921.82/1053.1	842.8	987.44	0.22825	55.513	4563.4	2.1411	0.98387	0.016133	0.032267	0.046678	TRUE
GUIDES_sg0060	ADNP	CAAGATTGTTGACAGGAAGT	773.18/715.3	700.95/1411.4	744.24	1056.2	0.50443	1675.1	3940.9	4.9689	1	3.3666e-07	6.7332e-07	1.9807e-06	TRUE
GUIDES_sg0061	AEBP2	TGTGCATCGAAGAAATCATG	226.63/213.28	653.4/0	219.96	326.7	0.5686	89.149	942.12	3.4776	0.99975	0.00025293	0.00050586	0.0010075	TRUE
GUIDES_sg0062	AEBP2	AAGCTGGAATGAACAAAAGG	386.26/408.48	0/320.31	397.37	160.15	-1.3057	246.73	1883.7	5.4657	2.3057e-08	1	4.6113e-08	1.6295e-07	FALSE
GUIDES_sg0063	AEBP2	GTTCTGCTGACTGAAGTGTG	591.88/548.79	947.89/1316.3	570.34	1132.1	0.98788	928.05	2880.4	10.467	1	6.1055e-26	1.2211e-25	1.8254e-24	TRUE
GUIDES_sg0064	AEBP2	AACTTTCTATATGAGCTGAG	308.75/323.04	1.5338/580.65	315.89	291.09	-0.11758	102.13	1439.2	0.65381	0.25662	0.74338	0.51323	0.56656	FALSE
GUIDES_sg0065	AEBP2	AAAAGTTTCTAGCCAGCCAA	445.39/472.09	3.0676/0	458.74	1.5338	-7.5034	356.51	2229.7	9.6824	4.8838e-23	1	9.7675e-23	1.3363e-21	FALSE
GUIDES_sg0066	AEBP2	TATGTTTGGGTCCAAAAGCA	302.84/354.22	136.51/0	328.53	68.254	-2.2504	1320.3	1506.9	6.7049	1.0075e-11	1	2.015e-11	9.8629e-11	FALSE
GUIDES_sg0067	AICDA	CTCACAGAAGTAGAGGCGCG	566.91/482.69	1394.2/375.89	524.8	885.06	0.75288	3546.9	2611.8	7.0491	1	9.0016e-13	1.8003e-12	1.0424e-11	TRUE
GUIDES_sg0068	AICDA	CATGTGGCCGACTTTCTGCG	704.21/681.63	845.13/697.66	692.92	771.39	0.15456	254.95	3622.6	1.3038	0.90385	0.096153	0.19231	0.23938	TRUE
GUIDES_sg0069	AICDA	CACGCCGACCCTTAGCCCAG	743.62/772.68	777.64/1076.5	758.15	927.05	0.28982	422.08	4027.8	2.6613	0.99611	0.0038916	0.0077832	0.0129	TRUE
GUIDES_sg0070	AICDA	TGGCTATTTGCACCCCGGCG	615.53/550.67	1562.9/997.49	583.1	1280.2	1.1332	2103.4	2956.4	12.821	1	6.2475e-38	1.2495e-37	3.011e-36	TRUE
GUIDES_sg0071	AICDA	ATGTCCGCTGGGCTAAGGGT	396.77/427.81	444.8/484.12	412.29	464.46	0.1715	481.62	1967	1.1763	0.88025	0.11975	0.23949	0.29238	TRUE
GUIDES_sg0072	AICDA	ACCTGTGCTACGTAGTGAAG	565.6/617.39	1262.3/808.81	591.5	1035.6	0.80693	1341.3	3006.6	8.0986	1	2.7793e-16	5.5587e-16	4.9173e-15	TRUE
GUIDES_sg0073	AIRE	GAGATGGTACGGACGTGCTG	663.48/693.48	188.66/604.05	678.48	396.35	-0.774	449.9	3533.8	4.7459	1.0379e-06	1	2.0757e-06	5.7349e-06	FALSE
GUIDES_sg0074	AIRE	ACAACCTGGAGCGCTATGGC	465.09/508.88	386.52/332.01	486.99	359.26	-0.43779	958.75	2392	2.6115	0.0045069	0.99549	0.0090138	0.014707	FALSE
GUIDES_sg0075	AIRE	GGTGCGCGTTGCGGGGTGTG	591.22/610.53	731.62/585.04	600.88	658.33	0.13153	186.51	3062.8	1.0381	0.8504	0.1496	0.29921	0.35673	TRUE
GUIDES_sg0076	AIRE	GACTACAACCTGGAGCGCTA	237.8/272.53	328.23/46.803	255.16	187.52	-0.44236	602.9	1120.8	2.0206	0.021661	0.97834	0.043321	0.062036	FALSE
GUIDES_sg0077	AIRE	CCAGAAGTCCAGGATGGCTG	698.3/718.42	630.39/1020.9	708.36	825.64	0.22074	202.52	3717.9	1.9234	0.97279	0.027212	0.054424	0.076142	TRUE
GUIDES_sg0078	AIRE	GCAGCGCCAGTGGAAGGCAG	756.1/765.82	1035.3/865.85	760.96	950.59	0.32062	47.173	4045.4	2.9813	0.99857	0.001435	0.0028699	0.0050202	TRUE
GUIDES_sg0079	AKAP1	GGGGAGCGTAGATATTGGTG	386.92/419.08	1.5338/352.48	403	177.01	-1.1824	517.1	1915	5.1642	1.2073e-07	1	2.4146e-07	7.5555e-07	FALSE
GUIDES_sg0080	AKAP1	ACACTCCACAGCTGAATCAG	325.83/284.38	174.85/633.3	305.1	404.08	0.40419	859.16	1381.7	2.6627	0.99612	0.003876	0.0077519	0.012852	TRUE
GUIDES_sg0081	AKAP1	GGGGCATCACACTGTCCAGA	565.6/591.83	227/242.79	578.71	234.9	-1.2972	343.86	2930.3	6.3514	1.0666e-10	1	2.1332e-10	9.7434e-10	FALSE
GUIDES_sg0082	AKAP1	CTTCTGCTCCCTGAAACGGC	161.6/157.78	210.13/147.72	159.69	178.93	0.16313	7.3027	648.25	0.75556	0.77504	0.22496	0.44991	0.50598	TRUE
GUIDES_sg0083	AKAP1	GACAAAGCGCTGAACTTGAT	413.2/413.47	392.65/1225.7	413.33	809.15	0.96741	0.036372	1972.8	8.9116	1	2.5149e-19	5.0298e-19	5.465e-18	TRUE
GUIDES_sg0084	AKAP1	CTTTGTCACCCTGCCGTTTC	781.07/785.77	1099.7/938.98	783.42	1019.4	0.37938	11.077	4186.6	3.6465	0.99987	0.00013294	0.00026589	0.00054991	TRUE
GUIDES_sg0085	ALKBH1	AGTGCCACTGGTAACCTGGG	581.37/607.42	633.46/1180.3	594.39	906.89	0.60867	339.29	3023.9	5.6827	1	6.6289e-09	1.3258e-08	4.9803e-08	TRUE
GUIDES_sg0086	ALKBH1	CAGCGGCTACTTGCTCTGAG	461.15/475.21	963.23/355.41	468.18	659.32	0.49302	98.766	2283.8	3.9997	0.99997	3.1714e-05	6.3427e-05	0.00014203	TRUE
GUIDES_sg0087	ALKBH1	CCAGTTATAATGGTAGCCTA	277.87/257.56	16.872/329.08	267.72	172.98	-0.62718	206.33	1185.6	2.7515	0.0029665	0.99703	0.005933	0.0099612	FALSE
GUIDES_sg0088	ALKBH1	GTCTACGTGGATTCCCAGTG	1019.5/1042.7	619.66/666.94	1031.1	643.3	-0.67981	268.74	5789.9	5.0968	1.7276e-07	1	3.4552e-07	1.0606e-06	FALSE
GUIDES_sg0089	ALKBH1	CTAGCTCAGATCTGTCTACG	805.37/814.46	1076.7/981.4	809.92	1029.1	0.34511	41.296	4354.1	3.3211	0.99955	0.00044824	0.00089649	0.0017194	TRUE
GUIDES_sg0090	ALKBH1	AAACTGCGTTGGGTGACCGT	476.92/532.58	576.71/393.44	504.75	485.07	-0.057247	1549.2	2494.9	0.39391	0.34682	0.65318	0.69365	0.7401	FALSE
GUIDES_sg0091	ANKRD32	TGTCAAAGAAAATAGGACAG	412.54/352.35	1266.9/296.91	382.45	781.91	1.0298	1811.4	1800.9	9.4132	1	2.406e-21	4.8119e-21	5.9585e-20	TRUE
GUIDES_sg0092	ANKRD32	AATTTTGCAACGTTGTCCAG	646.4/628.62	858.93/418.3	637.51	638.62	0.0024955	158.09	3283.8	0.01929	0.5077	0.4923	0.98461	0.98546	TRUE
GUIDES_sg0093	ANKRD32	AAGCACACCAGTTTTCCCCA	364.59/392.89	165.65/96.531	378.74	131.09	-1.5235	400.48	1780.4	5.8691	2.1911e-09	1	4.3822e-09	1.7797e-08	FALSE
GUIDES_sg0094	ANKRD32	GGTAGATCTGCTCACTCAAG	392.18/452.13	858.93/760.55	422.15	809.74	0.93805	1797.4	2022.3	8.6186	1	3.3875e-18	6.775e-18	6.4343e-17	TRUE
GUIDES_sg0095	ANKRD32	TGAGTGAGCAGATCTACCTC	879.6/948.54	372.71/1307.6	914.07	840.14	-0.12155	2376.2	5022.1	1.0433	0.1484	0.8516	0.29679	0.35404	FALSE
GUIDES_sg0096	ANKRD32	TATTTATGCAAGCTCTATGC	405.97/364.2	179.46/744.46	385.09	461.96	0.26196	872.41	1815.5	1.8041	0.96439	0.035606	0.071212	0.097332	TRUE
GUIDES_sg0097	ANP32A	AGCGATAACAGAGTCTCAGG	229.92/213.28	107.37/119.93	221.6	113.65	-0.95723	138.4	950.34	3.5018	0.0002311	0.99977	0.0004622	0.00093203	FALSE
GUIDES_sg0098	ANP32A	CGAGATATGTGAGTTGCGGG	647.06/637.97	145.71/647.93	642.52	396.82	-0.69386	41.258	3314.2	4.2678	9.8693e-06	0.99999	1.9739e-05	4.8399e-05	FALSE
GUIDES_sg0099	ANP32A	TGCTCAGGTAGTGGAAGACG	694.36/650.45	1168.8/459.25	672.4	814.01	0.27534	963.99	3496.5	2.3947	0.99168	0.008316	0.016632	0.025955	TRUE
GUIDES_sg0100	ANP32A	GGTGAAGAGGAGGACGTGAG	400.72/343.62	280.69/466.57	372.17	373.63	0.0056263	1630	1744.2	0.034914	0.51393	0.48607	0.97215	0.97627	TRUE
GUIDES_sg0101	ANP32A	AGAGGAGGACGTGAGTGGAG	382.98/371.68	461.67/0	377.33	230.84	-0.70654	63.795	1772.7	3.4794	0.00025125	0.99975	0.00050251	0.0010011	FALSE
GUIDES_sg0102	ANP32A	AGAAGGTTATAACGATGGAG	387.58/372.31	1024.6/165.27	379.94	594.93	0.64556	116.59	1787.1	5.0855	1	1.833e-07	3.6661e-07	1.1144e-06	TRUE
GUIDES_sg0103	ANP32B	AGCCTACATTTATTAAACTG	220.07/195.2	429.46/138.95	207.63	284.21	0.45105	309.23	880.71	2.5803	0.99506	0.0049357	0.0098715	0.015991	TRUE
GUIDES_sg0104	ANP32B	ACTGAAAGATATCAGCACCT	288.38/238.23	737.76/1.4626	263.31	369.61	0.4877	1257.9	1162.7	3.1176	0.99909	0.00091179	0.0018236	0.0033157	TRUE
GUIDES_sg0105	ANP32B	AGTGAAAATAGAATCTTTGG	252.91/245.09	394.19/1.4626	249	197.83	-0.33042	30.608	1089.2	1.5506	0.060498	0.9395	0.121	0.15743	FALSE
GUIDES_sg0106	ANP32B	ATCAAATGATGGAAAAATTG	371.15/335.51	213.2/544.08	353.33	378.64	0.099527	635.17	1641.1	0.6247	0.73392	0.26608	0.53217	0.58296	TRUE
GUIDES_sg0107	ANP32B	AAATAGAATCTTTGGAGGTC	404/368.57	576.71/409.53	386.28	493.12	0.35147	627.82	1822.1	2.5028	0.99384	0.006161	0.012322	0.019651	TRUE
GUIDES_sg0108	ANP32B	GACAATTGCAAATCAAATGA	331.08/327.41	154.91/276.43	329.24	215.67	-0.60802	6.7615	1510.7	2.922	0.0017389	0.99826	0.0034778	0.0060588	FALSE
GUIDES_sg0109	ANP32E	TCTTCCTCATATCCTTCCGG	170.8/177.73	797.58/115.54	174.27	456.56	1.3844	24.066	717.78	10.537	1	2.9242e-26	5.8484e-26	8.845e-25	TRUE
GUIDES_sg0110	ANP32E	CTTACCTACCTCAATCTGAG	188.53/246.33	849.73/23.401	217.43	436.56	1.0023	1670.4	929.49	7.1875	1	3.2985e-13	6.5969e-13	4.1916e-12	TRUE
GUIDES_sg0111	ANP32E	TGAAGCGCCGGACTCTGAAG	410.57/395.38	277.62/293.98	402.98	285.8	-0.49423	115.34	1914.9	2.6777	0.0037062	0.99629	0.0074123	0.012312	FALSE
GUIDES_sg0112	ANP32E	AGCGCCGGACTCTGAAGAGG	505.82/535.7	639.6/734.22	520.76	686.91	0.39883	446.31	2588.2	3.2659	0.99945	0.00054567	0.0010913	0.0020746	TRUE
GUIDES_sg0113	ANP32E	CTTAGATGGATTTGATCAGG	460.49/521.98	409.53/10.238	491.24	209.88	-1.2229	1890.1	2416.5	5.7234	5.2193e-09	1	1.0439e-08	4.016e-08	FALSE
GUIDES_sg0114	ANP32E	AATGAAGCTGGTCCACCGGA	511.73/536.95	1150.4/664.02	524.34	907.18	0.78973	317.82	2609.1	7.495	1	3.3138e-14	6.6276e-14	4.4782e-13	TRUE
GUIDES_sg0115	APBB1	AGAGTCCATTTACCAAGCAG	651.66/606.79	990.84/1168.6	629.22	1079.7	0.77806	1006.4	3233.6	7.9222	1	1.1664e-15	2.3327e-15	1.9326e-14	TRUE
GUIDES_sg0116	APBB1	CAATGCTGCCAGCCTCTCAG	579.4/621.14	610.45/62.891	600.27	336.67	-0.83238	871.12	3059.2	4.7658	9.4066e-07	1	1.8813e-06	5.2642e-06	FALSE
GUIDES_sg0117	APBB1	TAGCAACAGGTACATTCCCC	329.11/356.72	3.0676/599.66	342.91	301.36	-0.18576	380.99	1584.5	1.0438	0.14829	0.85171	0.29658	0.35382	FALSE
GUIDES_sg0118	APBB1	GAACATGTGGCAGCAGAAGG	639.83/673.52	1730.1/1254.9	656.68	1492.5	1.1833	567.48	3400.4	14.334	1	6.7434e-47	1.3487e-46	4.5274e-45	TRUE
GUIDES_sg0119	APBB1	GAAGTTCCAAGTCTATTACC	516.33/410.97	806.78/475.34	463.65	641.06	0.46656	5550.4	2257.8	3.7336	0.99991	9.4378e-05	0.00018876	0.00039732	TRUE
GUIDES_sg0120	APBB1	CCAGAACATGTGGCAGCAGA	507.14/465.23	593.58/386.12	486.18	489.85	0.01083	878.11	2387.3	0.075134	0.52995	0.47005	0.94011	0.94877	TRUE
GUIDES_sg0121	APEX1	CCAAGAGCAGATCTTGAGTG	672.68/713.43	1576.8/694.73	693.06	1135.7	0.71178	830.52	3623.4	7.3542	1	9.6042e-14	1.9208e-13	1.2527e-12	TRUE
GUIDES_sg0122	APEX1	GCGTGGGAAAAAGGGAGCGG	346.19/308.7	578.24/152.11	327.44	365.18	0.15689	702.95	1501	0.9739	0.83495	0.16505	0.33011	0.38589	TRUE
GUIDES_sg0123	APEX1	CAAGATCTGCTCTTGGAATG	904.57/828.8	1049.1/1050.1	866.69	1049.6	0.27601	2869.9	4716.3	2.6639	0.99614	0.0038619	0.0077238	0.012809	TRUE
GUIDES_sg0124	APEX1	CGGAAGACGGGGATGAGCTC	534.73/545.68	170.25/1509.4	540.2	839.82	0.63564	59.96	2702.2	5.7639	1	4.1107e-09	8.2214e-09	3.2184e-08	TRUE
GUIDES_sg0125	APEX1	CCACACTCAAGATCTGCTCT	795.52/750.23	774.57/1290	772.87	1032.3	0.41707	1025.7	4120.2	4.0414	0.99997	2.6563e-05	5.3127e-05	0.00012126	TRUE
GUIDES_sg0126	APEX1	GCTCCCTTTTTCCCACGCTT	463.12/449.01	162.58/1426	456.07	794.3	0.7991	99.527	2214.5	7.1876	1	3.2978e-13	6.5956e-13	4.1916e-12	TRUE
GUIDES_sg0127	APOBEC1	GCGTACAACATCATCCACAG	185.91/230.12	182.52/19.014	208.01	100.77	-1.0383	977.43	882.6	3.6099	0.00015317	0.99985	0.00030633	0.00063153	FALSE
GUIDES_sg0128	APOBEC1	CAAAAACACCACCAATCACG	431.59/332.39	470.88/390.51	381.99	430.69	0.17269	4919.9	1798.4	1.1484	0.8746	0.1254	0.25079	0.3056	TRUE
GUIDES_sg0129	APOBEC1	CTCAGGGACCTTGTTAACAG	438.82/415.96	564.44/459.25	427.39	511.85	0.25961	261.18	2051.8	1.8645	0.96888	0.031124	0.062248	0.086351	TRUE
GUIDES_sg0130	APOBEC1	GGCCACAATACCCACCTCTG	612.9/632.98	3.0676/254.49	622.94	128.78	-2.2654	201.73	3195.7	8.7416	1.1495e-18	1	2.2991e-18	2.3281e-17	FALSE
GUIDES_sg0131	APOBEC1	GAGTTTCTGAGTCGGCACCC	267.36/244.46	0/20.476	255.91	10.238	-4.5148	262.2	1124.6	7.3258	1.0709e-13	1	2.1418e-13	1.3905e-12	FALSE
GUIDES_sg0132	APOBEC1	TACAACATCATCCACAGAGG	389.55/421.57	630.39/574.8	405.56	602.6	0.57011	512.82	1929.3	4.4858	1	3.6322e-06	7.2643e-06	1.8821e-05	TRUE
GUIDES_sg0133	APOBEC2	GGAGAACTTCCTATACTACG	260.14/202.68	207.06/234.01	231.41	220.54	-0.069101	1650.7	999.71	0.34377	0.36551	0.63449	0.73102	0.77308	FALSE
GUIDES_sg0134	APOBEC2	CCTGTGACAATCTCAAAGGG	381.67/356.09	1268.5/551.4	368.88	909.93	1.3003	326.98	1726.2	13.022	1	4.5575e-39	9.1151e-39	2.4282e-37	TRUE
GUIDES_sg0135	APOBEC2	ATGTGGAGTACAGTTCCGGG	606.33/632.98	846.66/479.73	619.66	663.19	0.09781	355.26	3175.8	0.77257	0.78011	0.21989	0.43978	0.49694	TRUE
GUIDES_sg0136	APOBEC2	GTGCTTCAACCACATAGCAG	411.23/390.39	604.32/424.15	400.81	514.23	0.35872	217.03	1902.8	2.6002	0.99534	0.004658	0.0093161	0.015125	TRUE
GUIDES_sg0137	APOBEC2	CTCCCAGAATGGGGAGGATC	838.88/827.56	1386.6/905.34	833.22	1146	0.45931	64.052	4502.2	4.6608	1	1.5746e-06	3.1493e-06	8.4988e-06	TRUE
GUIDES_sg0138	APOBEC2	TCTCCAGATCCTCCCCATTC	942.67/889.3	561.37/737.15	915.98	649.26	-0.49588	1424.2	5034.5	3.7591	8.5264e-05	0.99991	0.00017053	0.00036012	FALSE
GUIDES_sg0139	APOBEC3A	AGGAGGCACTGCAAATGCTG	620.12/626.12	728.56/902.42	623.12	815.49	0.3876	18.004	3196.8	3.4022	0.99967	0.00033417	0.00066834	0.0012912	TRUE
GUIDES_sg0140	APOBEC3A	GCAGTGCCTCCTTATATAGG	471.01/470.22	404.92/1137.9	470.61	771.41	0.71177	0.31057	2297.7	6.2752	1	1.746e-10	3.492e-10	1.5831e-09	TRUE
GUIDES_sg0141	APOBEC3A	ACTTTAACAATGGCATTGGA	251.6/240.1	504.62/441.7	245.85	473.16	0.94176	66.117	1073	6.9393	1	1.9698e-12	3.9395e-12	2.0971e-11	TRUE
GUIDES_sg0142	APOBEC3A	GGCGCTCCACTTCGTAGCAC	504.51/541.31	774.57/709.36	522.91	741.96	0.50397	677.24	2600.8	4.2954	0.99999	8.7201e-06	1.744e-05	4.2917e-05	TRUE
GUIDES_sg0143	APOBEC3A	TTCACTTCCAACTTTAACAA	188.53/166.51	0/403.67	177.52	201.84	0.18423	242.53	733.46	0.89785	0.81537	0.18463	0.36926	0.42554	TRUE
GUIDES_sg0144	APOBEC3A	ATGGAAGCCAGCCCAGCATC	887.49/873.08	1317.5/715.21	880.28	1016.4	0.20717	103.75	4803.8	1.9635	0.9752	0.024795	0.04959	0.070038	TRUE
GUIDES_sg0145	APOBEC3B	CCAGACCTACTTGTGCTATG	654.28/672.9	651.87/405.14	663.59	528.5	-0.32783	173.23	3442.6	2.3024	0.010658	0.98934	0.021315	0.032174	FALSE
GUIDES_sg0146	APOBEC3B	ATGACCCTTTGGTCCTTCGA	524.22/512.62	860.46/1342.7	518.42	1101.6	1.0859	67.176	2574.5	11.493	1	7.1705e-31	1.4341e-30	2.6953e-29	TRUE
GUIDES_sg0147	APOBEC3B	AGTAGGTCTGGCGCCGTCGA	530.13/525.72	888.07/1215.4	527.92	1051.7	0.99302	9.711	2630.1	10.214	1	8.5883e-25	1.7177e-24	2.4876e-23	TRUE
GUIDES_sg0148	APOBEC3B	CACATTTCTGCGTGGTACTG	943.32/839.41	1504.7/343.71	891.37	924.19	0.052107	5399.5	4875.2	0.47004	0.68084	0.31916	0.63833	0.68885	TRUE
GUIDES_sg0149	APOBEC3B	TGACATTGGGGTGCTCAGAC	542.61/581.22	314.43/487.04	561.92	400.74	-0.48667	745.55	2830.5	3.0296	0.0012245	0.99878	0.002449	0.0042994	FALSE
GUIDES_sg0150	APOBEC3B	AGGAGCCCGCGTGACGATCA	771.21/719.67	800.65/485.58	745.44	643.11	-0.21272	1328.4	3948.3	1.6285	0.051708	0.94829	0.10342	0.13646	FALSE
GUIDES_sg0151	APOBEC3C	AAGATGTGTACCAGGTGACC	559.69/559.4	394.19/1127.7	559.54	760.92	0.44282	0.042634	2816.4	3.7946	0.99993	7.3932e-05	0.00014786	0.00031646	TRUE
GUIDES_sg0152	APOBEC3C	CCAGTATCCATGTTACCAGG	328.46/339.25	572.11/131.63	333.86	351.87	0.075603	58.312	1535.6	0.45975	0.67715	0.32285	0.6457	0.69617	TRUE
GUIDES_sg0153	APOBEC3C	GCGGCGCTTTATACCTTCCA	284.44/288.12	912.61/1136.4	286.28	1024.5	1.8358	6.7514	1282.4	20.615	1	1.0021e-94	2.0041e-94	2.2822e-92	TRUE
GUIDES_sg0154	APOBEC3C	GTCTCCTAACACAAAGTACC	296.27/304.96	0/119.93	300.61	59.966	-2.3066	37.743	1357.9	6.5304	3.2797e-11	1	6.5593e-11	3.0895e-10	FALSE
GUIDES_sg0155	APOBEC3C	ACCTATGGGAAGCCAACGAT	907.85/928.59	544.5/928.74	918.22	736.62	-0.31752	214.95	5049	2.5557	0.0052993	0.9947	0.010599	0.01714	FALSE
GUIDES_sg0156	APOBEC3C	TCCGATCGTTGGCTTCCCAT	748.88/783.28	1533.8/845.38	766.08	1189.6	0.63423	591.71	4077.5	6.6323	1	1.6521e-11	3.3043e-11	1.5899e-10	TRUE
GUIDES_sg0157	APOBEC3D	TCCGACCACAGGCTTTCAGT	524.22/496.41	1257.7/895.11	510.31	1076.4	1.0753	386.57	2527.2	11.261	1	1.0244e-29	2.0488e-29	3.5839e-28	TRUE
GUIDES_sg0158	APOBEC3D	ACGTCAGTCGAATCACAGGC	544.58/570	118.1/554.32	557.29	336.21	-0.72735	323.05	2803.1	4.1757	1.4855e-05	0.99999	2.9711e-05	7.0556e-05	FALSE
GUIDES_sg0159	APOBEC3D	CCAAACGTCAGTCGAATCAC	731.14/792.63	562.91/968.23	761.89	765.57	0.0069467	1890.6	4051.2	0.057852	0.52307	0.47693	0.95387	0.9614	TRUE
GUIDES_sg0160	APOBEC3D	ACTCAGCTGTCTTCCGGAAG	948.58/961.64	1628.9/608.44	955.11	1118.7	0.22782	85.257	5289.3	2.2489	0.98774	0.012258	0.024517	0.036531	TRUE
GUIDES_sg0161	APOBEC3D	GACTGACGTTTGGGTAGTAC	587.28/657.31	302.16/437.31	622.29	369.74	-0.74951	2451.9	3191.7	4.4704	3.9043e-06	1	7.8086e-06	2.0173e-05	FALSE
GUIDES_sg0162	APOBEC3D	TTCGGAAGACGCCCCTCTTC	1018.2/949.17	1138.1/1543	983.69	1340.6	0.44617	2383.8	5476.7	4.8222	1	7.0975e-07	1.4195e-06	4.0401e-06	TRUE
GUIDES_sg0163	APOBEC3F	TGGACCTGCGCTGTCCCATG	1194.3/1248.5	1346.7/1718.5	1221.4	1532.6	0.32723	1471.2	7072.7	3.7007	0.99989	0.0001075	0.00021501	0.0004494	TRUE
GUIDES_sg0164	APOBEC3F	CCCACCACATGGGACAGCGC	421.74/444.65	1231.6/222.31	433.19	726.98	0.74556	262.47	2084.6	6.4346	1	6.1903e-11	1.2381e-10	5.7821e-10	TRUE
GUIDES_sg0165	APOBEC3F	ACGCCCCTCTTCCAGGAGAC	728.51/722.16	903.41/327.62	725.34	615.52	-0.23651	20.166	3823.2	1.7762	0.037852	0.96215	0.075704	0.10323	FALSE
GUIDES_sg0166	APOBEC3F	TGGCCTCCCCAGCTGACCGC	863.18/827.56	524.56/593.81	845.37	559.19	-0.59538	634.53	4579.8	4.2289	1.1744e-05	0.99999	2.3488e-05	5.6437e-05	FALSE
GUIDES_sg0167	APOBEC3F	CACATTTCTGCGTGGTGCTC	649.03/639.84	567.51/121.4	644.44	344.45	-0.90179	42.17	3325.9	5.2017	9.8739e-08	1	1.9748e-07	6.2669e-07	FALSE
GUIDES_sg0168	APOBEC3F	TCGGAAGACGCCCCTCTTCC	777.13/811.97	671.81/412.45	794.55	542.13	-0.55065	606.94	4256.8	3.8688	5.4679e-05	0.99995	0.00010936	0.00023786	FALSE
GUIDES_sg0169	APOBEC3G	ATTACTGCACATCATGCTGG	975.51/893.66	1320.6/330.55	934.59	825.58	-0.17873	3349.8	5155.4	1.5183	0.064475	0.93553	0.12895	0.16664	FALSE
GUIDES_sg0170	APOBEC3G	TGCGCTCCACCTCATAACAC	352.1/363.58	334.37/239.86	357.84	287.12	-0.31669	65.804	1665.7	1.7329	0.041561	0.95844	0.083121	0.11237	FALSE
GUIDES_sg0171	APOBEC3G	TGATCAAGGAAGATGTCAGG	434.22/504.52	254.61/716.67	469.37	485.64	0.049067	2470.9	2290.6	0.34001	0.63307	0.36693	0.73385	0.77587	TRUE
GUIDES_sg0172	APOBEC3G	TCATGCCGTCCTCTGACCCA	686.47/605.55	159.52/590.89	646.01	375.2	-0.78228	3274.6	3335.5	4.689	1.3725e-06	1	2.7451e-06	7.4863e-06	FALSE
GUIDES_sg0173	APOBEC3G	ATGAACCTTGGGTCAGAGGA	373.13/377.3	0/171.12	375.21	85.562	-2.1197	8.6975	1761	6.9023	2.5579e-12	1	5.1159e-12	2.6718e-11	FALSE
GUIDES_sg0174	APOBEC3G	TATTTAGGCAGATTATTCCA	178.68/177.73	1.5338/245.72	178.21	123.62	-0.52404	0.44673	736.77	2.0109	0.022168	0.97783	0.044336	0.063294	FALSE
GUIDES_sg0175	APOBEC3H	TCAGAAGGCCTTACTACCCG	732.46/831.92	294.49/476.8	782.19	385.65	-1.0183	4946.8	4178.8	6.1343	4.2778e-10	1	8.5557e-10	3.7303e-09	FALSE
GUIDES_sg0176	APOBEC3H	GTGGGCGTGGAGCCATTCTG	820.48/785.15	783.77/697.66	802.82	740.71	-0.116	624.16	4309.1	0.94604	0.17206	0.82794	0.34413	0.40054	FALSE
GUIDES_sg0177	APOBEC3H	ACAGTCGAGCCATAAAGCGA	244.37/267.54	204/516.29	255.95	360.15	0.49107	268.34	1124.8	3.1066	0.99905	0.00094628	0.0018926	0.0034239	TRUE
GUIDES_sg0178	APOBEC3H	TCGGGTAGTAAGGCCTTCTG	741.65/756.46	358.91/462.18	749.06	410.54	-0.86595	109.68	3970.9	5.3719	3.8951e-08	1	7.7901e-08	2.5815e-07	FALSE
GUIDES_sg0179	APOBEC3H	AAGTCACCTGTTACCTCACG	657.57/674.14	685.61/1143.7	665.86	914.68	0.45746	137.39	3456.5	4.2322	0.99999	1.1569e-05	2.3137e-05	5.564e-05	TRUE
GUIDES_sg0180	APOBEC3H	TTATAGGGGTTGAAGGAAAG	678.59/698.47	1162.6/402.21	688.53	782.42	0.18417	197.54	3595.6	1.5658	0.9413	0.058698	0.1174	0.15288	TRUE
GUIDES_sg0181	ARID1A	GTGGCTTCAACAGAGCCAGG	327.14/320.55	941.76/334.93	323.84	638.34	0.97685	21.752	1481.7	8.1703	1	1.5377e-16	3.0754e-16	2.7541e-15	TRUE
GUIDES_sg0182	ARID1A	CATATGGCCCTCCTGCCAAG	233.86/227.63	10.737/950.68	230.74	480.71	1.0556	19.44	996.34	7.9192	1	1.1957e-15	2.3914e-15	1.9797e-14	TRUE
GUIDES_sg0183	ARID1A	GAATGGAGACTTGCTAGGAG	183.94/193.33	542.97/0	188.63	271.48	0.52298	44.088	787.31	2.9528	0.99843	0.0015745	0.003149	0.0054985	TRUE
GUIDES_sg0184	ARID1A	GAGTTAACTTTACATCCCCA	112.33/125.35	202.46/432.93	118.84	317.69	1.4111	84.732	459.5	9.2766	1	8.7478e-21	1.7496e-20	2.1436e-19	TRUE
GUIDES_sg0185	ARID1A	GGCAATCAGTTCTCCACCCA	273.28/270.03	779.17/312.99	271.65	546.08	1.0047	5.259	1206	7.9023	1	1.3688e-15	2.7375e-15	2.2615e-14	TRUE
GUIDES_sg0186	ARID1A	CTGCCAGGAGACCAGACTTG	376.41/366.69	93.562/1395.3	371.55	744.44	1.0006	47.196	1740.8	8.937	1	1.9988e-19	3.9975e-19	4.3721e-18	TRUE
GUIDES_sg0187	ARID1B	GATGCTTCTACTGAGCCAGG	260.79/295.6	312.9/484.12	278.2	398.51	0.51693	605.76	1240.1	3.4164	0.99968	0.00031725	0.0006345	0.0012269	TRUE
GUIDES_sg0188	ARID1B	GTACCATCATATCGTCTGTG	838.22/823.19	906.48/1183.2	830.71	1044.9	0.33054	112.9	4486.2	3.1973	0.99931	0.00069362	0.0013872	0.0025867	TRUE
GUIDES_sg0189	ARID1B	CCCAACAAGGACCCCTTTGG	939.38/934.82	1230.1/185.75	937.1	707.93	-0.4041	10.403	5171.8	3.1867	0.00071951	0.99928	0.001439	0.0026773	FALSE
GUIDES_sg0190	ARID1B	GATGCCCTATGAGCCCAACA	612.9/619.26	581.31/162.35	616.08	371.83	-0.72694	20.267	3154.3	4.349	6.8382e-06	0.99999	1.3676e-05	3.4436e-05	FALSE
GUIDES_sg0191	ARID1B	GGATAAATCATGAGAGCCAG	568.89/541.31	958.63/413.91	555.1	686.27	0.30554	380.16	2790.1	2.4833	0.99349	0.0065083	0.013017	0.020719	TRUE
GUIDES_sg0192	ARID1B	CAGGTTAGACATTGCTCCGG	625.38/651.07	569.04/608.44	638.22	588.74	-0.11625	330	3288.2	0.86298	0.19408	0.80592	0.38815	0.44452	FALSE
GUIDES_sg0193	ARID2	CATGCAGCAACTGAACATGG	226.63/213.28	0/288.13	219.96	144.07	-0.60707	89.149	942.12	2.4726	0.0067073	0.99329	0.013415	0.021329	FALSE
GUIDES_sg0194	ARID2	GTGCTGCACTTATGGCTCTG	643.12/643.59	1506.2/902.42	643.35	1204.3	0.90348	0.11062	3319.3	9.7365	1	1.0531e-22	2.1062e-22	2.8314e-21	TRUE
GUIDES_sg0195	ARID2	ACTTGTACAGCTGGTGAAGG	562.32/479.57	984.7/352.48	520.94	668.59	0.35939	3423.3	2589.3	2.9016	0.99814	0.0018561	0.0037123	0.0064577	TRUE
GUIDES_sg0196	ARID2	AGCACTGGGATGATTCACAA	211.53/214.53	1.5338/119.93	213.03	60.733	-1.7937	4.5102	907.51	5.0554	2.1473e-07	1	4.2946e-07	1.3e-06	FALSE
GUIDES_sg0197	ARID2	GGATTAAAACAAGATGAACC	133.35/152.79	664.14/883.4	143.07	773.77	2.427	188.89	570.31	26.41	1	5.2809e-154	1.0562e-153	2.0446e-151	TRUE
GUIDES_sg0198	ARID2	GACAGAACTTCATGTGTCTG	1131.2/1288.4	1503.1/849.77	1209.8	1176.4	-0.040312	12359	6993.5	0.39897	0.34496	0.65504	0.68992	0.73652	FALSE
GUIDES_sg0199	ARID4A	AAGTTGCAACCATAGACAGG	629.32/578.11	748.5/726.91	603.71	737.7	0.28874	1311.5	3079.9	2.4144	0.99212	0.0078813	0.015763	0.024628	TRUE
GUIDES_sg0200	ARID4A	AAGTTATGTTGGACTACAGG	318.6/328.65	271.48/412.45	323.63	341.97	0.079284	50.513	1480.5	0.47662	0.68318	0.31682	0.63363	0.68417	TRUE
GUIDES_sg0201	ARID4A	AATTATACTACAGGTACCAG	368.53/432.18	222.4/188.67	400.35	205.54	-0.95846	2025.6	1900.3	4.469	3.9289e-06	1	7.8578e-06	2.0286e-05	FALSE
GUIDES_sg0202	ARID4A	AAAGGATAAGACCAGCATTG	664.14/641.72	1293/949.22	652.93	1121.1	0.77901	251.37	3377.6	8.0559	1	3.9456e-16	7.8912e-16	6.7693e-15	TRUE
GUIDES_sg0203	ARID4A	GGAGATCGTGCAAGTTTCTG	525.53/498.9	992.37/877.55	512.22	934.96	0.86688	354.44	2538.3	8.3908	1	2.4136e-17	4.8272e-17	4.4653e-16	TRUE
GUIDES_sg0204	ARID4A	AGGCCAAGTGATGGAAATAG	413.2/402.24	444.8/694.73	407.72	569.77	0.48179	60.013	1941.4	3.6778	0.99988	0.00011764	0.00023527	0.00049087	TRUE
GUIDES_sg0205	ARID4B	AGAGTGAAAGATGCTCAGGG	243.06/280.01	375.78/245.72	261.53	310.75	0.24788	682.76	1153.6	1.449	0.92633	0.073668	0.14734	0.1877	TRUE
GUIDES_sg0206	ARID4B	TCAAAACCACAAATAAAACG	183.28/162.77	3.0676/0	173.02	1.5338	-6.1018	210.35	711.81	6.4277	2.0469e-11	1	4.0939e-11	1.9617e-10	FALSE
GUIDES_sg0207	ARID4B	AAGTAGCTTCCATTGATCGG	574.8/589.33	843.59/0	582.06	421.8	-0.46369	105.61	2950.3	2.9506	0.0015856	0.99841	0.0031712	0.0055363	FALSE
GUIDES_sg0208	ARID4B	GGTCAAGTATTCAGGGACAG	394.15/391.02	513.82/245.72	392.58	379.77	-0.047744	4.9002	1857	0.2973	0.38312	0.61688	0.76624	0.80171	FALSE
GUIDES_sg0209	ARID4B	AAGAAGCCATAAAGCAACAG	501.88/476.45	168.72/506.06	489.17	337.39	-0.5346	323.26	2404.6	3.0952	0.00098327	0.99902	0.0019665	0.0035402	FALSE
GUIDES_sg0210	ARID4B	TCATCAGTCACTGTAACAGA	176.71/144.68	312.9/0	160.7	156.45	-0.038406	512.86	653.01	0.16622	0.43399	0.56601	0.86798	0.89021	FALSE
GUIDES_sg0211	ARNTL	GCAGTCGTCCAATTGCGACG	1013.6/1137.5	1475.5/990.17	1075.6	1232.8	0.19674	7674.1	6085.8	2.0162	0.97811	0.021888	0.043777	0.062566	TRUE
GUIDES_sg0212	ARNTL	AGACAACGAACCAGACAATG	475.6/550.67	374.25/371.5	513.13	372.87	-0.4596	2817.1	2543.7	2.781	0.0027093	0.99729	0.0054185	0.0091583	FALSE
GUIDES_sg0213	ARNTL	ACTCCAGACATTCCTTCCAG	401.37/367.32	460.14/320.31	384.35	390.22	0.021843	579.86	1811.4	0.13813	0.55493	0.44507	0.89014	0.90884	TRUE
GUIDES_sg0214	ARNTL	TTCTGCACAATCCACAGCAC	605.02/548.79	665.67/1022.4	576.9	844.01	0.54814	1580.4	2919.5	4.9434	1	3.8381e-07	7.6763e-07	2.2481e-06	TRUE
GUIDES_sg0215	ARNTL	GGGTCATCGCCTTCTAGCTG	618.15/568.13	159.52/351.02	593.14	255.27	-1.2131	1251.3	3016.5	6.1518	3.8301e-10	1	7.6602e-10	3.3499e-09	FALSE
GUIDES_sg0216	ARNTL	CCTGATAGTAGGCCACTGGA	564.94/579.35	418.73/766.4	572.15	592.56	0.050493	103.81	2891.2	0.37967	0.6479	0.3521	0.70419	0.74922	TRUE
GUIDES_sg0217	ARRB1	TCGGTTATTGGCTAGGAAGG	606.33/643.59	58.285/840.99	624.96	449.64	-0.4741	694.06	3207.8	3.0955	0.00098251	0.99902	0.001965	0.003538	FALSE
GUIDES_sg0218	ARRB1	TAGCCAATAACCGAGAGAAG	489.4/551.91	366.58/169.66	520.66	268.12	-0.95485	1954	2587.6	4.9645	3.4439e-07	1	6.8877e-07	2.0238e-06	FALSE
GUIDES_sg0219	ARRB1	GTGCCCTGTTGCCATGGAAG	404.66/419.7	966.3/905.34	412.18	935.82	1.181	113.19	1966.4	11.809	1	1.7598e-32	3.5197e-32	6.8592e-31	TRUE
GUIDES_sg0220	ARRB1	GATCCCCAGGATCTCACGGT	266.05/235.73	243.87/270.58	250.89	257.23	0.035842	459.55	1098.8	0.19115	0.5758	0.4242	0.84841	0.8716	TRUE
GUIDES_sg0221	ARRB1	GTACAAGTGCCCTGTTGCCA	512.39/498.9	1167.2/207.69	505.65	687.46	0.44238	90.943	2500.1	3.6361	0.99986	0.0001384	0.0002768	0.00057166	TRUE
GUIDES_sg0222	ARRB1	CTACAAAGTGAAAGTGAAGC	454.58/426.56	947.89/475.34	440.57	711.62	0.69047	392.55	2126.4	5.8779	1	2.078e-09	4.1561e-09	1.6926e-08	TRUE
GUIDES_sg0223	ASF1A	TACAAACATATGCCTTCCTG	693.7/634.23	1067.5/605.51	663.97	836.52	0.33284	1768.1	3444.9	2.9399	0.99836	0.0016415	0.0032829	0.0057271	TRUE
GUIDES_sg0224	ASF1A	ATTCCAGATGCAGATGCAGT	335.02/356.09	23.007/1829.7	345.56	926.35	1.42	221.93	1598.9	14.525	1	4.2052e-48	8.4103e-48	2.916e-46	TRUE
GUIDES_sg0225	ASF1A	CTAATTACTTGTACCTATCG	397.43/379.79	156.45/732.76	388.61	444.6	0.19372	155.59	1835	1.3071	0.90441	0.095592	0.19118	0.23803	TRUE
GUIDES_sg0226	ASF1A	TTAGTGGGTCCTGTTCCCGC	259.48/236.36	1472.5/311.53	247.92	891.99	1.843	267.36	1083.6	19.566	1	1.516e-85	3.032e-85	2.9845e-83	TRUE
GUIDES_sg0227	ASF1A	GAAAAGTCTGGTTTTACTGG	510.42/454	0/2182.2	482.21	1091.1	1.1764	1591.4	2364.4	12.522	1	2.8343e-36	5.6686e-36	1.3116e-34	TRUE
GUIDES_sg0228	ASF1A	GGAATGGAAAATTATCTATG	449.98/395.38	24.541/286.67	422.68	155.6	-1.4359	1490.7	2025.3	5.9346	1.4727e-09	1	2.9454e-09	1.2179e-08	FALSE
GUIDES_sg0229	ASF1B	GAGGACCACAGTCACACCCA	373.78/366.07	828.25/321.77	369.93	575.01	0.63496	29.734	1731.9	4.928	1	4.1538e-07	8.3075e-07	2.4111e-06	TRUE
GUIDES_sg0230	ASF1B	TGATGCCGTGGGTGTGACTG	1005.1/995.31	592.05/1104.3	1000.2	848.15	-0.23763	47.631	5585.4	2.0344	0.020955	0.97904	0.041911	0.060061	FALSE
GUIDES_sg0231	ASF1B	ATTTGATCAGATCCTAGACT	335.68/332.39	411.06/574.8	334.04	492.93	0.55998	5.4012	1536.5	4.0535	0.99997	2.5233e-05	5.0466e-05	0.00011616	TRUE
GUIDES_sg0232	ASF1B	TGTTGACGTAGTAGCCCACT	682.53/793.26	950.96/406.6	737.89	678.78	-0.1203	6130.2	3901.3	0.94645	0.17196	0.82804	0.34392	0.40035	FALSE
GUIDES_sg0233	ASF1B	GAAGATCATTTATGTTGGCT	463.78/523.85	325.17/48.265	493.81	186.72	-1.3983	1804.2	2431.5	6.2279	2.363e-10	1	4.7259e-10	2.1104e-09	FALSE
GUIDES_sg0234	ASF1B	GAGTGGAAGATCATTTATGT	624.72/627.37	1012.3/664.02	626.05	838.16	0.42038	3.5099	3214.4	3.7413	0.99991	9.154e-05	0.00018308	0.00038586	TRUE
GUIDES_sg0235	ASH1L	CCAGTCAACCTGTACCCCTG	880.26/903.64	1891.2/800.04	891.95	1345.6	0.59268	273.29	4879	6.4948	1	4.1578e-11	8.3156e-11	3.9056e-10	TRUE
GUIDES_sg0236	ASH1L	TGAGGGTGAAAAAAAAACAG	298.24/255.06	223.94/261.8	276.65	242.87	-0.18716	931.95	1232	0.96243	0.16792	0.83208	0.33583	0.39148	FALSE
GUIDES_sg0237	ASH1L	AGACAGGATAGCGGTTCCGG	582.02/538.19	668.74/672.79	560.11	670.76	0.25968	960.55	2819.7	2.0839	0.98141	0.018585	0.037171	0.053513	TRUE
GUIDES_sg0238	ASH1L	ACCTGTTTTACAAGATCCAC	133.35/160.9	0/133.1	147.12	66.548	-1.1328	379.33	589.19	3.3196	0.00045075	0.99955	0.00090149	0.0017284	FALSE
GUIDES_sg0239	ASH1L	TTTGGGGGAAGGTTCAAAAG	394.8/409.73	202.46/255.95	402.26	229.21	-0.80879	111.32	1910.9	3.9588	3.766e-05	0.99996	7.5319e-05	0.00016746	FALSE
GUIDES_sg0240	ASH1L	TCCGGTGGATCTTGTAAAAC	635.23/639.84	460.14/655.24	637.54	557.69	-0.19272	10.633	3284	1.3934	0.081756	0.91824	0.16351	0.20605	FALSE
GUIDES_sg0241	ASH2L	AGTCTGGCAGCGGTATCTGG	162.91/160.27	424.86/637.69	161.59	531.28	1.7109	3.4874	657.27	14.42	1	1.9442e-47	3.8885e-47	1.3245e-45	TRUE
GUIDES_sg0242	ASH2L	AGTGTTTGCCAATGGACTGG	542.61/582.47	2015.4/413.91	562.54	1214.7	1.1092	794.49	2834.2	12.25	1	8.449e-35	1.6898e-34	3.8185e-33	TRUE
GUIDES_sg0243	ASH2L	GGACCAACCCAGTCTGGCAG	260.14/218.27	699.41/175.51	239.2	437.46	0.8682	876.39	1039.2	6.1501	1	3.8717e-10	7.7434e-10	3.385e-09	TRUE
GUIDES_sg0244	ASH2L	ATACCGCTGCCAGACTGGGT	320.57/317.43	230.07/554.32	319	392.2	0.29718	4.9451	1455.8	1.9184	0.97247	0.02753	0.055059	0.076982	TRUE
GUIDES_sg0245	ASH2L	AGAAGAGTAGTGTTTGCCAA	563.63/498.9	725.49/1048.7	531.27	887.08	0.73854	2094.7	2649.7	6.9123	1	2.3836e-12	4.7671e-12	2.4942e-11	TRUE
GUIDES_sg0246	ASH2L	AGTAGTGTTTGCCAATGGAC	294.3/343	145.71/712.28	318.65	429	0.42785	1185.9	1453.9	2.8941	0.9981	0.0019014	0.0038028	0.0066103	TRUE
GUIDES_sg0247	ASXL1	GAATCAGTGCGTATACAGCG	299.55/288.74	808.31/868.78	294.15	838.55	1.5082	58.436	1323.8	14.963	1	6.4268e-51	1.2854e-50	4.6365e-49	TRUE
GUIDES_sg0248	ASXL1	TAGCCTGCCTCAGGAAACTG	403.34/406.61	386.52/235.48	404.98	311	-0.37986	5.325	1926.1	2.1414	0.016123	0.98388	0.032245	0.046658	FALSE
GUIDES_sg0249	ASXL1	ATAGCATTGAGGCATGCGAG	777.78/884.93	483.15/1689.3	831.36	1086.2	0.38537	5740.4	4490.3	3.8034	0.99993	7.1374e-05	0.00014275	0.0003071	TRUE
GUIDES_sg0250	ASXL1	GAGGAGGCTGAAATCAAAAG	292.98/362.33	237.74/244.25	327.66	241	-0.44159	2404.5	1502.2	2.2359	0.012678	0.98732	0.025357	0.037588	FALSE
GUIDES_sg0251	ASXL1	TAACGAGTTTTTTACCCATG	831.65/755.84	920.28/685.95	793.74	803.12	0.016917	2873.6	4251.7	0.14376	0.55715	0.44285	0.88569	0.90486	TRUE
GUIDES_sg0252	ASXL1	ATGCTACATTCCAATTCAAG	280.5/261.3	174.85/24.864	270.9	99.859	-1.4307	184.32	1202.1	4.9332	4.0439e-07	1	8.0877e-07	2.3638e-06	FALSE
GUIDES_sg0253	ASXL3	GGATACAAAAGTGGTCTCAG	514.36/479.57	460.14/1292.9	496.97	876.54	0.81741	605.17	2449.7	7.6689	1	8.6737e-15	1.7347e-14	1.2966e-13	TRUE
GUIDES_sg0254	ASXL3	GAAAGAACAGCCTCCCAGAG	907.85/926.71	2541.5/1271	917.28	1906.3	1.0545	177.91	5042.9	13.926	1	2.1869e-44	4.3738e-44	1.388e-42	TRUE
GUIDES_sg0255	ASXL3	AGGTAAGTCAGACATCGGTG	434.88/401.62	647.27/138.95	418.25	393.11	-0.089217	553.03	2000.4	0.56212	0.28702	0.71298	0.57404	0.62464	FALSE
GUIDES_sg0256	ASXL3	AGTAAGGCTTGAATCTCGAG	331.08/329.28	857.4/826.36	330.18	841.88	1.3477	1.6317	1515.8	13.143	1	9.3088e-40	1.8618e-39	5.0289e-38	TRUE
GUIDES_sg0257	ASXL3	TATTTAGAGCTGAAGTACTG	381.67/353.6	1.5338/668.4	367.63	334.97	-0.13385	393.88	1719.3	0.78773	0.21543	0.78457	0.43085	0.48737	FALSE
GUIDES_sg0258	ASXL3	TTGCATATGCAGCACAAGGG	425.68/418.46	573.64/365.65	422.07	469.65	0.15375	26.083	2021.9	1.0581	0.855	0.145	0.29001	0.34647	TRUE
GUIDES_sg0259	ATAD2	AAAGACACCGAGTACTCCTG	585.96/614.28	940.22/99.456	600.12	519.84	-0.20682	400.76	3058.3	1.4517	0.073293	0.92671	0.14659	0.18716	FALSE
GUIDES_sg0260	ATAD2	AAACACAGGAGAGTCTTCGG	210.21/197.07	41.413/4.3878	203.64	22.9	-3.098	86.388	860.96	6.1606	3.624e-10	1	7.248e-10	3.1954e-09	FALSE
GUIDES_sg0261	ATAD2	TCCACAACAAGTGAGGGTGT	428.96/397.88	233.14/280.82	413.42	256.98	-0.68385	483.2	1973.3	3.5217	0.00021436	0.99979	0.00042873	0.00087134	FALSE
GUIDES_sg0262	ATAD2	AAAGCGAAGGAAGATTTCAC	429.62/450.26	368.11/102.38	439.94	235.25	-0.90029	213.03	2122.8	4.4427	4.4411e-06	1	8.8822e-06	2.286e-05	FALSE
GUIDES_sg0263	ATAD2	TAGGCACCATAAAAAAGCGA	126.78/108.51	361.98/105.31	117.65	233.64	0.98378	166.94	454.14	5.443	1	2.619e-08	5.2381e-08	1.779e-07	TRUE
GUIDES_sg0264	ATAD2	CTCATGATCCACAACAAGTG	482.83/454.63	1092.1/1433.3	468.73	1262.7	1.4278	397.71	2286.9	16.603	1	3.3249e-62	6.6498e-62	3.3582e-60	TRUE
GUIDES_sg0265	ATAD2B	GGGTTCGGAGAAAATCAAGG	112.33/96.039	0/0	104.19	0	-6.7168	132.73	394.3	5.5189	1.7053e-08	1	3.4106e-08	1.2185e-07	FALSE
GUIDES_sg0266	ATAD2B	AGACTATGAGAACCATACGG	243.71/260.05	412.59/73.13	251.88	242.86	-0.052414	133.49	1103.9	0.27156	0.39298	0.60702	0.78596	0.81933	FALSE
GUIDES_sg0267	ATAD2B	GGTAAGCACTGACTGCCATG	616.18/649.82	245.41/609.9	633	427.65	-0.56467	565.83	3256.5	3.5984	0.00016007	0.99984	0.00032013	0.00065917	FALSE
GUIDES_sg0268	ATAD2B	TCACGATCAACTATAAGAGG	430.93/408.48	1.5338/592.35	419.71	296.94	-0.49778	252.13	2008.6	2.7392	0.0030792	0.99692	0.0061584	0.010325	FALSE
GUIDES_sg0269	ATAD2B	AAAGAAATCCAATGGATGTG	705.52/675.39	1955.6/592.35	690.46	1274	0.88276	453.94	3607.4	9.7153	1	1.2979e-22	2.5958e-22	3.4695e-21	TRUE
GUIDES_sg0270	ATAD2B	GACAGAAACTAGAGTCGAAG	465.09/427.19	806.78/296.91	446.14	551.84	0.30614	718.45	2158	2.2754	0.98856	0.01144	0.022879	0.034441	TRUE
GUIDES_sg0271	ATAT1	TAAAAGTCCAGGATGCAAAG	461.15/360.46	812.92/441.7	410.81	627.31	0.60951	5069.6	1958.6	4.892	1	4.9904e-07	9.9809e-07	2.8645e-06	TRUE
GUIDES_sg0272	ATAT1	GAATTTCAGCAGCTTCTGTG	375.75/357.34	490.82/617.21	366.55	554.02	0.5946	169.52	1713.4	4.529	1	2.963e-06	5.926e-06	1.5544e-05	TRUE
GUIDES_sg0273	ATAT1	AGGGTCGGTCAATTGCCAGT	568.89/604.92	935.62/311.53	586.9	623.58	0.087298	649.31	2979.2	0.67189	0.74917	0.25083	0.50166	0.55822	TRUE
GUIDES_sg0274	ATAT1	TCAGCAGCTTCTGTGAGGGT	530.13/566.26	526.09/469.49	548.19	497.79	-0.13887	652.65	2749.3	0.96119	0.16823	0.83177	0.33646	0.39213	FALSE
GUIDES_sg0275	ATAT1	CATGGCGTTGCACAGACTCA	595.16/544.43	1457.1/391.97	569.8	924.54	0.69733	1286.9	2877.2	6.6135	1	1.8762e-11	3.7525e-11	1.8018e-10	TRUE
GUIDES_sg0276	ATAT1	CATGAGTCTGTGCAACGCCA	317.95/295.6	335.9/858.54	306.77	597.22	0.95881	249.63	1390.6	7.7888	1	3.3825e-15	6.765e-15	5.2244e-14	TRUE
GUIDES_sg0277	ATF2	CACCCTGCTGAGAAATGAAG	212.18/248.2	30.676/80.442	230.19	55.559	-2.0313	648.81	993.57	5.5403	1.5101e-08	1	3.0203e-08	1.0898e-07	FALSE
GUIDES_sg0278	ATF2	ACAGCTGAAACAGCTTCTTC	511.08/556.28	432.53/794.19	533.68	613.36	0.20041	1021.6	2663.9	1.5438	0.93869	0.061313	0.12263	0.15908	TRUE
GUIDES_sg0279	ATF2	GTGCCACTTCATTTCTCAGC	631.29/637.35	797.58/52.653	634.32	425.12	-0.57624	18.352	3264.5	3.6615	0.00012535	0.99987	0.0002507	0.00052008	FALSE
GUIDES_sg0280	ATF2	GCCGACAAAAAAGGAAAGTC	319.92/368.57	1.5338/206.23	344.24	103.88	-1.7189	1183.4	1591.7	6.0246	8.4739e-10	1	1.6948e-09	7.1478e-09	FALSE
GUIDES_sg0281	ATF2	CTTCAAGATGCCGACAAAAA	321.89/288.74	0/64.354	305.31	32.177	-3.2068	549.32	1382.8	7.345	1.0274e-13	1	2.0548e-13	1.3371e-12	FALSE
GUIDES_sg0282	ATF2	CCCAGACTTTCCTTTTTTGT	785.01/810.72	1125.8/969.7	797.86	1047.8	0.39266	330.51	4277.8	3.8207	0.99993	6.6539e-05	0.00013308	0.00028667	TRUE
GUIDES_sg0283	ATF7IP	GGCACCCCAGATGGTTGAAG	367.21/287.49	1050.7/78.98	327.35	564.82	0.78509	3177.6	1500.6	6.1302	1	4.3892e-10	8.7784e-10	3.823e-09	TRUE
GUIDES_sg0284	ATF7IP	CCCAACCCACCAGTATCACC	228.61/235.11	920.28/431.46	231.86	675.87	1.5394	21.148	1002	14.027	1	5.3135e-45	1.0627e-44	3.4382e-43	TRUE
GUIDES_sg0285	ATF7IP	TGTAGGTAGTAAGTGTATGG	652.97/521.98	326.7/470.95	587.47	398.83	-0.5576	8579.4	2982.6	3.4543	0.00027591	0.99972	0.00055181	0.0010711	FALSE
GUIDES_sg0286	ATF7IP	CAGTATGCACTTGTGGTGGT	775.81/737.75	2271.6/479.73	756.78	1375.6	0.8613	724.19	4019.3	9.7616	1	8.2265e-23	1.6453e-22	2.2273e-21	TRUE
GUIDES_sg0287	ATF7IP	ACCCCAGATGGTTGAAGAGG	452.61/437.16	0/497.28	444.89	248.64	-0.83683	119.31	2150.9	4.2315	1.1605e-05	0.99999	2.3209e-05	5.5778e-05	FALSE
GUIDES_sg0288	ATF7IP	GTTTTTCCTGGTGATACTGG	628.66/632.36	1501.6/589.42	630.51	1045.5	0.7287	6.8341	3241.4	7.2891	1	1.56e-13	3.12e-13	2.0121e-12	TRUE
GUIDES_sg0289	ATM	TTCATGGTCCAGTCAAAGAG	549.18/558.15	943.29/216.46	553.66	579.88	0.066618	40.242	2781.6	0.49701	0.69041	0.30959	0.61918	0.66919	TRUE
GUIDES_sg0290	ATM	CTCACCAGAGATATTGTGGA	507.79/498.28	1098.2/324.7	503.04	711.45	0.49926	45.237	2484.9	4.1809	0.99999	1.4519e-05	2.9039e-05	6.9031e-05	TRUE
GUIDES_sg0291	ATM	GAACTGTCTCAGGAGTAGGA	264.74/265.04	769.97/96.531	264.89	433.25	0.7077	0.047322	1170.9	4.9201	1	4.3246e-07	8.6492e-07	2.4916e-06	TRUE
GUIDES_sg0292	ATM	AGTTTTCCGTTACTTCTGCA	328.46/386.03	417.19/615.75	357.24	516.47	0.53055	1657.2	1662.4	3.9053	0.99995	4.7055e-05	9.411e-05	0.00020531	TRUE
GUIDES_sg0293	ATM	TATTTGGTTTGAGAAGCGAT	397.43/435.29	478.55/563.1	416.36	520.82	0.32226	716.79	1989.8	2.3418	0.9904	0.0095965	0.019193	0.029523	TRUE
GUIDES_sg0294	ATM	GGAAGTGATGAGAAACTCTC	237.8/281.88	147.25/307.14	259.84	227.19	-0.19291	971.48	1144.9	0.96486	0.16731	0.83269	0.33461	0.39104	FALSE
GUIDES_sg0295	ATN1	GTCAATGAGAGGGTGCACCG	637.86/695.97	1524.6/185.75	666.92	855.17	0.35824	1688.4	3463	3.1991	0.99931	0.00068924	0.0013785	0.0025712	TRUE
GUIDES_sg0296	ATN1	CAGGCTTGAGGCGGTCACGG	605.67/587.46	1265.4/137.48	596.57	701.44	0.23327	165.85	3037	1.903	0.97148	0.028523	0.057046	0.07939	TRUE
GUIDES_sg0297	ATN1	CTGACATGTCCTATGCTGAG	622.75/605.55	1225.5/387.59	614.15	806.55	0.39261	148.04	3142.6	3.4321	0.9997	0.00029948	0.00059897	0.0011605	TRUE
GUIDES_sg0298	ATN1	TTGCCAGGAGACATGACATG	568.23/560.64	1147.3/362.72	564.44	755	0.41903	28.763	2845.4	3.5725	0.99982	0.00017676	0.00035353	0.00072574	TRUE
GUIDES_sg0299	ATN1	GGTGAGACCCTGAGGCCAGG	459.18/414.71	371.18/314.46	436.95	342.82	-0.34911	988.65	2105.8	2.0512	0.020123	0.97988	0.040246	0.057782	FALSE
GUIDES_sg0300	ATN1	CCGGGTAAGGTGAGACCCTG	1110.8/1158.7	1043/412.45	1134.8	727.72	-0.64024	1145.7	6483.7	5.0552	2.1495e-07	1	4.2989e-07	1.301e-06	FALSE
GUIDES_sg0301	ATR	GAGCATGTGAAGTTACAATG	55.181/43.03	154.91/109.69	49.106	132.3	1.4117	73.812	164.95	6.4779	1	4.6495e-11	9.2989e-11	4.3604e-10	TRUE
GUIDES_sg0302	ATR	TTGACATTACTGCAGTGGAA	179.34/203.3	351.24/377.35	191.32	364.29	0.92555	287.2	800.44	6.1139	1	4.8612e-10	9.7224e-10	4.1886e-09	TRUE
GUIDES_sg0303	ATR	AATGGGTCCTATGGGAACAG	264.74/303.08	317.5/365.65	283.91	341.57	0.2659	735.33	1270	1.6181	0.94718	0.052824	0.10565	0.13917	TRUE
GUIDES_sg0304	ATR	CTGACTTTGGTAGCATACAC	245.03/285	115.04/254.49	265.01	184.76	-0.51804	798.85	1171.6	2.3446	0.0095247	0.99048	0.019049	0.029333	FALSE
GUIDES_sg0305	ATR	AACCACTCATGAAAAATAGG	195.76/217.65	116.57/526.53	206.7	321.55	0.635	239.53	876.11	3.8801	0.99995	5.2208e-05	0.00010442	0.00022741	TRUE
GUIDES_sg0306	ATR	AAAAGACCCTCTGTTCCCAT	618.81/581.85	753.1/1332.4	600.33	1042.8	0.79556	683.14	3059.5	7.9987	1	6.2894e-16	1.2579e-15	1.0711e-14	TRUE
GUIDES_sg0307	ATRX	CAAACAGTGTGACAGCAGTG	613.56/651.07	257.68/1010.7	632.31	634.16	0.0042126	703.68	3252.3	0.032474	0.51295	0.48705	0.97409	0.97805	TRUE
GUIDES_sg0308	ATRX	TGAGAGTTGAAACTGACAGG	421.08/412.22	469.34/410.99	416.65	440.17	0.079027	39.254	1991.4	0.52697	0.70089	0.29911	0.59822	0.64955	TRUE
GUIDES_sg0309	ATRX	AGTGAGGATTCAACCTCTTG	691.07/646.7	303.69/554.32	668.89	429.01	-0.63956	984.17	3475	4.0693	2.3582e-05	0.99998	4.7164e-05	0.00010874	FALSE
GUIDES_sg0310	ATRX	GGGGGTAAATTGGTCCCAGT	346.85/339.88	156.45/473.88	343.36	315.16	-0.12326	24.295	1587	0.70789	0.23951	0.76049	0.47901	0.53436	FALSE
GUIDES_sg0311	ATRX	GCTGAAATTATATCCTCAAG	223.35/203.3	400.32/2.9252	213.33	201.62	-0.081007	200.93	909	0.38815	0.34895	0.65105	0.6979	0.74286	FALSE
GUIDES_sg0312	ATRX	AGTTGGTATGTTGAAACGCA	506.48/562.51	504.62/372.96	534.5	438.79	-0.28406	1570	2668.7	1.8526	0.031968	0.96803	0.063935	0.088605	FALSE
GUIDES_sg0313	ATXN7	TGTCCGGTGAGGAATACGTG	516.99/493.29	128.84/579.19	505.14	354.01	-0.51167	280.79	2497.2	3.0243	0.0012461	0.99875	0.0024923	0.0043748	FALSE
GUIDES_sg0314	ATXN7	AATGCCAGTAGCAGTACCAG	815.88/806.98	291.42/1113	811.43	702.23	-0.20825	39.66	4363.7	1.6531	0.04915	0.95085	0.098301	0.13085	FALSE
GUIDES_sg0315	ATXN7	GTTACCGTTGAGGGGTAGGG	501.88/467.1	432.53/169.66	484.49	301.1	-0.68443	604.86	2377.6	3.7611	8.4579e-05	0.99992	0.00016916	0.00035883	FALSE
GUIDES_sg0316	ATXN7	CAAATCGTTTTCTTCTACCC	547.21/523.85	509.22/1037	535.53	773.1	0.52887	272.79	2674.7	4.5936	1	2.1783e-06	4.3566e-06	1.1633e-05	TRUE
GUIDES_sg0317	ATXN7	CACATTCCTTAACCCAGCGC	275.25/270.03	243.87/124.32	272.64	184.1	-0.56399	13.592	1211.1	2.5442	0.0054766	0.99452	0.010953	0.017621	FALSE
GUIDES_sg0318	ATXN7	CCGAGCACAAAAACAAAACC	232.55/194.57	0/849.77	213.56	424.88	0.98908	721.01	910.16	7.0047	1	1.238e-12	2.4759e-12	1.3793e-11	TRUE
GUIDES_sg0319	ATXN7L3	CACAGCACACAGATGAGCAG	321.89/323.66	345.11/143.33	322.78	244.22	-0.40092	1.58	1476	2.0447	0.020441	0.97956	0.040881	0.058643	FALSE
GUIDES_sg0320	ATXN7L3	CAGATGGGGAGCAAAGCGGG	369.84/359.21	980.1/690.34	364.53	835.22	1.1939	56.498	1702.3	11.408	1	1.8989e-30	3.7978e-30	7.0578e-29	TRUE
GUIDES_sg0321	ATXN7L3	TCTCCAGATGGGGAGCAAAG	495.31/536.32	374.25/298.37	515.82	336.31	-0.61558	840.95	2559.3	3.5483	0.00019386	0.99981	0.00038771	0.00079423	FALSE
GUIDES_sg0322	ATXN7L3	AGAAGTGCCTGGGAATGGGT	256.85/273.77	184.06/282.28	265.31	233.17	-0.18558	143.17	1173.1	0.93851	0.17399	0.82601	0.34798	0.40467	FALSE
GUIDES_sg0323	ATXN7L3	CCCGAGAAAATAAATCCGTA	402.03/477.7	519.96/0	439.87	259.98	-0.7564	2863.1	2122.4	3.9047	4.7173e-05	0.99995	9.4346e-05	0.00020579	FALSE
GUIDES_sg0324	ATXN7L3	ATGAGCAGAGGCGAACCGTA	562.32/591.2	407.99/222.31	576.76	315.15	-0.86985	417.19	2918.6	4.8424	6.4153e-07	1	1.2831e-06	3.6598e-06	FALSE
GUIDES_sg0325	AURKA	TCAGCTGGAGAAAGCCGGAG	65.691/67.976	1.5338/0	66.833	0.7669	-5.2627	2.6096	235.59	4.6451	1.6998e-06	1	3.3997e-06	9.1131e-06	FALSE
GUIDES_sg0326	AURKA	TCTGAGCTGATGCTCCACTC	415.82/468.97	1401.9/137.48	442.4	769.69	0.79755	1412.2	2136.7	7.0805	1	7.1832e-13	1.4366e-12	8.3768e-12	TRUE
GUIDES_sg0327	AURKA	AAAGCTCAGCTGGAGAAAGC	132.04/144.06	0/0	138.05	0	-7.1194	72.233	547.06	6.1559	3.7325e-10	1	7.465e-10	3.2658e-09	FALSE
GUIDES_sg0328	AURKA	GGTAGACTCTGGTAGCATCA	283.79/295.6	332.84/178.44	289.69	255.64	-0.17978	69.798	1300.3	0.94447	0.17247	0.82753	0.34493	0.40144	FALSE
GUIDES_sg0329	AURKA	GATCCAAGAAGTAAGTTCTC	417.14/429.06	128.84/637.69	423.1	383.26	-0.1423	71.031	2027.7	0.88461	0.18818	0.81182	0.37637	0.43158	FALSE
GUIDES_sg0330	AURKA	TTCCAGAATTAGGTAGACTC	100.51/89.803	357.38/1.4626	95.155	179.42	0.90792	57.295	354.88	4.473	1	3.8557e-06	7.7115e-06	1.9935e-05	TRUE
GUIDES_sg0331	AURKB	CAAGTCCCAGATAGAGAAGG	199.7/198.31	822.12/141.87	199.01	481.99	1.272	0.96131	838.13	9.7749	1	7.2153e-23	1.4431e-22	1.9558e-21	TRUE
GUIDES_sg0332	AURKB	ACAATGAGAAGGTGGATCTG	254.88/424.07	148.78/561.63	339.48	355.21	0.065166	14312	1565.9	0.39755	0.65452	0.34548	0.69096	0.7375	TRUE
GUIDES_sg0333	AURKB	TCTCTATCTGGGACTTGAAG	294.95/352.97	746.96/839.53	323.96	793.24	1.2893	1683.3	1482.4	12.189	1	1.7857e-34	3.5714e-34	8.008e-33	TRUE
GUIDES_sg0334	AURKB	GGGGCGCATGCACAATGAGA	82.771/77.33	136.51/93.606	80.05	115.06	0.51794	14.8	290.38	2.0543	0.98003	0.019972	0.039945	0.057371	TRUE
GUIDES_sg0335	AURKB	CCATTTCATCGTGGCGCTCA	778.44/775.8	955.56/551.4	777.12	753.48	-0.04451	3.4947	4146.9	0.3671	0.35677	0.64323	0.71355	0.7584	FALSE
GUIDES_sg0336	AURKB	GATGCTCTAATGTACTGCCA	109.7/91.05	713.22/314.46	100.38	513.84	2.3444	173.99	377.6	21.277	1	9.2001e-101	1.84e-100	2.3486e-98	TRUE
GUIDES_sg0337	AURKC	TGCGTCTGTAAGTCTCACTG	674.65/634.86	754.63/655.24	654.75	704.94	0.10639	791.71	3388.7	0.86209	0.80568	0.19432	0.38864	0.44504	TRUE
GUIDES_sg0338	AURKC	GAGAACATATGATGAAAAGG	384.95/394.13	932.55/90.681	389.54	511.62	0.3924	42.176	1840.2	2.8457	0.99778	0.0022154	0.0044309	0.007638	TRUE
GUIDES_sg0339	AURKC	ATTCCAGAATCAGGTACACC	433.56/427.81	325.17/299.83	430.69	312.5	-0.46152	16.537	2070.4	2.5974	0.0046965	0.9953	0.009393	0.015242	FALSE
GUIDES_sg0340	AURKC	TGATTCTGGAATATGCTCCA	478.89/467.1	983.17/849.77	472.99	916.47	0.95279	69.493	2311.4	9.2242	1	1.4281e-20	2.8562e-20	3.3783e-19	TRUE
GUIDES_sg0341	AURKC	TCCAAGGGGTGAGCTCTACA	773.84/791.39	532.23/764.93	782.61	648.58	-0.27063	153.92	4181.5	2.0727	0.019099	0.9809	0.038198	0.05495	FALSE
GUIDES_sg0342	AURKC	CACTTTCTTGTCATGGCAGT	899.31/903.64	1868.2/1225.7	901.48	1546.9	0.77836	9.3693	4940.5	9.1826	1	2.1035e-20	4.207e-20	4.9408e-19	TRUE
GUIDES_sg0343	BABAM1	TACCAGCTACAAGTATGAGG	181.31/203.3	490.82/29.252	192.31	260.03	0.43336	241.91	805.25	2.3868	0.9915	0.0084989	0.016998	0.026503	TRUE
GUIDES_sg0344	BABAM1	GGGTACCAGCTACAAGTATG	654.94/680.38	797.58/48.265	667.66	422.92	-0.65748	323.6	3467.5	4.1562	1.6182e-05	0.99998	3.2363e-05	7.6108e-05	FALSE
GUIDES_sg0345	BABAM1	CCTGGAGTTGCACAACTGCA	545.24/528.84	937.15/1167.1	537.04	1052.2	0.96893	134.44	2683.6	9.9436	1	1.3449e-23	2.6898e-23	3.7415e-22	TRUE
GUIDES_sg0346	BABAM1	ACATTTCCTCTGACAGGTCC	728.51/757.71	662.6/735.68	743.11	699.14	-0.087871	426.21	3933.8	0.70105	0.24164	0.75836	0.48327	0.5388	FALSE
GUIDES_sg0347	BABAM1	GGAAATGTCACTGCCAAAGC	268.02/317.43	3.0676/427.08	292.72	215.07	-0.44295	1220.6	1316.3	2.1403	0.016165	0.98384	0.032329	0.046757	FALSE
GUIDES_sg0348	BABAM1	GCAGTGACATTTCCTCTGAC	490.06/437.79	383.45/311.53	463.92	347.49	-0.41587	1365.9	2259.4	2.4495	0.0071533	0.99285	0.014307	0.022679	FALSE
GUIDES_sg0349	BAHD1	ACATCAGGACCAGAACAGTG	217.44/207.67	559.84/212.08	212.55	385.96	0.85758	47.714	905.15	5.7636	1	4.1158e-09	8.2317e-09	3.2214e-08	TRUE
GUIDES_sg0350	BAHD1	AGACCTGAGCACTTACAGGG	148.46/120.36	503.09/573.34	134.41	538.21	1.9935	394.84	530.31	17.535	1	3.8802e-69	7.7605e-69	4.4185e-67	TRUE
GUIDES_sg0351	BAHD1	CAGGTCTGTAATACCACAGG	178.02/155.28	142.64/0	166.65	71.322	-1.213	258.53	681.34	3.6522	0.00013	0.99987	0.00026	0.0005382	FALSE
GUIDES_sg0352	BAHD1	GCTCAGGTCTGTAATACCAC	176.05/179.61	213.2/26.327	177.83	119.76	-0.56641	6.313	734.94	2.1419	0.016101	0.9839	0.032202	0.046608	FALSE
GUIDES_sg0353	BAHD1	GATCTTGGCCACATAAGGTG	425.02/357.34	1217.8/125.78	391.18	671.81	0.77868	2290.4	1849.3	6.5258	1	3.3816e-11	6.7631e-11	3.1842e-10	TRUE
GUIDES_sg0354	BAHD1	CTTGGCCACATAAGGTGTGG	636.55/636.73	924.88/1396.8	636.64	1160.8	0.86559	0.016116	3278.6	9.1548	1	2.7227e-20	5.4454e-20	6.3758e-19	TRUE
GUIDES_sg0355	BANP	GGACTACCTCTTCCACCGCG	453.93/497.03	1016.9/1099.9	475.48	1058.4	1.1527	929.14	2325.7	12.087	1	6.1689e-34	1.2338e-33	2.7348e-32	TRUE
GUIDES_sg0356	BANP	TGGCGGTCAAGAGCTTCTCG	396.77/370.44	774.57/788.34	383.61	781.45	1.0246	346.85	1807.3	9.3584	1	4.0477e-21	8.0954e-21	9.9818e-20	TRUE
GUIDES_sg0357	BANP	ACACAGCCTGCACCTCGCGG	126.78/125.97	3.0676/169.66	126.38	86.364	-0.54401	0.3285	493.59	1.8011	0.035845	0.96416	0.07169	0.097916	FALSE
GUIDES_sg0358	BANP	GGGTGCACAGCTGATCGCCG	367.87/387.9	305.23/215	377.88	260.11	-0.53708	200.56	1775.7	2.7948	0.0025967	0.9974	0.0051933	0.0087943	FALSE
GUIDES_sg0359	BANP	TGGACACAGCCTGCACCTCG	161.6/150.92	337.44/226.7	156.26	282.07	0.84801	57.049	632.04	5.0043	1	2.8036e-07	5.6071e-07	1.6721e-06	TRUE
GUIDES_sg0360	BANP	GGCGCCAGTGAGTGACCACA	501.88/515.74	759.23/358.33	508.81	558.78	0.13491	96.078	2518.5	0.99577	0.84032	0.15968	0.31936	0.37575	TRUE
GUIDES_sg0361	BAP1	CAGCAATGAGAGTACAGACA	482.17/450.26	328.23/365.65	466.22	346.94	-0.42525	509.18	2272.5	2.5021	0.0061735	0.99383	0.012347	0.019688	FALSE
GUIDES_sg0362	BAP1	AAGCACCTTGGAGATGTGGG	571.51/584.97	731.62/617.21	578.24	674.42	0.22162	90.484	2927.5	1.7776	0.96227	0.037734	0.075467	0.10293	TRUE
GUIDES_sg0363	BAP1	CTGCTAGTCTTGATGGACAG	725.89/793.88	1190.2/646.47	759.88	918.35	0.27293	2311.6	4038.7	2.4935	0.99368	0.0063244	0.012649	0.020153	TRUE
GUIDES_sg0364	BAP1	ATATGCGATTGGCAATGCCC	141.89/115.37	1.5338/32.177	128.63	16.855	-2.86	351.69	503.85	4.9827	3.1348e-07	1	6.2696e-07	1.8639e-06	FALSE
GUIDES_sg0365	BAP1	GATTGGCAATGCCCCGGAGT	438.82/460.24	331.3/1722.9	449.53	1027.1	1.1903	229.46	2177.2	12.378	1	1.7098e-35	3.4196e-35	7.8341e-34	TRUE
GUIDES_sg0366	BAP1	CAATGCCCCGGAGTTGGCCA	451.95/466.48	585.91/315.92	459.22	450.92	-0.026253	105.42	2232.5	0.17564	0.43029	0.56971	0.86057	0.88339	FALSE
GUIDES_sg0367	BARD1	TGAGTCATTTTGATACCCGG	447.36/460.86	845.13/223.78	454.11	534.45	0.23454	91.209	2203.3	1.7116	0.95651	0.043486	0.086973	0.11715	TRUE
GUIDES_sg0368	BARD1	TGCAGCCAAGAATGGGCATG	1047.1/1044	1201/410.99	1045.5	805.98	-0.37502	4.9909	5885.6	3.1226	0.00089633	0.9991	0.0017927	0.0032616	FALSE
GUIDES_sg0369	BARD1	TTCTTGGCTGCATCGTGAAG	553.78/505.76	386.52/1275.4	529.77	830.95	0.64841	1152.6	2640.9	5.8606	1	2.3056e-09	4.6112e-09	1.8701e-08	TRUE
GUIDES_sg0370	BARD1	GTACTTTGAACTGCATCACC	384.95/388.52	714.75/488.51	386.74	601.63	0.6362	6.3785	1824.6	5.0308	1	2.4425e-07	4.8849e-07	1.4742e-06	TRUE
GUIDES_sg0371	BARD1	TGTATGCTTGGGATTCTCAA	327.14/324.29	1.5338/296.91	325.71	149.22	-1.121	4.0728	1491.7	4.5697	2.4425e-06	1	4.885e-06	1.299e-05	FALSE
GUIDES_sg0372	BARD1	AATCCCAAGCATACACTTCA	310.06/268.78	72.089/0	289.42	36.044	-2.9708	851.91	1298.9	7.0304	1.029e-12	1	2.0581e-12	1.1781e-11	FALSE
GUIDES_sg0373	BAZ1A	GAGCTTTGGTCGAACACAGT	269.99/250.7	658/280.82	260.34	469.41	0.84796	186.07	1147.5	6.1718	1	3.3758e-10	6.7515e-10	2.9897e-09	TRUE
GUIDES_sg0374	BAZ1A	TGGTACGACATGATGACAGC	664.14/674.77	598.18/1020.9	669.45	809.54	0.27374	56.506	3478.5	2.3751	0.99123	0.008771	0.017542	0.027258	TRUE
GUIDES_sg0375	BAZ1A	GAAAGGCGATGCTGAAAACA	938.07/899.27	1599.8/5.8504	918.67	802.8	-0.19428	752.5	5051.9	1.6302	0.051532	0.94847	0.10306	0.1364	FALSE
GUIDES_sg0376	BAZ1A	GAAAACATGGTTCTTTGTGA	316.63/343.62	374.25/225.24	330.13	299.74	-0.13885	364.21	1515.5	0.78045	0.21756	0.78244	0.43512	0.49196	FALSE
GUIDES_sg0377	BAZ1A	ACGAATTATATTTAAGGCAA	432.25/430.3	469.34/381.74	431.28	425.54	-0.019273	1.887	2073.8	0.12596	0.44988	0.55012	0.89976	0.9177	FALSE
GUIDES_sg0378	BAZ1A	TTAGAAACAAGTTTCAAAAA	189.19/235.73	0/358.33	212.46	179.17	-0.24464	1083.1	904.7	1.1069	0.13417	0.86583	0.26833	0.32438	FALSE
GUIDES_sg0379	BAZ1B	AGAAGCCACACTCTACCAGG	404.66/426.56	395.72/981.4	415.61	688.56	0.72698	239.93	1985.6	6.1255	1	4.521e-10	9.0421e-10	3.9335e-09	TRUE
GUIDES_sg0380	BAZ1B	TGAAGATTCAGCAAAAACTG	322.54/326.16	208.6/0	324.35	104.3	-1.6275	6.5349	1484.4	5.7114	5.6009e-09	1	1.1202e-08	4.2977e-08	FALSE
GUIDES_sg0381	BAZ1B	ACCTCAGCATCATCCACAGG	498.6/500.15	564.44/459.25	499.37	511.85	0.035522	1.2104	2463.7	0.25129	0.59921	0.40079	0.80159	0.83307	TRUE
GUIDES_sg0382	BAZ1B	GGTACTTCACGATCTTGTGG	417.8/381.66	92.028/1072.1	399.73	582.05	0.541	652.83	1896.8	4.1864	0.99999	1.4173e-05	2.8347e-05	6.7442e-05	TRUE
GUIDES_sg0383	BAZ1B	AGCGGTACTTCACGATCTTG	736.4/811.34	662.6/1073.5	773.87	868.07	0.16552	2808.4	4126.5	1.4665	0.92874	0.071261	0.14252	0.18286	TRUE
GUIDES_sg0384	BAZ1B	TCGTGAAGTACCGCTTCAGC	502.54/503.27	458.61/500.21	502.9	479.41	-0.068891	0.26831	2484.2	0.47143	0.31867	0.68133	0.63733	0.68785	FALSE
GUIDES_sg0385	BAZ2A	CTGCCATCGTCCCAAGATGG	761.36/707.82	1170.3/1184.7	734.59	1177.5	0.67997	1433.3	3880.7	7.1098	1	5.8114e-13	1.1623e-12	6.7872e-12	TRUE
GUIDES_sg0386	BAZ2A	TGGGACGATGGCAGTAAATG	641.8/580.6	533.76/371.5	611.2	452.63	-0.43249	1872.9	3124.9	2.8366	0.0022795	0.99772	0.004559	0.0078251	FALSE
GUIDES_sg0387	BAZ2A	GACATGTCTAGTCTGCCGGA	355.39/317.43	92.028/253.03	336.41	172.53	-0.95933	720.53	1549.3	4.1635	1.5673e-05	0.99998	3.1346e-05	7.3776e-05	FALSE
GUIDES_sg0388	BAZ2A	CGGTACCCACTCACCAAACG	489.4/540.06	309.83/232.55	514.73	271.19	-0.92201	1283.5	2553	4.82	7.1778e-07	1	1.4356e-06	4.0838e-06	FALSE
GUIDES_sg0389	BAZ2A	AACGTGGGTTCACAGGCTCT	745.59/706.57	1612/924.36	726.08	1268.2	0.80372	761.32	3827.8	8.7622	1	9.5739e-19	1.9148e-18	1.9509e-17	TRUE
GUIDES_sg0390	BAZ2A	GGGTTCACAGGCTCTAGGAA	343.56/336.14	219.33/131.63	339.85	175.48	-0.94961	27.587	1567.9	4.151	1.6553e-05	0.99998	3.3105e-05	7.779e-05	FALSE
GUIDES_sg0391	BAZ2B	ATTAGAGAGAAACTAAGTAG	444.07/392.26	432.53/645	418.17	538.77	0.36481	1342.1	1999.9	2.6967	0.9965	0.0035011	0.0070023	0.011696	TRUE
GUIDES_sg0392	BAZ2B	AAGATTACAACAATCCCAGA	147.15/152.17	21.473/0	149.66	10.737	-3.6822	12.589	601.02	5.6792	6.7682e-09	1	1.3536e-08	5.0833e-08	FALSE
GUIDES_sg0393	BAZ2B	TGGAAACTCATGAGGATGCA	731.14/663.54	912.61/1050.1	697.34	981.38	0.49234	2284.9	3649.9	4.7015	1	1.2915e-06	2.5831e-06	7.0995e-06	TRUE
GUIDES_sg0394	BAZ2B	GAAAGTTATTAAGAAGCCTA	382.32/413.47	196.33/438.78	397.89	317.55	-0.32448	484.99	1886.6	1.8497	0.032176	0.96782	0.064352	0.089152	FALSE
GUIDES_sg0395	BAZ2B	CAACAATCCCAGATGGAGAC	275.9/255.06	277.62/267.65	265.48	272.64	0.038212	217.11	1174	0.20875	0.58268	0.41732	0.83465	0.86226	TRUE
GUIDES_sg0396	BAZ2B	TATCTCCCTTTCGACAGATT	543.92/484.56	420.26/645	514.24	532.63	0.050597	1761.9	2550.1	0.36418	0.64214	0.35786	0.71572	0.7594	TRUE
GUIDES_sg0397	BCOR	GGGGTGGAGCCACTCTACAG	512.39/496.41	662.6/624.53	504.4	643.56	0.3509	127.7	2492.9	2.7873	0.99734	0.0026577	0.0053153	0.0089918	TRUE
GUIDES_sg0398	BCOR	ATTGCAGCGAAATATGCGGG	546.55/561.89	894.21/590.89	554.22	742.55	0.42136	117.67	2784.9	3.5687	0.99982	0.0001794	0.0003588	0.00073644	TRUE
GUIDES_sg0399	BCOR	TTATAACATCCAAGTATCTG	291.01/240.1	541.43/409.53	265.55	475.48	0.83798	1296.1	1174.4	6.1257	1	4.5132e-10	9.0264e-10	3.9281e-09	TRUE
GUIDES_sg0400	BCOR	TCTACCTGAGTACGTAGCCA	409.91/382.29	858.93/182.82	396.1	520.88	0.39421	381.63	1876.6	2.8804	0.99801	0.0019858	0.0039717	0.0068729	TRUE
GUIDES_sg0401	BCOR	TTATGGTGCTGACCCCACCT	871.06/851.26	2523.1/1025.3	861.16	1774.2	1.0419	196.2	4680.8	13.345	1	6.3208e-41	1.2642e-40	3.5127e-39	TRUE
GUIDES_sg0402	BCOR	CACCATAAGAGAGAAGTAGT	582.68/571.25	1130.4/858.54	576.96	994.48	0.78441	65.379	2919.9	7.7266	1	5.5216e-15	1.1043e-14	8.4721e-14	TRUE
GUIDES_sg0403	BCORL1	AAAGTGCAAGACCAAGCACA	791.58/737.75	1191.8/1491.8	764.67	1341.8	0.81046	1448.5	4068.7	9.048	1	7.2797e-20	1.4559e-19	1.6498e-18	TRUE
GUIDES_sg0404	BCORL1	AGAGAAGGTTCCTGTTCCTG	808.66/899.27	995.44/915.58	853.97	955.51	0.16191	4105.7	4634.8	1.4916	0.93209	0.067908	0.13582	0.17506	TRUE
GUIDES_sg0405	BCORL1	GCGGTGCTCCAAACTTTGGG	418.45/443.4	585.91/563.1	430.93	574.51	0.41404	311.22	2071.8	3.1544	0.9992	0.00080416	0.0016083	0.0029412	TRUE
GUIDES_sg0406	BCORL1	ACCCGAGTAGGTAGCCAGTG	1070.8/985.34	1113.5/2003.7	1028.1	1558.6	0.5999	3649.1	5769.5	6.9854	1	1.4201e-12	2.8403e-12	1.5785e-11	TRUE
GUIDES_sg0407	BCORL1	CTATGGGGCCGATCCCACAC	610.93/649.82	934.09/450.48	630.38	692.28	0.13495	756.42	3240.6	1.0875	0.86159	0.13841	0.27682	0.33306	TRUE
GUIDES_sg0408	BCORL1	GTAGGTAGCCAGTGTGGGAT	588.59/568.13	338.97/269.12	578.36	304.04	-0.92544	209.41	2928.2	5.0694	1.9959e-07	1	3.9918e-07	1.2118e-06	FALSE
GUIDES_sg0409	BPTF	ATTCGAGAACTTCTGCACAC	346.85/303.08	608.92/1461.1	324.97	1035	1.6683	957.68	1487.7	18.409	1	5.5602e-76	1.112e-75	6.9072e-74	TRUE
GUIDES_sg0410	BPTF	ACGATATTATGAAAAGCTGA	297.58/290.61	118.1/157.96	294.1	138.03	-1.0858	24.284	1323.5	4.2899	8.9396e-06	0.99999	1.7879e-05	4.3978e-05	FALSE
GUIDES_sg0411	BPTF	GGGTCTACTGGTTCAAGGAA	138.61/175.24	0/122.86	156.92	61.429	-1.3389	670.95	635.18	3.7891	7.5601e-05	0.99992	0.0001512	0.00032349	FALSE
GUIDES_sg0412	BPTF	TGGTAAAATGGGGAGTCACT	594.5/599.31	641.13/124.32	596.91	382.73	-0.63985	11.539	3039	3.8852	5.1118e-05	0.99995	0.00010224	0.00022279	FALSE
GUIDES_sg0413	BPTF	CATTAGGGTCTACTGGTTCA	929.53/905.51	748.5/1190.5	917.52	969.52	0.07945	288.44	5044.5	0.73217	0.76797	0.23203	0.46406	0.52105	TRUE
GUIDES_sg0414	BPTF	GGTGCATCATTAGGGTCTAC	208.9/231.37	47.548/0	220.13	23.774	-3.158	252.43	942.99	6.3951	8.0241e-11	1	1.6048e-10	7.3705e-10	FALSE
GUIDES_sg0415	BRCA1	GAATGGATGGTACAGCTGTG	417.8/412.84	774.57/446.09	415.32	610.33	0.55426	12.263	1983.9	4.3782	0.99999	5.9836e-06	1.1967e-05	3.0237e-05	TRUE
GUIDES_sg0416	BRCA1	GCTGCACAACCACAATTGGG	476.92/472.09	622.72/860	474.5	741.36	0.64267	11.662	2320.1	5.5403	1	1.5096e-08	3.0192e-08	1.0898e-07	TRUE
GUIDES_sg0417	BRCA1	GATGCCTGGACAGAGGACAA	488.74/482.07	473.95/353.95	485.4	413.95	-0.22923	22.283	2382.8	1.4639	0.071614	0.92839	0.14323	0.18368	FALSE
GUIDES_sg0418	BRCA1	GAGCTTTCATCATTCACCCT	597.13/578.11	188.66/709.36	587.62	449.01	-0.38739	181.01	2983.4	2.5377	0.0055791	0.99442	0.011158	0.017935	FALSE
GUIDES_sg0419	BRCA1	GAAGCCATTGTCCTCTGTCC	786.98/822.57	1803.8/1148.1	804.77	1475.9	0.87417	633.28	4321.5	10.21	1	8.9646e-25	1.7929e-24	2.5901e-23	TRUE
GUIDES_sg0420	BRCA1	GTGTGGTGCTTCTGTGGTGA	501.88/495.79	0/611.36	498.83	305.68	-0.70471	18.569	2460.5	3.8939	4.9324e-05	0.99995	9.8648e-05	0.00021505	FALSE
GUIDES_sg0421	BRCA2	GTACAAATGGGACTAACAGG	476.92/468.97	150.31/630.38	472.94	390.34	-0.27628	31.582	2311.1	1.7182	0.042883	0.95712	0.085766	0.11558	FALSE
GUIDES_sg0422	BRCA2	TTGCTGCAAGCAACCTCCAG	969.6/970.37	1673.4/887.79	969.98	1280.6	0.40041	0.29471	5386.7	4.232	0.99999	1.1583e-05	2.3167e-05	5.5699e-05	TRUE
GUIDES_sg0423	BRCA2	AGAAGGCATTTCAGCCACCA	958.43/966.63	777.64/362.72	962.53	570.18	-0.75438	33.566	5337.9	5.3702	3.9327e-08	1	7.8654e-08	2.6035e-07	FALSE
GUIDES_sg0424	BRCA2	CATCTGGGCTGAGACAGGTG	484.8/430.3	487.75/160.88	457.55	324.32	-0.49524	1484.9	2223	2.8259	0.0023576	0.99764	0.0047152	0.0080528	FALSE
GUIDES_sg0425	BRCA2	TGCATGCAAATGATCCCAAG	530.78/581.22	415.66/144.8	556	280.23	-0.98594	1272.1	2795.5	5.2159	9.1464e-08	1	1.8293e-07	5.858e-07	FALSE
GUIDES_sg0426	BRCA2	CTGAAGTGAAGGGGCTCCCG	436.19/387.27	1220.9/1569.4	411.73	1395.1	1.7582	1196.3	1963.8	22.191	1	2.0947e-109	4.1894e-109	5.7247e-107	TRUE
GUIDES_sg0427	BRCC3	GCTGTCTGCAGCTTCAACAG	325.17/361.08	527.63/171.12	343.13	349.38	0.025964	644.8	1585.7	0.15694	0.56235	0.43765	0.8753	0.897	TRUE
GUIDES_sg0428	BRCC3	ACTTTCCCGATAGTGACATG	978.14/887.43	559.84/1292.9	932.78	926.38	-0.0099208	4114.6	5143.7	0.089226	0.46445	0.53555	0.9289	0.93866	FALSE
GUIDES_sg0429	BRCC3	TCAGCGGGCCTCTCCTACAG	680.56/676.02	26.075/557.25	678.29	291.66	-1.2148	10.328	3532.6	6.5049	3.8866e-11	1	7.7732e-11	3.6553e-10	FALSE
GUIDES_sg0430	BRCC3	ACGACGTTCTGATAAGAGGA	352.1/325.54	993.9/397.82	338.82	695.86	1.0361	352.97	1562.4	9.033	1	8.3511e-20	1.6702e-19	1.889e-18	TRUE
GUIDES_sg0431	BRCC3	GTCTGTCCTCCAACCACTGT	706.18/718.42	794.51/90.681	712.3	442.6	-0.68527	74.94	3742.3	4.4088	5.1971e-06	0.99999	1.0394e-05	2.651e-05	FALSE
GUIDES_sg0432	BRCC3	GCTCTGGAGAAATTTCTACT	453.93/472.71	1107.4/362.72	463.32	735.06	0.66472	176.46	2255.9	5.7214	1	5.2837e-09	1.0567e-08	4.0629e-08	TRUE
GUIDES_sg0433	BRD1	CGAGAATGGGAACTACGCCA	421.08/365.45	119.64/760.55	393.26	440.09	0.16192	1547.5	1860.8	1.0856	0.86116	0.13884	0.27767	0.33321	TRUE
GUIDES_sg0434	BRD1	TATTATCAAAAAAGAGAACG	280.5/241.34	0/182.82	260.92	91.412	-1.503	766.6	1150.4	4.9977	2.9016e-07	1	5.8032e-07	1.7287e-06	FALSE
GUIDES_sg0435	BRD1	TTAATGCGCCCAAATGTGGG	1039.9/1103.2	2237.8/887.79	1071.5	1562.8	0.54402	2004.2	6059	6.3112	1	1.3846e-10	2.7691e-10	1.2593e-09	TRUE
GUIDES_sg0436	BRD1	GGTCTCACCAACGGCTTTGG	559.69/610.53	18.406/526.53	585.11	272.47	-1.0998	1292.6	2968.5	5.7383	4.7819e-09	1	9.5639e-09	3.6868e-08	FALSE
GUIDES_sg0437	BRD1	AGGAGCGAGCAGGAGCCGGG	89.997/104.15	288.36/0	97.072	144.18	0.56591	100.1	363.19	2.4718	0.99328	0.0067225	0.013445	0.021372	TRUE
GUIDES_sg0438	BRD1	GCAAACCGGCTCTTGTGCGA	407.94/395.38	711.68/150.65	401.66	431.17	0.10202	78.88	1907.6	0.67553	0.75033	0.24967	0.49934	0.55581	TRUE
GUIDES_sg0439	BRD2	TAGCAGTGAGAGCTCCTCTG	397.43/397.25	280.69/266.19	397.34	273.44	-0.53752	0.015986	1883.5	2.855	0.0021522	0.99785	0.0043043	0.0074264	FALSE
GUIDES_sg0440	BRD2	AAGCGGTTACAAGATGTCAG	515.02/461.49	745.43/649.39	488.25	697.41	0.51349	1432.8	2399.3	4.27	0.99999	9.7723e-06	1.9545e-05	4.7933e-05	TRUE
GUIDES_sg0441	BRD2	GTCCAATATCCAAGCCCAAG	505.82/483.94	989.3/627.45	494.88	808.38	0.70682	239.47	2437.6	6.3497	1	1.0788e-10	2.1577e-10	9.8511e-10	TRUE
GUIDES_sg0442	BRD2	GCGCTCAAGCTCTCTAAGTG	279.19/269.41	552.17/1429	274.3	990.56	1.8487	47.814	1219.8	20.508	1	9.0485e-94	1.8097e-93	2.0211e-91	TRUE
GUIDES_sg0443	BRD2	GAGTGAAAGCTCAGACTCAG	524.22/571.25	210.13/671.33	547.73	440.73	-0.31293	1105.9	2746.6	2.0417	0.020591	0.97941	0.041183	0.059047	FALSE
GUIDES_sg0444	BRD2	TACAGGTTATGATTCAGAGG	248.31/245.71	253.08/312.99	247.01	283.04	0.19567	3.3855	1079	1.0967	0.86361	0.13639	0.27277	0.32862	TRUE
GUIDES_sg0445	BRD3	ATACAATCCCCCAGACCACG	469.03/474.58	312.9/721.06	471.81	516.98	0.13163	15.39	2304.6	0.94088	0.82662	0.17338	0.34677	0.40346	TRUE
GUIDES_sg0446	BRD3	AGCGCCCTTGCTCACCATGG	746.91/780.16	645.73/1098.4	763.53	872.07	0.19151	552.89	4061.6	1.703	0.95572	0.044283	0.088566	0.11921	TRUE
GUIDES_sg0447	BRD3	TACTGGGGCCTGAGACAGGG	398.09/422.82	368.11/282.28	410.45	325.2	-0.33499	305.86	1956.7	1.9274	0.026964	0.97304	0.053927	0.075466	FALSE
GUIDES_sg0448	BRD3	GAAGCACAAAGTGAAGGCCG	426.99/454	900.34/1.4626	440.5	450.9	0.033606	364.78	2125.9	0.22567	0.58927	0.41073	0.82146	0.84977	TRUE
GUIDES_sg0449	BRD3	AGCAATTCGAGAACATCAGC	328.46/333.02	164.12/0	330.74	82.058	-1.9978	10.41	1518.8	6.3811	8.7913e-11	1	1.7583e-10	8.0625e-10	FALSE
GUIDES_sg0450	BRD3	CCTGTGCGTCTGGGTACTCT	803.4/818.2	299.09/549.93	810.8	424.51	-0.93193	109.53	4359.7	5.8504	2.4519e-09	1	4.9038e-09	1.984e-08	FALSE
GUIDES_sg0451	BRD4	ACGCTCCTCTTTCTCCCGAG	285.76/304.96	865.07/1879.4	295.36	1372.2	2.2122	184.3	1330.1	29.527	1	6.4502e-192	1.29e-191	3.2574e-189	TRUE
GUIDES_sg0452	BRD4	CTTTCTCCCGAGCGGCGCGG	217.44/210.79	317.5/987.25	214.11	652.37	1.6028	22.115	912.92	14.505	1	5.6349e-48	1.127e-47	3.8842e-46	TRUE
GUIDES_sg0453	BRD4	CCTCTTTCTCCCGAGCGGCG	411.23/418.46	429.46/536.77	414.84	483.12	0.21933	26.133	1981.3	1.5339	0.93747	0.062525	0.12505	0.16183	TRUE
GUIDES_sg0454	BRD4	TGAAGCCTGTGGATGTCGGG	520.27/512	1693.3/1317.8	516.14	1505.6	1.5426	34.223	2561.2	19.551	1	2.0408e-85	4.0815e-85	3.9506e-83	TRUE
GUIDES_sg0455	BRD4	GAATAAAAAAAGCAAAGCCA	135.98/139.69	0/508.98	137.84	254.49	0.87988	6.8915	546.08	4.992	1	2.9886e-07	5.9771e-07	1.7792e-06	TRUE
GUIDES_sg0456	BRD4	TCTGGAACTGTGACATCTGG	540.64/477.7	239.27/664.02	509.17	451.64	-0.1726	1980.5	2520.6	1.1458	0.12594	0.87406	0.25188	0.30683	FALSE
GUIDES_sg0457	BRD7	ATACGGATAATCTTGGCACG	990.62/993.44	794.51/1728.8	992.03	1261.6	0.34654	3.9787	5531.6	3.6251	0.99986	0.00014444	0.00028888	0.00059608	TRUE
GUIDES_sg0458	BRD7	CTGGAGTCCAAACGCCCTGG	497.28/508.26	42.946/165.27	502.77	104.11	-2.2609	60.246	2483.4	7.9998	6.2287e-16	1	1.2457e-15	1.0616e-14	FALSE
GUIDES_sg0459	BRD7	AAGAGACAGATCATGTTCGG	396.77/371.06	0/829.29	383.92	414.64	0.1108	330.61	1809	0.72244	0.76499	0.23501	0.47003	0.52747	TRUE
GUIDES_sg0460	BRD7	TGGACTCCAGTACTCAAGAC	272.62/247.58	145.71/270.58	260.1	208.15	-0.3201	313.42	1146.2	1.5346	0.062442	0.93756	0.12488	0.16167	FALSE
GUIDES_sg0461	BRD7	CCAAGATTATCCGTATGTCA	505.82/500.15	662.6/304.22	502.99	483.41	-0.057154	16.075	2484.6	0.39272	0.34726	0.65274	0.69453	0.7409	FALSE
GUIDES_sg0462	BRD7	GTACTGGAGTCCAAACGCCC	277.22/237.6	771.5/415.38	257.41	593.44	1.2019	784.61	1132.3	9.986	1	8.7781e-24	1.7556e-23	2.4657e-22	TRUE
GUIDES_sg0463	BRD8	TGTTTGCATAATCAACTGCG	369.18/380.41	237.74/122.86	374.8	180.3	-1.0516	63.06	1758.7	4.6379	1.7596e-06	1	3.5193e-06	9.4229e-06	FALSE
GUIDES_sg0464	BRD8	AGACCATGATGTCTATCACA	270.65/270.66	289.89/778.1	270.65	533.99	0.97776	3.2922e-05	1200.8	7.5995	1	1.4868e-14	2.9735e-14	2.1054e-13	TRUE
GUIDES_sg0465	BRD8	CTGCCATGTGATAGACATCA	460.49/460.24	1182.6/222.31	460.37	702.44	0.60851	0.032672	2239.1	5.1158	1	1.5623e-07	3.1247e-07	9.6345e-07	TRUE
GUIDES_sg0466	BRD8	TGATGTCTATCACATGGCAG	629.98/647.33	996.97/1842.9	638.65	1419.9	1.1515	150.52	3290.8	13.619	1	1.5415e-42	3.083e-42	9.4483e-41	TRUE
GUIDES_sg0467	BRD8	AGCTCTCCATACAAGCATGA	66.348/77.954	349.71/130.17	72.151	239.94	1.7197	67.347	257.43	10.458	1	6.7662e-26	1.3532e-25	2.0125e-24	TRUE
GUIDES_sg0468	BRD8	AGAAAGCCATCATGCTTGTA	849.39/950.41	605.85/504.59	899.9	555.22	-0.6957	5103.2	4930.3	4.9088	4.5821e-07	1	9.1643e-07	2.6354e-06	FALSE
GUIDES_sg0469	BRD9	CTCCTGGACCAGATCACAGG	292.33/286.87	0/650.85	289.6	325.43	0.16773	14.882	1299.8	0.99378	0.83983	0.16017	0.32033	0.37681	TRUE
GUIDES_sg0470	BRD9	CGCCTGTGATCTGGTCCAGG	703.55/635.48	1271.5/1604.5	669.52	1438	1.1017	2316.9	3478.9	13.029	1	4.185e-39	8.37e-39	2.2349e-37	TRUE
GUIDES_sg0471	BRD9	GAGCTGCTCTACTCAGCCTA	285.1/271.9	427.93/364.19	278.5	396.06	0.5065	87.076	1241.7	3.3361	0.99958	0.00042477	0.00084955	0.0016323	TRUE
GUIDES_sg0472	BRD9	GAAGCACAGGCGGAGCGCGG	442.1/412.84	696.35/406.6	427.47	551.47	0.3667	428.02	2052.3	2.7372	0.9969	0.0030983	0.0061965	0.010383	TRUE
GUIDES_sg0473	BRD9	AGTATTTGGCGACTTGAAGT	211.53/215.15	1428/871.7	213.34	1149.8	2.4247	6.5777	909.07	31.061	1	4.1047e-212	8.2094e-212	2.3838e-209	TRUE
GUIDES_sg0474	BRD9	CCCTGTCCAACGCCTCCGAG	645.09/669.78	452.47/830.75	657.43	641.61	-0.035089	304.85	3405	0.27113	0.39315	0.60685	0.78629	0.8196	FALSE
GUIDES_sg0475	BRDT	CAACTCCAGTTCACAAACTG	673.33/621.14	1099.7/1259.3	647.23	1179.5	0.86483	1362.3	3342.9	9.2061	1	1.6908e-20	3.3816e-20	3.9876e-19	TRUE
GUIDES_sg0476	BRDT	ATCTATTTCTCCCTTGAACG	578.74/568.75	908.01/1436.3	573.74	1172.1	1.0294	49.88	2900.7	11.111	1	5.575e-29	1.115e-28	1.8607e-27	TRUE
GUIDES_sg0477	BRDT	GGAGAATAAATATTATGCGA	88.026/82.319	1.5338/0	85.173	0.7669	-5.6079	16.284	312.04	5.0972	1.7233e-07	1	3.4466e-07	1.0582e-06	FALSE
GUIDES_sg0478	BRDT	TACCATTATAAAAAACCCAA	39.415/44.278	4.6014/1.4626	41.846	3.032	-3.4096	11.825	137.15	3.4474	0.00028305	0.99972	0.00056611	0.0010975	FALSE
GUIDES_sg0479	BRDT	AAATACAATTAAGAAGCGCT	197.73/195.82	207.06/491.43	196.78	349.25	0.82451	1.8248	827.15	5.3015	1	5.7436e-08	1.1487e-07	3.7186e-07	TRUE
GUIDES_sg0480	BRDT	TGGAGATGACATTGTTCTTA	924.27/889.92	1245.4/789.8	907.1	1017.6	0.1657	590.09	4976.9	1.5667	0.94141	0.058592	0.11718	0.15264	TRUE
GUIDES_sg0481	BRE	TGGTCTCGAGGGAAAAACAG	168.83/207.67	98.163/172.59	188.25	135.37	-0.4727	754.38	785.45	1.8866	0.029608	0.97039	0.059217	0.082263	FALSE
GUIDES_sg0482	BRE	GTCGTGGAATATGATGCAGA	463.78/404.74	516.89/489.97	434.26	503.43	0.21278	1743.1	2090.6	1.5128	0.93484	0.06516	0.13032	0.16835	TRUE
GUIDES_sg0483	BRE	ACTGAAATGTGAGAGTTGGC	757.42/816.33	644.2/342.25	786.88	493.22	-0.67281	1735.4	4208.4	4.5267	2.996e-06	1	5.9921e-06	1.5712e-05	FALSE
GUIDES_sg0484	BRE	GTGAGAGTTGGCTGGTCTCG	811.94/801.99	1581.4/1175.9	806.97	1378.6	0.77192	49.538	4335.4	8.6823	1	1.9395e-18	3.8789e-18	3.8806e-17	TRUE
GUIDES_sg0485	BRE	AACTCACTCTGCTGCTGATG	949.89/921.73	1102.8/1544.5	935.81	1323.7	0.49978	396.72	5163.4	5.3974	1	3.3802e-08	6.7604e-08	2.2648e-07	TRUE
GUIDES_sg0486	BRE	AATCTACGGGCAGCTTCAAA	442.1/462.73	269.95/640.61	452.42	455.28	0.0090858	212.85	2193.7	0.06116	0.52438	0.47562	0.95123	0.95908	TRUE
GUIDES_sg0487	BRMS1	TCTCACTGACACACTCGCTG	260.14/264.42	460.14/2.9252	262.28	231.53	-0.17915	9.1694	1157.4	0.9037	0.18308	0.81692	0.36615	0.42233	FALSE
GUIDES_sg0488	BRMS1	TCAAGAGATCGACATCCTGG	306.78/314.31	780.71/274.97	310.54	527.84	0.76339	28.366	1410.6	5.7855	1	3.6158e-09	7.2316e-09	2.8367e-08	TRUE
GUIDES_sg0489	BRMS1	GGACCTAGAGAAGCAGTTCT	677.93/628	889.61/1154	652.96	1021.8	0.64523	1246.8	3377.8	6.3461	1	1.1039e-10	2.2077e-10	1.0072e-09	TRUE
GUIDES_sg0490	BRMS1	GAAGCAGTTCTCGGAGCTAA	722.6/718.42	1039.9/1154	720.51	1097	0.60572	8.7373	3793.2	6.1121	1	4.9154e-10	9.8308e-10	4.2338e-09	TRUE
GUIDES_sg0491	BRMS1	CCATCCGATTTTCTCTTCTG	494.65/445.9	263.81/320.31	470.27	292.06	-0.68537	1188.7	2295.8	3.7194	9.9837e-05	0.9999	0.00019967	0.00041795	FALSE
GUIDES_sg0492	BRMS1	GATCTACAAGGGCTTCTGTC	304.81/293.11	250.01/361.26	298.96	305.63	0.031769	68.452	1349.2	0.18182	0.57214	0.42786	0.85572	0.87865	TRUE
GUIDES_sg0493	BRMS1L	GATGGTGAATGGTATATACG	398.75/422.82	337.44/251.57	410.78	294.5	-0.47872	289.83	1958.5	2.6275	0.0043003	0.9957	0.0086007	0.014102	FALSE
GUIDES_sg0494	BRMS1L	TTTTCCTGTAAAGTTGCCAG	336.34/350.48	869.67/1085.2	343.41	977.45	1.5064	99.993	1587.2	15.915	1	2.4984e-57	4.9968e-57	2.4028e-55	TRUE
GUIDES_sg0495	BRMS1L	TAAAGAACGATTAAGTCAGG	550.49/554.41	516.89/922.89	552.45	719.89	0.38133	7.6664	2774.4	3.1789	0.99926	0.0007391	0.0014782	0.0027248	TRUE
GUIDES_sg0496	BRMS1L	TACAGTCCAGAGTGAACTAG	476.26/463.36	889.61/212.08	469.81	550.84	0.22911	83.248	2293.1	1.6922	0.95469	0.045307	0.090615	0.12188	TRUE
GUIDES_sg0497	BRMS1L	GAAGATAAGAAGGCTTGAAG	337/352.97	312.9/191.6	344.99	252.25	-0.45016	127.67	1595.8	2.3215	0.010129	0.98987	0.020259	0.030751	FALSE
GUIDES_sg0498	BRMS1L	ACCAGAATACTTGGAACCGC	290.35/287.49	177.92/92.143	288.92	135.03	-1.0917	4.0932	1296.3	4.2743	9.5865e-06	0.99999	1.9173e-05	4.7051e-05	FALSE
GUIDES_sg0499	BRPF1	TTTCCCAGAGGACAGCAGTG	502.54/432.18	444.8/62.891	467.36	253.85	-0.87797	2475.4	2279.1	4.4724	3.8676e-06	1	7.7351e-06	1.9992e-05	FALSE
GUIDES_sg0500	BRPF1	ACGAGGTCCAGAGCATCCAG	530.13/514.5	1243.9/229.63	522.31	736.77	0.4955	122.19	2597.3	4.2081	0.99999	1.2876e-05	2.5752e-05	6.1469e-05	TRUE
GUIDES_sg0501	BRPF1	TGAGAATGAGGCCTACTCCG	537.35/544.43	553.7/680.1	540.89	616.9	0.18938	25.034	2706.3	1.4612	0.92801	0.071985	0.14397	0.18453	TRUE
GUIDES_sg0502	BRPF1	CAGGGATGGGAACCCCATGG	940.04/886.8	1447.9/112.62	913.42	780.26	-0.22705	1417.1	5017.9	1.8798	0.030071	0.96993	0.060141	0.083518	FALSE
GUIDES_sg0503	BRPF1	TTACCAGCCAATGGCTTCAG	534.73/535.07	1038.4/1113	534.9	1075.7	1.0066	0.060914	2671.1	10.464	1	6.3137e-26	1.2627e-25	1.8828e-24	TRUE
GUIDES_sg0504	BRPF1	GGCCTCATTCTCAGTGCCTG	731.14/682.88	1516.9/596.74	707.01	1056.8	0.57927	1164.9	3709.5	5.7437	1	4.6317e-09	9.2633e-09	3.5757e-08	TRUE
GUIDES_sg0505	BRPF3	CTGCTGCCCTTTGAAGACCG	499.91/541.31	435.6/1143.7	520.61	789.67	0.60011	857.05	2587.3	5.2897	1	6.127e-08	1.2254e-07	3.9624e-07	TRUE
GUIDES_sg0506	BRPF3	GAATGTAGTTTGGGTCTCAG	689.76/712.19	759.23/283.74	700.97	521.49	-0.42602	251.53	3672.2	2.9618	0.0015291	0.99847	0.0030582	0.0053448	FALSE
GUIDES_sg0507	BRPF3	CAGGTTCCTAAAGCCCAGAA	325.83/316.18	190.19/141.87	321	166.03	-0.94696	46.536	1466.5	4.0468	2.5957e-05	0.99997	5.1914e-05	0.00011853	FALSE
GUIDES_sg0508	BRPF3	CAGGGTAGGAGGGGTAGCCT	271.3/246.33	477.01/302.76	258.82	389.88	0.58923	311.76	1139.6	3.8825	0.99995	5.169e-05	0.00010338	0.00022524	TRUE
GUIDES_sg0509	BRPF3	TCATCGATCCCAAGATGCCC	319.92/300.59	1038.4/425.61	310.25	732	1.2357	186.75	1409.1	11.235	1	1.3689e-29	2.7377e-29	4.7746e-28	TRUE
GUIDES_sg0510	BRPF3	CTTTGAAGACCGCGGAGACC	945.3/880.57	1504.7/1940.9	912.93	1722.8	0.9154	2094.9	5014.7	11.436	1	1.383e-30	2.766e-30	5.1568e-29	TRUE
GUIDES_sg0511	BRWD1	TAAGGCAGAGAGCATCTCAG	690.41/673.52	777.64/261.8	681.97	519.72	-0.39131	142.69	3555.2	2.7211	0.0032535	0.99675	0.006507	0.010889	FALSE
GUIDES_sg0512	BRWD1	AAGCCAGAACAGGTCTCCTG	543.92/557.53	1115.1/342.25	550.72	728.66	0.40328	92.52	2764.2	3.3844	0.99964	0.00035672	0.00071344	0.0013758	TRUE
GUIDES_sg0513	BRWD1	GCAGTGTGAGAACTGGACAC	506.48/473.96	1004.6/501.67	490.22	753.15	0.6185	528.76	2410.7	5.3553	1	4.271e-08	8.542e-08	2.8226e-07	TRUE
GUIDES_sg0514	BRWD1	CAAACGCCCTAGGTTAAGTG	496.62/530.71	0/115.54	513.67	57.772	-3.1304	580.88	2546.8	9.0337	8.2944e-20	1	1.6589e-19	1.878e-18	FALSE
GUIDES_sg0515	BRWD1	GTGACTCTTGAAATACTGGG	254.88/251.95	694.81/476.8	253.41	585.81	1.2057	4.3069	1111.8	9.9688	1	1.0437e-23	2.0875e-23	2.9247e-22	TRUE
GUIDES_sg0516	BRWD1	GGAAGCTGACGATGACAAAG	471.01/446.52	615.06/346.63	458.76	480.84	0.06768	299.78	2229.9	0.46763	0.67998	0.32002	0.64005	0.69052	TRUE
GUIDES_sg0517	BRWD3	AGTCCTGGCATGAGATACTG	622.75/654.81	963.23/582.11	638.78	772.67	0.27414	513.92	3291.6	2.3337	0.99019	0.0098064	0.019613	0.030069	TRUE
GUIDES_sg0518	BRWD3	AGTCTTCACGTTCATAAATG	608.3/586.21	199.39/585.04	597.26	392.22	-0.60544	243.93	3041.1	3.7181	0.00010035	0.9999	0.00020071	0.00042004	FALSE
GUIDES_sg0519	BRWD3	TTCGGTGGATATAGCCGAAG	682.53/687.86	512.29/601.12	685.2	556.71	-0.29912	14.223	3575.1	2.149	0.015819	0.98418	0.031638	0.045832	FALSE
GUIDES_sg0520	BRWD3	AGCAGTTCATTATCTAGTAG	986.68/1081.4	1101.3/2041.8	1034	1571.5	0.60341	4483.5	5809.2	7.0521	1	8.8132e-13	1.7626e-12	1.0211e-11	TRUE
GUIDES_sg0521	BRWD3	CTTAGACGTTTTCTGTACCG	594.5/596.19	843.59/1298.8	595.35	1071.2	0.84633	1.4211	3029.7	8.6449	1	2.6919e-18	5.3838e-18	5.1594e-17	TRUE
GUIDES_sg0522	BRWD3	TTTTCTTCATCGAGCTTCGG	356.7/352.35	564.44/137.48	354.53	350.96	-0.014541	9.4686	1647.6	0.087836	0.465	0.535	0.93001	0.93906	FALSE
GUIDES_sg0523	BUB1	ATGAAAGTGAAAAATGAAGG	229.26/227	27.608/102.38	228.13	64.995	-1.7958	2.5552	983.17	5.2028	9.8156e-08	1	1.9631e-07	6.2351e-07	FALSE
GUIDES_sg0524	BUB1	TGTGTGAAAAGAACTTGTGT	319.92/299.34	2647.3/291.06	309.63	1469.2	2.2427	211.63	1405.8	30.927	1	2.5783e-210	5.1565e-210	1.4608e-207	TRUE
GUIDES_sg0525	BUB1	AGATGCTCAGCAACAAACCA	105.11/103.52	0/273.5	104.31	136.75	0.38738	1.2532	394.86	1.6324	0.9487	0.051296	0.10259	0.13583	TRUE
GUIDES_sg0526	BUB1	CCTGAAAAAGTGATGCCTCA	457.87/390.39	1044.5/930.21	424.13	987.36	1.2171	2276.4	2033.5	12.49	1	4.22e-36	8.44e-36	1.945e-34	TRUE
GUIDES_sg0527	BUB1	AAAGAGATGACAAGACCTTG	113.65/99.781	171.79/525.07	106.71	348.43	1.6978	96.116	405.44	12.004	1	1.6847e-33	3.3694e-33	7.384e-32	TRUE
GUIDES_sg0528	BUB1	TGCTTCTTTTGTGTGCACGG	604.36/663.54	969.36/400.75	633.95	685.06	0.11168	1751.4	3262.3	0.89478	0.81455	0.18545	0.37091	0.42644	TRUE
GUIDES_sg0529	C11ORF30	CGTTAGGGAAGAGCCAACAG	338.97/374.8	1049.1/84.83	356.88	566.98	0.66634	642.1	1660.5	5.1557	1	1.2632e-07	2.5265e-07	7.8969e-07	TRUE
GUIDES_sg0530	C11ORF30	ACAGTTACAAAGATAACTGG	295.61/226.38	225.47/428.54	260.99	327	0.32418	2396.6	1150.8	1.9459	0.97416	0.025836	0.051673	0.072617	TRUE
GUIDES_sg0531	C11ORF30	ACAGCACACACAGCATCCCA	128.75/162.77	199.39/143.33	145.76	171.36	0.23199	578.44	582.83	1.0605	0.85555	0.14445	0.2889	0.34533	TRUE
GUIDES_sg0532	C11ORF30	TTCACCAGTGAGCATGCTAG	741/670.4	1343.6/776.64	705.7	1060.1	0.58642	2491.7	3701.5	5.8256	1	2.846e-09	5.6921e-09	2.2774e-08	TRUE
GUIDES_sg0533	C11ORF30	TGCTTTTACCAAACACAGCG	239.77/180.23	447.87/215	210	331.44	0.65583	1772.7	892.46	4.0649	0.99998	2.4029e-05	4.8057e-05	0.00011073	TRUE
GUIDES_sg0534	C11ORF30	CACCACCGAAGTCTGTGTTG	880.26/817.58	174.85/409.53	848.92	292.19	-1.5355	1964.5	4602.5	8.2064	1.14e-16	1	2.2801e-16	2.0513e-15	FALSE
GUIDES_sg0535	CARM1	CAACCTGACGGACCGCATCG	578.74/535.07	1087.5/1404.1	556.91	1245.8	1.1601	953.27	2800.8	13.017	1	4.9249e-39	9.8499e-39	2.612e-37	TRUE
GUIDES_sg0536	CARM1	AGGGGTTTTTCAGATCCAGG	469.69/411.6	538.37/191.6	440.64	364.98	-0.27111	1687.5	2126.8	1.6406	0.050436	0.94956	0.10087	0.13365	FALSE
GUIDES_sg0537	CARM1	GGTGAAGAGTAACAACCTGA	123.5/94.168	1.5338/274.97	108.83	138.25	0.34236	430.16	414.82	1.4443	0.92568	0.074324	0.14865	0.18917	TRUE
GUIDES_sg0538	CARM1	AGCACCTACAACCTCAGCAG	136.64/135.95	664.14/188.67	136.29	426.41	1.6383	0.23539	538.97	12.496	1	3.9094e-36	7.8188e-36	1.8055e-34	TRUE
GUIDES_sg0539	CARM1	CTCCCACTACACATCTCCCT	334.37/346.11	176.39/683.03	340.24	429.71	0.33592	68.996	1570.1	2.2579	0.98802	0.011976	0.023951	0.035886	TRUE
GUIDES_sg0540	CARM1	CGTGGTCATCCCGGGCAAGG	481.52/463.36	581.31/62.891	472.44	322.1	-0.55118	164.87	2308.2	3.1291	0.00087661	0.99912	0.0017532	0.0031946	FALSE
GUIDES_sg0541	CBX1	ATTGGAGCTACAGACTCCAG	583.99/638.6	392.65/443.16	611.3	417.91	-0.54759	1490.8	3125.4	3.4592	0.00027093	0.99973	0.00054187	0.0010525	FALSE
GUIDES_sg0542	CBX1	AAAAGTTCTCGACCGTCGAG	996.53/1001.6	297.56/1768.3	999.04	1032.9	0.048056	12.58	5577.8	0.45354	0.67492	0.32508	0.65016	0.6997	TRUE
GUIDES_sg0543	CBX1	CTTTGCCCTTTACCACTCGA	202.33/207.05	188.66/112.62	204.69	150.64	-0.43981	11.123	866.13	1.8365	0.033142	0.96686	0.066285	0.091578	FALSE
GUIDES_sg0544	CBX1	GGAGTACCTCCTAAAGTGGA	750.85/752.1	113.5/712.28	751.47	412.89	-0.86239	0.77948	3986	5.3628	4.0966e-08	1	8.1931e-08	2.7104e-07	FALSE
GUIDES_sg0545	CBX1	CAGAAACTCAGCAATGAGGT	461.81/478.32	217.8/994.56	470.07	606.18	0.3662	136.39	2294.6	2.8415	0.99776	0.0022449	0.0044899	0.0077088	TRUE
GUIDES_sg0546	CBX1	GTAGCTCCAATAATCCGCTC	177.37/201.43	622.72/95.068	189.4	358.9	0.91855	289.6	791.06	6.0264	1	8.3834e-10	1.6767e-09	7.074e-09	TRUE
GUIDES_sg0547	CBX2	AGAACCGGAAGAGAGGCAAG	478.89/447.14	757.7/136.02	463.02	446.86	-0.051126	503.88	2254.2	0.34027	0.36682	0.63318	0.73365	0.77573	FALSE
GUIDES_sg0548	CBX2	AAGCACTCTTCCCTCCCAGG	483.49/439.04	381.92/482.65	461.26	432.29	-0.093389	987.94	2244.2	0.61165	0.27039	0.72961	0.54077	0.592	FALSE
GUIDES_sg0549	CBX2	GAGTACCTGGTCAAGTGGCG	663.48/609.29	524.56/491.43	636.38	508	-0.32451	1468.5	3277	2.2428	0.012456	0.98754	0.024912	0.037101	FALSE
GUIDES_sg0550	CBX2	ACATAACAGCTGGGAGCCGG	645.09/642.34	1.5338/718.13	643.71	359.83	-0.83733	3.7748	3321.5	4.9257	4.2031e-07	1	8.4062e-07	2.4391e-06	FALSE
GUIDES_sg0551	CBX2	ACCAGCCGCGCCACTTGACC	733.11/727.15	840.52/1152.5	730.13	996.52	0.44822	17.761	3852.9	4.2916	0.99999	8.8688e-06	1.7738e-05	4.3639e-05	TRUE
GUIDES_sg0552	CBX2	ACCTGGTCAAGTGGCGCGGC	513.7/493.92	297.56/485.58	503.81	391.57	-0.36279	195.81	2489.4	2.2496	0.012238	0.98776	0.024475	0.036474	FALSE
GUIDES_sg0553	CBX3	ACGTGTAGTGAATGGGAAAG	737.71/800.12	1368.2/443.16	768.91	905.66	0.23586	1947.3	4095.3	2.1368	0.98369	0.016307	0.032614	0.047157	TRUE
GUIDES_sg0554	CBX3	ATTGGTGCCACAGACAGCAG	461.15/469.59	1423.4/391.97	465.37	907.67	0.96228	35.633	2267.7	9.288	1	7.8573e-21	1.5715e-20	1.9294e-19	TRUE
GUIDES_sg0555	CBX3	CAATTCTCCACTGCTGTCTG	1053/933.57	1957.1/573.34	993.3	1265.2	0.34879	7134.7	5539.9	3.6535	0.99987	0.00012935	0.00025869	0.00053569	TRUE
GUIDES_sg0556	CBX3	TCTTTCAGGATCAAGACCTC	217.44/249.45	0/140.41	233.44	70.204	-1.7192	512.46	1010	5.1365	1.3996e-07	1	2.7991e-07	8.7257e-07	FALSE
GUIDES_sg0557	CBX3	CTAGATCGACGTGTAGTGAA	743.62/702.83	716.29/744.46	723.23	730.37	0.014163	832	3810	0.11575	0.54608	0.45392	0.90785	0.92369	TRUE
GUIDES_sg0558	CBX3	GGAATATTTCCTGAAGTGGA	456.55/476.45	927.95/656.7	466.5	792.33	0.76294	198.01	2274.2	6.8324	1	4.1761e-12	8.3522e-12	4.2511e-11	TRUE
GUIDES_sg0559	CBX4	ATATAACACGTGGGAACCGG	359.99/380.41	325.17/434.39	370.2	379.78	0.036749	208.63	1733.4	0.23002	0.59096	0.40904	0.81807	0.84665	TRUE
GUIDES_sg0560	CBX4	GCCGAAGCCCAAACCGCTAG	457.21/475.83	886.54/234.01	466.52	560.28	0.26368	173.35	2274.3	1.966	0.97535	0.02465	0.0493	0.069662	TRUE
GUIDES_sg0561	CBX4	CTGATGGGATATCGGAAGAG	652.97/675.39	518.43/393.44	664.18	455.93	-0.54177	251.37	3446.3	3.5474	0.00019452	0.99981	0.00038905	0.00079683	FALSE
GUIDES_sg0562	CBX4	AGGAGAACATCCTGGACCCC	763.99/707.82	542.97/911.19	735.9	727.08	-0.01738	1577.4	3888.9	0.1415	0.44374	0.55626	0.88748	0.90636	FALSE
GUIDES_sg0563	CBX4	AGGAGCAGCTGATGGGATAT	879.6/840.03	490.82/690.34	859.82	590.58	-0.54113	783.06	4672.2	3.9389	4.0932e-05	0.99996	8.1864e-05	0.00017998	FALSE
GUIDES_sg0564	CBX4	CTGGAAGGCGATCAGCAGCC	479.55/486.43	812.92/911.19	482.99	862.05	0.83448	23.711	2368.9	7.7883	1	3.3966e-15	6.7933e-15	5.2428e-14	TRUE
GUIDES_sg0565	CBX5	ATTGGGGCAACAGATTCCTG	454.58/439.66	289.89/804.42	447.12	547.16	0.2907	111.35	2163.5	2.1507	0.98425	0.015751	0.031503	0.045641	TRUE
GUIDES_sg0566	CBX5	GCGCGTGGTTAAGGGACAAG	474.95/472.71	168.72/921.43	473.83	545.08	0.20169	2.4978	2316.2	1.4804	0.93061	0.069386	0.13877	0.17872	TRUE
GUIDES_sg0567	CBX5	TAGGAACATTAAATCACCAC	141.24/148.42	187.12/444.63	144.83	315.88	1.1196	25.834	578.49	7.1116	1	5.7373e-13	1.1475e-12	6.7041e-12	TRUE
GUIDES_sg0568	CBX5	TCGGGGCTTTGAGAGAGGAC	246.34/255.06	0/1.4626	250.7	0.7313	-7.1837	38.046	1097.9	7.5442	3.5493e-15	1	7.0986e-15	5.4748e-14	FALSE
GUIDES_sg0569	CBX5	TTGGGAACCTGAGAAAAACT	834.28/778.91	2625.9/585.04	806.6	1605.5	0.99217	1532.5	4333	12.136	1	3.405e-34	6.8099e-34	1.5211e-32	TRUE
GUIDES_sg0570	CBX5	TTGTGGAGAAGGTGCTAGAC	433.56/452.13	682.54/678.64	442.85	680.59	0.61885	172.43	2139.3	5.1402	1	1.3723e-07	2.7445e-07	8.5578e-07	TRUE
GUIDES_sg0571	CBX6	GTACAGCACTTGGGAGCCCG	703.55/691.61	1125.8/881.94	697.58	1003.9	0.52452	71.353	3651.3	5.069	1	1.9999e-07	3.9998e-07	1.2139e-06	TRUE
GUIDES_sg0572	CBX6	CCCACCCCTTCCATTTCACC	372.47/387.9	708.62/339.32	380.18	523.97	0.46175	119.03	1788.4	3.4	0.99966	0.00033688	0.00067377	0.0013013	TRUE
GUIDES_sg0573	CBX6	AGCTGTATGGGCCCAAGAAG	490.71/492.04	708.62/685.95	491.38	697.29	0.50405	0.88658	2417.4	4.188	0.99999	1.4074e-05	2.8148e-05	6.6996e-05	TRUE
GUIDES_sg0574	CBX6	CGAGTCCAGGATGTTCTCCT	790.92/800.12	1188.7/860	795.52	1024.4	0.36434	42.288	4262.9	3.5048	0.99977	0.00022849	0.00045698	0.00092231	TRUE
GUIDES_sg0575	CBX6	GAGAGGGAGCGTGAGCTGTA	570.2/530.09	4.6014/437.31	550.14	220.96	-1.3121	804.53	2760.8	6.265	1.8642e-10	1	3.7284e-10	1.6883e-09	FALSE
GUIDES_sg0576	CBX6	CAGGAGGAAAGTTTTGGGTT	786.98/743.99	1231.6/808.81	765.49	1020.2	0.41398	924.02	4073.8	3.9912	0.99997	3.2871e-05	6.5743e-05	0.00014693	TRUE
GUIDES_sg0577	CBX7	AGAGAGGTCCGAAACCCAAG	485.46/516.99	342.04/470.95	501.22	406.5	-0.30154	497.14	2474.4	1.9043	0.028434	0.97157	0.056868	0.079152	FALSE
GUIDES_sg0578	CBX7	GAAAGGCCCACAAGTACCTG	592.53/546.3	1739.3/678.64	569.42	1209	1.0849	1068.8	2875	11.928	1	4.2237e-33	8.4475e-33	1.7615e-31	TRUE
GUIDES_sg0579	CBX7	GGCTGTACAGCATGGACCTG	832.96/796.38	1363.6/475.34	814.67	919.45	0.17435	669.33	4384.2	1.5824	0.94322	0.056778	0.11356	0.14807	TRUE
GUIDES_sg0580	CBX7	GTTGGCGGTGATGTCGGTCA	538.67/555.03	61.352/580.65	546.85	321	-0.76672	133.89	2741.4	4.3135	8.0333e-06	0.99999	1.6067e-05	3.9628e-05	FALSE
GUIDES_sg0581	CBX7	ACCTGCGCTCCCCTCAAGTG	806.03/736.51	1332.9/611.36	771.27	972.12	0.33351	2416.7	4110.1	3.1329	0.99913	0.00086547	0.0017309	0.0031562	TRUE
GUIDES_sg0582	CBX7	CGCAAGAAGTTCCCGCCCCG	681.87/696.6	331.3/489.97	689.23	410.63	-0.74572	108.36	3599.9	4.6434	1.7137e-06	1	3.4274e-06	9.1853e-06	FALSE
GUIDES_sg0583	CBX8	CTCTATGGCCCCAAAAAGCG	429.62/405.36	13.804/528	417.49	270.9	-0.62212	294.28	1996.1	3.281	0.00051714	0.99948	0.0010343	0.0019755	FALSE
GUIDES_sg0584	CBX8	CTGCGAGCAAGCGAGCATCC	515.02/537.57	806.78/1139.4	526.29	973.07	0.88542	254.27	2620.6	8.7275	1	1.3016e-18	2.6031e-18	2.6223e-17	TRUE
GUIDES_sg0585	CBX8	CCCTCCTGAAGCGGCGCATA	1074/1027.1	1107.4/1110.1	1050.6	1108.8	0.077678	1101.2	5919.2	0.7561	0.77521	0.22479	0.44959	0.50568	TRUE
GUIDES_sg0586	CBX8	GCATGGAATACCTCGTGAAA	562.97/555.03	253.08/605.51	559	429.3	-0.38011	31.537	2813.2	2.4455	0.0072331	0.99277	0.014466	0.022811	FALSE
GUIDES_sg0587	CBX8	TCGCTTGCTCGCAGCCTTTG	791.58/743.99	825.19/906.81	767.78	866	0.17345	1132.3	4088.2	1.536	0.93773	0.062267	0.12453	0.16127	TRUE
GUIDES_sg0588	CBX8	CTTTCCGTATGCGCCGCTTC	372.47/390.39	161.05/333.47	381.43	247.26	-0.62335	160.63	1795.3	3.1666	0.00077121	0.99923	0.0015424	0.0028324	FALSE
GUIDES_sg0589	CCDC101	ATGGCTGTAACTGACCACCT	664.14/724.03	1739.3/902.42	694.09	1320.9	0.92732	1793.9	3629.8	10.404	1	1.1943e-25	2.3886e-25	3.5275e-24	TRUE
GUIDES_sg0590	CCDC101	GAAAGCTCTGGACAAGATCG	562.32/551.91	1125.8/244.25	557.11	685.03	0.29772	54.113	2802	2.4165	0.99217	0.0078343	0.015669	0.024487	TRUE
GUIDES_sg0591	CCDC101	TCTGGCCACGTAGTCTCCTG	501.88/452.76	1337.5/871.7	477.32	1104.6	1.2088	1206.6	2336.3	12.978	1	8.1909e-39	1.6382e-38	4.3244e-37	TRUE
GUIDES_sg0592	CCDC101	CAACCCGGAGACGGACCCTG	1011/877.45	274.55/1363.1	944.22	818.84	-0.2053	8916.3	5218.2	1.7356	0.041317	0.95868	0.082634	0.11176	FALSE
GUIDES_sg0593	CCDC101	GGCCAGACCTGGAGACAAGG	186.56/149.05	0/253.03	167.81	126.51	-0.4047	703.69	686.83	1.5755	0.057565	0.94243	0.11513	0.1501	FALSE
GUIDES_sg0594	CCDC101	AGTCTCTGTTGGAAGAGAGG	430.28/441.53	685.61/355.41	435.9	520.51	0.25538	63.319	2099.9	1.8463	0.96758	0.032425	0.06485	0.089777	TRUE
GUIDES_sg0595	CDC6	GGTGGGAAGTTCAACAGCTG	59.779/55.503	130.37/220.85	57.641	175.61	1.5906	9.1413	198.51	8.373	1	2.8088e-17	5.6177e-17	5.1785e-16	TRUE
GUIDES_sg0596	CDC6	ATGGATCAACTGGACAGCAA	532.76/492.04	723.96/852.69	512.4	788.32	0.62053	828.68	2539.4	5.4755	1	2.1816e-08	4.3633e-08	1.5517e-07	TRUE
GUIDES_sg0597	CDC6	TCACAGATAGAATTCTACCT	192.47/141.56	0/114.08	167.02	57.041	-1.5335	1296	683.08	4.208	1.2885e-05	0.99999	2.577e-05	6.1499e-05	FALSE
GUIDES_sg0598	CDC6	ATAGCGTGTACAATACATCC	317.95/299.97	484.68/13.163	308.96	248.92	-0.31058	161.62	1402.2	1.6032	0.054446	0.94555	0.10889	0.14315	FALSE
GUIDES_sg0599	CDC6	ATGGCTAAGCAATTCTCACT	947.27/1004	1533.8/1004.8	975.66	1269.3	0.37925	1611.9	5423.9	3.9872	0.99997	3.3429e-05	6.6858e-05	0.00014928	TRUE
GUIDES_sg0600	CDC6	ATCTGATTTCTGGTATAAGG	121.53/126.6	138.04/0	124.06	69.021	-0.83679	12.844	483.08	2.5043	0.0061352	0.99386	0.01227	0.019577	FALSE
GUIDES_sg0601	CDC73	TCCCAAAACCGTAAGAACAC	120.21/104.77	115.04/219.39	112.49	167.21	0.56769	119.27	431.08	2.6355	0.9958	0.0042005	0.0084011	0.013812	TRUE
GUIDES_sg0602	CDC73	AAGCATGGTTATTAAAGAGG	245.03/248.83	234.67/737.15	246.93	485.91	0.97373	7.2223	1078.6	7.2768	1	1.7095e-13	3.419e-13	2.2025e-12	TRUE
GUIDES_sg0603	CDC73	AAGGTCTTTTGCATTAAGCA	327.8/358.59	829.79/323.23	343.19	576.51	0.74663	473.97	1586	5.8585	1	2.3346e-09	4.6693e-09	1.893e-08	TRUE
[truncated: 11,012 more rows]
