# Supplementary material for: A modular CRISPR screen identifies individual and combination pathways contributing to HIV-1 latency
Source: PLoS Pathog. 2023 Jan 27;19(1):e1011101. doi: 10.1371/journal.ppat.1011101 (PMC9907829; doi:10.1371/journal.ppat.1011101)
Supplement: S5 Table — (XLSX) [file ppat.1011101.s005.xlsx]

## Sheet: JLat5A8
sgrna	Gene	control_count	treatment_count	control_mean	treat_mean	LFC	control_var	adj_var	score	p.low	p.high	p.twosided	FDR	high_in_treatment
GUIDES_sg0004	A1CF	844.47/835.95	1084/875.63	840.21	979.82	0.22152	36.275	4212.6	2.151	0.98426	0.015737	0.031475	0.050642	TRUE
GUIDES_sg0002	A1CF	993.86/915.56	1276/903.73	954.71	1089.9	0.19085	3064.8	4889.1	1.9332	0.97339	0.026606	0.053211	0.080727	TRUE
GUIDES_sg0006	A1CF	603.74/575.25	837.7/527.96	589.5	682.83	0.2117	405.89	2788.7	1.7674	0.96142	0.038584	0.077168	0.11291	TRUE
GUIDES_sg0005	A1CF	332.06/318.46	303.35/262.22	325.26	282.79	-0.2012	92.508	1398.5	1.1356	0.12805	0.87195	0.25611	0.32588	FALSE
GUIDES_sg0001	A1CF	548.79/578.37	407.72/738.67	563.58	573.19	0.02436	437.68	2646.7	0.18687	0.57412	0.42588	0.85176	0.8823	TRUE
GUIDES_sg0003	A1CF	1223/1127.9	1411/927.14	1175.4	1169.1	-0.0077959	4522	6231.8	0.080311	0.46799	0.53201	0.93599	0.95229	FALSE
GUIDES_sg0010	ACAT1	322.77/388.7	634.54/1415.3	355.74	1024.9	1.524	2173.7	1551.5	16.989	1	4.9591e-65	9.9181e-65	6.8982e-63	TRUE
GUIDES_sg0011	ACAT1	587.49/572.91	432.77/426.11	580.2	429.44	-0.43323	106.27	2737.7	2.8814	0.0019797	0.99802	0.0039595	0.0076969	FALSE
GUIDES_sg0007	ACAT1	598.33/597.89	812.66/188.47	598.11	500.56	-0.25638	0.095975	2836.1	1.8316	0.033505	0.96649	0.067011	0.099138	FALSE
GUIDES_sg0008	ACAT1	1037.2/1004.5	1686.5/550.2	1020.9	1118.4	0.13147	533.22	5286.5	1.3409	0.91003	0.089974	0.17995	0.23794	TRUE
GUIDES_sg0012	ACAT1	748.49/666.57	763.95/614.58	707.53	689.27	-0.037675	3354.9	3448.4	0.31101	0.3779	0.6221	0.75579	0.80345	FALSE
GUIDES_sg0009	ACAT1	297.23/309.09	464.77/142.82	303.16	303.79	0.0030115	70.365	1289.1	0.017702	0.50706	0.49294	0.98588	0.98698	TRUE
GUIDES_sg0016	ACTB	547.24/587.74	514.87/73.75	567.49	294.31	-0.94491	820.16	2668.1	5.2888	6.1576e-08	1	1.2315e-07	5.5963e-07	FALSE
GUIDES_sg0014	ACTB	329.74/322.36	609.49/358.21	326.05	483.85	0.56804	27.212	1402.5	4.2138	0.99999	1.2557e-05	2.5115e-05	7.9877e-05	TRUE
GUIDES_sg0015	ACTB	825.12/818.78	499.56/622.78	821.95	561.17	-0.5498	20.088	4106.1	4.0696	2.3544e-05	0.99998	4.7087e-05	0.00013966	FALSE
GUIDES_sg0017	ACTB	231.44/261.48	218.47/93.651	246.46	156.06	-0.65585	451.29	1014.5	2.8381	0.002269	0.99773	0.0045379	0.008715	FALSE
GUIDES_sg0018	ACTB	1080.5/1018.6	1276/852.22	1049.6	1064.1	0.019855	1919.1	5460.3	0.19702	0.57809	0.42191	0.84381	0.87745	TRUE
GUIDES_sg0013	ACTB	1168.8/1248.9	1550.2/896.71	1208.8	1223.4	0.017328	3205.2	6439	0.18218	0.57228	0.42772	0.85545	0.88548	TRUE
GUIDES_sg0019	ACTL6A	181.12/200.6	535.74/3563.4	190.86	2049.6	3.4179	189.61	755.05	67.644	1	0	0	0	TRUE
GUIDES_sg0021	ACTL6A	149.39/152.98	249.08/655.56	151.19	452.32	1.5747	6.4669	577.11	12.535	1	2.397e-36	4.7939e-36	1.2742e-34	TRUE
GUIDES_sg0023	ACTL6A	127.72/142.06	485.65/296.17	134.89	390.91	1.5281	102.84	506.05	11.381	1	2.599e-30	5.1979e-30	1.082e-28	TRUE
GUIDES_sg0020	ACTL6A	1403.3/1465.8	1793.7/2659.7	1434.6	2226.7	0.63391	1954.5	7864.8	8.9318	1	2.0959e-19	4.1919e-19	5.4279e-18	TRUE
GUIDES_sg0022	ACTL6A	184.22/195.13	219.86/409.72	189.68	314.79	0.72785	59.555	749.64	4.5697	1	2.4424e-06	4.8848e-06	1.8214e-05	TRUE
GUIDES_sg0024	ACTL6A	215.18/201.38	183.68/486.98	208.28	335.33	0.68446	95.265	835.15	4.3965	0.99999	5.5008e-06	1.1002e-05	3.8293e-05	TRUE
GUIDES_sg0028	ACTL6B	569.69/518.27	848.84/1321.6	543.98	1085.2	0.99507	1321.7	2540	10.74	1	3.3165e-27	6.633e-27	1.2426e-25	TRUE
GUIDES_sg0027	ACTL6B	696.63/641.6	726.38/1284.2	669.11	1005.3	0.58656	1514.2	3231.5	5.9137	1	1.6726e-09	3.3453e-09	1.7677e-08	TRUE
GUIDES_sg0029	ACTL6B	960.57/905.42	750.04/870.95	932.99	810.49	-0.20283	1521	4759.7	1.7756	0.037898	0.9621	0.075796	0.1111	FALSE
GUIDES_sg0026	ACTL6B	763.19/773.51	489.82/872.12	768.35	680.97	-0.17393	53.18	3796	1.4182	0.078061	0.92194	0.15612	0.21024	FALSE
GUIDES_sg0030	ACTL6B	862.27/893.71	755.6/1116.8	877.99	936.19	0.092501	494.21	4434.2	0.87407	0.80896	0.19104	0.38208	0.45406	TRUE
GUIDES_sg0025	ACTL6B	975.28/966.3	1288.6/607.56	970.79	948.06	-0.034144	40.319	4985.2	0.32191	0.37376	0.62624	0.74752	0.79539	FALSE
GUIDES_sg0031	ACTR3B	366.89/361.39	311.7/943.53	364.14	627.62	0.78374	15.148	1594.1	6.5992	1	2.0663e-11	4.1326e-11	2.7571e-10	TRUE
GUIDES_sg0033	ACTR3B	166.42/209.18	205.95/426.11	187.8	316.03	0.74776	914.47	741.09	4.7103	1	1.2366e-06	2.4731e-06	9.6522e-06	TRUE
GUIDES_sg0032	ACTR3B	909.49/908.54	837.7/539.66	909.01	688.68	-0.39995	0.4481	4617.3	3.2425	0.00059247	0.99941	0.0011849	0.0025943	FALSE
GUIDES_sg0036	ACTR3B	604.52/623.65	694.38/277.44	614.08	485.91	-0.33713	182.92	2924.4	2.3702	0.0088901	0.99111	0.01778	0.029986	FALSE
GUIDES_sg0034	ACTR3B	1784.9/1707.8	1209.2/2042.8	1746.4	1626	-0.10296	2973	9898.4	1.2098	0.11319	0.88681	0.22637	0.29034	FALSE
GUIDES_sg0035	ACTR3B	1021.7/886.68	674.89/1190.5	954.2	932.71	-0.032825	9117.4	4886.1	0.30741	0.37927	0.62073	0.75853	0.80614	FALSE
GUIDES_sg0041	ACTR5	540.27/544.81	976.86/1108.6	542.54	1042.7	0.94128	10.297	2532.2	9.9398	1	1.3972e-23	2.7945e-23	4.8373e-22	TRUE
GUIDES_sg0040	ACTR5	787.19/860.93	1024.2/1360.3	824.06	1192.2	0.5323	2718.6	4118.4	5.7369	1	4.8213e-09	9.6426e-09	4.8737e-08	TRUE
GUIDES_sg0042	ACTR5	529.44/545.59	832.14/698.87	537.51	765.5	0.50931	130.49	2505	4.5552	1	2.6162e-06	5.2325e-06	1.9251e-05	TRUE
GUIDES_sg0038	ACTR5	623.87/572.91	320.05/797.2	598.39	558.63	-0.099028	1298.4	2837.7	0.74643	0.2277	0.7723	0.45541	0.53028	FALSE
GUIDES_sg0037	ACTR5	1205.9/1153.6	866.93/1456.3	1179.8	1161.6	-0.022392	1368.3	6258.8	0.22987	0.4091	0.5909	0.81819	0.85492	FALSE
GUIDES_sg0039	ACTR5	353.73/351.24	295.01/415.58	352.49	355.29	0.011401	3.1065	1535.1	0.071578	0.52853	0.47147	0.94294	0.95678	TRUE
GUIDES_sg0043	ACTR6	728.36/749.31	1604.4/1881.2	738.84	1742.8	1.237	219.41	3626.7	16.671	1	1.0579e-62	2.1158e-62	1.2166e-60	TRUE
GUIDES_sg0045	ACTR6	931.93/853.12	1232.9/2214.8	892.53	1723.9	0.9489	3105.6	4519.9	12.366	1	2.0049e-35	4.0097e-35	1.0373e-33	TRUE
GUIDES_sg0046	ACTR6	397.08/464.42	354.84/1150.7	430.75	752.79	0.80397	2267.3	1937	7.3173	1	1.2654e-13	2.5308e-13	2.1012e-12	TRUE
GUIDES_sg0044	ACTR6	212.86/188.89	421.63/170.91	200.87	296.27	0.55834	287.27	800.96	3.3709	0.99963	0.00037464	0.00074929	0.0017008	TRUE
GUIDES_sg0048	ACTR6	342.9/286.46	315.88/67.897	314.68	191.89	-0.71068	1592.8	1346	3.3469	0.00040867	0.99959	0.00081735	0.0018413	FALSE
GUIDES_sg0047	ACTR6	702.05/633.79	898.93/725.79	667.92	812.36	0.28207	2329.3	3224.8	2.5436	0.99451	0.005486	0.010972	0.019495	TRUE
GUIDES_sg0053	ACTR8	492.28/477.69	1547.4/1278.3	484.98	1412.9	1.5407	106.55	2222.9	19.68	1	1.5919e-86	3.1839e-86	2.8016e-84	TRUE
GUIDES_sg0054	ACTR8	423.39/417.58	679.07/581.81	420.49	630.44	0.58314	16.879	1883.5	4.8375	1	6.574e-07	1.3148e-06	5.2915e-06	TRUE
GUIDES_sg0050	ACTR8	376.18/420.71	173.94/365.24	398.44	269.59	-0.56188	991.37	1769.5	3.0632	0.001095	0.99891	0.0021899	0.0044547	FALSE
GUIDES_sg0049	ACTR8	510.86/472.22	510.69/725.79	491.54	618.24	0.33026	746.46	2257.8	2.6665	0.99617	0.0038325	0.007665	0.014199	TRUE
GUIDES_sg0052	ACTR8	839.05/850	500.95/1094.5	844.52	797.75	-0.082107	59.954	4237.8	0.71855	0.23621	0.76379	0.47242	0.54847	FALSE
GUIDES_sg0051	ACTR8	708.24/618.18	623.41/750.38	663.21	686.89	0.050543	4055.1	3198.3	0.41875	0.6623	0.3377	0.6754	0.73206	TRUE
GUIDES_sg0055	ADNP	448.94/456.61	546.87/1349.7	452.77	948.31	1.0649	29.441	2052.4	10.938	1	3.7896e-28	7.5792e-28	1.4972e-26	TRUE
GUIDES_sg0060	ADNP	1039.5/1089.6	662.37/448.35	1064.6	555.36	-0.93753	1255	5551.4	6.8343	4.1196e-12	1	8.2391e-12	5.8638e-11	FALSE
GUIDES_sg0057	ADNP	932.71/886.68	1028.3/324.27	909.7	676.3	-0.42716	1059	4621.4	3.4332	0.00029826	0.9997	0.00059651	0.0014228	FALSE
GUIDES_sg0058	ADNP	705.14/742.29	756.99/1077	723.71	916.99	0.34107	689.84	3540.4	3.2482	0.99942	0.00058061	0.0011612	0.0025453	TRUE
GUIDES_sg0056	ADNP	328.96/297.38	343.71/405.04	313.17	374.37	0.25677	498.66	1338.5	1.6728	0.95282	0.047183	0.094366	0.13498	TRUE
GUIDES_sg0059	ADNP	690.44/781.31	882.23/716.43	735.87	799.33	0.11918	4129.3	3609.8	1.0562	0.85456	0.14544	0.29089	0.36093	TRUE
GUIDES_sg0066	AEBP2	524.02/513.59	1174.5/2257	518.8	1715.7	1.7236	54.378	2403.9	24.412	1	6.3958e-132	1.2792e-131	1.8343e-129	TRUE
GUIDES_sg0061	AEBP2	165.64/163.91	246.3/413.23	164.78	329.77	0.99657	1.4979	637.31	6.5356	1	3.1685e-11	6.337e-11	4.1916e-10	TRUE
GUIDES_sg0063	AEBP2	567.36/597.89	601.14/1157.8	582.63	879.45	0.5932	465.83	2751	5.6592	1	7.6034e-09	1.5207e-08	7.3872e-08	TRUE
GUIDES_sg0064	AEBP2	297.23/317.68	417.46/365.24	307.45	391.35	0.34709	209.08	1310.3	2.3177	0.98977	0.010232	0.020463	0.034086	TRUE
GUIDES_sg0062	AEBP2	272.46/255.23	180.9/223.59	263.85	202.25	-0.38193	148.35	1097.7	1.8593	0.031493	0.96851	0.062985	0.094165	FALSE
GUIDES_sg0065	AEBP2	632.38/604.13	449.47/756.23	618.26	602.85	-0.036355	399.07	2947.6	0.28384	0.38827	0.61173	0.77654	0.82145	FALSE
GUIDES_sg0069	AICDA	1110/1088.1	715.25/1057.1	1099	886.17	-0.31024	239.77	5761.5	2.8041	0.0025228	0.99748	0.0050456	0.0096074	FALSE
GUIDES_sg0070	AICDA	453.58/485.49	317.27/378.11	469.54	347.69	-0.43235	509.09	2140.9	2.6334	0.0042273	0.99577	0.0084547	0.015545	FALSE
GUIDES_sg0072	AICDA	503.12/553.4	388.24/413.23	528.26	400.74	-0.39773	1263.9	2454.9	2.5738	0.0050299	0.99497	0.01006	0.017924	FALSE
GUIDES_sg0067	AICDA	462.87/499.54	399.37/604.05	481.21	501.71	0.060075	672.35	2202.8	0.43686	0.66889	0.33111	0.66222	0.72168	TRUE
GUIDES_sg0071	AICDA	514.73/463.64	587.23/421.43	489.18	504.33	0.043898	1305.3	2245.2	0.31961	0.62537	0.37463	0.74926	0.79717	TRUE
GUIDES_sg0068	AICDA	787.96/761.8	830.75/683.65	774.88	757.2	-0.033261	342.27	3833.6	0.2856	0.38759	0.61241	0.77518	0.82016	FALSE
GUIDES_sg0073	AIRE	688.89/663.45	962.94/1394.2	676.17	1178.6	0.80069	323.47	3271.2	8.7843	1	7.8647e-19	1.5729e-18	1.9436e-17	TRUE
GUIDES_sg0074	AIRE	456.68/431.63	862.75/745.69	444.16	804.22	0.85508	313.6	2007.1	8.037	1	4.6023e-16	9.2046e-16	9.1456e-15	TRUE
GUIDES_sg0078	AIRE	625.42/671.26	1182.8/578.29	648.34	880.55	0.44107	1050.7	3115	4.1606	0.99998	1.5874e-05	3.1748e-05	9.9635e-05	TRUE
GUIDES_sg0076	AIRE	275.55/196.69	137.76/587.66	236.12	362.71	0.61714	3109.5	965.45	4.074	0.99998	2.3109e-05	4.6217e-05	0.00013719	TRUE
GUIDES_sg0075	AIRE	619.22/628.33	519.04/304.36	623.78	411.7	-0.59823	41.44	2978.2	3.8861	5.0944e-05	0.99995	0.00010189	0.00028197	FALSE
GUIDES_sg0077	AIRE	770.16/748.53	499.56/1216.3	759.35	857.92	0.17588	233.93	3744.2	1.611	0.94641	0.053585	0.10717	0.15165	TRUE
GUIDES_sg0084	AKAP1	798.03/831.27	414.68/512.74	814.65	463.71	-0.81162	552.48	4063.7	5.5052	1.8439e-08	1	3.6877e-08	1.7202e-07	FALSE
GUIDES_sg0081	AKAP1	527.89/571.35	583.05/243.49	549.62	413.27	-0.41048	944.41	2570.6	2.6892	0.0035811	0.99642	0.0071622	0.013302	FALSE
GUIDES_sg0082	AKAP1	202.8/192.79	246.3/259.88	197.79	253.09	0.35407	50.046	786.8	1.9714	0.97566	0.02434	0.048679	0.074354	TRUE
GUIDES_sg0080	AKAP1	414.11/391.05	442.51/496.35	402.58	469.43	0.22113	265.88	1790.8	1.5798	0.94292	0.05708	0.11416	0.16043	TRUE
GUIDES_sg0083	AKAP1	378.5/378.56	442.51/429.62	378.53	436.07	0.20364	0.0016285	1667.3	1.4091	0.92059	0.07941	0.15882	0.21311	TRUE
GUIDES_sg0079	AKAP1	462.87/398.85	502.34/427.28	430.86	464.81	0.10918	2049.2	1937.6	0.77131	0.77974	0.22026	0.44052	0.51569	TRUE
GUIDES_sg0090	ALKBH1	415.65/409.78	667.94/652.04	412.72	659.99	0.67598	17.258	1843.2	5.7596	1	4.2169e-09	8.4337e-09	4.2795e-08	TRUE
GUIDES_sg0086	ALKBH1	502.35/519.83	491.21/196.67	511.09	343.94	-0.57006	152.92	2362.5	3.439	0.00029198	0.99971	0.00058396	0.0013996	FALSE
GUIDES_sg0087	ALKBH1	311.93/306.75	672.11/168.57	309.34	420.34	0.44113	13.443	1319.6	3.0556	0.99888	0.001123	0.0022459	0.004563	TRUE
GUIDES_sg0085	ALKBH1	654.83/587.74	442.51/554.88	621.29	498.69	-0.31653	2250.5	2964.4	2.2516	0.012174	0.98783	0.024347	0.040016	FALSE
GUIDES_sg0088	ALKBH1	1236.9/1291	1540.4/1286.5	1264	1413.5	0.16119	1463.4	6783.2	1.8155	0.96528	0.034722	0.069444	0.10256	TRUE
GUIDES_sg0089	ALKBH1	959.02/974.1	1000.5/690.67	966.56	845.59	-0.19269	113.7	4959.9	1.7177	0.042928	0.95707	0.085856	0.12403	FALSE
GUIDES_sg0095	ANKRD32	722.94/700.14	1469.5/693.02	711.54	1081.2	0.60297	260.09	3471.2	6.2749	1	1.7494e-10	3.4988e-10	2.14e-09	TRUE
GUIDES_sg0093	ANKRD32	478.35/448.81	635.93/770.28	463.58	703.1	0.59987	436.45	2109.4	5.2153	1	9.1779e-08	1.8356e-07	8.2701e-07	TRUE
GUIDES_sg0094	ANKRD32	809.64/650.18	855.79/386.31	729.91	621.05	-0.23266	12713	3575.7	1.8205	0.034345	0.96565	0.06869	0.10151	FALSE
GUIDES_sg0096	ANKRD32	365.34/305.97	439.72/292.66	335.66	366.19	0.12526	1762.6	1450.5	0.80179	0.78866	0.21134	0.42268	0.4962	TRUE
GUIDES_sg0092	ANKRD32	824.34/831.27	734.73/970.46	827.8	852.59	0.042516	23.971	4140.2	0.38524	0.64997	0.35003	0.70006	0.75406	TRUE
GUIDES_sg0091	ANKRD32	491.51/508.13	624.8/360.56	499.82	492.68	-0.020719	138.06	2302	0.14883	0.44084	0.55916	0.88169	0.90494	FALSE
GUIDES_sg0100	ANP32A	482.22/416.02	929.54/324.27	449.12	626.9	0.48023	2191.1	2033.2	3.9428	0.99996	4.0276e-05	8.0551e-05	0.00022802	TRUE
GUIDES_sg0098	ANP32A	597.55/619.74	847.44/730.48	608.65	788.96	0.37381	246.22	2894.3	3.3516	0.9996	0.00040174	0.00080348	0.0018192	TRUE
GUIDES_sg0097	ANP32A	274.78/245.09	400.76/338.31	259.93	369.54	0.50593	440.86	1078.9	3.3369	0.99958	0.00042366	0.00084732	0.0019047	TRUE
GUIDES_sg0099	ANP32A	1144.8/1158.3	1155/778.47	1151.6	966.72	-0.25216	91.372	6084.3	2.3695	0.0089053	0.99109	0.017811	0.030033	FALSE
GUIDES_sg0101	ANP32A	357.6/366.07	439.72/191.98	361.84	315.85	-0.1955	35.848	1582.4	1.1559	0.12386	0.87614	0.24771	0.316	FALSE
GUIDES_sg0102	ANP32A	471.38/432.41	347.88/513.91	451.9	430.9	-0.068508	759.33	2047.8	0.46414	0.32127	0.67873	0.64254	0.70182	FALSE
GUIDES_sg0105	ANP32B	225.24/222.45	453.64/986.84	223.85	720.24	1.6815	3.8956	907.68	16.476	1	2.7126e-61	5.4252e-61	3.0442e-59	TRUE
GUIDES_sg0106	ANP32B	554.98/585.4	564.96/236.47	570.19	400.72	-0.5078	462.66	2682.8	3.272	0.00053403	0.99947	0.0010681	0.0023491	FALSE
GUIDES_sg0104	ANP32B	236.85/230.26	59.836/280.95	233.56	170.39	-0.45261	21.756	953.32	2.0456	0.020396	0.9796	0.040792	0.063277	FALSE
GUIDES_sg0108	ANP32B	201.25/183.43	253.26/46.825	192.34	150.04	-0.35616	158.83	761.79	1.5324	0.062716	0.93728	0.12543	0.17324	FALSE
GUIDES_sg0103	ANP32B	326.64/239.62	185.07/295	283.13	240.04	-0.23731	3786	1191	1.2487	0.10588	0.89412	0.21177	0.27461	FALSE
GUIDES_sg0107	ANP32B	557.3/455.05	644.28/298.51	506.18	471.4	-0.10249	5227.7	2336.1	0.71959	0.23589	0.76411	0.47178	0.5478	FALSE
GUIDES_sg0111	ANP32E	433.46/384.8	121.06/217.74	409.13	169.4	-1.2671	1183.6	1824.6	5.6122	9.9893e-09	1	1.9979e-08	9.5929e-08	FALSE
GUIDES_sg0109	ANP32E	236.85/232.6	151.68/420.26	234.73	285.97	0.28378	9.0517	958.85	1.6548	0.95102	0.048982	0.097964	0.13985	TRUE
GUIDES_sg0113	ANP32E	633.16/505.78	403.54/889.68	569.47	646.61	0.18298	8111.8	2678.9	1.4904	0.93195	0.068053	0.13611	0.18599	TRUE
GUIDES_sg0114	ANP32E	620.77/647.06	519.04/874.46	633.92	696.75	0.13615	345.54	3034.6	1.1407	0.873	0.127	0.25401	0.32339	TRUE
GUIDES_sg0110	ANP32E	255.43/265.38	436.94/132.28	260.41	284.61	0.12777	49.509	1081.1	0.73618	0.76919	0.23081	0.46162	0.53693	TRUE
GUIDES_sg0112	ANP32E	630.06/645.5	603.93/669.6	637.78	636.76	-0.0022971	119.18	3056.1	0.018383	0.49267	0.50733	0.98533	0.98661	FALSE
GUIDES_sg0116	APBB1	511.63/465.2	1042.3/316.07	488.42	679.16	0.47482	1078.2	2241.2	4.0293	0.99997	2.7975e-05	5.595e-05	0.00016361	TRUE
GUIDES_sg0117	APBB1	298.78/247.43	194.81/128.77	273.1	161.79	-0.75168	1318.3	1142.4	3.2933	0.00049508	0.9995	0.00099015	0.002204	FALSE
GUIDES_sg0118	APBB1	761.65/775.85	699.94/502.2	768.75	601.07	-0.35445	100.86	3798.2	2.7207	0.0032573	0.99674	0.0065146	0.012159	FALSE
GUIDES_sg0115	APBB1	774.8/725.11	679.07/522.1	749.96	600.59	-0.31996	1234.6	3690.4	2.4589	0.0069682	0.99303	0.013936	0.024131	FALSE
GUIDES_sg0119	APBB1	388.56/375.44	175.33/675.46	382	425.39	0.15485	86.165	1685.1	1.0571	0.85478	0.14522	0.29045	0.36046	TRUE
GUIDES_sg0120	APBB1	534.86/572.91	602.53/525.61	553.88	564.07	0.026258	724.11	2593.8	0.20011	0.5793	0.4207	0.84139	0.87515	TRUE
GUIDES_sg0124	APEX1	746.17/663.45	641.5/287.98	704.81	464.74	-0.59976	3420.7	3433	4.0974	2.0893e-05	0.99998	4.1786e-05	0.00012537	FALSE
GUIDES_sg0125	APEX1	1122.3/1177	925.37/837	1149.7	881.19	-0.38335	1495.9	6072.8	3.4456	0.00028495	0.99972	0.00056989	0.0013682	FALSE
GUIDES_sg0121	APEX1	863.82/843.76	1113.2/978.65	853.79	1045.9	0.29254	201.26	4292	2.933	0.99832	0.0016785	0.003357	0.0066641	TRUE
GUIDES_sg0123	APEX1	788.74/696.23	894.76/744.52	742.49	819.64	0.14244	4278.4	3647.6	1.2775	0.89928	0.10072	0.20143	0.26252	TRUE
GUIDES_sg0122	APEX1	434.23/486.27	281.09/538.49	460.25	409.79	-0.16715	1354.1	2091.8	1.1033	0.13495	0.86505	0.2699	0.33821	FALSE
GUIDES_sg0126	APEX1	529.44/493.3	303.35/731.65	511.37	517.5	0.017169	653.07	2363.9	0.12616	0.5502	0.4498	0.89961	0.91899	TRUE
GUIDES_sg0128	APOBEC1	350.64/321.58	264.39/722.28	336.11	493.34	0.55228	422.14	1452.7	4.1251	0.99998	1.8525e-05	3.705e-05	0.00011325	TRUE
GUIDES_sg0129	APOBEC1	489.96/491.74	851.62/479.96	490.85	665.79	0.43902	1.5732	2254.1	3.6847	0.99989	0.00011449	0.00022897	0.0005951	TRUE
GUIDES_sg0131	APOBEC1	222.15/216.99	524.61/108.87	219.57	316.74	0.52662	13.307	887.66	3.2615	0.99945	0.00055416	0.0011083	0.0024344	TRUE
GUIDES_sg0132	APOBEC1	458.23/423.05	396.59/278.61	440.64	337.6	-0.38328	618.74	1988.7	2.3106	0.010429	0.98957	0.020858	0.034708	FALSE
GUIDES_sg0127	APOBEC1	343.67/308.31	475.9/211.88	325.99	343.89	0.07691	625.14	1402.2	0.47815	0.68373	0.31627	0.63254	0.693	TRUE
GUIDES_sg0130	APOBEC1	491.51/579.94	345.1/691.84	535.72	518.47	-0.047128	3909.6	2495.3	0.34532	0.36493	0.63507	0.72985	0.78097	FALSE
GUIDES_sg0134	APOBEC2	388.56/364.51	873.88/818.27	376.54	846.08	1.1659	289.32	1657.1	11.534	1	4.4261e-31	8.8522e-31	1.8626e-29	TRUE
GUIDES_sg0138	APOBEC2	925.74/1031.9	499.56/489.33	978.8	494.44	-0.98377	5631	5033.3	6.8272	4.3293e-12	1	8.6586e-12	6.1586e-11	FALSE
GUIDES_sg0135	APOBEC2	444.29/372.31	744.47/357.04	408.3	550.76	0.43086	2590.5	1820.4	3.3388	0.99958	0.00042068	0.00084135	0.0018924	TRUE
GUIDES_sg0137	APOBEC2	760.87/703.26	727.77/403.87	732.07	565.82	-0.37105	1659.6	3588	2.7754	0.0027569	0.99724	0.0055139	0.010422	FALSE
GUIDES_sg0133	APOBEC2	341.35/343.43	187.86/313.73	342.39	250.79	-0.44761	2.1769	1484.2	2.3775	0.0087141	0.99129	0.017428	0.029423	FALSE
GUIDES_sg0136	APOBEC2	475.25/460.51	528.78/588.83	467.88	558.81	0.25569	108.65	2132.1	1.9691	0.97553	0.024473	0.048946	0.074734	TRUE
GUIDES_sg0141	APOBEC3A	236.08/218.55	684.63/300.85	227.31	492.74	1.1127	153.66	923.94	8.7323	1	1.2481e-18	2.4963e-18	3.0424e-17	TRUE
GUIDES_sg0142	APOBEC3A	473.71/457.39	551.05/911.92	465.55	731.49	0.65077	133.09	2119.8	5.7761	1	3.8233e-09	7.6467e-09	3.9439e-08	TRUE
GUIDES_sg0143	APOBEC3A	97.528/82.736	70.968/0	90.132	35.484	-1.3207	109.39	318.34	3.0629	0.001096	0.9989	0.002192	0.004458	FALSE
GUIDES_sg0139	APOBEC3A	1073.6/1142.7	1306.6/1302.9	1108.1	1304.8	0.23547	2388.7	5817.4	2.5782	0.99503	0.0049661	0.0099322	0.017773	TRUE
GUIDES_sg0144	APOBEC3A	829.76/907.76	702.72/936.51	868.76	819.62	-0.08391	3041.8	4379.9	0.74257	0.22887	0.77113	0.45774	0.53273	FALSE
GUIDES_sg0140	APOBEC3A	610.71/587.74	630.36/551.37	599.23	590.87	-0.020232	263.8	2842.3	0.15678	0.43771	0.56229	0.87542	0.90006	FALSE
GUIDES_sg0150	APOBEC3B	568.91/622.08	975.46/714.09	595.5	844.78	0.50376	1413.6	2821.8	4.6927	1	1.3481e-06	2.6962e-06	1.0498e-05	TRUE
GUIDES_sg0145	APOBEC3B	747.71/781.31	493.99/1547.6	764.51	1020.8	0.41659	564.45	3773.9	4.1717	0.99998	1.5119e-05	3.0238e-05	9.5052e-05	TRUE
GUIDES_sg0146	APOBEC3B	644.77/634.57	513.48/367.58	639.67	440.53	-0.53708	51.969	3066.7	3.5961	0.00016151	0.99984	0.00032302	0.00082081	FALSE
GUIDES_sg0148	APOBEC3B	1120.8/1116.2	1743.6/889.68	1118.5	1316.6	0.23513	10.744	5880.8	2.584	0.99512	0.0048831	0.0097662	0.017503	TRUE
GUIDES_sg0147	APOBEC3B	702.05/724.33	634.54/664.92	713.19	649.73	-0.13425	248.38	3480.6	1.0757	0.14104	0.85896	0.28208	0.35082	FALSE
GUIDES_sg0149	APOBEC3B	535.63/605.69	409.11/634.48	570.66	521.8	-0.12891	2454.5	2685.4	0.94294	0.17286	0.82714	0.34571	0.42366	FALSE
GUIDES_sg0155	APOBEC3C	924.19/981.13	1111.8/1899.9	952.66	1505.9	0.66002	1620.9	4876.8	7.922	1	1.1688e-15	2.3376e-15	2.2495e-14	TRUE
GUIDES_sg0151	APOBEC3C	455.9/458.17	880.84/698.87	457.04	789.85	0.78794	2.5725	2074.9	7.3065	1	1.3707e-13	2.7414e-13	2.2728e-12	TRUE
GUIDES_sg0153	APOBEC3C	271.68/331.73	304.75/484.64	301.71	394.69	0.38647	1802.5	1282	2.5971	0.9953	0.0047002	0.0094004	0.017076	TRUE
GUIDES_sg0154	APOBEC3C	225.24/250.55	126.63/229.44	237.9	178.04	-0.41613	320.24	973.84	1.9182	0.027543	0.97246	0.055086	0.083062	FALSE
GUIDES_sg0152	APOBEC3C	298.78/306.75	70.968/582.98	302.76	326.97	0.11063	31.787	1287.2	0.6748	0.7501	0.2499	0.49981	0.5781	TRUE
GUIDES_sg0156	APOBEC3C	635.48/646.28	485.65/853.39	640.88	669.52	0.062975	58.335	3073.4	0.51659	0.69728	0.30272	0.60544	0.6739	TRUE
GUIDES_sg0160	APOBEC3D	1264.8/1126.3	832.14/1038.4	1195.5	935.24	-0.35391	9585.3	6356.5	3.2648	0.00054777	0.99945	0.0010955	0.0024077	FALSE
GUIDES_sg0157	APOBEC3D	698.95/806.29	687.42/464.74	752.62	576.08	-0.38507	5760.9	3705.6	2.9001	0.0018652	0.99813	0.0037304	0.0072993	FALSE
GUIDES_sg0159	APOBEC3D	614.58/551.06	384.06/689.5	582.82	536.78	-0.11849	2017.7	2752	0.87752	0.1901	0.8099	0.3802	0.45214	FALSE
GUIDES_sg0158	APOBEC3D	757.78/655.65	506.52/805.4	706.71	655.96	-0.10736	5215.2	3443.8	0.86488	0.19355	0.80645	0.38711	0.4596	FALSE
GUIDES_sg0161	APOBEC3D	842.15/748.53	1238.5/446.01	795.34	842.24	0.08256	4381.9	3951.7	0.74608	0.77219	0.22781	0.45562	0.53045	TRUE
GUIDES_sg0162	APOBEC3D	945.87/1068.5	1153.6/757.4	1007.2	955.49	-0.075969	7525.6	5204	0.71689	0.23672	0.76328	0.47344	0.54946	FALSE
GUIDES_sg0164	APOBEC3F	544.14/623.65	914.24/1072.3	583.89	993.27	0.76546	3160.2	2757.9	7.7952	1	3.2143e-15	6.4286e-15	5.9449e-14	TRUE
GUIDES_sg0167	APOBEC3F	769.39/810.97	453.64/403.87	790.18	428.75	-0.88049	864.71	3921.8	5.7713	3.9333e-09	1	7.8667e-09	4.0058e-08	FALSE
GUIDES_sg0163	APOBEC3F	1174.2/1142.7	1191.2/654.38	1158.5	922.77	-0.32784	496.3	6126.9	3.011	0.001302	0.9987	0.002604	0.0052629	FALSE
GUIDES_sg0168	APOBEC3F	857.63/786	734.73/598.19	821.81	666.46	-0.30188	2565.4	4105.3	2.4246	0.0076634	0.99234	0.015327	0.026203	FALSE
GUIDES_sg0166	APOBEC3F	1229.2/1223.1	1242.6/1545.2	1226.1	1393.9	0.18492	18.404	6546.8	2.074	0.98096	0.01904	0.03808	0.05986	TRUE
GUIDES_sg0165	APOBEC3F	835.95/785.22	851.62/827.64	810.58	839.63	0.050728	1287.2	4040.1	0.45695	0.67615	0.32385	0.64771	0.70686	TRUE
GUIDES_sg0169	APOBEC3G	871.56/783.65	996.34/1671.7	827.61	1334	0.68808	3863.6	4139.1	7.8711	1	1.7571e-15	3.5142e-15	3.3622e-14	TRUE
GUIDES_sg0174	APOBEC3G	222.15/264.6	325.62/273.93	243.37	299.77	0.29959	901.15	999.8	1.7837	0.96276	0.037236	0.074472	0.10922	TRUE
GUIDES_sg0173	APOBEC3G	533.31/563.54	747.25/505.71	548.43	626.48	0.19165	457.14	2564.2	1.5415	0.9384	0.061597	0.12319	0.17075	TRUE
GUIDES_sg0170	APOBEC3G	435.78/437.88	193.42/558.39	436.83	375.91	-0.21616	2.2034	1968.7	1.373	0.084875	0.91512	0.16975	0.22639	FALSE
GUIDES_sg0172	APOBEC3G	702.05/711.06	527.39/956.41	706.56	741.9	0.070325	40.67	3442.9	0.60237	0.72653	0.27347	0.54693	0.62177	TRUE
GUIDES_sg0171	APOBEC3G	565.82/625.99	409.11/729.31	595.9	569.21	-0.066005	1810.2	2824	0.50231	0.30772	0.69228	0.61545	0.68262	FALSE
GUIDES_sg0179	APOBEC3H	749.26/730.58	691.59/2239.4	739.92	1465.5	0.985	174.54	3632.9	12.038	1	1.1181e-33	2.2362e-33	5.5737e-32	TRUE
GUIDES_sg0177	APOBEC3H	555.75/619.74	1167.5/982.16	587.75	1074.8	0.86973	2047.3	2779.1	9.2395	1	1.2382e-20	2.4765e-20	3.5078e-19	TRUE
GUIDES_sg0180	APOBEC3H	787.19/673.6	520.43/545.52	730.39	532.97	-0.45388	6451.3	3578.5	3.3002	0.00048308	0.99952	0.00096617	0.0021527	FALSE
GUIDES_sg0176	APOBEC3H	713.66/793.02	537.13/751.55	753.34	644.34	-0.22515	3149.3	3709.7	1.7896	0.036761	0.96324	0.073522	0.1079	FALSE
GUIDES_sg0175	APOBEC3H	898.65/1069.3	1088.2/909.58	983.99	998.88	0.021649	14566	5064.4	0.20926	0.58288	0.41712	0.83425	0.87076	TRUE
GUIDES_sg0178	APOBEC3H	784.87/734.48	545.48/989.19	759.67	767.33	0.014455	1269.4	3746.1	0.12515	0.5498	0.4502	0.90041	0.91965	TRUE
GUIDES_sg0183	ARID1A	203.57/198.26	656.8/1422.3	200.91	1039.6	2.3656	14.124	801.14	29.63	1	3.1028e-193	6.2055e-193	1.2427e-190	TRUE
GUIDES_sg0184	ARID1A	92.11/78.053	45.921/517.42	85.081	281.67	1.7153	98.792	297.96	11.389	1	2.3742e-30	4.7483e-30	9.9016e-29	TRUE
GUIDES_sg0186	ARID1A	379.27/357.48	414.68/954.07	368.38	684.37	0.89178	237.43	1615.6	7.8616	1	1.8965e-15	3.793e-15	3.626e-14	TRUE
GUIDES_sg0181	ARID1A	243.05/293.48	413.29/483.47	268.26	448.38	0.73892	1271.8	1119	5.3845	1	3.6331e-08	7.2662e-08	3.3478e-07	TRUE
GUIDES_sg0182	ARID1A	283.3/311.43	517.65/375.77	297.36	446.71	0.5855	395.85	1260.6	4.2064	0.99999	1.2975e-05	2.5949e-05	8.2195e-05	TRUE
GUIDES_sg0185	ARID1A	322/290.36	335.36/344.17	306.18	339.76	0.1497	500.51	1304	0.93008	0.82383	0.17617	0.35233	0.42865	TRUE
GUIDES_sg0189	ARID1B	828.99/768.82	1480.6/2103.6	798.91	1792.1	1.1646	1809.8	3972.3	15.759	1	3.0007e-56	6.0015e-56	3.1976e-54	TRUE
GUIDES_sg0187	ARID1B	437.33/436.32	391.02/125.26	436.82	258.14	-0.75662	0.50993	1968.7	4.0271	2.8235e-05	0.99997	5.6469e-05	0.00016389	FALSE
GUIDES_sg0191	ARID1B	632.38/636.91	456.42/442.5	634.65	449.46	-0.49683	10.266	3038.7	3.3595	0.00039047	0.99961	0.00078095	0.0017689	FALSE
GUIDES_sg0188	ARID1B	1156.4/1116.2	1569.6/1103.9	1136.3	1336.8	0.23425	809.67	5990.2	2.5905	0.99521	0.0047915	0.009583	0.017273	TRUE
GUIDES_sg0192	ARID1B	536.4/522.18	473.12/598.19	529.29	535.66	0.017222	101.21	2460.5	0.12838	0.55108	0.44892	0.89785	0.91727	TRUE
GUIDES_sg0190	ARID1B	695.08/645.5	766.73/585.32	670.29	676.03	0.012276	1229.1	3238.1	0.10081	0.54015	0.45985	0.9197	0.93734	TRUE
GUIDES_sg0198	ARID2	1184.3/1147.4	1612.8/1905.8	1165.8	1759.3	0.59323	680.24	6172.4	7.5538	1	2.1132e-14	4.2263e-14	3.7387e-13	TRUE
GUIDES_sg0195	ARID2	625.42/619.74	1070.1/475.28	622.58	772.68	0.31117	16.099	2971.6	2.7536	0.99705	0.0029472	0.0058945	0.011104	TRUE
GUIDES_sg0196	ARID2	253.11/232.6	155.85/213.06	242.85	184.45	-0.39496	210.32	997.33	1.8492	0.032212	0.96779	0.064425	0.096218	FALSE
GUIDES_sg0197	ARID2	133.13/114.74	133.59/162.72	123.94	148.15	0.2556	169.19	459.06	1.1303	0.87082	0.12918	0.25836	0.32689	TRUE
GUIDES_sg0194	ARID2	837.5/825.8	1230.1/398.02	831.65	814.07	-0.030797	68.424	4162.7	0.27258	0.39259	0.60741	0.78518	0.8284	FALSE
GUIDES_sg0193	ARID2	284.84/248.21	249.08/280.95	266.53	265.02	-0.0081545	671.03	1110.6	0.045246	0.48196	0.51804	0.96391	0.97113	FALSE
GUIDES_sg0199	ARID4A	626.19/642.38	1373.4/957.58	634.28	1165.5	0.87673	131.01	3036.6	9.6401	1	2.7055e-22	5.4109e-22	8.7047e-21	TRUE
GUIDES_sg0204	ARID4A	703.59/598.67	605.32/1311.1	651.13	958.21	0.55669	5504.7	3130.7	5.4883	1	2.0292e-08	4.0584e-08	1.8893e-07	TRUE
GUIDES_sg0200	ARID4A	405.59/353.58	360.41/186.13	379.59	273.27	-0.47263	1352.6	1672.7	2.5995	0.0046678	0.99533	0.0093355	0.016961	FALSE
GUIDES_sg0201	ARID4A	558.08/464.42	588.62/591.17	511.25	589.89	0.20606	4386.1	2363.3	1.6178	0.94715	0.052851	0.1057	0.14969	TRUE
GUIDES_sg0203	ARID4A	481.45/406.66	313.1/470.59	444.05	391.84	-0.18001	2796.8	2006.6	1.1655	0.12191	0.87809	0.24383	0.31122	FALSE
GUIDES_sg0202	ARID4A	602.2/589.3	352.06/925.97	595.75	639.01	0.10098	83.129	2823.1	0.81429	0.79226	0.20774	0.41548	0.48834	TRUE
GUIDES_sg0206	ARID4B	209.76/227.13	464.77/723.45	218.45	594.11	1.4393	150.9	882.43	12.646	1	5.8753e-37	1.1751e-36	3.174e-35	TRUE
GUIDES_sg0207	ARID4B	525.57/484.71	649.85/1194	505.14	921.95	0.86671	834.62	2330.5	8.6339	1	2.9641e-18	5.9281e-18	6.948e-17	TRUE
GUIDES_sg0210	ARID4B	185.77/190.45	669.33/22.242	188.11	345.78	0.87483	10.963	742.5	5.7865	1	3.5926e-09	7.1853e-09	3.7109e-08	TRUE
GUIDES_sg0208	ARID4B	537.95/483.93	1168.9/402.7	510.94	785.79	0.62001	1459.2	2361.7	5.6558	1	7.7577e-09	1.5515e-08	7.5277e-08	TRUE
GUIDES_sg0205	ARID4B	253.11/263.04	395.2/354.7	258.07	374.95	0.53717	49.315	1070	3.573	0.99982	0.00017642	0.00035285	0.00088862	TRUE
GUIDES_sg0209	ARID4B	467.51/392.61	467.56/222.42	430.06	344.99	-0.31717	2805.5	1933.4	1.9348	0.026508	0.97349	0.053017	0.080453	FALSE
GUIDES_sg0213	ARNTL	412.56/387.92	936.5/529.13	400.24	732.81	0.87094	303.41	1778.7	7.8855	1	1.5659e-15	3.1319e-15	3.0014e-14	TRUE
GUIDES_sg0215	ARNTL	581.3/591.64	665.15/1322.8	586.47	993.98	0.76016	53.523	2772.1	7.74	1	4.9714e-15	9.9427e-15	9.1293e-14	TRUE
GUIDES_sg0212	ARNTL	406.37/490.95	318.66/941.19	448.66	629.93	0.48863	3577.6	2030.8	4.0224	0.99997	2.8805e-05	5.7611e-05	0.00016695	TRUE
GUIDES_sg0216	ARNTL	924.97/882.78	979.64/394.5	903.87	687.07	-0.39516	889.78	4586.9	3.2011	0.00068445	0.99932	0.0013689	0.0029094	FALSE
GUIDES_sg0214	ARNTL	749.26/759.46	812.66/865.1	754.36	838.88	0.15301	51.98	3715.6	1.3865	0.91721	0.082791	0.16558	0.2216	TRUE
GUIDES_sg0211	ARNTL	1119.2/1138	815.44/1306.4	1128.6	1060.9	-0.08916	176.11	5943.2	0.87815	0.18993	0.81007	0.37986	0.45183	FALSE
GUIDES_sg0217	ARRB1	810.41/895.27	1196.7/1343.9	852.84	1270.3	0.57427	3600.6	4286.5	6.3763	1	9.0727e-11	1.8145e-10	1.1448e-09	TRUE
GUIDES_sg0219	ARRB1	483.77/421.49	466.16/980.99	452.63	723.58	0.67563	1939.5	2051.6	5.9819	1	1.1028e-09	2.2056e-09	1.2159e-08	TRUE
GUIDES_sg0221	ARRB1	801.12/783.65	915.63/1356.8	792.39	1136.2	0.51938	152.56	3934.6	5.4811	1	2.1137e-08	4.2274e-08	1.9664e-07	TRUE
GUIDES_sg0220	ARRB1	239.18/228.7	466.16/245.83	233.94	356	0.60365	54.911	955.12	3.9496	0.99996	3.9138e-05	7.8277e-05	0.00022176	TRUE
GUIDES_sg0218	ARRB1	522.47/539.35	562.18/662.58	530.91	612.38	0.2056	142.42	2469.2	1.6395	0.94945	0.050552	0.1011	0.14353	TRUE
GUIDES_sg0222	ARRB1	520.92/533.88	400.76/595.85	527.4	498.31	-0.081711	83.998	2450.3	0.58779	0.27834	0.72166	0.55667	0.63179	FALSE
GUIDES_sg0225	ASF1A	352.18/314.55	602.53/1386	333.37	994.28	1.5737	707.99	1439	17.422	1	2.7864e-68	5.5727e-68	4.0966e-66	TRUE
GUIDES_sg0228	ASF1A	657.93/618.18	655.41/1446.9	638.05	1051.2	0.71934	789.82	3057.6	7.4708	1	3.9856e-14	7.9711e-14	6.977e-13	TRUE
GUIDES_sg0227	ASF1A	559.62/526.86	727.77/937.68	543.24	832.72	0.61532	536.77	2536	5.7484	1	4.5043e-09	9.0085e-09	4.5652e-08	TRUE
GUIDES_sg0223	ASF1A	675.73/713.41	281.09/638	694.57	459.54	-0.59486	709.8	3375	4.0455	2.6101e-05	0.99997	5.2202e-05	0.00015311	FALSE
GUIDES_sg0226	ASF1A	185.77/182.64	183.68/337.14	184.21	260.41	0.4972	4.8761	724.75	2.8307	0.99768	0.0023221	0.0046442	0.0089116	TRUE
GUIDES_sg0224	ASF1A	440.42/428.51	427.2/316.07	434.47	371.64	-0.2248	70.94	1956.4	1.4205	0.077727	0.92227	0.15545	0.20942	FALSE
GUIDES_sg0234	ASF1B	657.15/624.43	548.26/1569.8	640.79	1059	0.72395	535.51	3072.9	7.5451	1	2.2594e-14	4.5187e-14	3.9913e-13	TRUE
GUIDES_sg0232	ASF1B	907.16/902.29	1178.6/1225.7	904.73	1202.1	0.40965	11.853	4592	4.3889	0.99999	5.6956e-06	1.1391e-05	3.9589e-05	TRUE
GUIDES_sg0233	ASF1B	494.61/455.05	151.68/431.96	474.83	291.82	-0.70042	782.31	2168.9	3.9296	4.2546e-05	0.99996	8.5092e-05	0.0002385	FALSE
GUIDES_sg0230	ASF1B	934.25/958.49	756.99/730.48	946.37	743.73	-0.34721	293.75	4839.3	2.9129	0.0017903	0.99821	0.0035805	0.0070476	FALSE
GUIDES_sg0229	ASF1B	375.4/369.19	546.87/293.83	372.3	420.35	0.17469	19.302	1635.5	1.1882	0.88262	0.11738	0.23476	0.30023	TRUE
GUIDES_sg0231	ASF1B	429.59/430.07	655.41/230.61	429.83	443.01	0.043485	0.11818	1932.2	0.29992	0.61788	0.38212	0.76424	0.81184	TRUE
GUIDES_sg0239	ASH1L	620/606.47	1170.3/1302.9	613.24	1236.6	1.0107	91.464	2919.7	11.536	1	4.3268e-31	8.6536e-31	1.8242e-29	TRUE
GUIDES_sg0235	ASH1L	1195.1/1159.9	993.55/2575.4	1177.5	1784.5	0.59937	620.67	6244.6	7.6812	1	7.8806e-15	1.5761e-14	1.4403e-13	TRUE
GUIDES_sg0240	ASH1L	598.33/673.6	464.77/1212.8	635.96	838.77	0.39879	2833	3046	3.6748	0.99988	0.00011903	0.00023806	0.00061817	TRUE
GUIDES_sg0237	ASH1L	633.93/608.81	606.71/406.21	621.37	506.46	-0.29449	315.41	2964.9	2.1104	0.017411	0.98259	0.034822	0.055261	FALSE
GUIDES_sg0236	ASH1L	218.28/187.33	308.92/186.13	202.8	247.53	0.28623	478.92	809.85	1.5716	0.94198	0.058025	0.11605	0.16293	TRUE
GUIDES_sg0238	ASH1L	438.1/257.58	464.77/186.13	347.84	325.45	-0.09569	16295	1511.6	0.5758	0.28238	0.71762	0.56475	0.6399	FALSE
GUIDES_sg0242	ASH2L	558.08/580.72	510.69/393.33	569.4	452.01	-0.33241	256.28	2678.5	2.2681	0.011662	0.98834	0.023323	0.038371	FALSE
GUIDES_sg0246	ASH2L	490.74/481.59	484.25/298.51	486.16	391.38	-0.31214	41.835	2229.2	2.0074	0.022351	0.97765	0.044703	0.069055	FALSE
GUIDES_sg0241	ASH2L	153.26/161.57	275.52/113.55	157.41	194.54	0.30375	34.545	604.59	1.5098	0.93445	0.065548	0.1311	0.17994	TRUE
GUIDES_sg0244	ASH2L	344.44/362.95	360.41/268.08	353.7	314.24	-0.17012	171.19	1541.2	1.005	0.15745	0.84255	0.3149	0.3891	FALSE
GUIDES_sg0243	ASH2L	284.07/261.48	247.69/231.79	272.77	239.74	-0.18551	255.18	1140.8	0.97807	0.16402	0.83598	0.32804	0.40452	FALSE
GUIDES_sg0245	ASH2L	593.68/654.87	567.75/694.19	624.27	630.97	0.015358	1871.8	2981	0.12257	0.54878	0.45122	0.90245	0.92149	TRUE
GUIDES_sg0252	ASXL1	208.99/232.6	339.53/346.51	220.79	343.02	0.63328	278.72	893.39	4.0893	0.99998	2.1633e-05	4.3267e-05	0.00012952	TRUE
GUIDES_sg0251	ASXL1	1038/1163	1047.8/1682.2	1100.5	1365	0.31052	7814.7	5770.6	3.4823	0.99975	0.00024858	0.00049715	0.0012185	TRUE
GUIDES_sg0250	ASXL1	404.82/409.78	232.39/804.23	407.3	518.31	0.34696	12.307	1815.2	2.6055	0.99541	0.0045869	0.0091737	0.01674	TRUE
GUIDES_sg0248	ASXL1	597.55/583.06	141.94/766.77	590.3	454.35	-0.37692	105.04	2793.2	2.5724	0.0050495	0.99495	0.010099	0.017988	FALSE
GUIDES_sg0249	ASXL1	1089.8/1046.7	903.11/949.38	1068.3	926.24	-0.2056	930.6	5573.9	1.9023	0.028569	0.97143	0.057138	0.086044	FALSE
GUIDES_sg0247	ASXL1	463.64/447.24	384.06/597.02	455.44	490.54	0.10688	134.47	2066.5	0.77211	0.77998	0.22002	0.44005	0.51524	TRUE
GUIDES_sg0254	ASXL3	894.78/919.47	960.16/1939.7	907.12	1449.9	0.67604	304.73	4606.1	7.9982	1	6.3127e-16	1.2625e-15	1.2251e-14	TRUE
GUIDES_sg0255	ASXL3	355.28/391.05	708.29/549.03	373.16	628.66	0.7509	639.62	1639.9	6.3091	1	1.4032e-10	2.8063e-10	1.7283e-09	TRUE
GUIDES_sg0257	ASXL3	459.77/494.08	413.29/113.55	476.93	263.42	-0.85396	588.33	2180	4.5728	2.4066e-06	1	4.8132e-06	1.7964e-05	FALSE
GUIDES_sg0253	ASXL3	530.21/501.1	530.17/290.32	515.66	410.25	-0.3292	423.68	2387	2.1575	0.015482	0.98452	0.030964	0.049889	FALSE
GUIDES_sg0256	ASXL3	336.7/306.75	239.34/449.52	321.73	344.43	0.098098	448.63	1381	0.61105	0.72942	0.27058	0.54117	0.61552	TRUE
GUIDES_sg0258	ASXL3	647.86/633.01	570.53/748.04	640.44	659.28	0.041774	110.29	3070.9	0.34006	0.63309	0.36691	0.73382	0.78346	TRUE
GUIDES_sg0262	ATAD2	743.07/662.67	667.94/313.73	702.87	490.83	-0.51714	3231.9	3422	3.6247	0.00014465	0.99986	0.00028929	0.00074176	FALSE
GUIDES_sg0264	ATAD2	461.32/408.22	461.99/703.55	434.77	582.77	0.42183	1410	1958	3.3447	0.99959	0.00041186	0.00082371	0.0018552	TRUE
GUIDES_sg0261	ATAD2	547.24/476.12	574.7/733.99	511.68	654.35	0.35419	2528.7	2365.6	2.9332	0.99832	0.0016776	0.0033551	0.0066615	TRUE
GUIDES_sg0263	ATAD2	164.87/150.64	86.275/197.84	157.76	142.06	-0.15023	101.19	606.11	0.63769	0.26184	0.73816	0.52367	0.60264	FALSE
GUIDES_sg0259	ATAD2	630.83/623.65	716.64/485.81	627.24	601.23	-0.06101	25.847	2997.4	0.47514	0.31734	0.68266	0.63469	0.69415	FALSE
GUIDES_sg0260	ATAD2	206.67/253.67	244.91/189.64	230.17	217.28	-0.082796	1104.8	937.37	0.42112	0.33683	0.66317	0.67367	0.73046	FALSE
GUIDES_sg0266	ATAD2B	107.59/106.93	186.47/486.98	107.26	336.72	1.6413	0.21606	388.78	11.638	1	1.3268e-31	2.6537e-31	5.6823e-30	TRUE
GUIDES_sg0269	ATAD2B	890.14/766.48	1470.9/1675.2	828.31	1573	0.92447	7645	4143.2	11.57	1	2.9384e-31	5.8768e-31	1.2411e-29	TRUE
GUIDES_sg0267	ATAD2B	825.89/855.46	1391.5/1672.8	840.68	1532.2	0.86519	437.26	4215.4	10.651	1	8.6479e-27	1.7296e-26	3.204e-25	TRUE
GUIDES_sg0265	ATAD2B	231.44/182.64	456.42/254.03	207.04	355.23	0.77593	1190.3	829.42	5.1454	1	1.3348e-07	2.6696e-07	1.1648e-06	TRUE
GUIDES_sg0268	ATAD2B	314.26/309.87	392.41/114.72	312.06	253.57	-0.29841	9.615	1333.1	1.6022	0.05456	0.94544	0.10912	0.15366	FALSE
GUIDES_sg0270	ATAD2B	370.76/363.73	395.2/387.48	367.24	391.34	0.091433	24.73	1609.8	0.60049	0.72591	0.27409	0.54818	0.62312	TRUE
GUIDES_sg0276	ATAT1	208.99/182.64	455.03/550.2	195.82	502.61	1.3555	347	777.72	11.001	1	1.8854e-28	3.7708e-28	7.5906e-27	TRUE
GUIDES_sg0275	ATAT1	615.35/593.98	869.71/1014.9	604.67	942.32	0.63922	228.33	2872.4	6.3002	1	1.4865e-10	2.973e-10	1.8281e-09	TRUE
GUIDES_sg0271	ATAT1	336.7/390.27	427.2/790.18	363.48	608.69	0.74222	1434.5	1590.7	6.1479	1	3.9249e-10	7.8497e-10	4.5999e-09	TRUE
GUIDES_sg0274	ATAT1	285.62/261.48	364.58/511.57	273.55	438.07	0.67741	291.35	1144.5	4.8632	1	5.7741e-07	1.1548e-06	4.6965e-06	TRUE
GUIDES_sg0273	ATAT1	637.03/590.08	691.59/978.65	613.55	835.12	0.44417	1101.9	2921.5	4.0992	0.99998	2.0728e-05	4.1456e-05	0.00012442	TRUE
GUIDES_sg0272	ATAT1	264.72/291.92	370.15/241.15	278.32	305.65	0.13468	369.93	1167.6	0.79982	0.78809	0.21191	0.42381	0.49743	TRUE
GUIDES_sg0278	ATF2	435.01/450.37	514.87/851.05	442.69	682.96	0.62437	117.99	1999.4	5.3735	1	3.8621e-08	7.7242e-08	3.5531e-07	TRUE
GUIDES_sg0279	ATF2	556.53/583.84	429.98/1115.6	570.18	772.8	0.43801	372.92	2682.8	3.9118	0.99995	4.5797e-05	9.1594e-05	0.00025451	TRUE
GUIDES_sg0277	ATF2	253.88/251.33	0/676.63	252.61	338.31	0.42003	3.2531	1043.8	2.6528	0.99601	0.0039911	0.0079822	0.014756	TRUE
GUIDES_sg0282	ATF2	633.16/638.48	674.89/496.35	635.82	585.62	-0.11845	14.141	3045.2	0.9096	0.18152	0.81848	0.36303	0.4361	FALSE
GUIDES_sg0280	ATF2	367.66/323.92	421.63/292.66	345.79	357.15	0.046477	956.76	1501.4	0.29303	0.61525	0.38475	0.7695	0.81475	TRUE
GUIDES_sg0281	ATF2	451.26/475.34	510.69/394.5	463.3	452.6	-0.033648	290.02	2107.9	0.23313	0.40783	0.59217	0.81566	0.85273	FALSE
GUIDES_sg0288	ATF7IP	609.16/581.5	1025.6/2158.6	595.33	1592.1	1.4177	382.7	2820.8	18.768	1	6.9515e-79	1.3903e-78	1.1372e-76	TRUE
GUIDES_sg0283	ATF7IP	525.57/441.78	126.63/296.17	483.67	211.4	-1.1902	3510	2215.9	5.784	3.6467e-09	1	7.2935e-09	3.7651e-08	FALSE
GUIDES_sg0284	ATF7IP	261.62/229.48	0/820.61	245.55	410.31	0.73834	516.68	1010.1	5.1839	1	1.0866e-07	2.1731e-07	9.7531e-07	TRUE
GUIDES_sg0285	ATF7IP	603.74/544.81	1024.2/509.23	574.28	766.7	0.41628	1736.5	2705.2	3.6996	0.99989	0.00010799	0.00021597	0.00056651	TRUE
GUIDES_sg0287	ATF7IP	472.93/462.86	489.82/447.18	467.89	468.5	0.0018663	50.775	2132.2	0.013145	0.50524	0.49476	0.98951	0.99019	TRUE
GUIDES_sg0286	ATF7IP	846.02/695.45	1125.8/414.4	770.73	770.08	-0.0012291	11334	3809.7	0.010647	0.49575	0.50425	0.9915	0.99202	FALSE
GUIDES_sg0289	ATM	678.05/739.94	736.12/2262.8	709	1499.5	1.0795	1915.4	3456.8	13.445	1	1.6495e-41	3.2989e-41	1.0733e-39	TRUE
GUIDES_sg0292	ATM	312.71/304.41	553.83/469.42	308.56	511.63	0.7277	34.452	1315.7	5.5984	1	1.0818e-08	2.1637e-08	1.0359e-07	TRUE
GUIDES_sg0291	ATM	428.04/429.29	317.27/155.69	428.67	236.48	-0.8554	0.78587	1926.1	4.379	5.961e-06	0.99999	1.1922e-05	4.09e-05	FALSE
GUIDES_sg0293	ATM	629.29/601.01	413.29/372.26	615.15	392.77	-0.64591	399.8	2930.3	4.108	1.9958e-05	0.99998	3.9916e-05	0.00011992	FALSE
GUIDES_sg0290	ATM	614.58/572.13	395.2/1156.6	593.36	775.89	0.38639	901.01	2810	3.4435	0.99971	0.00028713	0.00057426	0.0013781	TRUE
GUIDES_sg0294	ATM	207.44/152.98	115.5/161.55	180.21	138.52	-0.37718	1482.7	706.65	1.5683	0.058406	0.94159	0.11681	0.16336	FALSE
GUIDES_sg0295	ATN1	695.85/673.6	564.96/296.17	684.73	430.57	-0.66805	247.63	3319.4	4.4114	5.1352e-06	0.99999	1.027e-05	3.6116e-05	FALSE
GUIDES_sg0298	ATN1	627.74/617.4	147.5/777.3	622.57	462.4	-0.42829	53.437	2971.5	2.9382	0.0016504	0.99835	0.0033008	0.0065648	FALSE
GUIDES_sg0300	ATN1	1277.2/1345.6	1175.8/1914	1311.4	1544.9	0.23626	2345.2	7081.6	2.775	0.99724	0.00276	0.0055201	0.010432	TRUE
GUIDES_sg0297	ATN1	889.36/818.78	858.58/496.35	854.07	677.46	-0.33377	2491	4293.7	2.6952	0.0035173	0.99648	0.0070345	0.013073	FALSE
GUIDES_sg0299	ATN1	489.19/439.44	473.12/332.46	464.31	402.79	-0.20459	1237.4	2113.2	1.3383	0.090396	0.9096	0.18079	0.23852	FALSE
GUIDES_sg0296	ATN1	736.1/865.61	375.71/1068.8	800.86	722.25	-0.14885	8386	3983.6	1.2454	0.10649	0.89351	0.21298	0.27577	FALSE
GUIDES_sg0306	ATR	613.03/623.65	1494.5/1410.6	618.34	1452.6	1.2308	56.316	2948	15.364	1	1.4177e-53	2.8354e-53	1.4319e-51	TRUE
GUIDES_sg0304	ATR	347.54/359.83	264.39/202.52	353.68	233.46	-0.59721	75.467	1541.1	3.0625	0.0010973	0.9989	0.0021946	0.0044626	FALSE
GUIDES_sg0302	ATR	191.96/182.64	393.8/125.26	187.3	259.53	0.46841	43.385	738.83	2.6573	0.99606	0.0039385	0.007877	0.014576	TRUE
GUIDES_sg0303	ATR	322/287.24	304.75/117.06	304.62	210.9	-0.52831	604.16	1296.3	2.6028	0.0046231	0.99538	0.0092461	0.016857	FALSE
GUIDES_sg0305	ATR	205.89/188.89	164.2/113.55	197.39	138.88	-0.50419	144.56	784.95	2.0885	0.018375	0.98163	0.03675	0.058027	FALSE
GUIDES_sg0301	ATR	58.052/83.517	136.37/24.583	70.785	80.477	0.18271	324.22	241.29	0.62395	0.73367	0.26633	0.53266	0.61117	TRUE
GUIDES_sg0312	ATRX	700.5/738.38	2052.5/536.15	719.44	1294.3	0.84637	717.66	3516.1	9.6952	1	1.5807e-22	3.1614e-22	5.1285e-21	TRUE
GUIDES_sg0307	ATRX	684.24/647.06	410.5/330.12	665.65	370.31	-0.84431	691.25	3212	5.2111	9.3839e-08	1	1.8768e-07	8.4524e-07	FALSE
GUIDES_sg0311	ATRX	261.62/209.18	484.25/304.36	235.4	394.31	0.74174	1375	962.04	5.1232	1	1.5016e-07	3.0032e-07	1.3055e-06	TRUE
GUIDES_sg0308	ATRX	681.15/668.14	987.99/632.14	674.64	810.07	0.26356	84.65	3262.6	2.3709	0.99113	0.008872	0.017744	0.02993	TRUE
GUIDES_sg0309	ATRX	716.75/699.36	804.31/791.35	708.05	797.83	0.17199	151.3	3451.4	1.5281	0.93675	0.063245	0.12649	0.17389	TRUE
GUIDES_sg0310	ATRX	352.96/323.92	503.74/218.91	338.44	361.32	0.094118	421.58	1464.4	0.59796	0.72507	0.27493	0.54987	0.6248	TRUE
GUIDES_sg0318	ATXN7	181.9/177.96	222.65/574.78	179.93	398.71	1.1435	7.7456	705.37	8.2377	1	8.7755e-17	1.7551e-16	1.7788e-15	TRUE
GUIDES_sg0314	ATXN7	982.24/934.3	1166.1/990.36	958.27	1078.2	0.16999	1149.5	4910.4	1.7119	0.95654	0.043457	0.086914	0.12549	TRUE
GUIDES_sg0313	ATXN7	558.85/594.77	544.09/760.91	576.81	652.5	0.1776	644.95	2719.1	1.4516	0.92669	0.073306	0.14661	0.19863	TRUE
GUIDES_sg0315	ATXN7	643.22/649.4	489.82/646.19	646.31	568	-0.18602	19.116	3103.7	1.4056	0.079925	0.92007	0.15985	0.2144	FALSE
GUIDES_sg0317	ATXN7	359.15/309.09	521.83/223.59	334.12	372.71	0.15723	1253	1442.8	1.0159	0.84516	0.15484	0.30968	0.38302	TRUE
GUIDES_sg0316	ATXN7	517.05/490.17	473.12/518.59	503.61	495.86	-0.02235	361.22	2322.4	0.16097	0.43606	0.56394	0.87212	0.89699	FALSE
GUIDES_sg0323	ATXN7L3	487.64/515.15	339.53/270.42	501.4	304.98	-0.71541	378.45	2310.5	4.0863	2.1912e-05	0.99998	4.3824e-05	0.00013105	FALSE
GUIDES_sg0320	ATXN7L3	308.06/336.41	702.72/231.79	322.24	467.25	0.5347	401.72	1383.5	3.8988	0.99995	4.8334e-05	9.6669e-05	0.00026804	TRUE
GUIDES_sg0319	ATXN7L3	493.83/537.79	397.98/265.73	515.81	331.86	-0.63473	966.02	2387.8	3.7645	8.3447e-05	0.99992	0.00016689	0.00044369	FALSE
GUIDES_sg0322	ATXN7L3	279.43/256.01	456.42/269.25	267.72	362.83	0.43718	274.03	1116.4	2.8467	0.99779	0.0022085	0.004417	0.008494	TRUE
GUIDES_sg0324	ATXN7L3	529.44/525.3	470.34/736.33	527.37	603.33	0.1938	8.5651	2450.1	1.5347	0.93757	0.062427	0.12485	0.17291	TRUE
GUIDES_sg0321	ATXN7L3	914.13/859.37	1053.4/527.96	886.75	790.67	-0.16524	1499.6	4485.8	1.4345	0.07572	0.92428	0.15144	0.20482	FALSE
GUIDES_sg0326	AURKA	402.5/329.38	928.15/1224.5	365.94	1076.3	1.5538	2672.6	1603.2	17.742	1	9.9911e-71	1.9982e-70	1.517e-68	TRUE
GUIDES_sg0330	AURKA	75.081/67.906	0/32.778	71.494	16.389	-2.0597	25.738	244.06	3.5303	0.00020757	0.99979	0.00041514	0.0010306	FALSE
GUIDES_sg0329	AURKA	520.92/522.96	626.19/662.58	521.94	644.38	0.30351	2.0683	2420.8	2.4886	0.99359	0.0064119	0.012824	0.022358	TRUE
GUIDES_sg0325	AURKA	48.764/64.784	114.11/37.46	56.774	75.783	0.41037	128.32	187.45	1.3884	0.91749	0.082506	0.16501	0.22094	TRUE
GUIDES_sg0327	AURKA	153.26/138.15	141.94/92.48	145.71	117.21	-0.3116	114.06	553.08	1.2118	0.1128	0.8872	0.2256	0.28945	FALSE
GUIDES_sg0328	AURKA	291.04/245.09	123.85/388.65	268.06	256.25	-0.064772	1055.6	1118	0.35329	0.36194	0.63806	0.72387	0.7762	FALSE
GUIDES_sg0331	AURKB	195.06/140.5	1057.6/160.38	167.78	608.97	1.8536	1488.4	650.7	17.296	1	2.532e-67	5.0641e-67	3.6534e-65	TRUE
GUIDES_sg0332	AURKB	322/264.6	1104.9/341.83	293.3	723.35	1.2994	1647.2	1240.7	12.209	1	1.3864e-34	2.7728e-34	7.0166e-33	TRUE
GUIDES_sg0336	AURKB	92.884/105.37	403.54/206.03	99.128	304.79	1.6107	77.977	355.09	10.914	1	4.947e-28	9.8939e-28	1.9478e-26	TRUE
GUIDES_sg0333	AURKB	157.13/173.28	577.49/174.42	165.2	375.96	1.1814	130.41	639.21	8.3358	1	3.8472e-17	7.6944e-17	8.1246e-16	TRUE
GUIDES_sg0335	AURKB	938.13/989.71	954.59/1925.7	963.92	1440.1	0.57873	1330.7	4944.1	6.7728	1	6.3175e-12	1.2635e-11	8.9159e-11	TRUE
GUIDES_sg0334	AURKB	28.639/21.074	111.32/35.119	24.857	73.221	1.5213	28.613	73.101	5.6567	1	7.7304e-09	1.5461e-08	7.5043e-08	TRUE
GUIDES_sg0340	AURKC	570.46/578.37	603.93/1458.6	574.42	1031.3	0.84314	31.313	2706	8.7824	1	8.0006e-19	1.6001e-18	1.9751e-17	TRUE
GUIDES_sg0339	AURKC	335.93/289.58	153.07/115.89	312.75	134.48	-1.2115	1074.2	1336.5	4.8765	5.3999e-07	1	1.08e-06	4.406e-06	FALSE
GUIDES_sg0341	AURKC	1074.4/1056.8	1564.1/1285.4	1065.6	1424.7	0.41867	153.37	5557.7	4.8172	1	7.2786e-07	1.4557e-06	5.8392e-06	TRUE
GUIDES_sg0337	AURKC	700.5/737.6	687.42/479.96	719.05	583.69	-0.30043	688.39	3513.9	2.2835	0.0112	0.9888	0.022401	0.037058	FALSE
GUIDES_sg0342	AURKC	894.78/916.34	1347/772.62	905.56	1059.8	0.22669	232.53	4596.9	2.275	0.98855	0.011451	0.022903	0.03783	TRUE
GUIDES_sg0338	AURKC	471.38/391.05	283.87/431.96	431.22	357.92	-0.2681	3227.1	1939.4	1.6644	0.048019	0.95198	0.096037	0.13724	FALSE
GUIDES_sg0343	BABAM1	164.09/181.86	315.88/728.13	172.98	522.01	1.5879	157.88	674.03	13.444	1	1.6765e-41	3.353e-41	1.0879e-39	TRUE
GUIDES_sg0347	BABAM1	397.08/430.07	118.28/324.27	413.58	221.27	-0.8993	544.35	1847.7	4.4738	3.8427e-06	1	7.6853e-06	2.7475e-05	FALSE
GUIDES_sg0344	BABAM1	682.69/647.06	871.1/771.45	664.88	821.27	0.30436	634.89	3207.7	2.7614	0.99712	0.0028778	0.0057555	0.010854	TRUE
GUIDES_sg0346	BABAM1	674.95/735.26	1251/477.62	705.11	864.3	0.29332	1818.4	3434.7	2.7164	0.9967	0.0033002	0.0066003	0.012311	TRUE
GUIDES_sg0345	BABAM1	619.22/587.74	609.49/724.62	603.48	667.06	0.14427	495.62	2865.8	1.1876	0.8825	0.1175	0.235	0.30051	TRUE
GUIDES_sg0348	BABAM1	434.23/416.02	691.59/160.38	425.13	425.98	0.002899	165.76	1907.7	0.019625	0.50783	0.49217	0.98434	0.9857	TRUE
GUIDES_sg0349	BAHD1	207.44/187.33	370.15/638	197.38	504.07	1.3482	202.26	784.92	10.947	1	3.4442e-28	6.8884e-28	1.3653e-26	TRUE
GUIDES_sg0351	BAHD1	132.36/144.4	406.33/327.78	138.38	367.05	1.4009	72.471	521.17	10.017	1	6.4303e-24	1.2861e-23	2.2395e-22	TRUE
GUIDES_sg0354	BAHD1	622.32/636.13	818.22/957.58	629.23	887.9	0.49615	95.399	3008.5	4.716	1	1.2024e-06	2.4048e-06	9.389e-06	TRUE
GUIDES_sg0350	BAHD1	227.56/192.79	154.46/355.87	210.18	255.17	0.27862	604.6	843.96	1.5486	0.93926	0.060739	0.12148	0.16849	TRUE
GUIDES_sg0352	BAHD1	188.86/134.25	201.77/184.96	161.56	193.37	0.25783	1491.2	622.98	1.2744	0.89874	0.10126	0.20252	0.26385	TRUE
GUIDES_sg0353	BAHD1	368.44/376.22	393.8/442.5	372.33	418.15	0.16703	30.248	1635.7	1.133	0.8714	0.1286	0.2572	0.32624	TRUE
GUIDES_sg0356	BANP	410.24/478.47	655.41/739.84	444.35	697.63	0.64958	2327.7	2008.1	5.6519	1	7.9338e-09	1.5868e-08	7.6888e-08	TRUE
GUIDES_sg0358	BANP	352.96/354.36	687.42/371.09	353.66	529.25	0.58025	0.98503	1541	4.4731	1	3.8547e-06	7.7094e-06	2.7552e-05	TRUE
GUIDES_sg0357	BANP	169.51/137.37	190.64/289.15	153.44	239.89	0.64132	516.46	587.05	3.568	0.99982	0.00017984	0.00035968	0.00090523	TRUE
GUIDES_sg0359	BANP	208.21/185.77	165.59/337.14	196.99	251.37	0.3501	251.95	783.11	1.9431	0.974	0.025999	0.051999	0.07897	TRUE
GUIDES_sg0360	BANP	752.36/703.26	549.66/784.32	727.81	666.99	-0.12571	1205.3	3563.8	1.0188	0.15415	0.84585	0.30831	0.38149	FALSE
GUIDES_sg0355	BANP	514.73/469.1	673.5/343	491.92	508.25	0.047032	1041.1	2259.8	0.3436	0.63443	0.36557	0.73115	0.78104	TRUE
GUIDES_sg0366	BAP1	643.99/571.35	185.07/286.81	607.67	235.94	-1.3611	2638.6	2889	6.9161	2.3218e-12	1	4.6435e-12	3.4028e-11	FALSE
GUIDES_sg0363	BAP1	1013.2/993.62	825.18/523.27	1003.4	674.23	-0.57291	191.86	5181.2	4.5733	2.4009e-06	1	4.8018e-06	1.7927e-05	FALSE
GUIDES_sg0361	BAP1	558.08/576.81	654.02/855.73	567.44	754.88	0.41113	175.54	2667.8	3.6288	0.99986	0.00014235	0.0002847	0.00073046	TRUE
GUIDES_sg0362	BAP1	582.84/519.83	235.17/667.26	551.34	451.22	-0.28855	1985.2	2580	1.9712	0.024351	0.97565	0.048702	0.074372	FALSE
GUIDES_sg0365	BAP1	517.83/481.59	832.14/310.22	499.71	571.18	0.1925	656.6	2301.5	1.4898	0.93186	0.06814	0.13628	0.18616	TRUE
GUIDES_sg0364	BAP1	114.56/113.18	226.82/59.702	113.87	143.26	0.32872	0.95135	416.43	1.4404	0.92513	0.074872	0.14974	0.20269	TRUE
GUIDES_sg0370	BARD1	336.7/308.31	492.6/975.14	322.51	733.87	1.1837	403.09	1384.9	11.054	1	1.0469e-28	2.0938e-28	4.2665e-27	TRUE
GUIDES_sg0371	BARD1	236.08/305.97	548.26/436.65	271.02	492.46	0.85919	2442.3	1132.3	6.5805	1	2.3448e-11	4.6896e-11	3.1197e-10	TRUE
GUIDES_sg0369	BARD1	746.94/729.02	1071.5/1142.5	737.98	1107	0.58437	160.61	3621.8	6.132	1	4.3392e-10	8.6785e-10	5.0526e-09	TRUE
GUIDES_sg0367	BARD1	473.71/471.44	872.49/295	472.57	583.75	0.30422	2.566	2157	2.3937	0.99166	0.0083394	0.016679	0.028351	TRUE
GUIDES_sg0368	BARD1	1303.5/1269.9	997.73/1713.8	1286.7	1355.8	0.075383	562.53	6926	0.82997	0.79672	0.20328	0.40656	0.47843	TRUE
GUIDES_sg0372	BARD1	298/256.8	367.36/195.5	277.4	281.43	0.020744	849	1163.2	0.11822	0.54705	0.45295	0.90589	0.92452	TRUE
GUIDES_sg0374	BAZ1A	745.39/693.11	573.31/1933.9	719.25	1253.6	0.80065	1366.5	3515	9.0128	1	1.0042e-19	2.0085e-19	2.6271e-18	TRUE
GUIDES_sg0376	BAZ1A	329.74/303.63	655.41/450.69	316.68	553.05	0.80244	340.87	1355.9	6.4191	1	6.8524e-11	1.3705e-10	8.6889e-10	TRUE
GUIDES_sg0373	BAZ1A	359.15/343.43	461.99/661.41	351.29	561.7	0.67559	123.5	1529.1	5.3808	1	3.7076e-08	7.4153e-08	3.4137e-07	TRUE
GUIDES_sg0378	BAZ1A	256.2/268.5	169.77/88.968	262.35	129.37	-1.0144	75.631	1090.5	4.0271	2.8236e-05	0.99997	5.6472e-05	0.00016389	FALSE
GUIDES_sg0375	BAZ1A	1119.2/1119.3	1411/1194	1119.3	1302.5	0.21858	0.00060139	5885.7	2.3888	0.99155	0.0084514	0.016903	0.028602	TRUE
GUIDES_sg0377	BAZ1A	482.22/515.15	452.25/615.75	498.69	534	0.09852	542.19	2296	0.73701	0.76944	0.23056	0.46112	0.53639	TRUE
GUIDES_sg0379	BAZ1B	369.99/334.85	539.91/945.87	352.42	742.89	1.0737	617.35	1534.7	9.9673	1	1.0595e-23	2.119e-23	3.6789e-22	TRUE
GUIDES_sg0380	BAZ1B	215.95/212.3	367.36/428.45	214.13	397.91	0.89085	6.6606	862.31	6.2584	1	1.9446e-10	3.8893e-10	2.3676e-09	TRUE
GUIDES_sg0384	BAZ1B	663.34/724.33	495.39/551.37	693.84	523.38	-0.40607	1859.9	3370.9	2.936	0.0016624	0.99834	0.0033248	0.0066081	FALSE
GUIDES_sg0383	BAZ1B	907.16/879.66	751.43/792.52	893.41	771.97	-0.21052	378.24	4525.1	1.8053	0.035517	0.96448	0.071033	0.10478	FALSE
GUIDES_sg0382	BAZ1B	530.98/480.03	393.8/534.98	505.51	464.39	-0.12213	1298.3	2332.5	0.8513	0.1973	0.8027	0.39461	0.46774	FALSE
GUIDES_sg0381	BAZ1B	690.44/717.31	925.37/491.67	703.87	708.52	0.0094779	361.1	3427.7	0.079355	0.53163	0.46837	0.93675	0.95229	TRUE
GUIDES_sg0385	BAZ2A	983.79/959.27	599.75/494.01	971.53	546.88	-0.82789	300.59	4989.7	6.0117	9.1786e-10	1	1.8357e-09	1.035e-08	FALSE
GUIDES_sg0390	BAZ2A	401.72/301.29	461.99/654.38	351.5	558.19	0.66569	5043.7	1530.1	5.2837	1	6.3285e-08	1.2657e-07	5.7471e-07	TRUE
GUIDES_sg0386	BAZ2A	721.4/653.31	896.15/935.34	687.35	915.74	0.41337	2318.2	3334.2	3.9553	0.99996	3.8215e-05	7.643e-05	0.00021668	TRUE
GUIDES_sg0388	BAZ2A	650.19/662.67	429.98/1281.8	656.43	855.91	0.38232	77.95	3160.3	3.5485	0.99981	0.00019371	0.00038742	0.00096523	TRUE
GUIDES_sg0389	BAZ2A	770.93/768.04	527.39/1191.7	769.49	859.55	0.15948	4.1788	3802.5	1.4605	0.92792	0.07208	0.14416	0.19559	TRUE
GUIDES_sg0387	BAZ2A	352.18/418.37	500.95/221.25	385.27	361.1	-0.093235	2190	1701.8	0.58598	0.27894	0.72106	0.55789	0.63305	FALSE
GUIDES_sg0391	BAZ2B	270.91/266.94	452.25/1016.1	268.93	734.18	1.4455	7.8755	1122.2	13.889	1	3.7129e-44	7.4257e-44	2.9741e-42	TRUE
GUIDES_sg0395	BAZ2B	373.08/390.27	185.07/141.65	381.67	163.36	-1.2193	147.63	1683.4	5.3209	5.1616e-08	1	1.0323e-07	4.7169e-07	FALSE
GUIDES_sg0393	BAZ2B	1076.7/987.37	723.6/593.51	1032	658.55	-0.64731	3987.6	5353.9	5.1041	1.6618e-07	1	3.3235e-07	1.4393e-06	FALSE
GUIDES_sg0392	BAZ2B	230.66/206.06	154.46/80.774	218.36	117.62	-0.88699	302.6	882.02	3.3922	0.0003467	0.99965	0.0006934	0.0016124	FALSE
GUIDES_sg0396	BAZ2B	471.38/538.57	880.84/381.63	504.98	631.23	0.32139	2256.7	2329.7	2.6158	0.99555	0.0044503	0.0089007	0.016263	TRUE
GUIDES_sg0394	BAZ2B	480.67/469.1	381.28/646.19	474.89	513.74	0.11321	66.97	2169.2	0.83411	0.79789	0.20211	0.40422	0.47592	TRUE
GUIDES_sg0402	BCOR	656.38/633.01	439.72/355.87	644.69	397.8	-0.69519	273	3094.7	4.4382	4.5361e-06	1	9.0721e-06	3.2009e-05	FALSE
GUIDES_sg0400	BCOR	387.79/462.86	400.76/783.15	425.32	591.96	0.47599	2817.5	1908.7	3.8142	0.99993	6.8321e-05	0.00013664	0.00036772	TRUE
GUIDES_sg0398	BCOR	565.82/559.64	812.66/634.48	562.73	723.57	0.36212	19.065	2642.1	3.1291	0.99912	0.00087659	0.0017532	0.0036311	TRUE
GUIDES_sg0397	BCOR	476.03/487.83	592.79/557.22	481.93	575.01	0.25427	69.664	2206.6	1.9814	0.97623	0.023772	0.047544	0.072747	TRUE
GUIDES_sg0399	BCOR	213.63/202.16	367.36/76.091	207.9	221.73	0.092504	65.834	833.38	0.47917	0.68409	0.31591	0.63182	0.69284	TRUE
GUIDES_sg0401	BCOR	1398.7/1287.9	1366.5/1279.5	1343.3	1323	-0.021932	6137.8	7283.1	0.23765	0.40608	0.59392	0.81216	0.85213	FALSE
GUIDES_sg0407	BCORL1	695.08/782.09	1359.5/1197.6	738.59	1278.5	0.79084	3785.7	3625.3	8.9679	1	1.5116e-19	3.0231e-19	3.9233e-18	TRUE
GUIDES_sg0406	BCORL1	2014.8/2022.4	1918.9/1404.8	2018.6	1661.8	-0.2804	28.553	11727	3.2942	0.00049352	0.99951	0.00098703	0.0021979	FALSE
GUIDES_sg0403	BCORL1	821.25/897.61	790.39/647.36	859.43	718.88	-0.25731	2915.8	4325.1	2.1372	0.016292	0.98371	0.032583	0.052276	FALSE
GUIDES_sg0405	BCORL1	421.07/397.29	626.19/352.36	409.18	489.28	0.25733	282.79	1824.9	1.8749	0.9696	0.030403	0.060806	0.091272	TRUE
GUIDES_sg0404	BCORL1	804.22/836.73	1082.6/756.23	820.47	919.42	0.16408	528.53	4097.6	1.5458	0.93892	0.061081	0.12216	0.1694	TRUE
GUIDES_sg0408	BCORL1	729.14/725.89	727.77/777.3	727.52	752.54	0.048717	5.2554	3562.1	0.41923	0.66247	0.33753	0.67505	0.73175	TRUE
GUIDES_sg0411	BPTF	123.84/117.86	304.75/364.07	120.85	334.41	1.4608	17.907	445.94	10.113	1	2.4261e-24	4.8522e-24	8.5391e-23	TRUE
GUIDES_sg0412	BPTF	537.95/550.28	844.66/991.53	544.11	918.09	0.75366	75.938	2540.7	7.4194	1	5.8824e-14	1.1765e-13	1.0085e-12	TRUE
GUIDES_sg0414	BPTF	254.66/221.67	385.45/271.59	238.16	328.52	0.46237	544	975.1	2.8936	0.9981	0.0019042	0.0038085	0.0074445	TRUE
GUIDES_sg0409	BPTF	324.32/288.02	692.98/124.09	306.17	408.54	0.41496	658.94	1303.9	2.8349	0.99771	0.002292	0.0045841	0.0088022	TRUE
GUIDES_sg0410	BPTF	219.05/213.87	173.94/291.49	216.46	232.71	0.10401	13.442	873.15	0.55015	0.70889	0.29111	0.58221	0.65186	TRUE
GUIDES_sg0413	BPTF	1049.6/984.25	1045/952.9	1016.9	998.97	-0.025666	2134.3	5262.6	0.24743	0.40229	0.59771	0.80458	0.84687	FALSE
GUIDES_sg0420	BRCA1	652.51/650.96	150.29/235.3	651.74	192.79	-1.752	1.1921	3134	8.198	1.2223e-16	1	2.4446e-16	2.4626e-15	FALSE
GUIDES_sg0417	BRCA1	567.36/461.29	591.4/1051.2	514.33	821.32	0.6742	5625.4	2379.9	6.2928	1	1.5591e-10	3.1183e-10	1.9163e-09	TRUE
GUIDES_sg0419	BRCA1	804.99/798.48	688.81/1312.3	801.74	1000.5	0.31923	21.174	3988.8	3.1478	0.99918	0.0008224	0.0016448	0.0034133	TRUE
GUIDES_sg0415	BRCA1	524.02/483.15	907.28/366.41	503.58	636.84	0.33811	835.15	2322.2	2.7654	0.99716	0.0028431	0.0056862	0.010734	TRUE
GUIDES_sg0418	BRCA1	759.32/768.82	855.79/901.39	764.07	878.59	0.20123	45.125	3771.4	1.8647	0.96889	0.031108	0.062217	0.093065	TRUE
GUIDES_sg0416	BRCA1	486.87/449.59	470.34/464.74	468.23	467.54	-0.00211	694.85	2133.9	0.014845	0.49408	0.50592	0.98816	0.98892	FALSE
GUIDES_sg0425	BRCA2	701.27/635.35	762.56/1548.7	668.31	1155.7	0.78921	2172.6	3227	8.579	1	4.7863e-18	9.5726e-18	1.0965e-16	TRUE
GUIDES_sg0421	BRCA2	449.71/451.15	359.02/206.03	450.43	282.52	-0.67103	1.0307	2040.1	3.7174	0.00010063	0.9999	0.00020125	0.00053205	FALSE
GUIDES_sg0422	BRCA2	1394.8/1407.3	1450/751.55	1401.1	1100.8	-0.34773	78.076	7650.5	3.4332	0.00029828	0.9997	0.00059657	0.0014228	FALSE
GUIDES_sg0426	BRCA2	695.08/640.82	562.18/914.27	667.95	738.22	0.14411	1472.2	3224.9	1.2375	0.89204	0.10796	0.21591	0.27893	TRUE
GUIDES_sg0423	BRCA2	1039.5/1082.6	1170.3/1086.3	1061.1	1128.3	0.088581	927.72	5530.1	0.90438	0.8171	0.1829	0.36579	0.43892	TRUE
GUIDES_sg0424	BRCA2	454.36/438.66	317.27/590	446.51	453.63	0.022796	123.2	2019.5	0.1586	0.56301	0.43699	0.87398	0.89875	TRUE
GUIDES_sg0432	BRCC3	445.07/412.9	709.68/614.58	428.98	662.13	0.62501	517.33	1927.8	5.3101	1	5.4779e-08	1.0956e-07	4.9962e-07	TRUE
GUIDES_sg0429	BRCC3	674.95/725.11	1039.5/972.8	700.03	1006.1	0.5227	1258	3405.9	5.245	1	7.8131e-08	1.5626e-07	7.0594e-07	TRUE
GUIDES_sg0431	BRCC3	667.99/693.89	777.87/1171.8	680.94	974.84	0.51699	335.52	3298.1	5.1176	1	1.5475e-07	3.095e-07	1.3434e-06	TRUE
GUIDES_sg0427	BRCC3	439.65/441	805.7/429.62	440.32	617.66	0.48731	0.91289	1987	3.9782	0.99997	3.4713e-05	6.9426e-05	0.00019735	TRUE
GUIDES_sg0430	BRCC3	581.3/547.15	585.84/176.77	564.22	381.3	-0.56412	582.91	2650.2	3.5533	0.00019023	0.99981	0.00038045	0.00095441	FALSE
GUIDES_sg0428	BRCC3	890.14/819.56	886.41/365.24	854.85	625.82	-0.4493	2490.5	4298.3	3.4933	0.00023855	0.99976	0.00047709	0.0011713	FALSE
GUIDES_sg0433	BRD1	460.55/444.9	396.59/1589.7	452.73	993.15	1.1316	122.38	2052.1	11.93	1	4.1373e-33	8.2746e-33	1.8957e-31	TRUE
GUIDES_sg0438	BRD1	501.57/479.25	96.016/368.75	490.41	232.38	-1.0742	249.21	2251.8	5.4375	2.7014e-08	1	5.4029e-08	2.4992e-07	FALSE
GUIDES_sg0434	BRD1	323.54/277.09	112.71/161.55	300.32	137.13	-1.1252	1079.1	1275.1	4.5699	2.4398e-06	1	4.8795e-06	1.82e-05	FALSE
GUIDES_sg0436	BRD1	599.87/526.08	686.03/870.95	562.98	778.49	0.46689	2722.9	2643.4	4.1917	0.99999	1.3843e-05	2.7686e-05	8.7194e-05	TRUE
GUIDES_sg0435	BRD1	1402.5/1362.8	1501.5/1023.1	1382.7	1262.3	-0.13131	789.42	7533.3	1.3869	0.082734	0.91727	0.16547	0.22147	FALSE
GUIDES_sg0437	BRD1	181.9/123.32	168.38/166.23	152.61	167.3	0.13178	1715.4	583.38	0.60829	0.7285	0.2715	0.543	0.61748	TRUE
GUIDES_sg0442	BRD2	170.29/202.16	531.57/1355.6	186.22	943.58	2.3349	507.88	733.91	27.956	1	2.7658e-172	5.5317e-172	9.7349e-170	TRUE
GUIDES_sg0440	BRD2	572.01/542.47	1209.2/1253.7	557.24	1231.5	1.1426	436.27	2612.1	13.193	1	4.8425e-40	9.6849e-40	3.0651e-38	TRUE
GUIDES_sg0443	BRD2	565.82/613.5	1050.6/1175.3	589.66	1113	0.91531	1136.8	2789.6	9.9079	1	1.9225e-23	3.8449e-23	6.6259e-22	TRUE
GUIDES_sg0441	BRD2	508.54/559.64	555.22/1273.7	534.09	914.44	0.77468	1305.8	2486.4	7.6277	1	1.1953e-14	2.3907e-14	2.1344e-13	TRUE
GUIDES_sg0444	BRD2	263.94/309.09	374.32/650.87	286.52	512.6	0.83699	1019.1	1207.5	6.5059	1	3.8603e-11	7.7207e-11	5.0894e-10	TRUE
GUIDES_sg0439	BRD2	474.48/543.25	513.48/159.21	508.87	336.34	-0.59591	2364.6	2350.5	3.5585	0.00018648	0.99981	0.00037296	0.00093602	FALSE
GUIDES_sg0450	BRD3	1040.3/1086.5	1374.8/1393.1	1063.4	1383.9	0.37979	1067.4	5544.3	4.3049	0.99999	8.3514e-06	1.6703e-05	5.5508e-05	TRUE
GUIDES_sg0445	BRD3	630.83/576.81	584.44/975.14	603.82	779.79	0.36842	1459.2	2867.7	3.286	0.99949	0.00050814	0.0010163	0.0022386	TRUE
GUIDES_sg0446	BRD3	1027.9/1145.8	953.2/873.29	1086.9	913.25	-0.25085	6951.2	5687.3	2.3022	0.010662	0.98934	0.021323	0.035457	FALSE
GUIDES_sg0447	BRD3	354.51/318.46	342.32/186.13	336.48	264.22	-0.3476	649.76	1454.6	1.8946	0.029075	0.97093	0.05815	0.087477	FALSE
GUIDES_sg0449	BRD3	260.07/280.21	367.36/244.66	270.14	306.01	0.17925	202.74	1128	1.068	0.85724	0.14276	0.28551	0.35475	TRUE
GUIDES_sg0448	BRD3	802.67/796.92	801.52/663.75	799.8	732.64	-0.12637	16.511	3977.5	1.0649	0.14346	0.85654	0.28693	0.35632	FALSE
GUIDES_sg0456	BRD4	505.44/506.57	889.19/3932.2	506	2410.7	2.25	0.63091	2335.2	39.415	1	0	0	0	TRUE
GUIDES_sg0452	BRD4	158.68/162.35	256.04/866.27	160.51	561.16	1.7993	6.7506	618.34	16.112	1	1.054e-58	2.1079e-58	1.1715e-56	TRUE
GUIDES_sg0454	BRD4	766.29/745.41	886.41/1930.4	755.85	1408.4	0.89699	218.03	3724.1	10.693	1	5.4925e-27	1.0985e-26	2.0415e-25	TRUE
GUIDES_sg0455	BRD4	159.45/181.08	367.36/442.5	170.27	404.93	1.245	234	661.86	9.1215	1	3.7043e-20	7.4087e-20	1.0368e-18	TRUE
GUIDES_sg0451	BRD4	307.29/320.8	564.96/360.56	314.04	462.76	0.55782	91.24	1342.9	4.0583	0.99998	2.4721e-05	4.9441e-05	0.00014636	TRUE
GUIDES_sg0453	BRD4	496.93/456.61	570.53/724.62	476.77	647.58	0.44096	812.71	2179.2	3.6589	0.99987	0.00012664	0.00025328	0.00065651	TRUE
GUIDES_sg0462	BRD7	336.7/323.14	694.38/463.57	329.92	578.97	0.8095	91.978	1421.8	6.6049	1	1.9884e-11	3.9767e-11	2.6561e-10	TRUE
GUIDES_sg0459	BRD7	483.77/483.93	264.39/409.72	483.85	337.06	-0.52027	0.012917	2216.8	3.1177	0.00091128	0.99909	0.0018226	0.0037694	FALSE
GUIDES_sg0461	BRD7	688.11/657.21	403.54/1118	672.66	760.75	0.1773	477.57	3251.4	1.5449	0.93881	0.061191	0.12238	0.16967	TRUE
GUIDES_sg0460	BRD7	490.74/483.93	445.29/599.36	487.33	522.33	0.099851	23.158	2235.4	0.74017	0.7704	0.2296	0.4592	0.53427	TRUE
GUIDES_sg0457	BRD7	1365.4/1330	1381.8/1203.4	1347.7	1292.6	-0.060184	625.28	7311.2	0.64447	0.25964	0.74036	0.51927	0.59912	FALSE
GUIDES_sg0458	BRD7	599.87/608.03	758.39/469.42	603.95	613.91	0.023538	33.299	2868.4	0.1858	0.5737	0.4263	0.8526	0.88301	TRUE
GUIDES_sg0466	BRD8	559.62/529.2	811.26/2310.8	544.41	1561	1.518	462.79	2542.4	20.163	1	1.0434e-90	2.0868e-90	1.8502e-88	TRUE
GUIDES_sg0465	BRD8	710.56/718.87	720.81/1334.5	714.71	1027.7	0.52332	34.527	3489.2	5.298	1	5.8525e-08	1.1705e-07	5.3252e-07	TRUE
GUIDES_sg0464	BRD8	242.27/274.75	189.25/155.69	258.51	172.47	-0.58109	527.34	1072	2.6277	0.0042977	0.9957	0.0085953	0.015729	FALSE
GUIDES_sg0467	BRD8	182.67/162.35	97.407/154.52	172.51	125.97	-0.45059	206.46	671.93	1.7956	0.036277	0.96372	0.072555	0.10662	FALSE
GUIDES_sg0468	BRD8	1358.4/1276.2	1497.3/840.52	1317.3	1168.9	-0.17229	3382.8	7118.8	1.7588	0.039307	0.96069	0.078614	0.11493	FALSE
GUIDES_sg0463	BRD8	376.95/411.34	313.1/341.83	394.15	327.46	-0.26667	591.25	1747.4	1.5953	0.055321	0.94468	0.11064	0.15571	FALSE
GUIDES_sg0472	BRD9	472.93/511.25	684.63/1660	492.09	1172.3	1.2506	734.05	2260.8	14.306	1	1.0057e-46	2.0115e-46	8.344e-45	TRUE
GUIDES_sg0469	BRD9	366.12/356.7	147.5/0	361.41	73.751	-2.2775	44.305	1580.2	7.2363	2.3049e-13	1	4.6097e-13	3.7973e-12	FALSE
GUIDES_sg0473	BRD9	288.71/269.28	427.2/399.19	279	413.19	0.56489	188.76	1170.9	3.9216	0.99996	4.3974e-05	8.7948e-05	0.00024603	TRUE
GUIDES_sg0470	BRD9	778.67/787.56	839.09/1143.7	783.12	991.4	0.33986	39.445	3881	3.3434	0.99959	0.00041381	0.00082762	0.0018633	TRUE
GUIDES_sg0474	BRD9	726.81/764.92	591.4/769.11	745.87	680.25	-0.13266	726.06	3666.9	1.0835	0.13928	0.86072	0.27857	0.34818	FALSE
GUIDES_sg0471	BRD9	357.6/347.34	86.275/680.14	352.47	383.21	0.1203	52.689	1535	0.78454	0.78364	0.21636	0.43273	0.50728	TRUE
GUIDES_sg0478	BRDT	18.577/13.269	96.016/11.706	15.923	53.861	1.6968	14.086	44.113	5.712	1	5.6279e-09	1.1256e-08	5.6261e-08	TRUE
GUIDES_sg0480	BRDT	949.74/981.13	1335.9/1121.5	965.43	1228.7	0.34753	492.77	4953.2	3.7403	0.99991	9.19e-05	0.0001838	0.0004873	TRUE
GUIDES_sg0479	BRDT	287.17/236.5	239.34/81.944	261.83	160.64	-0.70133	1283.4	1088	3.0677	0.0010784	0.99892	0.0021569	0.0043889	FALSE
GUIDES_sg0477	BRDT	236.08/224.01	265.78/33.948	230.05	149.87	-0.61492	72.802	936.79	2.6197	0.0044007	0.9956	0.0088013	0.016091	FALSE
GUIDES_sg0476	BRDT	479.12/466.76	662.37/369.92	472.94	516.15	0.12586	76.469	2158.9	0.92983	0.82377	0.17623	0.35246	0.42876	TRUE
GUIDES_sg0475	BRDT	925.74/941.32	1121.6/690.67	933.53	906.13	-0.042941	121.38	4762.9	0.39711	0.34564	0.65436	0.69129	0.74587	FALSE
GUIDES_sg0485	BRE	933.48/870.29	1091/2735.8	901.89	1913.4	1.0843	1996.3	4575.2	14.954	1	7.3471e-51	1.4694e-50	7.1711e-49	TRUE
GUIDES_sg0484	BRE	904.84/943.66	630.36/636.83	924.25	633.59	-0.54401	753.55	4707.7	4.2362	1.1366e-05	0.99999	2.2733e-05	7.3019e-05	FALSE
GUIDES_sg0482	BRE	363.79/342.65	239.34/174.42	353.22	206.88	-0.76888	223.47	1538.8	3.7305	9.5539e-05	0.9999	0.00019108	0.00050624	FALSE
GUIDES_sg0483	BRE	507.76/570.57	784.82/437.82	539.17	611.32	0.18088	1972.2	2513.9	1.4391	0.92494	0.075062	0.15012	0.20316	TRUE
GUIDES_sg0486	BRE	604.52/611.94	574.7/789.01	608.23	681.86	0.1646	27.522	2892	1.3691	0.91452	0.085481	0.17096	0.22785	TRUE
GUIDES_sg0481	BRE	210.54/219.33	282.48/73.75	214.93	178.12	-0.26969	38.66	866.05	1.2511	0.10545	0.89455	0.21091	0.27359	FALSE
GUIDES_sg0490	BRMS1	889.36/866.39	445.29/331.29	877.88	388.29	-1.1748	263.82	4433.5	7.3528	9.7021e-14	1	1.9404e-13	1.6156e-12	FALSE
GUIDES_sg0492	BRMS1	274.78/264.6	119.67/37.46	269.69	78.566	-1.7664	51.821	1125.9	5.696	6.1311e-09	1	1.2262e-08	6.097e-08	FALSE
GUIDES_sg0488	BRMS1	314.26/284.89	129.41/276.27	299.58	202.84	-0.56028	431.07	1271.5	2.7128	0.0033354	0.99666	0.0066708	0.012433	FALSE
GUIDES_sg0487	BRMS1	386.24/348.12	388.24/244.66	367.18	316.45	-0.21388	726.72	1609.5	1.2645	0.10303	0.89697	0.20606	0.26756	FALSE
GUIDES_sg0489	BRMS1	741.52/689.99	871.1/475.28	715.76	673.19	-0.088329	1327.7	3495.1	0.72001	0.23576	0.76424	0.47152	0.54756	FALSE
GUIDES_sg0491	BRMS1	721.4/640.04	871.1/413.23	680.72	642.17	-0.083978	3309.7	3296.8	0.67139	0.25099	0.74901	0.50197	0.58049	FALSE
GUIDES_sg0494	BRMS1L	458.23/423.83	459.21/2667.9	441.03	1563.5	1.8235	591.58	1990.7	25.159	1	5.6934e-140	1.1387e-139	1.6956e-137	TRUE
GUIDES_sg0493	BRMS1L	476.03/437.88	836.31/757.4	456.95	796.86	0.80093	727.72	2074.4	7.4629	1	4.2324e-14	8.4647e-14	7.4035e-13	TRUE
GUIDES_sg0496	BRMS1L	561.95/532.32	1181.4/642.68	547.13	912.05	0.73616	438.77	2557.1	7.2162	1	2.673e-13	5.346e-13	4.4007e-12	TRUE
GUIDES_sg0498	BRMS1L	304.19/337.19	125.24/248.17	320.69	186.71	-0.7772	544.36	1375.8	3.6122	0.00015179	0.99985	0.00030357	0.00077341	FALSE
GUIDES_sg0497	BRMS1L	314.26/304.41	314.49/168.57	309.33	241.53	-0.35566	48.501	1319.5	1.8665	0.030983	0.96902	0.061966	0.092726	FALSE
GUIDES_sg0495	BRMS1L	631.61/677.5	563.57/741.01	654.56	652.29	-0.0049913	1053.1	3149.8	0.040341	0.48391	0.51609	0.96782	0.97113	FALSE
GUIDES_sg0500	BRPF1	893.23/761.8	563.57/2026.4	827.52	1295	0.64543	8637.2	4138.6	7.2663	1	1.847e-13	3.694e-13	3.0473e-12	TRUE
GUIDES_sg0503	BRPF1	696.63/618.96	672.11/211.88	657.79	442	-0.57253	3016	3168	3.834	6.3033e-05	0.99994	0.00012607	0.00033981	FALSE
GUIDES_sg0504	BRPF1	990.76/874.2	864.14/700.04	932.48	782.09	-0.25344	6793.5	4756.6	2.1805	0.014609	0.98539	0.029218	0.04722	FALSE
GUIDES_sg0499	BRPF1	544.14/591.64	450.86/553.71	567.89	502.28	-0.17679	1128.1	2670.3	1.2697	0.1021	0.8979	0.2042	0.2659	FALSE
GUIDES_sg0502	BRPF1	677.28/650.18	672.11/563.08	663.73	617.59	-0.10378	367.03	3201.3	0.81544	0.20741	0.79259	0.41482	0.48767	FALSE
GUIDES_sg0501	BRPF1	515.5/480.03	417.46/532.64	497.77	475.05	-0.067251	629.32	2291.1	0.47459	0.31754	0.68246	0.63508	0.69438	FALSE
GUIDES_sg0507	BRPF3	377.73/455.83	861.36/1479.7	416.78	1170.5	1.4876	3050.1	1864.3	17.457	1	1.525e-68	3.0499e-68	2.2563e-66	TRUE
GUIDES_sg0505	BRPF3	756.23/693.89	559.4/1829.7	725.06	1194.5	0.71951	1942.8	3548.1	7.8818	1	1.613e-15	3.226e-15	3.089e-14	TRUE
GUIDES_sg0508	BRPF3	304.97/331.73	265.78/941.19	318.35	603.49	0.92058	358	1364.2	7.7201	1	5.814e-15	1.1628e-14	1.0651e-13	TRUE
GUIDES_sg0509	BRPF3	244.59/193.57	272.74/414.4	219.08	343.57	0.64676	1301.6	885.39	4.1837	0.99999	1.4337e-05	2.8675e-05	9.0259e-05	TRUE
GUIDES_sg0506	BRPF3	752.36/604.13	698.55/268.08	678.24	483.31	-0.48799	10985	3282.9	3.4022	0.00033426	0.99967	0.00066851	0.0015712	FALSE
GUIDES_sg0510	BRPF3	1166.5/1141.9	1554.3/888.51	1154.2	1221.4	0.081617	301.25	6100.6	0.86083	0.80533	0.19467	0.38933	0.46196	TRUE
GUIDES_sg0515	BRWD1	384.69/338.75	402.15/750.38	361.72	576.26	0.67037	1055.3	1581.8	5.3943	1	3.4389e-08	6.8777e-08	3.1713e-07	TRUE
GUIDES_sg0511	BRWD1	980.7/1047.5	571.92/719.94	1014.1	645.93	-0.64992	2229.6	5245.5	5.0832	1.8557e-07	1	3.7113e-07	1.6031e-06	FALSE
GUIDES_sg0516	BRWD1	359.92/295.82	186.47/95.992	327.87	141.23	-1.2093	2054.6	1411.6	4.9678	3.3863e-07	1	6.7727e-07	2.8034e-06	FALSE
GUIDES_sg0514	BRWD1	780.22/781.31	761.17/325.44	780.77	543.3	-0.52233	0.59374	3867.5	3.8184	6.7151e-05	0.99993	0.0001343	0.0003616	FALSE
GUIDES_sg0512	BRWD1	718.3/705.6	642.89/614.58	711.95	628.74	-0.17906	80.638	3473.5	1.4119	0.078984	0.92102	0.15797	0.21261	FALSE
GUIDES_sg0513	BRWD1	469.84/438.66	551.05/426.11	454.25	488.58	0.10489	486.02	2060.2	0.75638	0.77529	0.22471	0.44942	0.52521	TRUE
GUIDES_sg0521	BRWD3	927.29/933.52	1200.9/1080.5	930.4	1140.7	0.2937	19.392	4744.2	3.0531	0.99887	0.0011325	0.002265	0.0045977	TRUE
GUIDES_sg0522	BRWD3	435.01/370.75	432.77/141.65	402.88	287.21	-0.48682	2064.2	1792.3	2.7322	0.0031453	0.99685	0.0062906	0.011756	FALSE
GUIDES_sg0520	BRWD3	923.42/956.15	1295.5/961.09	939.79	1128.3	0.2635	535.73	4800.1	2.721	0.99675	0.0032541	0.0065081	0.012149	TRUE
GUIDES_sg0518	BRWD3	679.6/774.29	655.41/551.37	726.94	603.39	-0.26835	4483	3558.8	2.0711	0.019175	0.98082	0.03835	0.060197	FALSE
GUIDES_sg0519	BRWD3	733.01/720.43	775.08/641.51	726.72	708.3	-0.036994	79.077	3557.5	0.30888	0.37871	0.62129	0.75741	0.8051	FALSE
GUIDES_sg0517	BRWD3	914.9/873.42	537.13/1224.5	894.16	880.81	-0.021681	860.66	4529.5	0.19839	0.42137	0.57863	0.84274	0.87647	FALSE
GUIDES_sg0525	BUB1	108.36/92.103	425.81/1169.5	100.23	797.64	2.9799	132.22	359.65	36.774	1	2.3741e-296	4.7481e-296	1.2255e-293	TRUE
GUIDES_sg0527	BUB1	84.369/76.492	178.12/381.63	80.431	279.87	1.7863	31.025	279.35	11.933	1	3.9946e-33	7.9893e-33	1.8339e-31	TRUE
GUIDES_sg0524	BUB1	352.18/421.49	496.78/553.71	386.84	525.24	0.44029	2401.5	1709.8	3.3472	0.99959	0.00040811	0.00081623	0.0018391	TRUE
GUIDES_sg0523	BUB1	222.92/210.74	179.51/58.532	216.83	119.02	-0.85995	74.142	874.89	3.3069	0.00047173	0.99953	0.00094347	0.0021041	FALSE
GUIDES_sg0526	BUB1	495.38/462.07	361.8/485.81	478.73	423.81	-0.17541	554.6	2189.6	1.1737	0.12026	0.87974	0.24052	0.30725	FALSE
GUIDES_sg0528	BUB1	634.71/723.55	669.33/632.14	679.13	650.74	-0.061523	3947	3287.9	0.49519	0.31023	0.68977	0.62047	0.68558	FALSE
GUIDES_sg0533	C11ORF30	352.18/301.29	122.45/173.25	326.73	147.85	-1.1386	1295.3	1405.9	4.7707	9.1782e-07	1	1.8356e-06	7.3193e-06	FALSE
GUIDES_sg0529	C11ORF30	577.43/488.61	883.62/529.13	533.02	706.38	0.40558	3943.9	2480.6	3.4806	0.99975	0.00025014	0.00050028	0.0012256	TRUE
GUIDES_sg0530	C11ORF30	263.17/251.33	436.94/238.81	257.25	337.88	0.39198	70.082	1066	2.4694	0.99323	0.0067676	0.013535	0.023566	TRUE
GUIDES_sg0532	C11ORF30	801.12/889.03	359.02/1148.4	845.07	753.7	-0.16487	3863.6	4241.1	1.403	0.080304	0.9197	0.16061	0.21529	FALSE
GUIDES_sg0534	C11ORF30	1023.3/1004.5	642.89/1197.6	1013.9	920.22	-0.13972	175.29	5244.4	1.2936	0.097896	0.9021	0.19579	0.25555	FALSE
GUIDES_sg0531	C11ORF30	96.754/97.566	126.63/73.75	97.16	100.19	0.043854	0.33022	347.01	0.16263	0.5646	0.4354	0.87081	0.89656	TRUE
GUIDES_sg0536	CARM1	322.77/330.95	333.97/820.61	326.86	577.29	0.81872	33.414	1406.5	6.6776	1	1.2146e-11	2.4293e-11	1.6657e-10	TRUE
GUIDES_sg0540	CARM1	462.1/490.17	873.88/680.14	476.14	777.01	0.70539	394.18	2175.9	6.4502	1	5.5856e-11	1.1171e-10	7.2046e-10	TRUE
GUIDES_sg0535	CARM1	932.71/1022.5	1045/1233.8	977.6	1139.4	0.2208	4031.1	5026.1	2.2829	0.98878	0.011219	0.022438	0.037083	TRUE
GUIDES_sg0539	CARM1	442.75/447.24	634.54/447.18	445	540.86	0.28089	10.122	2011.5	2.1375	0.98372	0.01628	0.03256	0.052276	TRUE
GUIDES_sg0537	CARM1	140.87/107.71	221.25/86.627	124.29	153.94	0.3064	549.8	460.58	1.3814	0.91642	0.083575	0.16715	0.22352	TRUE
GUIDES_sg0538	CARM1	187.32/166.25	207.34/99.504	176.78	153.42	-0.20326	221.81	691.17	0.88867	0.18709	0.81291	0.37418	0.44557	FALSE
GUIDES_sg0546	CBX1	335.16/306.75	154.46/124.09	320.95	139.27	-1.1986	403.45	1377.1	4.8957	4.8973e-07	1	9.7945e-07	4.0171e-06	FALSE
GUIDES_sg0545	CBX1	658.7/606.47	853.01/862.76	632.59	857.88	0.43892	1363.8	3027.2	4.0948	0.99998	2.1124e-05	4.2247e-05	0.00012663	TRUE
GUIDES_sg0544	CBX1	698.18/700.14	516.26/560.73	699.16	538.5	-0.37606	1.924	3401	2.7549	0.0029355	0.99706	0.0058709	0.011061	FALSE
GUIDES_sg0541	CBX1	741.52/711.06	552.44/666.09	726.29	609.26	-0.2531	463.8	3555.1	1.9627	0.024838	0.97516	0.049676	0.07581	FALSE
GUIDES_sg0543	CBX1	221.37/226.35	128.02/229.44	223.86	178.73	-0.3232	12.408	907.75	1.4979	0.067077	0.93292	0.13415	0.18347	FALSE
GUIDES_sg0542	CBX1	961.35/881.22	1068.7/675.46	921.28	872.08	-0.079101	3210	4690.1	0.71851	0.23622	0.76378	0.47244	0.54847	FALSE
GUIDES_sg0550	CBX2	672.63/722.77	1267.7/1041.9	697.7	1154.8	0.72611	1257	3392.7	7.8471	1	2.1284e-15	4.2568e-15	3.9713e-14	TRUE
GUIDES_sg0547	CBX2	695.08/655.65	832.14/271.59	675.36	551.86	-0.29088	777.46	3266.6	2.1608	0.015354	0.98465	0.030709	0.049498	FALSE
GUIDES_sg0549	CBX2	558.85/566.67	727.77/594.68	562.76	661.23	0.23225	30.546	2642.2	1.9156	0.97229	0.027705	0.05541	0.083529	TRUE
GUIDES_sg0548	CBX2	392.43/398.07	395.2/263.39	395.25	329.29	-0.26267	15.893	1753	1.5753	0.05759	0.94241	0.11518	0.16177	FALSE
GUIDES_sg0552	CBX2	506.22/473	397.98/505.71	489.61	451.85	-0.11555	551.57	2247.5	0.79655	0.21286	0.78714	0.42571	0.49941	FALSE
GUIDES_sg0551	CBX2	719.07/725.11	783.43/577.12	722.09	680.28	-0.08594	18.24	3531.2	0.7037	0.24081	0.75919	0.48162	0.55818	FALSE
GUIDES_sg0558	CBX3	440.42/357.48	776.48/883.83	398.95	830.15	1.0553	3439.5	1772.1	10.243	1	6.3516e-25	1.2703e-24	2.2735e-23	TRUE
GUIDES_sg0555	CBX3	976.83/923.37	1335.9/1313.5	950.1	1324.7	0.47905	1428.8	4861.6	5.372	1	3.8928e-08	7.7855e-08	3.5799e-07	TRUE
GUIDES_sg0556	CBX3	295.68/259.14	411.89/280.95	277.41	346.42	0.31949	667.7	1163.2	2.0235	0.97849	0.021509	0.043018	0.066523	TRUE
GUIDES_sg0557	CBX3	900.97/1084.2	1249.6/628.63	992.57	939.11	-0.079779	16779	5115.9	0.74731	0.22744	0.77256	0.45488	0.52972	FALSE
GUIDES_sg0554	CBX3	592.91/570.57	541.31/700.04	581.74	620.67	0.093308	249.5	2746.1	0.74298	0.77125	0.22875	0.45749	0.53249	TRUE
GUIDES_sg0553	CBX3	910.26/965.52	1487.5/485.81	937.89	986.68	0.073091	1526.7	4788.8	0.70508	0.75962	0.24038	0.48076	0.55729	TRUE
GUIDES_sg0563	CBX4	946.64/881.22	1018.6/1370.8	913.93	1194.7	0.38613	2139.8	4646.5	4.1191	0.99998	1.9019e-05	3.8038e-05	0.00011515	TRUE
GUIDES_sg0564	CBX4	534.86/622.08	581.66/844.03	578.47	712.84	0.30088	3804.4	2728.2	2.5727	0.99495	0.0050461	0.010092	0.017979	TRUE
GUIDES_sg0560	CBX4	500.8/559.64	619.23/341.83	530.22	480.53	-0.14169	1731.3	2465.5	1.0007	0.15848	0.84152	0.31695	0.39151	FALSE
GUIDES_sg0561	CBX4	554.98/734.48	868.32/341.83	644.73	605.07	-0.091445	16110	3094.9	0.71289	0.23796	0.76204	0.47591	0.552	FALSE
GUIDES_sg0559	CBX4	484.54/466.76	569.14/347.68	475.65	458.41	-0.053157	158.15	2173.3	0.36987	0.35574	0.64426	0.71148	0.76425	FALSE
GUIDES_sg0562	CBX4	815.05/811.75	1089.6/524.44	813.4	807.01	-0.011376	5.448	4056.4	0.10043	0.46	0.54	0.92	0.93752	FALSE
GUIDES_sg0570	CBX5	707.46/728.24	457.81/190.81	717.85	324.31	-1.1439	215.75	3507	6.6453	1.5131e-11	1	3.0263e-11	2.0353e-10	FALSE
GUIDES_sg0568	CBX5	286.39/272.41	268.57/392.16	279.4	330.36	0.24094	97.799	1172.9	1.4882	0.93165	0.068354	0.13671	0.18672	TRUE
GUIDES_sg0565	CBX5	383.15/377	464.77/366.41	380.07	415.59	0.12857	18.9	1675.2	0.86782	0.80725	0.19275	0.38549	0.45777	TRUE
GUIDES_sg0569	CBX5	529.44/465.98	637.32/290.32	497.71	463.82	-0.10152	2013.5	2290.8	0.70803	0.23946	0.76054	0.47893	0.55528	FALSE
GUIDES_sg0567	CBX5	224.47/158.45	64.011/286.81	191.46	175.41	-0.12563	2179.4	757.78	0.58306	0.27993	0.72007	0.55985	0.63503	FALSE
GUIDES_sg0566	CBX5	493.06/426.17	396.59/508.06	459.61	452.32	-0.023025	2236.9	2088.4	0.15958	0.43661	0.56339	0.87321	0.89803	FALSE
GUIDES_sg0571	CBX6	690.44/595.55	719.42/1114.4	642.99	916.93	0.51135	4502	3085.2	4.932	1	4.0704e-07	8.1408e-07	3.3545e-06	TRUE
GUIDES_sg0575	CBX6	756.23/657.99	378.5/612.24	707.11	495.37	-0.51256	4825.5	3446	3.607	0.00015491	0.99985	0.00030981	0.00078862	FALSE
GUIDES_sg0572	CBX6	602.97/641.6	603.93/269.25	622.28	436.59	-0.51032	746.04	2969.9	3.4075	0.00032781	0.99967	0.00065562	0.0015421	FALSE
GUIDES_sg0573	CBX6	688.89/745.41	776.48/372.26	717.15	574.37	-0.31979	1597.3	3503.1	2.4124	0.007925	0.99208	0.01585	0.027073	FALSE
GUIDES_sg0576	CBX6	897.1/951.47	866.93/653.21	924.28	760.07	-0.28187	1477.9	4707.9	2.3933	0.0083484	0.99165	0.016697	0.028378	FALSE
GUIDES_sg0574	CBX6	901.75/878.1	1025.6/518.59	889.92	772.08	-0.20469	279.59	4504.5	1.7559	0.039555	0.96045	0.07911	0.11556	FALSE
GUIDES_sg0579	CBX7	702.05/707.94	645.67/231.79	704.99	438.73	-0.68304	17.386	3434	4.5437	2.7634e-06	1	5.5268e-06	2.0289e-05	FALSE
GUIDES_sg0582	CBX7	736.88/813.31	289.44/717.6	775.1	503.52	-0.62133	2921.3	3834.8	4.3855	5.7852e-06	0.99999	1.157e-05	4.0189e-05	FALSE
GUIDES_sg0580	CBX7	594.46/583.84	315.88/737.5	589.15	526.69	-0.16139	56.366	2786.8	1.1831	0.11838	0.88162	0.23676	0.30265	FALSE
GUIDES_sg0578	CBX7	561.95/550.28	441.12/593.51	556.11	517.31	-0.10414	68.108	2606	0.76	0.22363	0.77637	0.44726	0.52278	FALSE
GUIDES_sg0577	CBX7	519.37/509.69	570.53/495.18	514.53	532.85	0.050385	46.92	2380.9	0.3755	0.64636	0.35364	0.70729	0.76003	TRUE
GUIDES_sg0581	CBX7	894.01/853.9	1052/710.57	873.95	881.29	0.012042	804.14	4410.4	0.11043	0.54396	0.45604	0.91207	0.93009	TRUE
GUIDES_sg0587	CBX8	1050.4/1017.8	762.56/2237.1	1034.1	1499.8	0.536	529.61	5366.4	6.3577	1	1.0243e-10	2.0485e-10	1.271e-09	TRUE
GUIDES_sg0585	CBX8	1046.5/1076.4	1216.2/1671.7	1061.4	1443.9	0.44365	445.94	5532.3	5.1427	1	1.3539e-07	2.7078e-07	1.1811e-06	TRUE
GUIDES_sg0586	CBX8	568.91/588.52	198.99/534.98	578.72	366.98	-0.6557	192.25	2729.5	4.0527	2.5316e-05	0.99997	5.0631e-05	0.00014873	FALSE
GUIDES_sg0584	CBX8	573.56/576.81	409.11/364.07	575.18	386.59	-0.572	5.3024	2710.2	3.6227	0.00014576	0.99985	0.00029152	0.00074731	FALSE
GUIDES_sg0588	CBX8	479.12/566.67	311.7/447.18	522.9	379.44	-0.4616	3831.7	2426	2.9125	0.0017928	0.99821	0.0035855	0.0070563	FALSE
GUIDES_sg0583	CBX8	339.8/436.32	321.44/367.58	388.06	344.51	-0.17125	4657.9	1716.1	1.0512	0.14658	0.85342	0.29317	0.36364	FALSE
GUIDES_sg0589	CCDC101	681.15/659.55	1703.2/1400.1	670.35	1551.7	1.2096	233.22	3238.4	15.487	1	2.1308e-54	4.2615e-54	2.2097e-52	TRUE
GUIDES_sg0591	CCDC101	585.17/591.64	1067.3/1011.4	588.41	1039.4	0.81976	20.97	2782.7	8.5488	1	6.2189e-18	1.2438e-17	1.4191e-16	TRUE
GUIDES_sg0593	CCDC101	211.31/165.47	400.76/200.18	188.39	300.47	0.67064	1050.5	743.79	4.1096	0.99998	1.9819e-05	3.9637e-05	0.00011915	TRUE
GUIDES_sg0592	CCDC101	1435.8/1489.3	1799.3/1779.4	1462.5	1789.3	0.29075	1427.3	8044.3	3.6433	0.99987	0.00013458	0.00026917	0.00069152	TRUE
GUIDES_sg0590	CCDC101	688.11/649.4	552.44/447.18	668.76	499.81	-0.41937	749.25	3229.5	2.9729	0.0014749	0.99853	0.0029498	0.0059296	FALSE
GUIDES_sg0594	CCDC101	294.91/266.16	205.95/155.69	280.53	180.82	-0.63079	413.12	1178.4	2.9047	0.0018379	0.99816	0.0036759	0.0071986	FALSE
GUIDES_sg0596	CDC6	520.92/554.96	969.9/798.37	537.94	884.14	0.71577	579.21	2507.3	6.9139	1	2.3583e-12	4.7167e-12	3.4542e-11	TRUE
GUIDES_sg0597	CDC6	142.42/113.96	372.93/99.504	128.19	236.22	0.87672	405.1	477.24	4.945	1	3.8067e-07	7.6135e-07	3.1403e-06	TRUE
GUIDES_sg0598	CDC6	225.24/238.06	129.41/42.143	231.65	85.778	-1.4228	82.168	944.35	4.7469	1.0326e-06	1	2.0652e-06	8.2121e-06	FALSE
GUIDES_sg0595	CDC6	61.148/58.54	0/110.04	59.844	55.02	-0.11918	3.4022	199.09	0.34193	0.3662	0.6338	0.7324	0.78224	FALSE
GUIDES_sg0599	CDC6	520.15/525.3	457.81/561.9	522.72	509.86	-0.035878	13.259	2425.1	0.26122	0.39696	0.60304	0.79392	0.83686	FALSE
GUIDES_sg0600	CDC6	149.39/159.23	147.5/163.89	154.31	155.7	0.012831	48.419	590.87	0.057079	0.52276	0.47724	0.95448	0.96739	TRUE
GUIDES_sg0602	CDC73	265.49/230.26	654.02/232.96	247.87	443.49	0.83673	620.77	1021.2	6.1213	1	4.6416e-10	9.2832e-10	5.3939e-09	TRUE
GUIDES_sg0605	CDC73	626.96/654.09	459.21/324.27	640.53	391.74	-0.70795	367.78	3071.4	4.4891	3.5757e-06	1	7.1514e-06	2.5637e-05	FALSE
GUIDES_sg0601	CDC73	149.39/113.18	128.02/332.46	131.28	230.24	0.80577	655.61	490.51	4.4681	1	3.9454e-06	7.8908e-06	2.8157e-05	TRUE
GUIDES_sg0606	CDC73	739.2/786.78	620.62/424.94	762.99	522.78	-0.54458	1131.8	3765.1	3.9147	4.5266e-05	0.99995	9.0532e-05	0.00025174	FALSE
GUIDES_sg0603	CDC73	371.53/362.95	296.4/229.44	367.24	262.92	-0.48055	36.871	1609.8	2.6001	0.0046605	0.99534	0.0093209	0.016937	FALSE
GUIDES_sg0604	CDC73	714.43/709.5	964.33/561.9	711.97	763.12	0.099961	12.136	3473.6	0.8679	0.80728	0.19272	0.38545	0.45777	TRUE
GUIDES_sg0610	CDK1	152.48/169.38	450.86/482.3	160.93	466.58	1.5298	142.66	620.19	12.273	1	6.2982e-35	1.2596e-34	3.2226e-33	TRUE
GUIDES_sg0607	CDK1	172.61/148.3	194.81/270.42	160.45	232.62	0.533	295.43	618.08	2.9025	0.99815	0.0018507	0.0037014	0.0072463	TRUE
GUIDES_sg0611	CDK1	121.52/106.15	66.794/94.821	113.84	80.807	-0.48929	118.13	416.3	1.6188	0.05274	0.94726	0.10548	0.14941	FALSE
GUIDES_sg0608	CDK1	140.87/160.79	83.492/162.72	150.83	123.11	-0.29091	198.32	575.55	1.1557	0.1239	0.8761	0.2478	0.31607	FALSE
GUIDES_sg0609	CDK1	145.52/139.72	288.05/15.218	142.62	151.63	0.087844	16.835	539.59	0.38815	0.65105	0.34895	0.69791	0.75224	TRUE
GUIDES_sg0612	CDK1	137.78/145.18	219.86/79.603	141.48	149.73	0.081251	27.391	534.63	0.357	0.63945	0.36055	0.72109	0.7735	TRUE
GUIDES_sg0618	CDK17	438.1/433.98	784.82/826.47	436.04	805.65	0.88418	8.5099	1964.6	8.3388	1	3.7529e-17	7.5058e-17	7.9326e-16	TRUE
GUIDES_sg0616	CDK17	643.22/651.74	189.25/643.85	647.48	416.55	-0.63512	36.336	3110.3	4.1408	1.7302e-05	0.99998	3.4605e-05	0.0001067	FALSE
GUIDES_sg0614	CDK17	431.91/452.71	246.3/904.9	442.31	575.6	0.37926	216.31	1997.4	2.9824	0.99857	0.0014299	0.0028599	0.0057589	TRUE
GUIDES_sg0613	CDK17	225.24/197.47	187.86/372.26	211.36	280.06	0.40437	385.54	849.43	2.3572	0.99079	0.0092068	0.018414	0.031023	TRUE
GUIDES_sg0617	CDK17	1011.7/1042	1387.4/901.39	1026.8	1144.4	0.15621	460.63	5322.5	1.6111	0.94642	0.053578	0.10716	0.15165	TRUE
GUIDES_sg0615	CDK17	681.92/643.16	519.04/632.14	662.54	575.59	-0.20263	751.27	3194.6	1.5383	0.061984	0.93802	0.12397	0.17174	FALSE
GUIDES_sg0620	CDK2	287.17/267.72	563.57/650.87	277.44	607.22	1.1272	189.01	1163.4	9.6685	1	2.0527e-22	4.1054e-22	6.6228e-21	TRUE
GUIDES_sg0624	CDK2	479.9/525.3	603.93/917.78	502.6	760.85	0.59724	1030.5	2316.9	5.3652	1	4.0421e-08	8.0842e-08	3.7158e-07	TRUE
GUIDES_sg0622	CDK2	282.52/323.14	378.5/472.94	302.83	425.72	0.49001	824.96	1287.5	3.4248	0.99969	0.00030767	0.00061533	0.0014503	TRUE
GUIDES_sg0619	CDK2	71.985/78.053	70.968/0	75.019	35.484	-1.0591	18.412	257.91	2.4619	0.0069108	0.99309	0.013822	0.023943	FALSE
GUIDES_sg0623	CDK2	781/797.7	897.54/435.48	789.35	666.51	-0.24371	139.56	3917.1	1.9628	0.024836	0.97516	0.049673	0.07581	FALSE
GUIDES_sg0621	CDK2	577.43/623.65	375.71/1030.2	600.54	702.94	0.22679	1068.1	2849.5	1.9183	0.97246	0.027537	0.055075	0.083062	TRUE
GUIDES_sg0629	CDK3	1312.8/1206.7	865.53/780.81	1259.7	823.17	-0.61324	5623.7	6756.8	5.3109	5.4539e-08	1	1.0908e-07	4.9762e-07	FALSE
GUIDES_sg0627	CDK3	336.7/353.58	566.35/453.04	345.14	509.69	0.5611	142.43	1498.1	4.2515	0.99999	1.0619e-05	2.1239e-05	6.9718e-05	TRUE
GUIDES_sg0630	CDK3	472.93/493.3	766.73/580.63	483.11	673.68	0.47887	207.34	2212.9	4.0511	0.99997	2.5491e-05	5.0981e-05	0.00014972	TRUE
GUIDES_sg0626	CDK3	908.71/951.47	1358.1/896.71	930.09	1127.4	0.27731	914.06	4742.4	2.8655	0.99792	0.0020819	0.0041638	0.008078	TRUE
GUIDES_sg0628	CDK3	517.05/521.4	417.46/435.48	519.22	426.47	-0.28332	9.4306	2406.2	1.8909	0.029317	0.97068	0.058633	0.08817	FALSE
GUIDES_sg0625	CDK3	303.42/292.7	288.05/175.6	298.06	231.82	-0.36121	57.464	1264	1.8631	0.031226	0.96877	0.062451	0.093404	FALSE
GUIDES_sg0635	CDK5	770.93/799.26	1209.2/2341.3	785.1	1775.3	1.1761	401.3	3892.5	15.87	1	5.0751e-57	1.015e-56	5.4834e-55	TRUE
GUIDES_sg0636	CDK5	436.55/411.34	126.63/410.89	423.95	268.76	-0.6556	317.84	1901.5	3.5588	0.0001863	0.99981	0.00037259	0.00093551	FALSE
GUIDES_sg0632	CDK5	485.32/456.61	438.33/776.13	470.96	607.23	0.36594	412.02	2148.4	2.9399	0.99836	0.0016416	0.0032833	0.0065322	TRUE
GUIDES_sg0631	CDK5	383.92/369.19	322.84/295	376.56	308.92	-0.2848	108.45	1657.2	1.6615	0.048309	0.95169	0.096617	0.13802	FALSE
GUIDES_sg0633	CDK5	326.64/296.6	345.1/188.47	311.62	266.79	-0.22334	451.16	1330.9	1.229	0.10954	0.89046	0.21907	0.28216	FALSE
GUIDES_sg0634	CDK5	661.8/696.23	485.65/833.49	679.02	659.57	-0.041859	593	3287.2	0.33919	0.36723	0.63277	0.73447	0.78409	FALSE
GUIDES_sg0639	CDK7	480.67/479.25	553.83/1383.7	479.96	968.76	1.0117	1.0172	2196.2	10.43	1	9.0103e-26	1.8021e-25	3.2807e-24	TRUE
GUIDES_sg0637	CDK7	176.48/163.13	218.47/405.04	169.81	311.76	0.87268	89.082	659.79	5.5263	1	1.6354e-08	3.2709e-08	1.5301e-07	TRUE
GUIDES_sg0638	CDK7	91.336/73.37	233.78/51.508	82.353	142.64	0.78518	161.38	287.02	3.5587	0.99981	0.00018636	0.00037272	0.00093563	TRUE
GUIDES_sg0641	CDK7	208.99/226.35	166.98/155.69	217.67	161.34	-0.42975	150.79	878.81	1.9002	0.028701	0.9713	0.057401	0.086396	FALSE
GUIDES_sg0642	CDK7	926.51/954.59	1347/790.18	940.55	1068.6	0.18395	394.13	4804.6	1.8472	0.96764	0.03236	0.06472	0.096648	TRUE
GUIDES_sg0640	CDK7	164.09/169.38	169.77/189.64	166.73	179.7	0.10745	13.944	646.05	0.51028	0.69507	0.30493	0.60986	0.67681	TRUE
GUIDES_sg0647	CDK9	647.86/656.43	473.12/341.83	652.15	407.47	-0.67716	36.67	3136.3	4.3689	6.2435e-06	0.99999	1.2487e-05	4.2595e-05	FALSE
GUIDES_sg0643	CDK9	379.27/361.39	531.57/472.94	370.33	502.25	0.43857	160	1625.5	3.272	0.99947	0.00053392	0.0010678	0.0023491	TRUE
GUIDES_sg0645	CDK9	206.67/191.23	304.75/231.79	198.95	268.27	0.4294	119.13	792.1	2.4629	0.99311	0.0068904	0.013781	0.023876	TRUE
GUIDES_sg0644	CDK9	334.38/348.9	212.9/306.71	341.64	259.81	-0.39372	105.37	1480.5	2.1268	0.016717	0.98328	0.033434	0.053321	FALSE
GUIDES_sg0648	CDK9	641.67/667.35	627.58/619.27	654.51	623.42	-0.0701	329.82	3149.6	0.55397	0.2898	0.7102	0.5796	0.651	FALSE
GUIDES_sg0646	CDK9	492.28/540.91	628.97/364.07	516.6	496.52	-0.057072	1182.2	2392.1	0.41048	0.34073	0.65927	0.68146	0.73787	FALSE
GUIDES_sg0652	CDY1	916.45/979.57	1220.4/1269	948.01	1244.7	0.39243	1991.8	4849.1	4.2602	0.99999	1.0212e-05	2.0424e-05	6.7279e-05	TRUE
GUIDES_sg0650	CDY1	256.98/256.01	365.97/393.33	256.5	379.65	0.56393	0.46431	1062.4	3.7785	0.99992	7.89e-05	0.0001578	0.00042009	TRUE
GUIDES_sg0653	CDY1	732.23/775.07	695.77/510.4	753.65	603.08	-0.32107	917.43	3711.5	2.4715	0.0067274	0.99327	0.013455	0.02343	FALSE
GUIDES_sg0651	CDY1	757/715.75	570.53/619.27	736.37	594.9	-0.30733	850.95	3612.6	2.3538	0.0092904	0.99071	0.018581	0.031296	FALSE
GUIDES_sg0649	CDY1	547.24/504.22	560.79/362.9	525.73	461.84	-0.18655	925.19	2441.3	1.2931	0.097994	0.90201	0.19599	0.25578	FALSE
GUIDES_sg0654	CDY1	344.44/303.63	350.67/314.9	324.04	332.78	0.038316	833	1392.5	0.23444	0.59268	0.40732	0.81464	0.85229	TRUE
GUIDES_sg0659	CDY1B	769.39/753.21	633.15/547.86	761.3	590.5	-0.36597	130.78	3755.4	2.7871	0.0026591	0.99734	0.0053182	0.010074	FALSE
GUIDES_sg0656	CDY1B	280.2/275.53	338.14/395.67	277.86	366.91	0.39979	10.91	1165.4	2.6083	0.99545	0.004549	0.009098	0.01661	TRUE
GUIDES_sg0657	CDY1B	698.95/741.51	545.48/657.9	720.23	601.69	-0.25904	905.5	3520.6	1.9978	0.022869	0.97713	0.045738	0.070279	FALSE
GUIDES_sg0655	CDY1B	565.04/530.76	528.78/368.75	547.9	448.77	-0.28737	587.58	2561.3	1.9588	0.025066	0.97493	0.050132	0.076254	FALSE
GUIDES_sg0658	CDY1B	993.08/1006.9	1128.5/1135.5	999.98	1132	0.17876	95.29	5160.5	1.8381	0.96697	0.033026	0.066053	0.09777	TRUE
GUIDES_sg0660	CDY1B	317.35/328.6	318.66/297.34	322.98	308	-0.068285	63.297	1387.2	0.40212	0.3438	0.6562	0.68759	0.74431	FALSE
GUIDES_sg0661	CDY2A	260.85/256.01	345.1/419.09	258.43	382.09	0.56234	11.683	1071.7	3.7775	0.99992	7.9201e-05	0.0001584	0.00042159	TRUE
GUIDES_sg0662	CDY2A	914.9/924.15	1081.2/1163.6	919.53	1122.4	0.28736	42.742	4679.7	2.9659	0.99849	0.0015092	0.0030183	0.0060633	TRUE
GUIDES_sg0666	CDY2A	789.51/752.43	555.22/648.53	770.97	601.88	-0.35669	687.4	3811	2.7391	0.0030803	0.99692	0.0061605	0.011582	FALSE
GUIDES_sg0663	CDY2A	1316.6/1429.9	1335.9/972.8	1373.3	1154.3	-0.25037	6419.4	7473.5	2.5326	0.0056604	0.99434	0.011321	0.020072	FALSE
GUIDES_sg0665	CDY2A	1255.5/1234	1127.1/1517.1	1244.7	1322.1	0.086954	230.19	6663.1	0.94812	0.82847	0.17153	0.34307	0.42069	TRUE
GUIDES_sg0664	CDY2A	992.31/1071.7	1205.1/956.41	1032	1080.7	0.066527	3149.3	5353.7	0.66626	0.74738	0.25262	0.50525	0.5841	TRUE
GUIDES_sg0667	CDY2B	269.36/259.92	374.32/403.87	264.64	389.1	0.55436	44.609	1101.5	3.7499	0.99991	8.8449e-05	0.0001769	0.00046942	TRUE
GUIDES_sg0672	CDY2B	764.74/743.07	546.87/684.82	753.9	615.85	-0.29138	234.92	3713	2.2657	0.011735	0.98826	0.023471	0.038603	FALSE
GUIDES_sg0669	CDY2B	1317.4/1339.4	1355.4/977.48	1328.4	1166.4	-0.18745	241.84	7189	1.9104	0.02804	0.97196	0.05608	0.084505	FALSE
GUIDES_sg0668	CDY2B	997.73/992.84	1071.5/1174.1	995.28	1122.8	0.17378	11.95	5132.2	1.7802	0.96248	0.037522	0.075044	0.11001	TRUE
GUIDES_sg0671	CDY2B	1283.3/1253.5	1102.1/1587.4	1268.4	1344.7	0.084206	444.27	6811.4	0.92448	0.82238	0.17762	0.35523	0.43187	TRUE
GUIDES_sg0670	CDY2B	989.99/1053.7	1221.8/909.58	1021.9	1065.7	0.060523	2031	5292.4	0.60239	0.72654	0.27346	0.54692	0.62177	TRUE
GUIDES_sg0677	CDYL	487.64/438.66	635.93/968.11	463.15	802.02	0.79085	1199.5	2107.1	7.3824	1	7.7754e-14	1.5551e-13	1.2994e-12	TRUE
GUIDES_sg0674	CDYL	479.9/423.05	421.63/796.03	451.47	608.83	0.43058	1616	2045.6	3.4793	0.99975	0.0002514	0.00050281	0.0012313	TRUE
GUIDES_sg0673	CDYL	339.03/401.19	288.05/683.65	370.11	485.85	0.39163	1932.4	1624.4	2.8717	0.99796	0.0020415	0.004083	0.0079278	TRUE
GUIDES_sg0675	CDYL	779.45/760.24	989.38/885	769.84	937.19	0.28344	184.52	3804.5	2.7131	0.99667	0.0033329	0.0066658	0.012425	TRUE
GUIDES_sg0676	CDYL	696.63/649.4	491.21/1080.5	673.02	785.85	0.22331	1115.1	3253.4	1.9783	0.97605	0.023949	0.047898	0.073241	TRUE
GUIDES_sg0678	CDYL	394.76/378.56	485.65/263.39	386.66	374.52	-0.045894	131.18	1708.9	0.29362	0.38452	0.61548	0.76905	0.81434	FALSE
GUIDES_sg0684	CDYL2	704.37/732.14	837.7/1301.7	718.25	1069.7	0.57401	385.62	3509.3	5.933	1	1.487e-09	2.974e-09	1.597e-08	TRUE
GUIDES_sg0683	CDYL2	1144/1159.9	1145.2/1616.6	1151.9	1380.9	0.26137	125.66	6086.7	2.9352	0.99833	0.0016668	0.0033336	0.0066244	TRUE
GUIDES_sg0681	CDYL2	1165.7/1195	967.12/930.65	1180.3	948.88	-0.3146	429.38	6262.3	2.9249	0.001723	0.99828	0.0034461	0.0068174	FALSE
GUIDES_sg0682	CDYL2	706.69/644.72	957.37/724.62	675.7	841	0.31529	1920.2	3268.6	2.8912	0.99808	0.0019188	0.0038377	0.0075004	TRUE
GUIDES_sg0679	CDYL2	570.46/594.77	595.58/800.71	582.61	698.15	0.26058	295.36	2750.9	2.2028	0.98619	0.013806	0.027612	0.044867	TRUE
GUIDES_sg0680	CDYL2	833.63/822.68	889.19/731.65	828.16	810.42	-0.031198	59.953	4142.3	0.2756	0.39143	0.60857	0.78286	0.82602	FALSE
GUIDES_sg0690	CENPA	92.884/88.2	151.68/355.87	90.542	253.77	1.4767	10.968	320.01	9.1249	1	3.5897e-20	7.1795e-20	1.0071e-18	TRUE
GUIDES_sg0685	CENPA	366.12/370.75	733.34/632.14	368.43	682.74	0.88813	10.747	1615.9	7.8189	1	2.6635e-15	5.3271e-15	4.946e-14	TRUE
GUIDES_sg0687	CENPA	685.79/697.02	583.05/423.77	691.4	503.41	-0.45701	62.989	3357.1	3.2446	0.00058815	0.99941	0.0011763	0.0025759	FALSE
GUIDES_sg0688	CENPA	942.77/938.98	821/613.41	940.87	717.21	-0.39113	7.1792	4806.6	3.2261	0.00062737	0.99937	0.0012547	0.0027256	FALSE
GUIDES_sg0689	CENPA	173.38/161.57	82.1/88.968	167.48	85.534	-0.9612	69.77	649.37	3.2156	0.00065085	0.99935	0.0013017	0.0027788	FALSE
GUIDES_sg0686	CENPA	552.66/424.61	521.83/399.19	488.63	460.51	-0.085354	8198.2	2242.3	0.594	0.27625	0.72375	0.55251	0.62762	FALSE
GUIDES_sg0692	CENPC	219.05/211.52	500.95/472.94	215.29	486.94	1.1738	28.324	867.7	9.2222	1	1.4549e-20	2.9098e-20	4.1016e-19	TRUE
GUIDES_sg0693	CENPC	527.11/457.39	830.75/875.63	492.25	853.19	0.79223	2430.7	2261.6	7.5896	1	1.6041e-14	3.2081e-14	2.851e-13	TRUE
GUIDES_sg0694	CENPC	106.04/90.542	267.17/62.044	98.292	164.61	0.73803	120.13	351.66	3.5364	0.9998	0.00020278	0.00040556	0.0010087	TRUE
GUIDES_sg0691	CENPC	79.725/47.612	58.444/135.79	63.669	97.119	0.60146	515.61	213.72	2.2881	0.98893	0.011065	0.022131	0.036753	TRUE
GUIDES_sg0695	CENPC	452.81/516.71	517.65/485.81	484.76	501.73	0.049545	2041.9	2221.7	0.36007	0.6406	0.3594	0.7188	0.77139	TRUE
GUIDES_sg0696	CENPC	167.19/178.74	169.77/163.89	172.97	166.83	-0.051824	66.715	673.97	0.23644	0.40654	0.59346	0.81309	0.85213	FALSE
GUIDES_sg0697	CHAF1A	161.77/163.91	232.39/509.23	162.84	370.81	1.1822	2.2884	628.69	8.2941	1	5.4702e-17	1.094e-16	1.1147e-15	TRUE
GUIDES_sg0700	CHAF1A	115.33/135.03	363.19/190.81	125.18	277	1.1396	194.07	464.37	7.0453	1	9.2547e-13	1.8509e-12	1.4332e-11	TRUE
GUIDES_sg0698	CHAF1A	489.19/462.86	449.47/243.49	476.02	346.48	-0.45713	346.68	2175.2	2.7775	0.0027387	0.99726	0.0054774	0.010362	FALSE
GUIDES_sg0699	CHAF1A	208.99/183.43	372.93/145.16	196.21	259.04	0.39905	326.74	779.51	2.2507	0.9878	0.012203	0.024407	0.040102	TRUE
GUIDES_sg0701	CHAF1A	205.12/210.74	204.56/330.12	207.93	267.34	0.36102	15.823	833.54	2.0576	0.98019	0.019813	0.039625	0.061522	TRUE
GUIDES_sg0702	CHAF1A	434.23/366.85	528.78/412.06	400.54	470.42	0.23148	2270.1	1780.3	1.6562	0.95116	0.048836	0.097673	0.13947	TRUE
GUIDES_sg0708	CHAF1B	724.49/624.43	855.79/1857.8	674.46	1356.8	1.0073	5006.7	3261.6	11.948	1	3.3358e-33	6.6716e-33	1.5406e-31	TRUE
GUIDES_sg0703	CHAF1B	43.346/31.221	0/0	37.283	0	-5.2587	73.501	115.96	3.8482	5.9505e-05	0.99994	0.00011901	0.00032102	FALSE
GUIDES_sg0704	CHAF1B	175.7/206.06	132.2/321.92	190.88	227.06	0.24919	460.73	755.15	1.3165	0.906	0.094003	0.18801	0.24652	TRUE
GUIDES_sg0707	CHAF1B	211.31/192.01	236.56/113.55	201.66	175.06	-0.20303	186.23	804.58	0.93793	0.17414	0.82586	0.34828	0.42663	FALSE
GUIDES_sg0705	CHAF1B	110.69/82.736	108.54/118.23	96.711	113.39	0.22732	390.6	345.17	0.89756	0.81529	0.18471	0.36942	0.4429	TRUE
GUIDES_sg0706	CHAF1B	293.36/245.87	230.99/317.24	269.61	274.12	0.023823	1127.7	1125.5	0.1343	0.55342	0.44658	0.89316	0.91272	TRUE
GUIDES_sg0710	CHD1	147.84/170.94	30.614/87.798	159.39	59.206	-1.4136	266.73	613.34	4.0452	2.6139e-05	0.99997	5.2278e-05	0.0001533	FALSE
GUIDES_sg0711	CHD1	719.85/698.58	658.2/364.07	709.21	511.13	-0.47174	226.26	3458	3.3685	0.00037794	0.99962	0.00075588	0.0017144	FALSE
GUIDES_sg0714	CHD1	629.29/651.74	660.98/297.34	640.52	479.16	-0.41797	252.17	3071.4	2.9115	0.0017984	0.9982	0.0035968	0.0070773	FALSE
GUIDES_sg0709	CHD1	1094.5/1012.3	1127.1/612.24	1053.4	869.69	-0.27621	3372.6	5483.6	2.481	0.0065504	0.99345	0.013101	0.022831	FALSE
GUIDES_sg0713	CHD1	580.52/601.79	773.69/618.09	591.16	695.89	0.23496	226.15	2797.9	1.9801	0.97615	0.023846	0.047692	0.072944	TRUE
GUIDES_sg0712	CHD1	530.21/566.67	460.6/606.39	548.44	533.49	-0.039787	664.49	2564.2	0.29514	0.38394	0.61606	0.76788	0.8134	FALSE
GUIDES_sg0720	CHD1L	579.75/552.62	816.83/1224.5	566.18	1020.7	0.84903	368.08	2660.9	8.8104	1	6.2374e-19	1.2475e-18	1.548e-17	TRUE
GUIDES_sg0715	CHD1L	890.14/1071.7	933.72/1850.8	980.9	1392.2	0.5048	16478	5045.9	5.7908	1	3.5031e-09	7.0063e-09	3.62e-08	TRUE
GUIDES_sg0719	CHD1L	554.21/652.52	214.3/563.08	603.37	388.69	-0.63311	4833.3	2865.2	4.0107	3.0274e-05	0.99997	6.0548e-05	0.00017377	FALSE
GUIDES_sg0716	CHD1L	448.94/402.75	495.39/117.06	425.85	306.22	-0.47442	1066.4	1911.4	2.7361	0.0031087	0.99689	0.0062173	0.011647	FALSE
GUIDES_sg0717	CHD1L	471.38/493.3	207.34/536.15	482.34	371.74	-0.37485	240.06	2208.8	2.3532	0.0093062	0.99069	0.018612	0.03134	FALSE
GUIDES_sg0718	CHD1L	301.87/290.36	281.09/217.74	296.11	249.41	-0.24671	66.286	1254.5	1.3185	0.093662	0.90634	0.18732	0.24571	FALSE
GUIDES_sg0722	CHD2	635.48/639.26	853.01/1774.7	637.37	1313.8	1.0424	7.1314	3053.8	12.241	1	9.3337e-35	1.8667e-34	4.7341e-33	TRUE
GUIDES_sg0724	CHD2	531.76/564.32	585.84/1567.5	548.04	1076.7	0.97291	530.26	2562.1	10.443	1	7.8499e-26	1.57e-25	2.8627e-24	TRUE
GUIDES_sg0723	CHD2	589.04/563.54	821/467.08	576.29	644.04	0.1601	324.95	2716.2	1.3	0.9032	0.096798	0.1936	0.25283	TRUE
GUIDES_sg0721	CHD2	588.26/562.76	539.91/485.81	575.51	512.86	-0.16597	325.12	2712	1.203	0.11448	0.88552	0.22897	0.29347	FALSE
GUIDES_sg0726	CHD2	1026.4/1001.4	923.98/1235	1013.9	1079.5	0.090369	311.05	5244.4	0.90592	0.81751	0.18249	0.36498	0.43807	TRUE
GUIDES_sg0725	CHD2	181.9/150.64	222.65/103.02	166.27	162.83	-0.029973	488.42	643.97	0.13553	0.4461	0.5539	0.89219	0.91182	FALSE
GUIDES_sg0731	CHD3	791.06/755.55	1303.9/1162.4	773.31	1233.2	0.67254	630.28	3824.5	7.4358	1	5.1979e-14	1.0396e-13	8.9199e-13	TRUE
GUIDES_sg0732	CHD3	630.06/640.82	549.66/320.75	635.44	435.2	-0.54502	57.845	3043.1	3.6298	0.00014182	0.99986	0.00028364	0.00072791	FALSE
GUIDES_sg0728	CHD3	660.25/558.86	647.06/265.73	609.55	456.4	-0.41667	5139.7	2899.4	2.8443	0.0022251	0.99777	0.0044503	0.0085551	FALSE
GUIDES_sg0730	CHD3	593.68/569.01	510.69/937.68	581.34	724.19	0.31648	304.39	2743.9	2.7269	0.9968	0.0031969	0.0063937	0.011943	TRUE
GUIDES_sg0727	CHD3	496.15/505.78	587.23/572.44	500.97	579.83	0.21053	46.379	2308.2	1.6415	0.94965	0.050345	0.10069	0.14299	TRUE
GUIDES_sg0729	CHD3	279.43/299.72	331.18/228.27	289.57	279.73	-0.049729	206.03	1222.5	0.28159	0.38913	0.61087	0.77826	0.82272	FALSE
GUIDES_sg0735	CHD4	187.32/208.4	384.06/431.96	197.86	408.01	1.0404	222.32	787.1	7.4908	1	3.424e-14	6.848e-14	6.0075e-13	TRUE
GUIDES_sg0734	CHD4	425.72/440.22	826.57/557.22	432.97	691.9	0.67505	105.17	1948.6	5.8657	1	2.2359e-09	4.4719e-09	2.3535e-08	TRUE
GUIDES_sg0738	CHD4	284.07/270.84	140.54/138.13	277.46	139.34	-0.98853	87.445	1163.5	4.0492	2.5695e-05	0.99997	5.139e-05	0.00015084	FALSE
GUIDES_sg0736	CHD4	189.64/178.74	70.968/133.45	184.19	102.21	-0.84342	59.358	724.68	3.0453	0.0011622	0.99884	0.0023243	0.0047115	FALSE
GUIDES_sg0737	CHD4	502.35/447.24	800.13/318.41	474.8	559.27	0.23579	1518.1	2168.7	1.814	0.96516	0.03484	0.06968	0.10286	TRUE
GUIDES_sg0733	CHD4	141.65/162.35	126.63/140.48	152	133.55	-0.18535	214.31	580.69	0.76549	0.22199	0.77801	0.44398	0.51932	FALSE
GUIDES_sg0740	CHD5	747.71/771.17	850.23/1736.1	759.44	1293.1	0.76709	275	3744.7	8.7214	1	1.3739e-18	2.7478e-18	3.342e-17	TRUE
GUIDES_sg0741	CHD5	651.73/622.86	1283/628.63	637.3	955.81	0.584	416.72	3053.4	5.7641	1	4.1042e-09	8.2084e-09	4.1688e-08	TRUE
GUIDES_sg0743	CHD5	638.58/681.4	798.74/844.03	659.99	821.38	0.31518	917.17	3180.3	2.8619	0.99789	0.0021055	0.0042111	0.0081101	TRUE
GUIDES_sg0739	CHD5	246.14/240.4	499.56/104.19	243.27	301.87	0.31022	16.462	999.32	1.8537	0.96811	0.031888	0.063776	0.095311	TRUE
GUIDES_sg0744	CHD5	827.44/844.54	747.25/712.92	835.99	730.08	-0.19517	146.15	4188	1.6365	0.050872	0.94913	0.10174	0.1444	FALSE
GUIDES_sg0742	CHD5	643.99/565.89	812.66/572.44	604.94	692.55	0.19482	3050.4	2873.9	1.6342	0.94889	0.051106	0.10221	0.14503	TRUE
GUIDES_sg0745	CHD6	387.02/382.46	196.21/169.74	384.74	182.97	-1.0681	10.372	1699.1	4.8948	4.9197e-07	1	9.8394e-07	4.0341e-06	FALSE
GUIDES_sg0748	CHD6	1046.5/1039.7	1397.1/979.82	1043.1	1188.5	0.18808	23.261	5420.9	1.9746	0.97584	0.024158	0.048316	0.073861	TRUE
GUIDES_sg0750	CHD6	624.64/599.45	898.93/435.48	612.05	667.2	0.12429	317.37	2913.2	1.0219	0.84659	0.15341	0.30681	0.37979	TRUE
GUIDES_sg0749	CHD6	478.35/480.03	225.43/669.6	479.19	447.52	-0.098444	1.405	2192.1	0.6765	0.24936	0.75064	0.49872	0.57696	FALSE
GUIDES_sg0746	CHD6	324.32/324.7	171.16/436.65	324.51	303.9	-0.094354	0.073154	1394.8	0.55178	0.29055	0.70945	0.5811	0.651	FALSE
GUIDES_sg0747	CHD6	668.76/739.16	873.88/536.15	703.96	705.02	0.0021546	2478.2	3428.2	0.017995	0.50718	0.49282	0.98564	0.98683	TRUE
GUIDES_sg0756	CHD7	918/970.2	1253.8/1331	944.1	1292.4	0.45262	1362.5	4825.8	5.0137	1	2.6698e-07	5.3396e-07	2.2495e-06	TRUE
GUIDES_sg0753	CHD7	687.34/569.79	942.07/833.49	628.56	887.78	0.49747	6909.1	3004.8	4.7288	1	1.1291e-06	2.2581e-06	8.8429e-06	TRUE
GUIDES_sg0755	CHD7	386.24/493.3	688.81/67.897	439.77	378.35	-0.21648	5730.4	1984.1	1.3788	0.083981	0.91602	0.16796	0.22414	FALSE
GUIDES_sg0754	CHD7	897.1/918.69	1195.3/743.35	907.89	969.34	0.094379	232.95	4610.7	0.90492	0.81725	0.18275	0.36551	0.43862	TRUE
GUIDES_sg0752	CHD7	569.69/579.15	566.35/554.88	574.42	560.62	-0.035029	44.824	2706	0.26535	0.39537	0.60463	0.79074	0.83389	FALSE
GUIDES_sg0751	CHD7	914.9/853.9	943.46/856.9	884.4	900.18	0.025484	1860.6	4472	0.23595	0.59327	0.40673	0.81347	0.85229	TRUE
GUIDES_sg0762	CHD8	293.36/312.21	64.011/159.21	302.79	111.61	-1.4317	177.76	1287.3	5.3285	4.9526e-08	1	9.9051e-08	4.5348e-07	FALSE
GUIDES_sg0758	CHD8	733.01/784.43	590.01/387.48	758.72	488.75	-0.63344	1322.4	3740.6	4.4142	5.0688e-06	0.99999	1.0138e-05	3.567e-05	FALSE
GUIDES_sg0760	CHD8	669.54/600.23	392.41/395.67	634.88	394.04	-0.68675	2401.8	3040	4.3681	6.2665e-06	0.99999	1.2533e-05	4.2739e-05	FALSE
GUIDES_sg0759	CHD8	836.73/796.92	894.76/1100.4	816.83	997.58	0.28808	792.17	4076.3	2.831	0.99768	0.0023199	0.0046397	0.008906	TRUE
GUIDES_sg0757	CHD8	541.05/522.96	802.91/129.94	532	466.43	-0.1894	163.64	2475.1	1.3181	0.093742	0.90626	0.18748	0.24589	FALSE
GUIDES_sg0761	CHD8	540.27/565.11	885.02/310.22	552.69	597.62	0.11256	308.31	2587.3	0.88325	0.81145	0.18855	0.3771	0.44882	TRUE
GUIDES_sg0765	CHD9	289.49/290.36	388.24/573.61	289.92	480.92	0.72817	0.37886	1224.2	5.459	1	2.3937e-08	4.7873e-08	2.2222e-07	TRUE
GUIDES_sg0767	CHD9	681.92/657.21	506.52/291.49	669.56	399	-0.74536	305.37	3234	4.7577	9.7922e-07	1	1.9584e-06	7.8062e-06	FALSE
GUIDES_sg0764	CHD9	910.26/796.14	1270.5/738.67	853.2	1004.6	0.23537	6511.4	4288.6	2.3114	0.98959	0.010405	0.02081	0.034634	TRUE
GUIDES_sg0766	CHD9	534.86/540.13	598.36/270.42	537.49	434.39	-0.30662	13.902	2504.8	2.0601	0.019696	0.9803	0.039391	0.061175	FALSE
GUIDES_sg0763	CHD9	480.67/473	558/468.25	476.84	513.13	0.10561	29.419	2179.6	0.77736	0.78153	0.21847	0.43695	0.51187	TRUE
GUIDES_sg0768	CHD9	919.55/934.3	1040.9/845.2	926.92	943.03	0.024832	108.76	4723.6	0.2344	0.59266	0.40734	0.81467	0.85229	TRUE
GUIDES_sg0774	CHEK1	636.25/669.7	990.77/1690.4	652.97	1340.6	1.0366	559.23	3141	12.269	1	6.6451e-35	1.329e-34	3.3852e-33	TRUE
GUIDES_sg0770	CHEK1	765.52/756.34	386.85/387.48	760.93	387.16	-0.97299	42.143	3753.3	6.1009	5.2749e-10	1	1.055e-09	6.0185e-09	FALSE
GUIDES_sg0769	CHEK1	212.86/256.01	457.81/280.95	234.44	369.38	0.65368	931.22	957.48	4.3611	0.99999	6.47e-06	1.294e-05	4.3954e-05	TRUE
GUIDES_sg0771	CHEK1	253.11/231.82	182.29/381.63	242.46	281.96	0.21689	226.63	995.48	1.2518	0.89468	0.10532	0.21064	0.27327	TRUE
GUIDES_sg0772	CHEK1	746.94/709.5	834.92/729.31	728.22	782.11	0.10286	700.72	3566.1	0.90244	0.81659	0.18341	0.36682	0.44006	TRUE
GUIDES_sg0773	CHEK1	633.93/573.69	697.16/468.25	603.81	582.71	-0.051243	1814.4	2867.6	0.39412	0.34675	0.65325	0.69349	0.74797	FALSE
GUIDES_sg0778	CHRAC1	719.85/780.53	228.21/558.39	750.19	393.3	-0.92988	1841.2	3691.7	5.8738	2.1294e-09	1	4.2587e-09	2.2443e-08	FALSE
GUIDES_sg0779	CHRAC1	675.73/662.67	343.71/475.28	669.2	409.49	-0.70723	85.243	3232	4.5682	2.4591e-06	1	4.9183e-06	1.8333e-05	FALSE
GUIDES_sg0780	CHRAC1	1003.9/940.54	541.31/799.54	972.23	670.42	-0.53555	2008.3	4993.9	4.2708	9.7395e-06	0.99999	1.9479e-05	6.433e-05	FALSE
GUIDES_sg0776	CHRAC1	685.79/817.22	857.18/951.73	751.5	904.46	0.26694	8636.4	3699.2	2.5148	0.99404	0.0059555	0.011911	0.020892	TRUE
GUIDES_sg0775	CHRAC1	385.47/358.26	183.68/403.87	371.87	293.78	-0.33904	370	1633.3	1.9322	0.026666	0.97333	0.053332	0.0809	FALSE
GUIDES_sg0777	CHRAC1	558.85/578.37	699.94/501.03	568.61	600.49	0.078552	190.6	2674.2	0.61637	0.73118	0.26882	0.53765	0.61531	TRUE
GUIDES_sg0781	CHTOP	300.32/264.6	313.1/710.57	282.46	511.83	0.85534	638.08	1187.8	6.6554	1	1.4128e-11	2.8257e-11	1.9037e-10	TRUE
GUIDES_sg0786	CHTOP	636.25/655.65	368.76/379.29	645.95	374.02	-0.78668	188.06	3101.7	4.8826	5.2335e-07	1	1.0467e-06	4.2778e-06	FALSE
GUIDES_sg0785	CHTOP	258.53/319.24	663.76/232.96	288.88	448.36	0.6324	1842.9	1219.1	4.5675	1	2.4676e-06	4.9353e-06	1.8379e-05	TRUE
GUIDES_sg0783	CHTOP	499.25/492.52	552.44/302.02	495.88	427.23	-0.21452	22.674	2281	1.4374	0.075298	0.9247	0.1506	0.20372	FALSE
GUIDES_sg0784	CHTOP	227.56/243.53	271.35/132.28	235.55	201.82	-0.22195	127.38	962.72	1.0871	0.1385	0.8615	0.27699	0.34647	FALSE
GUIDES_sg0782	CHTOP	428.04/438.66	455.03/405.04	433.35	430.04	-0.011048	56.393	1950.6	0.075025	0.4701	0.5299	0.94019	0.95447	FALSE
GUIDES_sg0790	CHUK	479.9/494.86	865.53/801.88	487.38	833.71	0.77327	111.88	2235.6	7.3247	1	1.1969e-13	2.3939e-13	1.9903e-12	TRUE
GUIDES_sg0791	CHUK	609.16/647.06	288.05/346.51	628.11	317.28	-0.98303	718.17	3002.3	5.6729	7.0215e-09	1	1.4043e-08	6.9467e-08	FALSE
GUIDES_sg0788	CHUK	597.55/550.28	815.44/813.59	573.91	814.51	0.50437	1117.5	2703.2	4.6276	1	1.8493e-06	3.6986e-06	1.4025e-05	TRUE
GUIDES_sg0789	CHUK	465.97/442.56	254.65/328.95	454.26	291.8	-0.63679	273.89	2060.2	3.5793	0.00017225	0.99983	0.0003445	0.00087366	FALSE
GUIDES_sg0787	CHUK	521.7/489.39	427.2/726.96	505.55	577.08	0.19058	521.74	2332.7	1.4812	0.93072	0.069282	0.13856	0.1891	TRUE
GUIDES_sg0792	CHUK	318.9/294.26	473.12/57.361	306.58	265.24	-0.20823	303.57	1306	1.1439	0.12633	0.87367	0.25265	0.32177	FALSE
GUIDES_sg0798	CIR1	481.45/462.86	368.76/114.72	472.15	241.74	-0.96289	172.82	2154.7	4.9637	3.4574e-07	1	6.9148e-07	2.8613e-06	FALSE
GUIDES_sg0796	CIR1	545.69/565.11	214.3/536.15	555.4	375.22	-0.56453	188.44	2602.1	3.5321	0.00020613	0.99979	0.00041227	0.0010252	FALSE
GUIDES_sg0797	CIR1	226.02/255.23	161.42/458.89	240.63	310.15	0.36485	426.82	986.76	2.2134	0.98656	0.013436	0.026873	0.043807	TRUE
GUIDES_sg0793	CIR1	332.83/309.09	378.5/421.43	320.96	399.96	0.31658	281.85	1377.2	2.1288	0.98337	0.016635	0.03327	0.053074	TRUE
GUIDES_sg0795	CIR1	308.06/298.16	429.98/74.921	303.11	252.45	-0.2629	49.014	1288.9	1.4111	0.079101	0.9209	0.1582	0.21289	FALSE
GUIDES_sg0794	CIR1	309.61/323.92	77.926/615.75	316.77	346.84	0.13046	102.37	1356.3	0.81657	0.79291	0.20709	0.41417	0.48695	TRUE
GUIDES_sg0800	CIT	365.34/326.26	1001.9/989.19	345.8	995.54	1.5228	763.63	1501.4	16.768	1	2.0758e-63	4.1515e-63	2.6939e-61	TRUE
GUIDES_sg0804	CIT	665.67/721.21	429.98/1340.4	693.44	885.18	0.35175	1542.6	3368.6	3.3036	0.99952	0.00047723	0.00095447	0.0021283	TRUE
GUIDES_sg0801	CIT	301.87/288.02	57.053/697.7	294.94	377.38	0.35449	95.989	1248.7	2.3327	0.99017	0.0098325	0.019665	0.032817	TRUE
GUIDES_sg0799	CIT	1262.4/1270.7	1269.1/947.04	1266.6	1108.1	-0.19273	34.132	6799.7	1.9223	0.027283	0.97272	0.054567	0.082665	FALSE
GUIDES_sg0803	CIT	446.62/380.9	495.39/172.08	413.76	333.73	-0.30925	2159.3	1848.6	1.8612	0.031358	0.96864	0.062716	0.093787	FALSE
GUIDES_sg0802	CIT	339.8/305.97	295.01/300.85	322.88	297.93	-0.11567	572.26	1386.7	0.67013	0.25139	0.74861	0.50277	0.58136	FALSE
GUIDES_sg0808	CLNS1A	539.5/518.27	502.34/897.88	528.89	700.11	0.40396	225.27	2458.3	3.4534	0.99972	0.00027679	0.00055358	0.0013368	TRUE
GUIDES_sg0805	CLNS1A	116.1/124.89	212.9/145.16	120.49	179.03	0.56736	38.549	444.43	2.7767	0.99725	0.0027457	0.0054913	0.010386	TRUE
GUIDES_sg0807	CLNS1A	539.5/593.2	370.15/525.61	566.35	447.88	-0.33791	1442.1	2661.8	2.2963	0.010831	0.98917	0.021662	0.035994	FALSE
GUIDES_sg0809	CLNS1A	436.55/473.78	690.2/355.87	455.17	523.04	0.2001	693.02	2065	1.4935	0.93235	0.067652	0.1353	0.18493	TRUE
GUIDES_sg0806	CLNS1A	179.58/163.91	115.5/275.1	171.74	195.3	0.18442	122.67	668.48	0.91103	0.81886	0.18114	0.36228	0.43537	TRUE
GUIDES_sg0810	CLNS1A	1140.9/1134.1	1013/1142.5	1137.5	1077.8	-0.077745	23.175	5997.8	0.77124	0.22028	0.77972	0.44056	0.51569	FALSE
GUIDES_sg0813	CLOCK	887.04/893.71	1427.7/1424.7	890.37	1426.2	0.67907	22.245	4507.2	7.9811	1	7.2526e-16	1.4505e-15	1.4016e-14	TRUE
GUIDES_sg0812	CLOCK	421.85/460.51	367.36/1209.3	441.18	788.31	0.83597	747.58	1991.5	7.7787	1	3.6646e-15	7.3291e-15	6.7669e-14	TRUE
GUIDES_sg0815	CLOCK	847.56/770.39	1230.1/1185.9	808.97	1208	0.57785	2978.3	4030.7	6.2848	1	1.6413e-10	3.2826e-10	2.0131e-09	TRUE
GUIDES_sg0814	CLOCK	799.57/825.8	424.42/573.61	812.69	499.01	-0.70251	343.99	4052.3	4.9275	4.1641e-07	1	8.3281e-07	3.4302e-06	FALSE
GUIDES_sg0811	CLOCK	277.1/281.77	75.143/179.11	279.44	127.12	-1.1301	10.9	1173.1	4.447	4.3529e-06	1	8.7058e-06	3.0754e-05	FALSE
GUIDES_sg0816	CLOCK	521.7/508.91	691.59/675.46	515.3	683.52	0.40689	81.789	2385.1	3.4445	0.99971	0.00028602	0.00057204	0.0013731	TRUE
GUIDES_sg0822	CRB2	250.79/228.7	381.28/867.44	239.74	624.36	1.3772	243.98	982.57	12.27	1	6.5511e-35	1.3102e-34	3.3446e-33	TRUE
GUIDES_sg0819	CRB2	361.47/389.49	517.65/625.12	375.48	571.38	0.60442	392.37	1651.8	4.8203	1	7.167e-07	1.4334e-06	5.7529e-06	TRUE
GUIDES_sg0821	CRB2	777.13/820.34	403.54/652.04	798.73	527.79	-0.59681	933.66	3971.3	4.2993	8.5651e-06	0.99999	1.713e-05	5.6913e-05	FALSE
GUIDES_sg0820	CRB2	1274.1/1210.6	969.9/970.46	1242.3	970.18	-0.3564	2012.9	6647.9	3.3379	0.00042212	0.99958	0.00084425	0.0018982	FALSE
GUIDES_sg0817	CRB2	371.53/369.19	567.75/266.9	370.36	417.33	0.17179	2.7449	1625.7	1.1647	0.87794	0.12206	0.24413	0.31156	TRUE
GUIDES_sg0818	CRB2	708.24/751.65	897.54/496.35	729.95	696.94	-0.066652	942.4	3575.9	0.55187	0.29052	0.70948	0.58104	0.651	FALSE
GUIDES_sg0823	CREBBP	662.57/643.94	737.51/324.27	653.25	530.89	-0.29873	173.56	3142.5	2.1828	0.014525	0.98548	0.029049	0.046967	FALSE
GUIDES_sg0827	CREBBP	150.16/133.47	43.138/140.48	141.82	91.807	-0.62186	139.29	536.1	2.1599	0.015391	0.98461	0.030782	0.049609	FALSE
GUIDES_sg0824	CREBBP	448.16/446.46	203.16/538.49	447.31	370.83	-0.26987	1.444	2023.7	1.7002	0.044543	0.95546	0.089086	0.12805	FALSE
GUIDES_sg0828	CREBBP	369.99/366.07	243.52/597.02	368.03	420.27	0.19102	7.6719	1613.8	1.3005	0.90328	0.09672	0.19344	0.25265	TRUE
GUIDES_sg0826	CREBBP	496.15/427.73	449.47/571.27	461.94	510.37	0.14353	2340.8	2100.7	1.0565	0.85464	0.14536	0.29072	0.36077	TRUE
GUIDES_sg0825	CREBBP	471.38/433.2	322.84/616.92	452.29	469.88	0.054925	729.21	2049.9	0.38851	0.65118	0.34882	0.69764	0.75202	TRUE
GUIDES_sg0833	CSNK2A1	424.17/424.61	168.38/1317	424.39	742.67	0.80588	0.097088	1903.8	7.2945	1	1.4988e-13	2.9976e-13	2.4799e-12	TRUE
GUIDES_sg0831	CSNK2A1	1199.7/1216.8	854.4/2650.3	1208.3	1752.4	0.53595	146.24	6435.8	6.7818	1	5.9333e-12	1.1867e-11	8.3889e-11	TRUE
GUIDES_sg0834	CSNK2A1	849.89/888.25	886.41/431.96	869.07	659.19	-0.39825	735.74	4381.7	3.1707	0.00076045	0.99924	0.0015209	0.0031824	FALSE
GUIDES_sg0832	CSNK2A1	904.84/814.09	997.73/468.25	859.47	732.99	-0.22936	4117.5	4325.4	1.9231	0.027234	0.97277	0.054469	0.082527	FALSE
GUIDES_sg0829	CSNK2A1	461.32/452.71	391.02/379.29	457.02	385.15	-0.24622	37.098	2074.7	1.5777	0.05732	0.94268	0.11464	0.16103	FALSE
GUIDES_sg0830	CSNK2A1	1291.9/1507.2	1978.8/914.27	1399.5	1446.5	0.047601	23188	7640.8	0.53747	0.70453	0.29547	0.59094	0.65916	TRUE
GUIDES_sg0835	CSRP2BP	330.51/313.77	610.88/993.87	322.14	802.38	1.3139	140.07	1383	12.913	1	1.8954e-38	3.7909e-38	1.1117e-36	TRUE
GUIDES_sg0836	CSRP2BP	733.78/792.24	1280.2/945.87	763.01	1113	0.54414	1708.7	3765.2	5.7044	1	5.8377e-09	1.1675e-08	5.8126e-08	TRUE
GUIDES_sg0838	CSRP2BP	778.67/910.88	399.37/621.61	844.78	510.49	-0.72558	8739.2	4239.3	5.1342	1.4166e-07	1	2.8332e-07	1.233e-06	FALSE
GUIDES_sg0839	CSRP2BP	945.87/976.45	702.72/739.84	961.16	721.28	-0.41371	467.57	4927.6	3.4171	0.00031641	0.99968	0.00063281	0.0014897	FALSE
GUIDES_sg0837	CSRP2BP	272.46/277.87	385.45/324.27	275.16	354.86	0.36579	14.637	1152.3	2.3477	0.99056	0.0094444	0.018889	0.031764	TRUE
GUIDES_sg0840	CSRP2BP	491.51/487.83	456.42/566.59	489.67	511.5	0.06281	6.7598	2247.9	0.46052	0.67743	0.32257	0.64514	0.70439	TRUE
GUIDES_sg0844	CTBP1	388.56/361.39	242.13/1031.3	374.97	636.73	0.7623	369.3	1649.2	6.4455	1	5.7606e-11	1.1521e-10	7.3366e-10	TRUE
GUIDES_sg0842	CTBP1	267.81/235.72	111.32/170.91	251.77	141.12	-0.83073	515.01	1039.8	3.4315	0.00030016	0.9997	0.00060031	0.0014315	FALSE
GUIDES_sg0846	CTBP1	882.39/860.15	624.8/743.35	871.27	684.08	-0.34851	247.5	4394.7	2.8238	0.002373	0.99763	0.004746	0.0090905	FALSE
GUIDES_sg0841	CTBP1	733.78/587.74	619.23/1018.5	660.76	818.84	0.30904	10664	3184.6	2.8013	0.99745	0.0025452	0.0050904	0.0096894	TRUE
GUIDES_sg0843	CTBP1	582.84/575.25	673.5/765.59	579.05	719.55	0.31292	28.826	2731.3	2.6884	0.99641	0.0035901	0.0071803	0.013331	TRUE
GUIDES_sg0845	CTBP1	464.42/444.12	567.75/292.66	454.27	430.2	-0.07836	205.96	2060.3	0.53025	0.29797	0.70203	0.59594	0.66414	FALSE
GUIDES_sg0850	CTBP2	338.25/308.31	392.41/770.28	323.28	581.34	0.84463	448.24	1388.7	6.925	1	2.1791e-12	4.3583e-12	3.2308e-11	TRUE
GUIDES_sg0852	CTBP2	613.81/680.62	445.29/1416.5	647.22	930.88	0.52367	2232.3	3108.8	5.0876	1	1.8135e-07	3.6269e-07	1.5672e-06	TRUE
GUIDES_sg0851	CTBP2	856.85/989.71	1113.2/1402.4	923.28	1257.8	0.44567	8826.3	4702	4.8788	1	5.3379e-07	1.0676e-06	4.3569e-06	TRUE
GUIDES_sg0849	CTBP2	234.53/305.19	44.529/182.62	269.86	113.57	-1.2413	2496.2	1126.7	4.6561	1.6116e-06	1	3.2232e-06	1.2283e-05	FALSE
GUIDES_sg0848	CTBP2	1120.8/1123.2	687.42/860.42	1122	773.92	-0.53523	2.8543	5902.4	4.5306	2.9406e-06	1	5.8811e-06	2.1347e-05	FALSE
GUIDES_sg0847	CTBP2	443.52/452.71	635.93/295	448.11	465.47	0.054688	42.219	2027.9	0.38531	0.65	0.35	0.70001	0.75406	TRUE
GUIDES_sg0853	CTCF	453.58/440.22	1081.2/3618.4	446.9	2349.8	2.3919	89.27	2021.5	42.324	1	0	0	0	TRUE
GUIDES_sg0857	CTCF	753.13/729.02	1785.3/2239.4	741.07	2012.4	1.44	290.76	3639.5	21.073	1	7.0131e-99	1.4026e-98	1.7331e-96	TRUE
GUIDES_sg0858	CTCF	170.29/185.77	642.89/330.12	178.03	486.5	1.4452	119.81	696.77	11.686	1	7.4873e-32	1.4975e-31	3.3193e-30	TRUE
GUIDES_sg0856	CTCF	338.25/398.07	404.94/1033.7	368.16	719.3	0.96435	1789.2	1614.5	8.7391	1	1.1753e-18	2.3505e-18	2.8708e-17	TRUE
GUIDES_sg0855	CTCF	149.39/154.55	139.15/290.32	151.97	214.74	0.49605	13.3	580.55	2.6051	0.99541	0.0045923	0.0091846	0.016755	TRUE
GUIDES_sg0854	CTCF	1038.7/1084.9	424.42/1585	1061.8	1004.7	-0.07969	1066.8	5534.8	0.76772	0.22133	0.77867	0.44265	0.51797	FALSE
GUIDES_sg0861	CTCFL	551.88/522.18	932.33/1846.1	537.03	1389.2	1.3695	441.28	2502.3	17.036	1	2.2359e-65	4.4719e-65	3.1479e-63	TRUE
GUIDES_sg0862	CTCFL	444.29/373.87	704.12/712.92	409.08	708.52	0.79092	2479.4	1824.4	7.0103	1	1.1889e-12	2.3778e-12	1.8075e-11	TRUE
GUIDES_sg0859	CTCFL	206.67/242.75	196.21/565.42	224.71	380.81	0.75842	650.86	911.7	5.17	1	1.1704e-07	2.3408e-07	1.0244e-06	TRUE
GUIDES_sg0863	CTCFL	504.67/480.03	407.72/948.21	492.35	677.97	0.46074	303.58	2262.1	3.9027	0.99995	4.7565e-05	9.513e-05	0.00026409	TRUE
GUIDES_sg0860	CTCFL	198.93/176.4	157.24/91.309	187.66	124.28	-0.5907	253.7	740.47	2.3294	0.0099189	0.99008	0.019838	0.033087	FALSE
GUIDES_sg0864	CTCFL	534.86/475.34	701.33/449.52	505.1	575.43	0.18772	1770.8	2330.3	1.4569	0.92743	0.072575	0.14515	0.19681	TRUE
GUIDES_sg0866	CTR9	743.84/662.67	456.42/482.3	703.26	469.36	-0.58233	3294.4	3424.2	3.9971	3.2065e-05	0.99997	6.413e-05	0.00018279	FALSE
GUIDES_sg0867	CTR9	351.41/366.07	54.27/378.11	358.74	216.19	-0.72798	107.45	1566.7	3.6014	0.00015828	0.99984	0.00031655	0.00080507	FALSE
GUIDES_sg0870	CTR9	585.94/593.2	583.05/894.36	589.57	738.71	0.32484	26.377	2789.1	2.8239	0.99763	0.0023723	0.0047446	0.0090893	TRUE
GUIDES_sg0865	CTR9	179.58/143.62	140.54/78.432	161.6	109.49	-0.5574	646.46	623.15	2.0874	0.018426	0.98157	0.036852	0.05818	FALSE
GUIDES_sg0869	CTR9	438.88/483.15	521.83/357.04	461.01	439.43	-0.069005	980.09	2095.8	0.47134	0.3187	0.6813	0.6374	0.69659	FALSE
GUIDES_sg0868	CTR9	357.6/394.17	453.64/323.1	375.89	388.37	0.047007	668.56	1653.8	0.30693	0.62055	0.37945	0.7589	0.80646	TRUE
GUIDES_sg0873	CUL1	777.13/704.82	655.41/261.05	740.97	458.23	-0.69215	2614.1	3638.9	4.6871	1.3856e-06	1	2.7711e-06	1.0783e-05	FALSE
GUIDES_sg0876	CUL1	188.09/133.47	391.02/155.69	160.78	273.36	0.76202	1491.6	619.52	4.523	1	3.049e-06	6.098e-06	2.212e-05	TRUE
GUIDES_sg0871	CUL1	50.312/61.662	1.3915/16.389	55.987	8.8902	-2.5266	64.412	184.48	3.4874	0.00024386	0.99976	0.00048772	0.0011971	FALSE
GUIDES_sg0872	CUL1	909.49/968.64	1132.7/1211.6	939.06	1172.2	0.31957	1749.6	4795.8	3.3659	0.99962	0.00038146	0.00076293	0.0017301	TRUE
GUIDES_sg0875	CUL1	528.66/473.78	289.44/554.88	501.22	422.16	-0.24713	1505.9	2309.6	1.6452	0.049968	0.95003	0.099936	0.14248	FALSE
GUIDES_sg0874	CUL1	1065.8/1034.2	1015.8/930.65	1050	973.24	-0.10945	500.39	5463	1.0389	0.14943	0.85057	0.29886	0.37039	FALSE
GUIDES_sg0879	CUL2	595.23/545.59	736.12/925.97	570.41	831.05	0.54214	1231.9	2684	5.0308	1	2.4417e-07	4.8834e-07	2.0596e-06	TRUE
GUIDES_sg0878	CUL2	482.22/479.25	500.95/746.86	480.73	623.91	0.37541	4.4235	2200.3	3.0523	0.99886	0.0011355	0.0022709	0.004609	TRUE
GUIDES_sg0882	CUL2	114.56/99.128	230.99/78.432	106.84	154.71	0.52997	119.03	387.03	2.4334	0.99252	0.0074798	0.01496	0.025698	TRUE
GUIDES_sg0877	CUL2	105.27/88.2	12.524/111.21	96.734	61.867	-0.63656	145.66	345.26	1.8765	0.030295	0.9697	0.060591	0.090996	FALSE
GUIDES_sg0881	CUL2	295.68/290.36	275.52/183.79	293.02	229.66	-0.35016	14.161	1239.3	1.7999	0.035941	0.96406	0.071883	0.10599	FALSE
GUIDES_sg0880	CUL2	284.84/215.43	250.48/217.74	250.14	234.11	-0.095146	2409.3	1032	0.49893	0.30891	0.69109	0.61783	0.68506	FALSE
GUIDES_sg0883	CUL3	133.13/134.25	272.74/448.35	133.69	360.55	1.4245	0.62524	500.89	10.136	1	1.9089e-24	3.8178e-24	6.7391e-23	TRUE
GUIDES_sg0887	CUL3	486.87/474.56	574.7/1192.9	480.71	883.79	0.87716	75.667	2200.2	8.5933	1	4.2267e-18	8.4533e-18	9.8481e-17	TRUE
GUIDES_sg0885	CUL3	506.22/494.08	574.7/1022	500.15	798.33	0.67357	73.681	2303.8	6.2125	1	2.6074e-10	5.2148e-10	3.1547e-09	TRUE
GUIDES_sg0884	CUL3	75.081/60.881	160.03/162.72	67.981	161.37	1.235	100.81	230.37	6.153	1	3.8013e-10	7.6026e-10	4.487e-09	TRUE
GUIDES_sg0886	CUL3	534.08/601.79	990.77/531.47	567.94	761.12	0.42175	2292.3	2670.5	3.7383	0.99991	9.2629e-05	0.00018526	0.00049105	TRUE
GUIDES_sg0888	CUL3	686.57/820.34	681.85/863.93	753.45	772.89	0.036699	8947.7	3710.4	0.31911	0.62518	0.37482	0.74965	0.7975	TRUE
GUIDES_sg0891	CUL4A	526.34/502.66	795.96/615.75	514.5	705.86	0.45544	280.33	2380.8	3.9217	0.99996	4.396e-05	8.7921e-05	0.00024601	TRUE
GUIDES_sg0892	CUL4A	372.31/336.41	84.884/372.26	354.36	228.57	-0.63033	644.38	1544.5	3.2006	0.00068566	0.99931	0.0013713	0.0029094	FALSE
GUIDES_sg0894	CUL4A	385.47/349.68	261.61/280.95	367.57	271.28	-0.43686	640.42	1611.5	2.3987	0.0082265	0.99177	0.016453	0.028027	FALSE
GUIDES_sg0889	CUL4A	208.99/195.13	115.5/169.74	202.06	142.62	-0.49966	95.984	806.43	2.0932	0.018167	0.98183	0.036334	0.057418	FALSE
GUIDES_sg0893	CUL4A	1683.5/1669.6	2065/1665.8	1676.5	1865.4	0.15393	97.42	9437	1.9444	0.97408	0.025924	0.051848	0.078761	TRUE
GUIDES_sg0890	CUL4A	302.65/313.77	322.84/328.95	308.21	325.89	0.080227	61.915	1314	0.48779	0.68715	0.31285	0.6257	0.68775	TRUE
GUIDES_sg0897	CUL4B	1010.9/895.27	1153.6/2231.2	953.08	1692.4	0.82775	6683.3	4879.3	10.584	1	1.7644e-26	3.5288e-26	6.5059e-25	TRUE
GUIDES_sg0898	CUL4B	1209/1306.6	982.42/636.83	1257.8	809.62	-0.63497	4760.4	6744.9	5.4574	2.416e-08	1	4.8319e-08	2.2413e-07	FALSE
GUIDES_sg0895	CUL4B	253.88/199.04	128.02/101.85	226.46	114.93	-0.97231	1504.1	919.93	3.677	0.00011798	0.99988	0.00023596	0.00061284	FALSE
GUIDES_sg0900	CUL4B	568.14/629.89	551.05/481.13	599.01	516.09	-0.21458	1906.6	2841.1	1.5557	0.059884	0.94012	0.11977	0.16732	FALSE
GUIDES_sg0896	CUL4B	182.67/192.01	301.96/29.266	187.34	165.61	-0.17684	43.615	739	0.79923	0.21208	0.78792	0.42416	0.49779	FALSE
GUIDES_sg0899	CUL4B	826.66/789.12	690.2/892.02	807.89	791.11	-0.030241	704.88	4024.4	0.2645	0.3957	0.6043	0.7914	0.83451	FALSE
GUIDES_sg0903	CUL5	536.4/558.08	695.77/76.091	547.24	385.93	-0.50274	234.95	2557.7	3.1896	0.00071225	0.99929	0.0014245	0.0030012	FALSE
GUIDES_sg0906	CUL5	651.73/629.89	461.99/1078.2	640.81	770.07	0.26472	238.59	3073	2.3317	0.99014	0.0098569	0.019714	0.032894	TRUE
GUIDES_sg0902	CUL5	738.43/754.77	519.04/730.48	746.6	624.76	-0.25666	133.65	3671.1	2.0109	0.022167	0.97783	0.044334	0.068503	FALSE
GUIDES_sg0905	CUL5	847.56/814.88	613.67/841.69	831.22	727.68	-0.19169	534.25	4160.1	1.6053	0.054209	0.94579	0.10842	0.15271	FALSE
GUIDES_sg0904	CUL5	459/514.37	342.32/545.52	486.69	443.92	-0.13242	1532.9	2231.9	0.90529	0.18266	0.81734	0.36531	0.43843	FALSE
GUIDES_sg0901	CUL5	548.01/625.99	642.89/454.21	587	548.55	-0.097573	3039.9	2775	0.72996	0.23271	0.76729	0.46542	0.54101	FALSE
GUIDES_sg0907	CXXC1	498.48/442.56	500.95/1291.2	470.52	896.08	0.92792	1563.2	2146.1	9.1863	1	2.033e-20	4.0661e-20	5.7245e-19	TRUE
GUIDES_sg0908	CXXC1	350.64/333.29	535.74/592.34	341.96	564.04	0.72031	150.49	1482.1	5.7686	1	3.9967e-09	7.9935e-09	4.0632e-08	TRUE
GUIDES_sg0912	CXXC1	1328.2/1276.2	712.47/927.14	1302.2	819.8	-0.66695	1355.5	7023.6	5.7561	4.3049e-09	1	8.6098e-09	4.365e-08	FALSE
GUIDES_sg0910	CXXC1	410.24/419.93	343.71/888.51	415.08	616.11	0.56866	46.948	1855.5	4.6669	1	1.5286e-06	3.0573e-06	1.1766e-05	TRUE
GUIDES_sg0909	CXXC1	657.15/640.82	563.57/1000.9	648.98	782.23	0.26903	133.42	3118.7	2.386	0.99148	0.0085159	0.017032	0.028808	TRUE
GUIDES_sg0911	CXXC1	681.15/720.43	914.24/362.9	700.79	638.57	-0.13394	771.62	3410.2	1.0655	0.14333	0.85667	0.28665	0.35609	FALSE
GUIDES_sg0916	DAPK3	441.2/455.05	336.75/1874.2	448.12	1105.5	1.3008	95.949	2028	14.597	1	1.4669e-48	2.9338e-48	1.2574e-46	TRUE
GUIDES_sg0917	DAPK3	592.91/582.28	519.04/1308.8	587.59	913.91	0.63635	56.504	2778.3	6.1908	1	2.9923e-10	5.9847e-10	3.6129e-09	TRUE
GUIDES_sg0914	DAPK3	152.48/109.27	4.1746/24.583	130.88	14.379	-3.1002	933.53	488.78	5.2739	6.6785e-08	1	1.3357e-07	6.0531e-07	FALSE
GUIDES_sg0915	DAPK3	438.88/419.93	457.81/701.21	429.4	579.51	0.43165	179.53	1929.9	3.417	0.99968	0.00031661	0.00063322	0.0014903	TRUE
GUIDES_sg0913	DAPK3	381.6/377	180.9/357.04	379.3	268.97	-0.49432	10.581	1671.2	2.6987	0.0034804	0.99652	0.0069609	0.012944	FALSE
GUIDES_sg0918	DAPK3	757/709.5	686.03/872.12	733.25	779.07	0.087335	1128	3594.8	0.76424	0.77764	0.22236	0.44472	0.52013	TRUE
GUIDES_sg0921	DAXX	163.32/140.5	538.52/1416.5	151.91	977.5	2.6779	260.48	580.29	34.272	1	1.0205e-257	2.0409e-257	4.9386e-255	TRUE
GUIDES_sg0922	DAXX	480.67/413.68	118.28/172.08	447.18	145.18	-1.6163	2243.9	2023	6.7144	9.4445e-12	1	1.8889e-11	1.3005e-10	FALSE
GUIDES_sg0919	DAXX	192.73/183.43	343.71/372.26	188.08	357.99	0.92493	43.325	742.36	6.2359	1	2.2458e-10	4.4916e-10	2.7257e-09	TRUE
GUIDES_sg0920	DAXX	679.6/754.77	485.65/731.65	717.19	608.65	-0.23639	2825.7	3503.3	1.8338	0.033341	0.96666	0.066681	0.098675	FALSE
GUIDES_sg0923	DAXX	643.99/548.71	628.97/707.06	596.35	668.02	0.16346	4539.1	2826.5	1.348	0.91117	0.088834	0.17767	0.23594	TRUE
GUIDES_sg0924	DAXX	369.99/400.41	500.95/347.68	385.2	424.32	0.13919	462.88	1701.4	0.94829	0.82851	0.17149	0.34298	0.42063	TRUE
GUIDES_sg0928	DDB1	480.67/464.42	365.97/117.06	472.54	241.52	-0.96541	132.14	2156.8	4.9746	3.2696e-07	1	6.5393e-07	2.738e-06	FALSE
GUIDES_sg0930	DDB1	609.94/532.32	885.02/654.38	571.13	769.7	0.42983	3011.9	2688	3.83	0.99994	6.4062e-05	0.00012812	0.00034528	TRUE
GUIDES_sg0927	DDB1	123.84/115.52	288.05/83.115	119.68	185.58	0.6286	34.662	440.98	3.1381	0.99915	0.00085009	0.0017002	0.0035257	TRUE
GUIDES_sg0929	DDB1	332.83/257.58	356.23/446.01	295.2	401.12	0.44104	2831.9	1250	2.9958	0.99863	0.0013687	0.0027375	0.005523	TRUE
GUIDES_sg0925	DDB1	452.03/392.61	314.49/396.85	422.32	355.67	-0.24718	1765.7	1893.1	1.532	0.062765	0.93723	0.12553	0.17324	FALSE
GUIDES_sg0926	DDB1	272.46/268.5	371.54/190.81	270.48	281.18	0.055747	7.824	1129.7	0.31822	0.62484	0.37516	0.75032	0.79815	TRUE
GUIDES_sg0932	DDB2	325.09/344.21	498.17/616.92	334.65	557.55	0.7347	182.82	1445.5	5.8626	1	2.2777e-09	4.5555e-09	2.3964e-08	TRUE
GUIDES_sg0931	DDB2	671.08/626.77	990.77/677.8	648.93	834.28	0.36199	982.01	3118.3	3.3193	0.99955	0.00045115	0.00090231	0.0020162	TRUE
GUIDES_sg0935	DDB2	467.51/463.64	404.94/248.17	465.58	326.56	-0.51037	7.5212	2119.9	3.0194	0.0012665	0.99873	0.002533	0.0051219	FALSE
GUIDES_sg0934	DDB2	1017.9/917.13	1067.3/1266.6	967.49	1167	0.27019	5072.8	4965.5	2.8308	0.99768	0.0023213	0.0046425	0.00891	TRUE
GUIDES_sg0936	DDB2	701.27/689.99	428.59/1130.8	695.63	779.71	0.1644	63.635	3381	1.446	0.92592	0.074085	0.14817	0.20065	TRUE
GUIDES_sg0933	DDB2	870.78/921.81	880.84/808.91	896.3	844.87	-0.085141	1301.7	4542.1	0.76299	0.22274	0.77726	0.44547	0.52096	FALSE
GUIDES_sg0940	DDX21	311.93/213.09	0/181.45	262.51	90.724	-1.5225	4885.6	1091.3	5.2002	9.952e-08	1	1.9904e-07	8.9537e-07	FALSE
GUIDES_sg0939	DDX21	196.6/154.55	30.614/538.49	175.57	284.55	0.69348	884.46	685.71	4.1617	0.99998	1.5796e-05	3.1591e-05	9.9171e-05	TRUE
GUIDES_sg0938	DDX21	352.96/292.7	438.33/64.385	322.83	251.36	-0.35975	1815.5	1386.5	1.9194	0.027466	0.97253	0.054932	0.082861	FALSE
GUIDES_sg0942	DDX21	432.68/431.63	491.21/249.35	432.16	370.28	-0.22239	0.55009	1944.3	1.4034	0.080256	0.91974	0.16051	0.21518	FALSE
GUIDES_sg0937	DDX21	396.3/359.83	407.72/247	378.06	327.36	-0.20716	665.34	1664.9	1.2426	0.10701	0.89299	0.21401	0.2766	FALSE
GUIDES_sg0941	DDX21	180.35/122.54	121.06/147.5	151.45	134.28	-0.17234	1670.7	578.26	0.7138	0.23768	0.76232	0.47535	0.55146	FALSE
GUIDES_sg0945	DDX50	223.69/221.67	315.88/766.77	222.68	541.32	1.2777	2.0478	902.23	10.608	1	1.365e-26	2.7301e-26	5.0413e-25	TRUE
GUIDES_sg0947	DDX50	1068.9/1106.8	698.55/506.88	1087.9	602.72	-0.85088	716.62	5693.4	6.4297	6.3947e-11	1	1.2789e-10	8.1218e-10	FALSE
GUIDES_sg0943	DDX50	205.12/207.62	335.36/390.99	206.37	363.18	0.81243	3.1335	826.32	5.4549	1	2.4498e-08	4.8996e-08	2.2709e-07	TRUE
GUIDES_sg0948	DDX50	743.07/831.27	619.23/474.11	787.17	546.67	-0.5252	3889.4	3904.4	3.8489	5.9334e-05	0.99994	0.00011867	0.00032017	FALSE
GUIDES_sg0946	DDX50	286.39/302.85	455.03/394.5	294.62	424.77	0.52633	135.39	1247.2	3.6854	0.99989	0.00011419	0.00022838	0.0005937	TRUE
GUIDES_sg0944	DDX50	815.83/824.24	979.64/1036	820.03	1007.8	0.29716	35.394	4095	2.9346	0.99833	0.00167	0.00334	0.0066327	TRUE
GUIDES_sg0953	DEK	315.8/327.82	786.22/497.52	321.81	641.87	0.99382	72.228	1381.4	8.6112	1	3.6159e-18	7.2318e-18	8.4504e-17	TRUE
GUIDES_sg0952	DEK	472.93/426.95	729.16/770.28	449.94	749.72	0.73533	1057.2	2037.5	6.6413	1	1.5549e-11	3.1099e-11	2.0903e-10	TRUE
GUIDES_sg0951	DEK	345.99/320.02	615.06/375.77	333	495.42	0.57168	337.31	1437.2	4.2841	0.99999	9.1759e-06	1.8352e-05	6.078e-05	TRUE
GUIDES_sg0950	DEK	520.92/441.78	198.99/471.77	481.35	335.38	-0.52	3131.7	2203.6	3.1097	0.00093648	0.99906	0.001873	0.0038531	FALSE
GUIDES_sg0949	DEK	301.87/290.36	146.11/312.56	296.11	229.34	-0.36729	66.286	1254.5	1.8854	0.029686	0.97031	0.059371	0.089245	FALSE
GUIDES_sg0954	DEK	950.51/1056.1	879.45/865.1	1003.3	872.27	-0.20166	5570.4	5180.4	1.8202	0.034362	0.96564	0.068725	0.10154	FALSE
GUIDES_sg0955	DIDO1	69.663/74.931	267.17/235.3	72.297	251.24	1.7829	13.878	247.21	11.381	1	2.6048e-30	5.2097e-30	1.0825e-28	TRUE
GUIDES_sg0957	DIDO1	152.48/142.84	5.5661/94.821	147.66	50.194	-1.538	46.529	561.63	4.1127	1.9549e-05	0.99998	3.9099e-05	0.00011765	FALSE
GUIDES_sg0956	DIDO1	435.78/445.68	837.7/323.1	440.73	580.4	0.39636	49.05	1989.2	3.1316	0.99913	0.00086943	0.0017389	0.0036034	TRUE
GUIDES_sg0959	DIDO1	288.71/266.16	594.18/162.72	277.44	378.45	0.44656	254.3	1163.4	2.9616	0.99847	0.0015303	0.0030607	0.0061452	TRUE
GUIDES_sg0960	DIDO1	795.7/788.34	443.9/810.08	792.02	626.99	-0.33662	27.13	3932.5	2.6317	0.0042482	0.99575	0.0084965	0.01562	FALSE
GUIDES_sg0958	DIDO1	197.38/167.03	101.58/126.43	182.21	114.01	-0.67177	460.38	715.68	2.5494	0.0053962	0.9946	0.010792	0.019191	FALSE
GUIDES_sg0962	DMAP1	568.14/526.08	1089.6/2936	547.11	2012.8	1.8774	884.52	2557	28.984	1	5.1658e-185	1.0332e-184	1.9048e-182	TRUE
GUIDES_sg0961	DMAP1	103.72/110.06	532.96/503.37	106.89	518.16	2.2667	20.066	387.22	20.901	1	2.6473e-97	5.2947e-97	4.8423e-95	TRUE
GUIDES_sg0964	DMAP1	446.62/467.54	649.85/1569.8	457.08	1109.8	1.278	218.89	2075.1	14.33	1	7.1422e-47	1.4284e-46	5.9467e-45	TRUE
GUIDES_sg0963	DMAP1	405.59/386.36	491.21/426.11	395.98	458.66	0.21151	184.87	1756.8	1.4955	0.93261	0.067388	0.13478	0.18426	TRUE
GUIDES_sg0966	DMAP1	561.95/603.35	598.36/414.4	582.65	506.38	-0.20203	857.19	2751.1	1.4541	0.072965	0.92704	0.14593	0.19778	FALSE
GUIDES_sg0965	DMAP1	771.71/775.85	1040.9/441.33	773.78	741.1	-0.062174	8.5712	3827.2	0.52826	0.29866	0.70134	0.59732	0.66544	FALSE
GUIDES_sg0972	DNAJC1	967.54/1060.7	652.63/772.62	1014.1	712.62	-0.50844	4343.6	5245.8	4.163	1.5706e-05	0.99998	3.1413e-05	9.8664e-05	FALSE
GUIDES_sg0971	DNAJC1	424.94/433.98	345.1/163.89	429.46	254.49	-0.75258	40.798	1930.3	3.9824	3.4113e-05	0.99997	6.8226e-05	0.00019413	FALSE
GUIDES_sg0970	DNAJC1	1213.7/1272.3	1096.5/777.3	1243	936.91	-0.40743	1716.2	6652	3.7526	8.7512e-05	0.99991	0.00017502	0.00046466	FALSE
GUIDES_sg0967	DNAJC1	455.13/449.59	564.96/580.63	452.36	572.8	0.33989	15.365	2050.2	2.6599	0.99609	0.0039077	0.0078153	0.014468	TRUE
GUIDES_sg0968	DNAJC1	613.03/588.52	596.97/421.43	600.78	509.2	-0.23817	300.4	2850.9	1.7152	0.043158	0.95684	0.086316	0.12468	FALSE
GUIDES_sg0969	DNAJC1	306.52/299.72	290.83/321.92	303.12	306.38	0.01537	23.064	1288.9	0.090728	0.53615	0.46385	0.92771	0.94471	TRUE
GUIDES_sg0978	DNAJC2	582.84/624.43	993.55/1078.2	603.64	1035.9	0.77808	864.47	2866.7	8.0727	1	3.4392e-16	6.8784e-16	6.8577e-15	TRUE
GUIDES_sg0975	DNAJC2	308.84/321.58	200.38/74.921	315.21	137.65	-1.1894	81.166	1348.6	4.835	6.6578e-07	1	1.3316e-06	5.3571e-06	FALSE
GUIDES_sg0977	DNAJC2	476.03/426.17	228.21/283.29	451.1	255.75	-0.81626	1242.9	2043.6	4.3213	7.7572e-06	0.99999	1.5514e-05	5.1737e-05	FALSE
GUIDES_sg0976	DNAJC2	707.46/655.65	672.11/1144.9	681.56	908.5	0.41412	1342.5	3301.5	3.9496	0.99996	3.914e-05	7.828e-05	0.00022176	TRUE
GUIDES_sg0973	DNAJC2	421.85/372.31	559.4/333.63	397.08	446.51	0.16887	1226.8	1762.5	1.1775	0.8805	0.1195	0.23899	0.30542	TRUE
GUIDES_sg0974	DNAJC2	537.18/554.96	474.51/549.03	546.07	511.77	-0.093407	158.08	2551.4	0.67901	0.24856	0.75144	0.49713	0.5754	FALSE
GUIDES_sg0979	DNMT1	846.02/739.94	2774.7/4601.8	792.98	3688.2	2.2161	5625.5	3938	46.137	1	0	0	0	TRUE
GUIDES_sg0982	DNMT1	148.61/145.96	847.44/1448.1	147.29	1147.8	2.9536	3.5229	559.99	42.278	1	0	0	0	TRUE
GUIDES_sg0980	DNMT1	169.51/149.86	452.25/999.72	159.69	725.98	2.1777	193.07	614.67	22.841	1	8.8874e-116	1.7775e-115	2.4006e-113	TRUE
GUIDES_sg0981	DNMT1	394.76/441	834.92/1539.4	417.88	1187.2	1.5041	1069.3	1870	17.789	1	4.2663e-71	8.5327e-71	6.5202e-69	TRUE
GUIDES_sg0983	DNMT1	431.14/452.71	827.96/938.85	441.92	883.41	0.99766	232.71	1995.4	9.8832	1	2.4611e-23	4.9223e-23	8.445e-22	TRUE
GUIDES_sg0984	DNMT1	133.91/126.45	115.5/367.58	130.18	241.54	0.8867	27.834	485.76	5.0527	1	2.1781e-07	4.3561e-07	1.854e-06	TRUE
GUIDES_sg0986	DNMT3A	246.14/205.28	345.1/339.48	225.71	342.29	0.59858	834.84	916.42	3.8511	0.99994	5.8799e-05	0.0001176	0.00031736	TRUE
GUIDES_sg0988	DNMT3A	557.3/606.47	333.97/620.44	581.89	477.2	-0.2856	1208.9	2746.9	1.9974	0.022891	0.97711	0.045782	0.070279	FALSE
GUIDES_sg0989	DNMT3A	205.89/201.38	134.98/160.38	203.63	147.68	-0.46086	10.192	813.69	1.9617	0.024901	0.9751	0.049801	0.075981	FALSE
GUIDES_sg0990	DNMT3A	725.27/763.36	975.46/721.11	744.31	848.29	0.18841	725.56	3658	1.7191	0.9572	0.042797	0.085595	0.12367	TRUE
GUIDES_sg0987	DNMT3A	476.03/459.73	269.96/726.96	467.88	498.46	0.091149	132.77	2132.1	0.66226	0.7461	0.2539	0.50781	0.58688	TRUE
GUIDES_sg0985	DNMT3A	578.97/556.52	613.67/580.63	567.75	597.15	0.072721	252.13	2669.5	0.56909	0.71535	0.28465	0.56929	0.6431	TRUE
GUIDES_sg0992	DNMT3B	441.2/352.8	374.32/1103.9	397	739.12	0.89499	3907	1762	8.1502	1	1.817e-16	3.634e-16	3.6418e-15	TRUE
GUIDES_sg0994	DNMT3B	749.26/755.55	333.97/1944.4	752.41	1139.2	0.59778	19.803	3704.4	6.355	1	1.0423e-10	2.0845e-10	1.292e-09	TRUE
GUIDES_sg0991	DNMT3B	498.48/470.66	615.06/875.63	484.57	745.35	0.62017	386.83	2220.7	5.5339	1	1.5662e-08	3.1324e-08	1.4677e-07	TRUE
GUIDES_sg0993	DNMT3B	443.52/435.54	431.38/259.88	439.53	345.63	-0.34585	31.861	1982.9	2.1087	0.017484	0.98252	0.034969	0.055366	FALSE
GUIDES_sg0995	DNMT3B	330.51/312.99	500.95/40.972	321.75	270.96	-0.24702	153.44	1381.1	1.3667	0.085863	0.91414	0.17173	0.22879	FALSE
GUIDES_sg0996	DNMT3B	1003.1/931.17	1292.7/501.03	967.16	896.88	-0.10872	2589.8	4963.5	0.9975	0.15926	0.84074	0.31852	0.39337	FALSE
GUIDES_sg1001	DNMT3L	867.69/839.85	978.25/2184.4	853.77	1581.3	0.88844	387.42	4292	11.106	1	5.897e-29	1.1794e-28	2.4203e-27	TRUE
GUIDES_sg1002	DNMT3L	850.66/833.61	879.45/1356.8	842.13	1118.1	0.40851	145.38	4223.9	4.2463	0.99999	1.0866e-05	2.1732e-05	7.0291e-05	TRUE
GUIDES_sg1000	DNMT3L	1202.8/1176.3	1413.8/1350.9	1189.6	1382.4	0.21654	353.3	6319.3	2.4254	0.99235	0.0076466	0.015293	0.026157	TRUE
GUIDES_sg0998	DNMT3L	472.16/508.91	527.39/225.93	490.53	376.66	-0.38019	675.22	2252.4	2.3993	0.0082131	0.99179	0.016426	0.028027	FALSE
GUIDES_sg0997	DNMT3L	647.09/687.65	649.85/534.98	667.37	592.41	-0.17161	822.52	3221.7	1.3206	0.093321	0.90668	0.18664	0.24487	FALSE
GUIDES_sg0999	DNMT3L	592.13/552.62	815.44/462.4	572.37	638.92	0.15841	780.79	2694.8	1.2819	0.90006	0.09994	0.19988	0.26065	TRUE
GUIDES_sg1003	DNTTIP2	148.61/117.86	0/36.29	133.24	18.145	-2.8098	472.89	498.93	5.1544	1.2723e-07	1	2.5446e-07	1.1107e-06	FALSE
GUIDES_sg1004	DNTTIP2	82.047/97.566	315.88/46.825	89.807	181.35	1.0059	120.42	317.03	5.1415	1	1.3631e-07	2.7261e-07	1.1886e-06	TRUE
GUIDES_sg1007	DNTTIP2	244.59/240.4	519.04/220.08	242.5	369.56	0.6058	8.7772	995.65	4.0268	0.99997	2.8268e-05	5.6536e-05	0.00016389	TRUE
GUIDES_sg1008	DNTTIP2	698.95/703.26	660.98/1203.4	701.1	932.2	0.41049	9.2869	3412	3.9562	0.99996	3.8076e-05	7.6152e-05	0.00021605	TRUE
GUIDES_sg1005	DNTTIP2	117.65/165.47	168.38/189.64	141.56	179.01	0.33647	1143.4	535	1.619	0.94727	0.052729	0.10546	0.1494	TRUE
GUIDES_sg1006	DNTTIP2	281.75/269.28	306.14/261.05	275.52	283.59	0.041548	77.671	1154	0.23782	0.59399	0.40601	0.81202	0.85213	TRUE
GUIDES_sg1012	DOT1L	607.61/540.91	125.24/682.48	574.26	403.86	-0.5068	2224.8	2705.1	3.2763	0.00052588	0.99947	0.0010518	0.002315	FALSE
GUIDES_sg1014	DOT1L	812.73/825.8	894.76/1107.4	819.27	1001.1	0.28884	85.422	4090.5	2.8428	0.99776	0.0022357	0.0044713	0.0085913	TRUE
GUIDES_sg1013	DOT1L	188.09/182.64	203.16/264.56	185.37	233.86	0.33368	14.824	730.02	1.7949	0.96367	0.036334	0.072668	0.10677	TRUE
GUIDES_sg1010	DOT1L	985.34/917.91	802.91/1045.4	951.62	924.15	-0.042225	2273.8	4870.7	0.39372	0.34689	0.65311	0.69379	0.74821	FALSE
GUIDES_sg1011	DOT1L	483/508.13	514.87/446.01	495.56	480.44	-0.044616	315.79	2279.3	0.31673	0.37572	0.62428	0.75145	0.7992	FALSE
GUIDES_sg1009	DOT1L	699.72/683.75	425.81/985.67	691.73	705.74	0.02888	127.64	3359	0.24168	0.59548	0.40452	0.80903	0.85101	TRUE
GUIDES_sg1018	DPF1	1274.1/1369.1	901.71/859.25	1321.6	880.48	-0.58533	4512.4	7145.7	5.2178	9.0523e-08	1	1.8105e-07	8.16e-07	FALSE
GUIDES_sg1019	DPF1	191.19/201.38	51.487/563.08	196.28	307.28	0.64399	51.935	779.86	3.9748	0.99996	3.5222e-05	7.0443e-05	0.0002001	TRUE
GUIDES_sg1016	DPF1	904.07/894.49	825.18/627.46	899.28	726.32	-0.30778	45.869	4559.7	2.5614	0.005213	0.99479	0.010426	0.018556	FALSE
GUIDES_sg1017	DPF1	630.06/696.23	818.22/755.06	663.15	786.64	0.24603	2189.5	3198	2.1837	0.98551	0.01449	0.028981	0.046875	TRUE
GUIDES_sg1020	DPF1	447.39/464.42	610.88/422.6	455.9	516.74	0.18034	144.96	2068.9	1.3375	0.90948	0.090523	0.18105	0.23882	TRUE
GUIDES_sg1015	DPF1	608.39/694.67	752.82/489.33	651.53	621.07	-0.068963	3722.6	3132.9	0.54417	0.29316	0.70684	0.58633	0.65602	FALSE
GUIDES_sg1022	DPF2	493.06/431.63	776.48/574.78	462.35	675.63	0.54627	1886.4	2102.9	4.651	1	1.6513e-06	3.3025e-06	1.2573e-05	TRUE
GUIDES_sg1021	DPF2	441.2/416.02	240.74/290.32	428.61	265.53	-0.68875	316.86	1925.8	3.7162	0.00010111	0.9999	0.00020221	0.00053205	FALSE
GUIDES_sg1023	DPF2	523.24/461.29	608.1/643.85	492.27	625.97	0.34603	1918.9	2261.7	2.8114	0.99753	0.002466	0.004932	0.0094375	TRUE
GUIDES_sg1026	DPF2	339.8/326.26	224.04/262.22	333.03	243.13	-0.45234	91.626	1437.3	2.3713	0.0088628	0.99114	0.017726	0.029907	FALSE
GUIDES_sg1024	DPF2	572.01/601.79	509.3/431.96	586.9	470.63	-0.31791	443.47	2774.4	2.2073	0.013645	0.98635	0.027291	0.04447	FALSE
GUIDES_sg1025	DPF2	536.4/528.42	424.42/662.58	532.41	543.5	0.029678	31.864	2477.4	0.22274	0.58813	0.41187	0.82373	0.8604	TRUE
GUIDES_sg1030	DPF3	1080.5/1109.1	1690.7/2651.5	1094.8	2171.1	0.98705	408.67	5736	14.211	1	3.9415e-46	7.8829e-46	3.2353e-44	TRUE
GUIDES_sg1029	DPF3	420.3/439.44	477.3/1050.1	429.87	763.68	0.8276	183.19	1932.4	7.5936	1	1.5552e-14	3.1104e-14	2.7684e-13	TRUE
GUIDES_sg1028	DPF3	456.68/489.39	236.56/376.94	473.04	306.75	-0.62323	535.15	2159.4	3.5783	0.0001729	0.99983	0.00034579	0.00087656	FALSE
GUIDES_sg1032	DPF3	813.51/818	663.76/746.86	815.75	705.31	-0.20959	10.086	4070.1	1.7311	0.041718	0.95828	0.083436	0.12072	FALSE
GUIDES_sg1031	DPF3	798.03/792.24	744.47/1034.8	795.13	889.66	0.16186	16.736	3950.5	1.5039	0.93369	0.066307	0.13261	0.18192	TRUE
GUIDES_sg1027	DPF3	491.51/474.56	484.25/431.96	483.04	458.11	-0.076279	143.58	2212.5	0.52995	0.29807	0.70193	0.59614	0.66421	FALSE
GUIDES_sg1033	DPPA3	260.07/248.21	702.72/660.24	254.14	681.48	1.4195	70.39	1051.1	13.181	1	5.6512e-40	1.1302e-39	3.5576e-38	TRUE
GUIDES_sg1035	DPPA3	260.07/248.21	688.81/353.53	254.14	521.17	1.0332	70.39	1051.1	8.2363	1	8.8837e-17	1.7767e-16	1.7992e-15	TRUE
GUIDES_sg1038	DPPA3	676.5/621.3	968.51/744.52	648.9	856.52	0.39994	1523.5	3118.2	3.7179	0.9999	0.00010043	0.00020087	0.00053145	TRUE
GUIDES_sg1036	DPPA3	439.65/379.34	429.98/614.58	409.49	522.28	0.35023	1818.7	1826.5	2.6391	0.99584	0.0041563	0.0083126	0.015294	TRUE
GUIDES_sg1037	DPPA3	579.75/558.86	720.81/556.05	569.3	638.43	0.16506	218.15	2678	1.3358	0.9092	0.090803	0.18161	0.23905	TRUE
GUIDES_sg1034	DPPA3	568.14/487.83	553.83/584.15	527.99	568.99	0.1077	3224.5	2453.4	0.8278	0.79611	0.20389	0.40778	0.47973	TRUE
GUIDES_sg1043	DPY30	404.04/393.39	505.13/1936.2	398.72	1220.7	1.6118	56.773	1770.9	19.532	1	2.9066e-85	5.8132e-85	5.0388e-83	TRUE
GUIDES_sg1042	DPY30	128.49/95.225	121.06/619.27	111.86	370.16	1.7176	553.25	407.98	12.788	1	9.5213e-38	1.9043e-37	5.2043e-36	TRUE
GUIDES_sg1039	DPY30	204.34/202.16	217.08/561.9	203.25	389.49	0.93495	2.3899	811.92	6.5361	1	3.1569e-11	6.3138e-11	4.1786e-10	TRUE
GUIDES_sg1041	DPY30	671.86/789.12	784.82/1013.8	730.49	899.3	0.29957	6874.9	3579	2.8217	0.99761	0.0023884	0.0047768	0.0091465	TRUE
GUIDES_sg1044	DPY30	284.07/249.77	513.48/203.69	266.92	358.58	0.42452	588.21	1112.5	2.7482	0.997	0.0029963	0.0059925	0.011279	TRUE
GUIDES_sg1040	DPY30	399.4/382.46	146.11/543.17	390.93	344.64	-0.18132	143.47	1730.8	1.1126	0.13294	0.86706	0.26588	0.33343	FALSE
GUIDES_sg1046	DR1	767.06/800.05	1551.6/3401.9	783.55	2476.7	1.6591	543.87	3883.6	27.169	1	7.4562e-163	1.4912e-162	2.5102e-160	TRUE
GUIDES_sg1048	DR1	203.57/199.04	848.84/656.73	201.3	752.78	1.8976	10.28	802.94	19.462	1	1.1532e-84	2.3065e-84	1.9699e-82	TRUE
GUIDES_sg1050	DR1	232.21/247.43	674.89/661.41	239.82	668.15	1.4744	115.82	982.94	13.662	1	8.5483e-43	1.7097e-42	5.6575e-41	TRUE
GUIDES_sg1049	DR1	1058.1/1062.3	1121.6/1725.5	1060.2	1423.5	0.4248	8.8379	5524.8	4.8883	1	5.0857e-07	1.0171e-06	4.1628e-06	TRUE
GUIDES_sg1047	DR1	367.66/320.02	375.71/606.39	343.84	491.05	0.51288	1135.1	1491.5	3.8117	0.99993	6.9004e-05	0.00013801	0.00037131	TRUE
GUIDES_sg1045	DR1	242.27/264.6	306.14/357.04	253.44	331.59	0.38644	249.29	1047.8	2.4145	0.99212	0.0078787	0.015757	0.026919	TRUE
GUIDES_sg1051	DTX3L	1223.7/1187.2	1491.7/2655	1205.5	2073.4	0.78188	668.07	6418.2	10.833	1	1.1964e-27	2.3928e-27	4.6789e-26	TRUE
GUIDES_sg1052	DTX3L	173.38/136.59	112.71/435.48	154.99	274.1	0.8185	676.74	593.87	4.8876	1	5.1044e-07	1.0209e-06	4.1767e-06	TRUE
GUIDES_sg1055	DTX3L	157.9/137.37	165.59/334.8	147.64	250.2	0.75702	210.71	561.53	4.328	0.99999	7.5238e-06	1.5048e-05	5.0379e-05	TRUE
GUIDES_sg1056	DTX3L	631.61/658.77	617.84/318.41	645.19	468.13	-0.46198	368.83	3097.5	3.1814	0.00073272	0.99927	0.0014654	0.0030702	FALSE
GUIDES_sg1053	DTX3L	315.8/263.82	189.25/195.5	289.81	192.37	-0.58871	1351.2	1223.6	2.7856	0.0026718	0.99733	0.0053437	0.010117	FALSE
GUIDES_sg1054	DTX3L	169.51/156.89	218.47/125.26	163.2	171.86	0.074188	79.705	630.28	0.34512	0.635	0.365	0.73	0.78097	TRUE
GUIDES_sg1061	DZIP3	998.5/921.81	750.04/2992.1	960.15	1871.1	0.96181	2940.8	4921.6	12.985	1	7.4652e-39	1.493e-38	4.4014e-37	TRUE
GUIDES_sg1062	DZIP3	206.67/208.4	1.3915/175.6	207.53	88.493	-1.2204	1.5066	831.71	4.1277	1.8319e-05	0.99998	3.6637e-05	0.00011228	FALSE
GUIDES_sg1058	DZIP3	744.62/720.43	496.78/1247.9	732.52	872.34	0.25169	292.49	3590.7	2.3332	0.99018	0.0098177	0.019635	0.032787	TRUE
GUIDES_sg1057	DZIP3	264.72/261.48	340.93/44.484	263.1	192.7	-0.44721	5.2496	1094.1	2.1282	0.016662	0.98334	0.033323	0.053152	FALSE
GUIDES_sg1060	DZIP3	322.77/316.9	375.71/383.97	319.83	379.84	0.24736	17.256	1371.6	1.6203	0.94742	0.052583	0.10517	0.149	TRUE
GUIDES_sg1059	DZIP3	1654.9/1654.7	1704.6/1463.3	1654.8	1584	-0.063084	0.011179	9294.1	0.73483	0.23122	0.76878	0.46244	0.53777	FALSE
GUIDES_sg1064	E2F6	317.35/322.36	442.51/1461	319.86	951.73	1.5701	12.536	1371.7	17.061	1	1.4483e-65	2.8966e-65	2.0515e-63	TRUE
GUIDES_sg1066	E2F6	502.35/510.47	263/285.63	506.41	274.32	-0.88205	32.984	2337.3	4.8006	7.9096e-07	1	1.5819e-06	6.3315e-06	FALSE
GUIDES_sg1067	E2F6	439.65/392.61	566.35/483.47	416.13	524.91	0.33433	1106.5	1860.9	2.5218	0.99416	0.0058383	0.011677	0.020496	TRUE
GUIDES_sg1063	E2F6	879.3/931.96	624.8/863.93	905.63	744.36	-0.28257	1386.4	4597.3	2.3784	0.0086939	0.99131	0.017388	0.029363	FALSE
GUIDES_sg1065	E2F6	291.04/239.62	211.51/175.6	265.33	193.55	-0.45304	1321.6	1104.8	2.1594	0.015411	0.98459	0.030821	0.049666	FALSE
GUIDES_sg1068	E2F6	623.09/609.6	837.7/369.92	616.35	603.81	-0.029591	91.113	2937	0.23127	0.40855	0.59145	0.81711	0.85393	FALSE
GUIDES_sg1074	EED	98.302/106.93	263/5336.9	102.62	2800	4.7566	37.247	369.49	140.32	1	0	0	0	TRUE
GUIDES_sg1073	EED	56.504/49.954	353.45/525.61	53.229	439.53	3.0221	21.452	174.12	29.275	1	1.0716e-188	2.1432e-188	4.1489e-186	TRUE
GUIDES_sg1069	EED	146.29/96.786	180.9/646.19	121.54	413.54	1.7583	1225.4	448.86	13.783	1	1.6177e-43	3.2353e-43	1.2825e-41	TRUE
GUIDES_sg1071	EED	524.79/473.78	1161.9/989.19	499.29	1075.6	1.1056	1301	2299.2	12.018	1	1.4266e-33	2.8533e-33	6.6414e-32	TRUE
GUIDES_sg1072	EED	469.84/427.73	588.62/879.15	448.78	733.88	0.70828	886.42	2031.4	6.3255	1	1.2621e-10	2.5241e-10	1.557e-09	TRUE
GUIDES_sg1070	EED	359.92/350.46	196.21/99.504	355.19	147.86	-1.2587	44.796	1548.7	5.2685	6.8778e-08	1	1.3756e-07	6.2314e-07	FALSE
GUIDES_sg1075	EHMT1	451.26/359.04	581.66/908.41	405.15	745.04	0.87723	4251.8	1804.1	8.0021	1	6.1161e-16	1.2232e-15	1.1879e-14	TRUE
GUIDES_sg1077	EHMT1	510.09/512.81	459.21/1081.7	511.45	770.44	0.59014	3.7084	2364.4	5.3262	1	5.0132e-08	1.0026e-07	4.5849e-07	TRUE
GUIDES_sg1078	EHMT1	752.36/726.68	537.13/630.97	739.52	584.05	-0.33997	329.79	3630.6	2.5801	0.004938	0.99506	0.0098761	0.017691	FALSE
GUIDES_sg1076	EHMT1	838.28/814.88	524.61/881.49	826.58	703.05	-0.23322	273.77	4133.1	1.9214	0.027338	0.97266	0.054676	0.08281	FALSE
GUIDES_sg1080	EHMT1	810.41/771.95	883.62/780.81	791.18	832.22	0.07287	739.73	3927.6	0.65486	0.74372	0.25628	0.51256	0.59185	TRUE
GUIDES_sg1079	EHMT1	252.33/267.72	249.08/268.08	260.03	258.58	-0.0080273	118.4	1079.3	0.044085	0.48242	0.51758	0.96484	0.97113	FALSE
GUIDES_sg1085	EHMT2	366.89/373.09	535.74/1490.2	369.99	1013	1.4506	19.244	1623.8	15.956	1	1.2855e-57	2.5711e-57	1.3955e-55	TRUE
GUIDES_sg1081	EHMT2	547.24/541.69	555.22/193.15	544.46	374.19	-0.53987	15.404	2542.6	3.3768	0.00036662	0.99963	0.00073323	0.0016745	FALSE
GUIDES_sg1083	EHMT2	365.34/337.19	144.72/353.53	351.27	249.13	-0.49401	396.28	1528.9	2.6122	0.0044982	0.9955	0.0089964	0.01643	FALSE
GUIDES_sg1082	EHMT2	206.67/149.86	306.14/182.62	178.26	244.38	0.45292	1613.3	697.84	2.5027	0.99384	0.006162	0.012324	0.021519	TRUE
GUIDES_sg1084	EHMT2	249.24/245.09	295.01/269.25	247.16	282.13	0.19016	8.6146	1017.8	1.0959	0.86344	0.13656	0.27312	0.34199	TRUE
GUIDES_sg1086	EHMT2	380.05/320.8	385.45/230.61	350.42	308.03	-0.18544	1755.3	1524.7	1.0856	0.13883	0.86117	0.27766	0.34715	FALSE
GUIDES_sg1088	EID2	565.04/545.59	243.52/461.23	555.32	352.37	-0.65471	189.16	2601.6	3.9788	3.4635e-05	0.99997	6.9271e-05	0.00019696	FALSE
GUIDES_sg1089	EID2	1076.7/1073.2	976.86/1695.1	1075	1336	0.31335	5.9341	5614.6	3.4834	0.99975	0.00024756	0.00049511	0.0012142	TRUE
GUIDES_sg1092	EID2	752.36/769.6	507.91/828.81	760.98	668.36	-0.18697	148.73	3753.6	1.5118	0.065294	0.93471	0.13059	0.17929	FALSE
GUIDES_sg1091	EID2	746.94/726.68	869.71/776.13	736.81	822.92	0.15926	205.32	3615.1	1.4322	0.92396	0.076043	0.15209	0.20567	TRUE
GUIDES_sg1090	EID2	190.41/186.55	144.72/190.81	188.48	167.77	-0.16701	7.4667	744.19	0.75928	0.22384	0.77616	0.44769	0.52323	FALSE
GUIDES_sg1087	EID2	667.99/631.45	587.23/659.07	649.72	623.15	-0.060149	667.51	3122.8	0.47551	0.31721	0.68279	0.63442	0.69393	FALSE
GUIDES_sg1097	EID2B	632.38/659.55	770.91/1078.2	645.97	924.53	0.51659	369.01	3101.8	5.0017	1	2.8408e-07	5.6816e-07	2.3867e-06	TRUE
GUIDES_sg1094	EID2B	1016.3/1006.1	507.91/813.59	1011.2	660.75	-0.61314	51.983	5228.1	4.8468	6.2726e-07	1	1.2545e-06	5.0859e-06	FALSE
GUIDES_sg1093	EID2B	585.17/589.3	436.94/1178.8	587.23	807.89	0.45954	8.5472	2776.3	4.1877	0.99999	1.4091e-05	2.8182e-05	8.8733e-05	TRUE
GUIDES_sg1095	EID2B	682.69/683.75	950.42/783.15	683.22	866.79	0.34288	0.55237	3310.9	3.1902	0.99929	0.00071089	0.0014218	0.0029966	TRUE
GUIDES_sg1096	EID2B	678.05/706.38	361.8/690.67	692.22	526.24	-0.39486	401.31	3361.7	2.8627	0.0021003	0.9979	0.0042005	0.0080959	FALSE
GUIDES_sg1098	EID2B	854.53/865.61	777.87/1067.6	860.07	922.74	0.10136	61.386	4328.9	0.95256	0.82959	0.17041	0.34081	0.41805	TRUE
GUIDES_sg1099	ELP2	416.43/414.46	773.69/765.59	415.45	769.64	0.88794	1.9325	1857.4	8.2186	1	1.0293e-16	2.0587e-16	2.0811e-15	TRUE
GUIDES_sg1100	ELP2	770.93/755.55	670.72/1572.2	763.24	1121.4	0.55453	118.26	3766.6	5.8364	1	2.6668e-09	5.3336e-09	2.7718e-08	TRUE
GUIDES_sg1103	ELP2	633.93/696.23	356.23/313.73	665.08	334.98	-0.98732	1940.9	3208.9	5.8274	2.8154e-09	1	5.6308e-09	2.9236e-08	FALSE
GUIDES_sg1101	ELP2	942/921.03	592.79/984.5	931.51	788.65	-0.23991	219.82	4750.8	2.0727	0.0191	0.9809	0.038201	0.060025	FALSE
GUIDES_sg1102	ELP2	568.14/598.67	393.8/875.63	583.4	634.72	0.12143	466.03	2755.2	0.97763	0.83587	0.16413	0.32826	0.40471	TRUE
GUIDES_sg1104	ELP2	534.08/442.56	599.75/376.94	488.32	488.35	7.7257e-05	4187.9	2240.7	0.00055358	0.50022	0.49978	0.99956	0.99956	TRUE
GUIDES_sg1108	ELP3	106.04/106.93	6.9577/530.3	106.49	268.63	1.3268	0.39667	385.55	8.2575	1	7.438e-17	1.4876e-16	1.509e-15	TRUE
GUIDES_sg1109	ELP3	270.14/227.13	126.63/101.85	248.64	114.24	-1.1152	924.58	1024.8	4.1982	1.345e-05	0.99999	2.6901e-05	8.4813e-05	FALSE
GUIDES_sg1107	ELP3	455.9/504.22	517.65/162.72	480.06	340.18	-0.49568	1167.4	2196.7	2.9845	0.0014203	0.99858	0.0028407	0.0057213	FALSE
GUIDES_sg1110	ELP3	555.75/566.67	438.33/513.91	561.21	476.12	-0.23675	59.539	2633.8	1.658	0.048658	0.95134	0.097316	0.13898	FALSE
GUIDES_sg1105	ELP3	130.81/131.13	25.048/179.11	130.97	102.08	-0.35649	0.050629	489.17	1.3064	0.095716	0.90428	0.19143	0.25084	FALSE
GUIDES_sg1106	ELP3	405.59/358.26	237.95/618.09	381.93	428.02	0.16398	1120	1684.7	1.123	0.86929	0.13071	0.26142	0.32974	TRUE
GUIDES_sg1111	ELP4	327.41/277.09	461.99/477.62	302.25	469.8	0.63461	1266.4	1284.6	4.6748	1	1.4715e-06	2.943e-06	1.1444e-05	TRUE
GUIDES_sg1112	ELP4	42.572/42.929	0/2.3413	42.75	1.1706	-4.3331	0.063931	135.55	3.8578	5.72e-05	0.99994	0.0001144	0.00031235	FALSE
GUIDES_sg1116	ELP4	383.92/394.95	491.21/557.22	389.43	524.22	0.42783	60.831	1723.2	3.2469	0.99942	0.00058331	0.0011666	0.0025562	TRUE
GUIDES_sg1113	ELP4	56.504/57.759	16.698/9.3651	57.132	13.032	-2.0506	0.78768	188.8	3.2165	0.00064872	0.99935	0.0012974	0.0027702	FALSE
GUIDES_sg1114	ELP4	903.29/941.32	747.25/779.64	922.31	763.45	-0.27239	723.06	4696.2	2.3182	0.01022	0.98978	0.020441	0.034054	FALSE
GUIDES_sg1115	ELP4	164.87/131.91	0/402.7	148.39	201.35	0.43777	543.13	564.83	2.2284	0.98707	0.012928	0.025855	0.042184	TRUE
GUIDES_sg1122	ELP5	649.41/596.33	623.41/1177.7	622.87	900.53	0.53114	1409	2973.2	5.0923	1	1.7692e-07	3.5384e-07	1.5299e-06	TRUE
GUIDES_sg1119	ELP5	621.55/590.86	808.48/916.61	606.2	862.54	0.50809	470.75	2880.8	4.7759	1	8.9455e-07	1.7891e-06	7.1385e-06	TRUE
GUIDES_sg1118	ELP5	263.94/227.13	404.94/335.97	245.54	370.45	0.59136	677.47	1010.1	3.9304	0.99996	4.2411e-05	8.4821e-05	0.0002378	TRUE
GUIDES_sg1121	ELP5	63.471/63.223	51.487/12.877	63.347	32.182	-0.95547	0.030607	212.48	2.1382	0.016252	0.98375	0.032503	0.052238	FALSE
GUIDES_sg1120	ELP5	337.48/262.26	313.1/156.86	299.87	234.98	-0.35047	2828.9	1272.9	1.8187	0.034477	0.96552	0.068955	0.10187	FALSE
GUIDES_sg1117	ELP5	142.42/134.25	201.77/91.309	138.34	146.54	0.082541	33.375	520.98	0.35945	0.64037	0.35963	0.71926	0.77182	TRUE
GUIDES_sg1125	ELP6	300.32/312.21	569.14/2145.8	306.27	1357.5	2.1444	70.673	1304.4	29.105	1	1.5439e-186	3.0878e-186	5.8795e-184	TRUE
GUIDES_sg1124	ELP6	295.68/284.89	493.99/818.27	290.29	656.13	1.1737	58.163	1226	10.449	1	7.4268e-26	1.4854e-25	2.7127e-24	TRUE
GUIDES_sg1126	ELP6	383.15/382.46	731.95/499.86	382.8	615.9	0.68468	0.23424	1689.2	5.6716	1	7.0727e-09	1.4145e-08	6.9944e-08	TRUE
GUIDES_sg1123	ELP6	373.08/415.24	649.85/509.23	394.16	579.54	0.55494	888.74	1747.4	4.4345	1	4.6141e-06	9.2282e-06	3.254e-05	TRUE
GUIDES_sg1128	ELP6	834.4/824.24	619.23/511.57	829.32	565.4	-0.55185	51.645	4149.1	4.0973	2.0897e-05	0.99998	4.1793e-05	0.00012537	FALSE
GUIDES_sg1127	ELP6	232.98/226.35	283.87/193.15	229.67	238.51	0.054286	21.971	935.01	0.28926	0.61381	0.38619	0.77238	0.8175	TRUE
GUIDES_sg1130	ENY2	307.29/253.67	523.22/944.7	280.48	733.96	1.3846	1437.4	1178.2	13.212	1	3.761e-40	7.5221e-40	2.3937e-38	TRUE
GUIDES_sg1129	ENY2	469.06/483.93	846.05/880.32	476.5	863.18	0.85585	110.52	2177.8	8.2862	1	5.8462e-17	1.1692e-16	1.1902e-15	TRUE
GUIDES_sg1133	ENY2	454.36/483.93	282.48/158.04	469.14	220.26	-1.0874	437.31	2138.8	5.3816	3.6908e-08	1	7.3817e-08	3.3996e-07	FALSE
GUIDES_sg1134	ENY2	635.48/566.67	843.27/739.84	601.07	791.56	0.39657	2367.6	2852.5	3.5665	0.99982	0.00018089	0.00036179	0.00091015	TRUE
GUIDES_sg1132	ENY2	744.62/774.29	720.81/578.29	759.45	649.55	-0.22519	440.16	3744.8	1.7959	0.036257	0.96374	0.072513	0.10657	FALSE
GUIDES_sg1131	ENY2	183.45/170.94	137.76/251.69	177.19	194.72	0.1354	78.234	693	0.66603	0.7473	0.2527	0.50539	0.58415	TRUE
GUIDES_sg1136	EP300	69.663/70.248	45.921/280.95	69.955	163.44	1.2125	0.17119	238.05	6.0588	1	6.8577e-10	1.3715e-09	7.7786e-09	TRUE
GUIDES_sg1135	EP300	58.826/57.759	204.56/7.0238	58.293	105.79	0.84884	0.5692	193.19	3.4172	0.99968	0.00031637	0.00063274	0.0014897	TRUE
GUIDES_sg1138	EP300	719.85/750.87	590.01/491.67	735.36	540.84	-0.44255	481.22	3606.8	3.239	0.00059984	0.9994	0.0011997	0.0026181	FALSE
GUIDES_sg1140	EP300	452.03/458.95	460.6/235.3	455.49	347.95	-0.38758	23.936	2066.7	2.3657	0.0089989	0.991	0.017998	0.030336	FALSE
GUIDES_sg1137	EP300	213.63/187.33	313.1/28.095	200.48	170.6	-0.23163	345.97	799.15	1.0572	0.14522	0.85478	0.29044	0.36046	FALSE
GUIDES_sg1139	EP300	464.42/375.44	249.08/666.09	419.93	457.59	0.12363	3958.9	1880.6	0.86843	0.80742	0.19258	0.38516	0.45747	TRUE
GUIDES_sg1145	EP400	251.56/252.11	332.58/744.52	251.84	538.55	1.0936	0.1523	1040.1	8.8902	1	3.0507e-19	6.1013e-19	7.8479e-18	TRUE
GUIDES_sg1143	EP400	267.04/309.09	528.78/613.41	288.07	571.1	0.98486	884.11	1215.1	8.1195	1	2.3405e-16	4.6811e-16	4.6751e-15	TRUE
GUIDES_sg1144	EP400	619.22/561.98	563.57/999.72	590.6	781.65	0.40373	1638.3	2794.8	3.6137	0.99985	0.00015092	0.00030184	0.00076934	TRUE
GUIDES_sg1146	EP400	307.29/306.75	381.28/462.4	307.02	421.84	0.45709	0.14637	1308.1	3.1746	0.99925	0.00075011	0.0015002	0.0031402	TRUE
GUIDES_sg1142	EP400	363.02/433.98	189.25/756.23	398.5	472.74	0.2459	2517.3	1769.8	1.7648	0.9612	0.038801	0.077602	0.11353	TRUE
GUIDES_sg1141	EP400	464.42/451.15	587.23/292.66	457.78	439.94	-0.05722	88.058	2078.8	0.39128	0.34779	0.65221	0.69559	0.74988	FALSE
GUIDES_sg1150	EPC1	547.24/490.95	1763.1/1459.8	519.1	1611.4	1.6324	1584	2405.5	22.272	1	3.4905e-110	6.9811e-110	9.2143e-108	TRUE
GUIDES_sg1152	EPC1	815.83/782.87	1433.3/1267.8	799.35	1350.5	0.7559	543	3974.9	8.7425	1	1.1402e-18	2.2804e-18	2.7881e-17	TRUE
GUIDES_sg1147	EPC1	955.15/920.25	1355.4/1688.1	937.7	1521.7	0.6979	609.23	4787.7	8.4402	1	1.5837e-17	3.1675e-17	3.4913e-16	TRUE
GUIDES_sg1148	EPC1	556.53/517.49	887.8/889.68	537.01	888.74	0.72575	761.88	2502.2	7.0314	1	1.022e-12	2.044e-12	1.5548e-11	TRUE
GUIDES_sg1149	EPC1	420.3/405.1	388.24/693.02	412.7	540.63	0.38872	115.56	1843.1	2.9798	0.99856	0.001442	0.0028839	0.0058023	TRUE
GUIDES_sg1151	EPC1	256.2/241.18	205.95/128.77	248.69	167.36	-0.56863	112.8	1025.1	2.5404	0.0055369	0.99446	0.011074	0.019673	FALSE
GUIDES_sg1153	EPC2	1664.2/1551.7	841.88/976.31	1607.9	909.09	-0.82202	6324.5	8986.9	7.3718	8.4193e-14	1	1.6839e-13	1.406e-12	FALSE
GUIDES_sg1157	EPC2	476.03/465.2	457.81/958.75	470.61	708.28	0.58876	58.663	2146.6	5.1298	1	1.4503e-07	2.9007e-07	1.2618e-06	TRUE
GUIDES_sg1155	EPC2	941.22/968.64	1280.2/1185.9	954.93	1233	0.3684	375.9	4890.4	3.9768	0.99997	3.4929e-05	6.9858e-05	0.00019851	TRUE
GUIDES_sg1154	EPC2	353.73/330.17	310.31/608.73	341.95	459.52	0.42527	277.7	1482	3.0541	0.99887	0.0011288	0.0022577	0.0045844	TRUE
GUIDES_sg1158	EPC2	918.77/946.79	1362.3/259.88	932.78	811.1	-0.20143	392.31	4758.4	1.764	0.038865	0.96114	0.077729	0.11371	FALSE
GUIDES_sg1156	EPC2	574.33/512.03	559.4/472.94	543.18	516.17	-0.073455	1940.8	2535.7	0.53646	0.29582	0.70418	0.59164	0.65981	FALSE
GUIDES_sg1159	ERBB4	680.37/645.5	1167.5/1252.6	662.94	1210	0.86713	608.06	3196.8	9.6763	1	1.9011e-22	3.8022e-22	6.1422e-21	TRUE
GUIDES_sg1162	ERBB4	653.28/748.53	1193.9/1151.9	700.91	1172.9	0.74198	4536.1	3410.9	8.0821	1	3.1842e-16	6.3684e-16	6.3547e-15	TRUE
GUIDES_sg1160	ERBB4	693.53/607.25	235.17/305.54	650.39	270.35	-1.2634	3721.9	3126.5	6.7967	5.3523e-12	1	1.0705e-11	7.5859e-11	FALSE
GUIDES_sg1161	ERBB4	390.11/416.8	356.23/259.88	403.46	308.06	-0.38812	356.25	1795.3	2.2515	0.012175	0.98782	0.024351	0.040016	FALSE
GUIDES_sg1163	ERBB4	1476.9/1576.7	1608.6/1139	1526.8	1373.8	-0.15218	4982.4	8458.7	1.6629	0.048163	0.95184	0.096325	0.13762	FALSE
GUIDES_sg1164	ERBB4	592.13/565.11	777.87/505.71	578.62	641.79	0.14924	365.26	2729	1.2093	0.88672	0.11328	0.22656	0.29055	TRUE
GUIDES_sg1169	ERCC6	900.2/912.44	811.26/1877.7	906.32	1344.5	0.56844	74.962	4601.4	6.4594	1	5.2576e-11	1.0515e-10	6.789e-10	TRUE
GUIDES_sg1168	ERCC6	253.11/242.75	608.1/153.35	247.93	380.73	0.61682	53.691	1021.5	4.1552	0.99998	1.6253e-05	3.2507e-05	0.00010191	TRUE
GUIDES_sg1170	ERCC6	331.29/284.89	203.16/165.06	308.09	184.11	-0.73963	1076.1	1313.4	3.4209	0.00031204	0.99969	0.00062408	0.0014703	FALSE
GUIDES_sg1165	ERCC6	1005.5/1092	848.84/1360.3	1048.7	1104.6	0.074775	3741	5455.1	0.75606	0.77519	0.22481	0.44961	0.52531	TRUE
GUIDES_sg1167	ERCC6	246.92/242.75	214.3/230.61	244.83	222.46	-0.13768	8.6957	1006.7	0.70519	0.24034	0.75966	0.48069	0.55726	FALSE
GUIDES_sg1166	ERCC6	898.65/923.37	679.07/1053.6	911.01	866.32	-0.072485	305.54	4629.2	0.65684	0.25564	0.74436	0.51129	0.59051	FALSE
GUIDES_sg1172	EXOSC1	904.07/784.43	1242.6/1579.2	844.25	1410.9	0.7402	7156	4236.2	8.7063	1	1.5699e-18	3.1398e-18	3.8107e-17	TRUE
GUIDES_sg1176	EXOSC1	595.23/709.5	249.08/371.09	652.37	310.09	-1.0706	6529.3	3137.6	6.1106	4.9634e-10	1	9.9268e-10	5.677e-09	FALSE
GUIDES_sg1173	EXOSC1	707.46/760.24	485.65/368.75	733.85	427.2	-0.77918	1392.6	3598.2	5.1122	1.5925e-07	1	3.1851e-07	1.3814e-06	FALSE
GUIDES_sg1174	EXOSC1	635.48/572.91	705.51/921.29	604.19	813.4	0.42834	1957.4	2869.7	3.9052	0.99995	4.7066e-05	9.4133e-05	0.00026144	TRUE
GUIDES_sg1175	EXOSC1	1253.2/1244.9	871.1/1044.2	1249.1	957.65	-0.38291	33.677	6690	3.5627	0.00018355	0.99982	0.00036709	0.0009225	FALSE
GUIDES_sg1171	EXOSC1	299.55/340.31	470.34/398.02	319.93	434.18	0.43934	830.78	1372	3.0843	0.99898	0.0010202	0.0020403	0.0041591	TRUE
GUIDES_sg1178	EXOSC2	305.74/264.6	982.42/757.4	285.17	869.91	1.6056	846.32	1201	16.873	1	3.5485e-64	7.097e-64	4.8206e-62	TRUE
GUIDES_sg1179	EXOSC2	53.408/50.735	281.09/70.238	52.071	175.66	1.735	3.5739	169.8	9.4847	1	1.2154e-21	2.4307e-21	3.8464e-20	TRUE
GUIDES_sg1181	EXOSC2	349.86/270.06	290.83/622.78	309.96	456.8	0.55799	3183.8	1322.7	4.0376	0.99997	2.7001e-05	5.4002e-05	0.00015811	TRUE
GUIDES_sg1180	EXOSC2	251.56/251.33	360.41/280.95	251.45	320.68	0.34965	0.026136	1038.2	2.1487	0.98417	0.01583	0.03166	0.050933	TRUE
GUIDES_sg1177	EXOSC2	746.94/785.22	853.01/883.83	766.08	868.42	0.18068	732.51	3782.9	1.664	0.95194	0.04806	0.09612	0.13734	TRUE
GUIDES_sg1182	EXOSC2	238.4/218.55	0/371.09	228.48	185.55	-0.29881	197.06	929.4	1.4082	0.07954	0.92046	0.15908	0.21341	FALSE
GUIDES_sg1187	EXOSC3	566.59/620.52	1025.6/1047.7	593.56	1036.6	0.80342	1454.4	2811.1	8.357	1	3.2176e-17	6.4353e-17	6.8137e-16	TRUE
GUIDES_sg1184	EXOSC3	305.74/312.21	642.89/429.62	308.98	536.26	0.79345	20.935	1317.8	6.2609	1	1.9144e-10	3.8287e-10	2.3356e-09	TRUE
GUIDES_sg1186	EXOSC3	259.3/266.16	386.85/406.21	262.73	396.53	0.59199	23.538	1092.3	4.0483	0.99997	2.5796e-05	5.1592e-05	0.0001514	TRUE
GUIDES_sg1188	EXOSC3	222.15/249.77	528.78/167.4	235.96	348.09	0.55897	381.53	964.67	3.6103	0.99985	0.00015291	0.00030583	0.00077899	TRUE
GUIDES_sg1183	EXOSC3	145.52/167.03	183.68/292.66	156.28	238.17	0.60474	231.47	599.56	3.3446	0.99959	0.00041205	0.00082411	0.0018558	TRUE
GUIDES_sg1185	EXOSC3	147.84/139.72	129.41/131.11	143.78	130.26	-0.14139	33.005	544.65	0.57913	0.28125	0.71875	0.5625	0.63766	FALSE
GUIDES_sg1194	EXOSC4	37.927/43.71	147.5/95.992	40.819	121.75	1.5535	16.717	128.58	7.1369	1	4.7731e-13	9.5462e-13	7.6101e-12	TRUE
GUIDES_sg1191	EXOSC4	350.64/391.05	900.32/242.32	370.84	571.32	0.62214	816.51	1628.1	4.9685	1	3.373e-07	6.746e-07	2.7934e-06	TRUE
GUIDES_sg1193	EXOSC4	42.572/39.807	0/0	41.189	0	-5.3988	3.8214	129.92	3.9913	3.2851e-05	0.99997	6.5701e-05	0.00018708	FALSE
GUIDES_sg1192	EXOSC4	537.18/499.54	822.4/475.28	518.36	648.84	0.32335	708.26	2401.5	2.6625	0.99612	0.0038779	0.0077559	0.014361	TRUE
GUIDES_sg1190	EXOSC4	1325.9/1379.2	1557.1/1012.6	1352.6	1284.9	-0.07402	1419.7	7341.9	0.79004	0.21475	0.78525	0.4295	0.50365	FALSE
GUIDES_sg1189	EXOSC4	102.95/110.06	179.51/10.536	106.5	95.022	-0.16291	25.269	385.61	0.58455	0.27942	0.72058	0.55885	0.63401	FALSE
GUIDES_sg1196	EXOSC5	268.59/298.16	701.33/1643.6	283.38	1172.5	2.0449	437.33	1192.2	25.749	1	1.6602e-146	3.3204e-146	5.0745e-144	TRUE
GUIDES_sg1195	EXOSC5	534.08/508.13	864.14/862.76	521.1	863.45	0.72745	336.82	2416.3	6.9645	1	1.6482e-12	3.2965e-12	2.4655e-11	TRUE
GUIDES_sg1199	EXOSC5	988.44/955.37	1370.7/903.73	971.9	1137.2	0.22638	546.68	4991.9	2.3395	0.99034	0.0096558	0.019312	0.032428	TRUE
GUIDES_sg1197	EXOSC5	371.53/378.56	439.72/285.63	375.05	362.68	-0.048242	24.664	1649.5	0.30449	0.38038	0.61962	0.76076	0.80836	FALSE
GUIDES_sg1200	EXOSC5	726.81/719.65	691.59/769.11	723.23	730.35	0.014108	25.663	3537.7	0.11965	0.54762	0.45238	0.90476	0.92358	TRUE
GUIDES_sg1198	EXOSC5	1003.9/992.84	491.21/1490.2	998.38	990.71	-0.011105	61.394	5150.9	0.10677	0.45749	0.54251	0.91497	0.93288	FALSE
GUIDES_sg1201	EXOSC6	75.855/46.051	172.55/80.774	60.953	126.66	1.0431	444.13	203.32	4.6083	1	2.0302e-06	4.0603e-06	1.5362e-05	TRUE
GUIDES_sg1205	EXOSC6	61.148/55.418	89.058/132.28	58.283	110.67	0.91355	16.42	193.16	3.7694	0.99992	8.1835e-05	0.00016367	0.00043542	TRUE
GUIDES_sg1206	EXOSC6	24.769/17.952	0/0	21.361	0	-4.4829	23.234	61.542	3.1515	0.00081213	0.99919	0.0016243	0.0033713	FALSE
GUIDES_sg1203	EXOSC6	63.471/71.028	0/65.556	67.249	32.778	-1.0147	28.561	227.54	2.2854	0.011144	0.98886	0.022289	0.03701	FALSE
GUIDES_sg1202	EXOSC6	212.08/213.09	182.29/360.56	212.58	271.42	0.35104	0.50086	855.13	2.0121	0.97789	0.022106	0.044212	0.068324	TRUE
GUIDES_sg1204	EXOSC6	880.07/800.05	591.4/1059.4	840.06	825.41	-0.025344	3202.2	4211.7	0.22568	0.41073	0.58927	0.82145	0.85809	FALSE
GUIDES_sg1211	EXOSC7	445.07/447.24	487.04/1038.4	446.16	762.69	0.77222	2.3702	2017.6	7.047	1	9.1381e-13	1.8276e-12	1.4161e-11	TRUE
GUIDES_sg1209	EXOSC7	137.78/92.883	55.661/44.484	115.33	50.073	-1.1876	1007.7	422.59	3.1745	0.00075049	0.99925	0.001501	0.0031413	FALSE
GUIDES_sg1208	EXOSC7	151.71/142.84	0/424.94	147.27	212.47	0.52577	39.362	559.94	2.7552	0.99707	0.0029327	0.0058655	0.011055	TRUE
GUIDES_sg1210	EXOSC7	202.8/155.33	272.74/149.84	179.06	211.29	0.23756	1126.7	701.44	1.2169	0.88818	0.11182	0.22363	0.28711	TRUE
GUIDES_sg1212	EXOSC7	171.06/134.25	190.64/124.09	152.66	157.36	0.043536	677.46	583.58	0.19487	0.57725	0.42275	0.8455	0.87745	TRUE
GUIDES_sg1207	EXOSC7	112.23/121.76	141.94/99.504	117	120.72	0.044797	45.397	429.62	0.17954	0.57124	0.42876	0.85751	0.88738	TRUE
GUIDES_sg1214	EXOSC8	410.24/371.53	549.66/602.88	390.88	576.27	0.55881	748.96	1730.6	4.4562	1	4.1705e-06	8.3411e-06	2.9528e-05	TRUE
GUIDES_sg1216	EXOSC8	689.66/593.2	722.21/989.19	641.43	855.7	0.41524	4652	3076.5	3.863	0.99994	5.6011e-05	0.00011202	0.00030752	TRUE
GUIDES_sg1217	EXOSC8	339.03/314.55	115.5/324.27	326.79	219.88	-0.5695	299.41	1406.2	2.851	0.0021794	0.99782	0.0043587	0.0083874	FALSE
GUIDES_sg1215	EXOSC8	273.23/274.75	217.08/184.96	273.99	201.02	-0.44488	1.1468	1146.7	2.1549	0.015584	0.98442	0.031169	0.050205	FALSE
GUIDES_sg1213	EXOSC8	680.37/680.62	872.49/558.39	680.5	715.44	0.07214	0.031508	3295.6	0.6087	0.72864	0.27136	0.54272	0.61723	TRUE
GUIDES_sg1218	EXOSC8	396.3/362.95	107.15/690.67	379.63	398.91	0.071307	556.32	1672.9	0.47152	0.68136	0.31864	0.63727	0.69652	TRUE
GUIDES_sg1224	EXOSC9	374.63/334.07	335.36/3636	354.35	1985.7	2.483	822.68	1544.5	41.51	1	0	0	0	TRUE
GUIDES_sg1220	EXOSC9	1116.9/1135.7	2225.1/2182.1	1126.3	2203.6	0.96762	175.74	5928.9	13.991	1	8.898e-45	1.7796e-44	7.2273e-43	TRUE
GUIDES_sg1219	EXOSC9	240.72/216.21	253.26/515.08	228.47	384.17	0.74722	300.52	929.35	5.1075	1	1.6322e-07	3.2645e-07	1.4153e-06	TRUE
GUIDES_sg1223	EXOSC9	372.31/348.9	887.8/222.42	360.6	555.11	0.62096	274.04	1576.1	4.8993	1	4.8081e-07	9.6161e-07	3.9481e-06	TRUE
GUIDES_sg1222	EXOSC9	381.6/393.39	530.17/602.88	387.49	566.53	0.5468	69.514	1713.2	4.3254	0.99999	7.6116e-06	1.5223e-05	5.0795e-05	TRUE
GUIDES_sg1221	EXOSC9	524.79/567.45	436.94/327.78	546.12	382.36	-0.51316	909.68	2551.6	3.2419	0.00059369	0.99941	0.0011874	0.0025987	FALSE
GUIDES_sg1230	EYA1	541.05/594.77	709.68/1512.5	567.91	1111.1	0.96699	1442.8	2670.3	10.511	1	3.8393e-26	7.6787e-26	1.4067e-24	TRUE
GUIDES_sg1226	EYA1	511.63/500.32	864.14/959.92	505.98	912.03	0.84874	63.994	2335	8.4031	1	2.1751e-17	4.3502e-17	4.7758e-16	TRUE
GUIDES_sg1225	EYA1	458.23/355.14	239.34/169.74	406.68	204.54	-0.98801	5313.2	1812	4.7487	1.0235e-06	1	2.0471e-06	8.1455e-06	FALSE
GUIDES_sg1229	EYA1	569.69/569.79	680.46/887.34	569.74	783.9	0.45968	0.0051876	2680.3	4.1367	0.99998	1.7621e-05	3.5241e-05	0.0001086	TRUE
GUIDES_sg1227	EYA1	827.44/979.57	1139.7/1109.8	903.5	1124.7	0.31564	11572	4584.7	3.267	0.99946	0.00054347	0.0010869	0.0023897	TRUE
GUIDES_sg1228	EYA1	516.28/544.03	482.86/300.85	530.15	391.86	-0.43513	385.1	2465.2	2.7854	0.0026729	0.99733	0.0053458	0.010119	FALSE
GUIDES_sg1236	EYA2	808.09/683.75	1327.5/998.55	745.92	1163	0.64012	7730.5	3667.2	6.888	1	2.829e-12	5.6579e-12	4.1305e-11	TRUE
GUIDES_sg1234	EYA2	582.07/589.3	733.34/705.89	585.69	719.62	0.29664	26.141	2767.8	2.5457	0.99455	0.0054528	0.010906	0.019383	TRUE
GUIDES_sg1235	EYA2	551.11/569.79	332.58/547.86	560.45	440.22	-0.34767	174.44	2629.6	2.3446	0.0095229	0.99048	0.019046	0.032009	FALSE
GUIDES_sg1232	EYA2	732.23/682.97	843.27/841.69	707.6	842.48	0.25138	1213.6	3448.8	2.2967	0.98918	0.010817	0.021635	0.03596	TRUE
GUIDES_sg1233	EYA2	870.78/863.27	823.79/1039.5	867.03	931.66	0.10361	28.245	4369.7	0.97769	0.83589	0.16411	0.32823	0.40471	TRUE
GUIDES_sg1231	EYA2	819.7/786	407.72/1166	802.85	786.84	-0.029027	567.93	3995.2	0.25332	0.40001	0.59999	0.80002	0.84253	FALSE
GUIDES_sg1240	EYA3	699.72/663.45	407.72/463.57	681.59	435.65	-0.64455	657.81	3301.7	4.2802	9.3361e-06	0.99999	1.8672e-05	6.1806e-05	FALSE
GUIDES_sg1242	EYA3	325.87/348.12	360.41/573.61	336.99	467.01	0.46955	247.54	1457.2	3.406	0.99967	0.0003296	0.00065921	0.0015503	TRUE
GUIDES_sg1238	EYA3	691.98/677.5	619.23/409.72	684.74	514.48	-0.41176	104.86	3319.5	2.9552	0.0015622	0.99844	0.0031245	0.0062689	FALSE
GUIDES_sg1241	EYA3	565.04/573.69	727.77/636.83	569.37	682.3	0.26063	37.4	2678.3	2.1822	0.98545	0.014549	0.029098	0.047039	TRUE
GUIDES_sg1239	EYA3	245.37/211.52	314.49/77.262	228.45	195.87	-0.22088	572.69	929.26	1.0685	0.14265	0.85735	0.2853	0.35452	FALSE
GUIDES_sg1237	EYA3	575.1/620.52	923.98/214.23	597.81	569.1	-0.070887	1031.4	2834.5	0.53929	0.29485	0.70515	0.58969	0.65795	FALSE
GUIDES_sg1245	EYA4	643.22/590.86	609.49/1302.9	617.04	956.2	0.63112	1370.6	2940.8	6.2542	1	1.9975e-10	3.995e-10	2.4307e-09	TRUE
GUIDES_sg1244	EYA4	369.21/401.19	114.11/180.28	385.2	147.19	-1.3819	511.39	1701.5	5.7701	3.9601e-09	1	7.9202e-09	4.0312e-08	FALSE
GUIDES_sg1246	EYA4	585.17/636.91	630.36/1146.1	611.04	888.21	0.53889	1338.9	2907.6	5.1401	1	1.3727e-07	2.7453e-07	1.1965e-06	TRUE
GUIDES_sg1243	EYA4	814.28/884.34	891.97/1208.1	849.31	1050	0.30575	2454.4	4265.8	3.0732	0.99894	0.0010588	0.0021177	0.0043137	TRUE
GUIDES_sg1248	EYA4	521.7/553.4	303.35/567.76	537.55	435.56	-0.30291	502.46	2505.1	2.0377	0.020789	0.97921	0.041578	0.064416	FALSE
GUIDES_sg1247	EYA4	319.67/301.29	279.7/361.73	310.48	320.71	0.046631	169.08	1325.2	0.28107	0.61067	0.38933	0.77865	0.82272	TRUE
GUIDES_sg1253	EZH1	465.97/386.36	1170.3/604.05	426.16	887.16	1.056	3168.3	1913.1	10.54	1	2.8304e-26	5.6608e-26	1.0387e-24	TRUE
GUIDES_sg1252	EZH1	329.74/267.72	530.17/737.5	298.73	633.84	1.0827	1922.9	1267.3	9.4133	1	2.4049e-21	4.8099e-21	6.9659e-20	TRUE
GUIDES_sg1249	EZH1	799.57/787.56	969.9/1010.3	793.57	990.08	0.31883	72.202	3941.4	3.1301	0.99913	0.00087361	0.0017472	0.0036194	TRUE
GUIDES_sg1250	EZH1	685.79/633.01	858.58/804.23	659.4	831.4	0.33394	1392.8	3177	3.0515	0.99886	0.0011383	0.0022766	0.0046197	TRUE
GUIDES_sg1254	EZH1	408.69/446.46	496.78/297.34	427.58	397.06	-0.10657	713.52	1920.4	0.69637	0.2431	0.7569	0.4862	0.56329	FALSE
GUIDES_sg1251	EZH1	278.65/269.28	185.07/332.46	273.97	258.77	-0.082042	43.875	1146.5	0.4489	0.32675	0.67325	0.6535	0.71282	FALSE
GUIDES_sg1258	EZH2	306.52/316.12	296.4/1170.6	311.32	733.52	1.2338	46.074	1329.4	11.58	1	2.6109e-31	5.2219e-31	1.1068e-29	TRUE
GUIDES_sg1256	EZH2	284.84/231.04	409.11/681.31	257.94	545.21	1.0768	1447.5	1069.3	8.7849	1	7.8261e-19	1.5652e-18	1.9361e-17	TRUE
GUIDES_sg1257	EZH2	126.94/141.28	431.38/196.67	134.11	314.02	1.2213	102.75	502.69	8.0244	1	5.1028e-16	1.0206e-15	1.0132e-14	TRUE
GUIDES_sg1260	EZH2	269.36/280.21	500.95/550.2	274.79	525.58	0.93309	58.843	1150.5	7.3937	1	7.1411e-14	1.4282e-13	1.196e-12	TRUE
GUIDES_sg1259	EZH2	811.96/828.14	827.96/415.58	820.05	621.77	-0.39878	131	4095.1	3.0985	0.0009725	0.99903	0.001945	0.0039791	FALSE
GUIDES_sg1255	EZH2	230.66/191.23	332.58/254.03	210.95	293.3	0.4736	777.39	847.52	2.8289	0.99766	0.0023352	0.0046703	0.0089574	TRUE
GUIDES_sg1265	FAM175A	215.95/197.47	8.3492/132.28	206.71	70.315	-1.5423	170.75	827.91	4.7404	1.0663e-06	1	2.1325e-06	8.3708e-06	FALSE
GUIDES_sg1261	FAM175A	226.79/211.52	123.85/60.873	219.16	92.36	-1.2377	116.54	885.74	4.2605	1.02e-05	0.99999	2.0399e-05	6.7217e-05	FALSE
GUIDES_sg1266	FAM175A	683.47/734.48	1081.2/801.88	708.97	941.55	0.40881	1301.1	3456.6	3.9559	0.99996	3.8127e-05	7.6254e-05	0.00021623	TRUE
GUIDES_sg1262	FAM175A	135.46/108.49	51.487/31.607	121.97	41.547	-1.5312	363.46	450.71	3.7884	7.5802e-05	0.99992	0.0001516	0.00040415	FALSE
GUIDES_sg1263	FAM175A	359.92/381.68	158.63/440.16	370.8	299.4	-0.30767	236.66	1627.9	1.7698	0.038383	0.96162	0.076767	0.11237	FALSE
GUIDES_sg1264	FAM175A	568.91/630.67	802.91/470.59	599.79	636.75	0.086138	1907	2845.4	0.69295	0.75583	0.24417	0.48834	0.56551	TRUE
GUIDES_sg1271	FAM175B	496.93/582.28	886.41/863.93	539.6	875.17	0.69664	3642.2	2516.3	6.6896	1	1.1192e-11	2.2384e-11	1.5361e-10	TRUE
GUIDES_sg1269	FAM175B	530.98/538.57	563.57/883.83	534.78	723.7	0.43575	28.744	2490.1	3.7859	0.99992	7.6562e-05	0.00015312	0.00040801	TRUE
GUIDES_sg1267	FAM175B	490.74/482.37	237.95/982.16	486.55	610.06	0.32575	35	2231.2	2.6146	0.99553	0.004466	0.008932	0.016317	TRUE
GUIDES_sg1272	FAM175B	620/661.11	558/435.48	640.55	496.74	-0.36618	845.1	3071.6	2.5949	0.0047309	0.99527	0.0094619	0.017185	FALSE
GUIDES_sg1270	FAM175B	609.16/589.3	528.78/868.61	599.23	698.7	0.22121	197.22	2842.3	1.8657	0.96896	0.031045	0.06209	0.092887	TRUE
GUIDES_sg1268	FAM175B	380.82/407.44	475.9/386.31	394.13	431.11	0.12906	354.17	1747.3	0.8846	0.81181	0.18819	0.37637	0.448	TRUE
GUIDES_sg1274	FBL	27.865/23.416	157.24/24.583	25.641	90.913	1.7867	9.8974	75.726	7.5008	1	3.1755e-14	6.351e-14	5.5758e-13	TRUE
GUIDES_sg1278	FBL	106.04/83.517	36.18/398.02	94.78	217.1	1.1872	253.69	337.26	6.6605	1	1.3644e-11	2.7289e-11	1.8417e-10	TRUE
GUIDES_sg1277	FBL	366.12/326.26	420.24/625.12	346.19	522.68	0.59297	794.17	1503.3	4.5519	1	2.658e-06	5.316e-06	1.9545e-05	TRUE
GUIDES_sg1273	FBL	303.42/257.58	72.36/220.08	280.5	146.22	-0.93515	1050.9	1178.2	3.9119	4.5782e-05	0.99995	9.1564e-05	0.00025449	FALSE
GUIDES_sg1275	FBL	306.52/270.84	365.97/438.99	288.68	402.48	0.47804	636.23	1218.1	3.2606	0.99944	0.00055583	0.0011117	0.0024404	TRUE
GUIDES_sg1276	FBL	235.31/231.82	86.275/230.61	233.56	158.45	-0.55691	6.0806	953.35	2.4328	0.007491	0.99251	0.014982	0.025698	FALSE
GUIDES_sg1279	FBRSL1	383.15/436.32	489.82/2429.1	409.73	1459.4	1.8301	1413.6	1827.8	24.553	1	1.9897e-133	3.9793e-133	5.7775e-131	TRUE
GUIDES_sg1280	FBRSL1	674.95/711.06	880.84/1944.4	693.01	1412.6	1.0264	651.97	3366.2	12.403	1	1.2547e-35	2.5095e-35	6.5207e-34	TRUE
GUIDES_sg1282	FBRSL1	1144/1113.8	1209.2/2703	1128.9	1956.1	0.79251	455.96	5945	10.728	1	3.7425e-27	7.4849e-27	1.3977e-25	TRUE
GUIDES_sg1284	FBRSL1	888.59/907.76	1468.1/993.87	898.17	1231	0.45429	183.78	4553.2	4.9319	1	4.0708e-07	8.1416e-07	3.3545e-06	TRUE
GUIDES_sg1281	FBRSL1	680.37/672.82	923.98/292.66	676.6	608.32	-0.15323	28.534	3273.6	1.1933	0.11637	0.88363	0.23274	0.29791	FALSE
GUIDES_sg1283	FBRSL1	1212.1/1049.8	1221.8/963.43	1131	1092.6	-0.049756	13173	5957.6	0.49717	0.30953	0.69047	0.61907	0.6852	FALSE
GUIDES_sg1289	FOXA1	766.29/788.34	847.44/1562.8	777.31	1205.1	0.63195	243.04	3847.6	6.8969	1	2.6575e-12	5.315e-12	3.8851e-11	TRUE
GUIDES_sg1287	FOXA1	767.84/775.85	832.14/1414.1	771.84	1123.1	0.54056	32.084	3816.1	5.6866	1	6.4781e-09	1.2956e-08	6.4365e-08	TRUE
GUIDES_sg1290	FOXA1	722.17/704.04	766.73/247	713.11	506.87	-0.49168	164.36	3480.1	3.496	0.00023616	0.99976	0.00047231	0.0011606	FALSE
GUIDES_sg1288	FOXA1	113.01/118.64	0/91.309	115.82	45.655	-1.3242	15.862	424.67	3.4051	0.00033073	0.99967	0.00066147	0.0015552	FALSE
GUIDES_sg1286	FOXA1	506.22/510.47	583.05/378.11	508.34	480.58	-0.080848	9.0395	2347.7	0.57289	0.28336	0.71664	0.56672	0.64095	FALSE
GUIDES_sg1285	FOXA1	428.04/429.29	510.69/297.34	428.67	404.02	-0.085233	0.78587	1926.1	0.56164	0.28718	0.71282	0.57436	0.64706	FALSE
GUIDES_sg1291	FOXO1	252.33/216.99	151.68/119.4	234.66	135.54	-0.78738	624.67	958.54	3.2015	0.00068353	0.99932	0.0013671	0.0029094	FALSE
GUIDES_sg1294	FOXO1	585.17/576.03	662.37/228.27	580.6	445.32	-0.38194	41.72	2739.8	2.5844	0.0048771	0.99512	0.0097541	0.017484	FALSE
GUIDES_sg1296	FOXO1	685.79/717.31	1050.6/645.02	701.55	847.81	0.27285	496.69	3414.5	2.5031	0.99384	0.0061562	0.012312	0.021502	TRUE
GUIDES_sg1292	FOXO1	435.78/427.73	364.58/584.15	431.76	474.36	0.13548	32.383	1942.2	0.96683	0.83318	0.16682	0.33363	0.40981	TRUE
GUIDES_sg1293	FOXO1	427.26/428.51	439.72/443.67	427.89	441.7	0.045719	0.77774	1922.1	0.31498	0.62361	0.37639	0.75278	0.80044	TRUE
GUIDES_sg1295	FOXO1	702.05/699.36	886.41/517.42	700.7	701.91	0.0024905	3.6155	3409.7	0.020762	0.50828	0.49172	0.98344	0.98496	TRUE
GUIDES_sg1299	FOXP1	821.25/850.78	1116/1054.7	836.01	1085.4	0.3762	436.11	4188.1	3.8532	0.99994	5.8291e-05	0.00011658	0.00031652	TRUE
GUIDES_sg1300	FOXP1	880.07/875.76	428.59/993.87	877.91	711.23	-0.30338	9.3133	4433.7	2.5033	0.0061523	0.99385	0.012305	0.0215	FALSE
GUIDES_sg1302	FOXP1	768.61/740.72	694.38/550.2	754.67	622.29	-0.27786	388.86	3717.4	2.1713	0.014956	0.98504	0.029911	0.048273	FALSE
GUIDES_sg1297	FOXP1	760.87/751.65	1184.2/580.63	756.26	882.41	0.2223	42.502	3726.5	2.0666	0.98061	0.019388	0.038777	0.060333	TRUE
GUIDES_sg1298	FOXP1	650.19/704.04	834.92/353.53	677.11	594.23	-0.18809	1450.1	3276.5	1.448	0.073802	0.9262	0.1476	0.19993	FALSE
GUIDES_sg1301	FOXP1	469.84/429.29	354.84/469.42	449.56	412.13	-0.12513	821.91	2035.5	0.82967	0.20336	0.79664	0.40673	0.47859	FALSE
GUIDES_sg1308	FOXP2	606.84/474.56	734.73/1339.2	540.7	1037	0.93819	8748.5	2522.2	9.8815	1	2.5047e-23	5.0095e-23	8.5819e-22	TRUE
GUIDES_sg1307	FOXP2	213.63/182.64	564.96/372.26	198.14	468.61	1.2377	480.13	788.38	9.6329	1	2.9036e-22	5.8072e-22	9.3164e-21	TRUE
GUIDES_sg1304	FOXP2	549.56/521.4	1123/509.23	535.48	816.1	0.60699	396.67	2493.9	5.6192	1	9.5938e-09	1.9188e-08	9.2207e-08	TRUE
GUIDES_sg1306	FOXP2	236.85/213.09	439.72/302.02	224.97	370.87	0.71869	282.46	912.94	4.8289	1	6.8642e-07	1.3728e-06	5.5194e-06	TRUE
GUIDES_sg1303	FOXP2	1050.4/1170	1284.4/1199.9	1110.2	1242.1	0.16189	7159	5830	1.7282	0.95802	0.041978	0.083956	0.12144	TRUE
GUIDES_sg1305	FOXP2	187.32/186.55	58.444/359.38	186.93	208.91	0.1596	0.2951	737.14	0.80969	0.79094	0.20906	0.41812	0.49115	TRUE
GUIDES_sg1309	FOXP3	311.93/247.43	429.98/566.59	279.68	498.29	0.83093	2080.5	1174.3	6.3793	1	8.8934e-11	1.7787e-10	1.124e-09	TRUE
GUIDES_sg1310	FOXP3	795.7/725.89	592.79/389.82	760.8	491.31	-0.62985	2436.6	3752.5	4.3993	5.4302e-06	0.99999	1.086e-05	3.7813e-05	FALSE
GUIDES_sg1311	FOXP3	707.46/729.8	644.28/381.63	718.63	512.95	-0.48562	249.39	3511.5	3.4709	0.00025937	0.99974	0.00051874	0.0012693	FALSE
GUIDES_sg1314	FOXP3	465.19/413.68	409.11/271.59	439.44	340.35	-0.36769	1326.7	1982.4	2.2255	0.013024	0.98698	0.026048	0.042487	FALSE
GUIDES_sg1313	FOXP3	508.54/525.3	585.84/578.29	516.92	582.06	0.17093	140.45	2393.8	1.3315	0.90849	0.091509	0.18302	0.24036	TRUE
GUIDES_sg1312	FOXP3	438.1/478.47	667.94/358.21	458.28	513.08	0.16259	814.66	2081.4	1.201	0.88512	0.11488	0.22976	0.2944	TRUE
GUIDES_sg1319	FOXP4	580.52/533.1	306.14/148.67	556.81	227.4	-1.2882	1124.3	2609.8	6.4481	5.6628e-11	1	1.1326e-10	7.2876e-10	FALSE
GUIDES_sg1320	FOXP4	481.45/562.76	360.41/182.62	522.11	271.51	-0.94078	3306.2	2421.7	5.0922	1.7696e-07	1	3.5393e-07	1.5299e-06	FALSE
GUIDES_sg1316	FOXP4	453.58/491.74	442.51/338.31	472.66	390.41	-0.27517	727.83	2157.4	1.7708	0.038301	0.9617	0.076601	0.11217	FALSE
GUIDES_sg1318	FOXP4	784.09/742.29	601.14/806.57	763.19	703.85	-0.1166	873.91	3766.3	0.96684	0.16681	0.83319	0.33363	0.40981	FALSE
GUIDES_sg1317	FOXP4	673.41/640.82	705.51/683.65	657.11	694.58	0.079882	531.05	3164.1	0.66608	0.74732	0.25268	0.50536	0.58415	TRUE
GUIDES_sg1315	FOXP4	668.76/657.21	496.78/764.42	662.99	630.6	-0.072138	66.753	3197.1	0.57274	0.28341	0.71659	0.56682	0.64095	FALSE
GUIDES_sg1322	FXR1	811.18/735.26	470.34/1778.2	773.22	1124.3	0.53945	2882.1	3824	5.6768	1	6.8628e-09	1.3726e-08	6.8042e-08	TRUE
GUIDES_sg1326	FXR1	214.41/207.62	249.08/303.19	211.01	276.14	0.38645	23.018	847.83	2.2366	0.98734	0.012655	0.02531	0.04133	TRUE
GUIDES_sg1321	FXR1	1074.4/1153.6	754.21/1695.1	1114	1224.6	0.13651	3142	5853.3	1.4463	0.92596	0.074042	0.14808	0.20056	TRUE
GUIDES_sg1325	FXR1	253.88/248.21	242.13/227.1	251.05	234.61	-0.097254	16.091	1036.3	0.51039	0.30489	0.69511	0.60978	0.67678	FALSE
GUIDES_sg1324	FXR1	540.27/459.73	285.26/738.67	500	511.97	0.034047	3243.3	2303	0.2493	0.59844	0.40156	0.80313	0.84542	TRUE
GUIDES_sg1323	FXR1	1401.8/1319.9	1469.5/1243.2	1360.8	1356.3	-0.0047624	3353	7394.4	0.052192	0.47919	0.52081	0.95838	0.96914	FALSE
GUIDES_sg1327	FXR2	781/757.12	1127.1/1375.5	769.06	1251.3	0.70157	285.15	3800	7.8233	1	2.5726e-15	5.1451e-15	4.7885e-14	TRUE
GUIDES_sg1328	FXR2	733.78/686.87	933.72/961.09	710.32	947.4	0.415	1100.4	3464.3	4.028	0.99997	2.8128e-05	5.6255e-05	0.00016389	TRUE
GUIDES_sg1329	FXR2	1003.1/1032.6	667.94/1741.9	1017.9	1204.9	0.24313	435.13	5268.5	2.5767	0.99501	0.0049878	0.0099756	0.017779	TRUE
GUIDES_sg1332	FXR2	591.36/570.57	487.04/443.67	580.96	465.35	-0.31951	216.12	2741.8	2.2079	0.013626	0.98637	0.027252	0.044414	FALSE
GUIDES_sg1331	FXR2	548.01/544.81	354.84/621.61	546.41	488.22	-0.16213	5.1274	2553.2	1.1516	0.12475	0.87525	0.24949	0.31799	FALSE
GUIDES_sg1330	FXR2	925.74/988.15	816.83/983.33	956.95	900.08	-0.088288	1947.7	4902.4	0.81216	0.20835	0.79165	0.4167	0.48972	FALSE
GUIDES_sg1335	G2E3	323.54/355.92	609.49/1499.6	339.73	1054.5	1.6313	524.16	1470.9	18.638	1	7.9388e-78	1.5878e-77	1.2807e-75	TRUE
GUIDES_sg1334	G2E3	649.41/601.79	1440.2/792.52	625.6	1116.4	0.8345	1133.9	2988.3	8.9778	1	1.3811e-19	2.7623e-19	3.5888e-18	TRUE
GUIDES_sg1336	G2E3	167.96/125.67	345.1/247	146.82	296.05	1.0069	894.6	557.93	6.3181	1	1.324e-10	2.6479e-10	1.6325e-09	TRUE
GUIDES_sg1333	G2E3	322.77/348.12	242.13/227.1	335.44	234.61	-0.51394	321.22	1449.4	2.6484	0.0040432	0.99596	0.0080865	0.014939	FALSE
GUIDES_sg1338	G2E3	398.63/388.7	633.15/243.49	393.67	438.32	0.15464	49.211	1744.9	1.069	0.85747	0.14253	0.28507	0.35431	TRUE
GUIDES_sg1337	G2E3	510.09/478.47	627.58/461.23	494.28	544.41	0.1391	499.91	2272.4	1.0516	0.85351	0.14649	0.29298	0.36349	TRUE
GUIDES_sg1342	GADD45A	336.7/323.92	244.91/942.36	330.31	593.64	0.84381	81.696	1423.8	6.9787	1	1.4901e-12	2.9802e-12	2.258e-11	TRUE
GUIDES_sg1343	GADD45A	654.06/660.33	814.05/1157.8	657.19	985.9	0.5844	19.683	3164.6	5.8432	1	2.5601e-09	5.1201e-09	2.6668e-08	TRUE
GUIDES_sg1339	GADD45A	582.07/508.91	516.26/272.76	545.49	394.51	-0.46648	2676.5	2548.2	2.9909	0.0013907	0.99861	0.0027815	0.0056088	FALSE
GUIDES_sg1341	GADD45A	733.01/745.41	763.95/532.64	739.21	648.3	-0.18906	76.894	3628.8	1.5092	0.065627	0.93437	0.13125	0.18014	FALSE
GUIDES_sg1340	GADD45A	589.04/550.28	762.56/502.2	569.66	632.38	0.15045	751.25	2679.9	1.2117	0.88718	0.11282	0.22564	0.28947	TRUE
GUIDES_sg1344	GADD45A	674.18/693.11	566.35/764.42	683.65	665.39	-0.038994	179.21	3313.3	0.31718	0.37555	0.62445	0.75111	0.79891	FALSE
GUIDES_sg1349	GADD45B	422.62/520.61	391.02/145.16	471.62	268.09	-0.81259	4801.4	2151.9	4.3875	5.7341e-06	0.99999	1.1468e-05	3.9845e-05	FALSE
GUIDES_sg1346	GADD45B	606.07/659.55	272.74/542	632.81	407.37	-0.63416	1430.2	3028.4	4.0965	2.097e-05	0.99998	4.1941e-05	0.00012578	FALSE
GUIDES_sg1350	GADD45B	1062/1076.4	1113.2/1573.3	1069.2	1343.3	0.329	103.45	5579.4	3.6698	0.99988	0.00012136	0.00024272	0.00062999	TRUE
GUIDES_sg1347	GADD45B	597.55/644.72	893.36/675.46	621.14	784.41	0.33622	1112.4	2963.5	2.9993	0.99865	0.0013532	0.0027064	0.0054631	TRUE
GUIDES_sg1345	GADD45B	1150.2/1156.7	1191.2/696.53	1153.5	943.84	-0.2891	21.379	6096.2	2.685	0.0036266	0.99637	0.0072532	0.013464	FALSE
GUIDES_sg1348	GADD45B	955.93/937.42	1135.5/702.38	946.67	918.94	-0.042856	171.29	4841.1	0.39865	0.34508	0.65492	0.69015	0.74513	FALSE
GUIDES_sg1351	GADD45G	510.09/446.46	1157.8/428.45	478.28	793.1	0.72847	2023.9	2187.2	6.7318	1	8.3809e-12	1.6762e-11	1.1582e-10	TRUE
GUIDES_sg1354	GADD45G	610.71/689.21	919.8/1081.7	649.96	1000.7	0.62186	3081.1	3124.1	6.2757	1	1.7399e-10	3.4798e-10	2.1295e-09	TRUE
GUIDES_sg1356	GADD45G	934.25/1069.3	747.25/729.31	1001.8	738.28	-0.43983	9122.5	5171.4	3.6643	0.00012398	0.99988	0.00024797	0.00064303	FALSE
GUIDES_sg1352	GADD45G	959.8/1006.1	1175.8/1187	982.95	1181.4	0.2651	1072.2	5058.2	2.7908	0.99737	0.002629	0.005258	0.0099644	TRUE
GUIDES_sg1355	GADD45G	749.26/717.31	878.06/894.36	733.29	886.21	0.27294	510.49	3595	2.5505	0.99462	0.0053778	0.010756	0.019128	TRUE
GUIDES_sg1353	GADD45G	984.57/1006.1	1334.5/485.81	995.34	910.15	-0.12895	231.96	5132.6	1.1891	0.1172	0.8828	0.2344	0.29981	FALSE
GUIDES_sg1359	GATAD1	394.76/384.02	765.34/444.84	389.39	605.09	0.63463	57.608	1722.9	5.1967	1	1.0145e-07	2.0289e-07	9.1164e-07	TRUE
GUIDES_sg1360	GATAD1	267.81/244.31	148.89/57.361	256.06	103.13	-1.3038	276.31	1060.3	4.6966	1.3226e-06	1	2.6451e-06	1.031e-05	FALSE
GUIDES_sg1358	GATAD1	588.26/548.71	523.22/409.72	568.49	466.47	-0.2848	782.07	2673.5	1.9731	0.024244	0.97576	0.048488	0.074098	FALSE
GUIDES_sg1357	GATAD1	476.8/462.86	523.22/529.13	469.83	526.17	0.16307	97.264	2142.4	1.2173	0.88825	0.11175	0.22351	0.28704	TRUE
GUIDES_sg1361	GATAD1	633.93/560.42	509.3/732.82	597.18	621.06	0.056481	2701.8	2831	0.44886	0.67323	0.32677	0.65353	0.71282	TRUE
GUIDES_sg1362	GATAD1	469.06/441	352.06/524.44	455.03	438.25	-0.054088	393.74	2064.3	0.36933	0.35594	0.64406	0.71188	0.76461	FALSE
GUIDES_sg1368	GATAD2A	203.57/241.96	192.03/481.13	222.77	336.58	0.59323	737.08	902.62	3.7883	0.99992	7.5848e-05	0.0001517	0.0004043	TRUE
GUIDES_sg1364	GATAD2A	485.32/488.61	1045/251.69	486.97	648.36	0.41225	5.4314	2233.4	3.4152	0.99968	0.00031869	0.00063739	0.0014998	TRUE
GUIDES_sg1365	GATAD2A	479.9/581.5	482.86/242.32	530.7	362.59	-0.54829	5161	2468.1	3.3838	0.00035747	0.99964	0.00071494	0.0016427	FALSE
GUIDES_sg1367	GATAD2A	643.99/704.04	457.81/531.47	674.02	494.64	-0.44563	1802.8	3259.1	3.1421	0.00083878	0.99916	0.0016776	0.0034807	FALSE
GUIDES_sg1366	GATAD2A	675.73/628.33	754.21/785.5	652.03	769.85	0.23931	1123.4	3135.7	2.1041	0.98232	0.017684	0.035368	0.055982	TRUE
GUIDES_sg1363	GATAD2A	298.78/273.19	178.12/495.18	285.98	336.65	0.23456	327.41	1204.9	1.4596	0.9278	0.072198	0.1444	0.19586	TRUE
GUIDES_sg1370	GATAD2B	625.42/675.16	626.19/2100.1	650.29	1363.2	1.0666	1237.2	3126	12.75	1	1.5551e-37	3.1102e-37	8.4603e-36	TRUE
GUIDES_sg1373	GATAD2B	179.58/124.89	258.83/648.53	152.23	453.68	1.5691	1495.5	581.71	12.499	1	3.7992e-36	7.5985e-36	2.0058e-34	TRUE
GUIDES_sg1374	GATAD2B	662.57/703.26	687.42/270.42	682.91	478.92	-0.51103	827.8	3309.2	3.5462	0.00019541	0.9998	0.00039081	0.00097327	FALSE
GUIDES_sg1372	GATAD2B	705.14/691.55	994.95/716.43	698.35	855.69	0.29276	92.351	3396.4	2.6998	0.99653	0.003469	0.006938	0.012904	TRUE
GUIDES_sg1371	GATAD2B	496.15/519.05	619.23/169.74	507.6	394.49	-0.36291	262.21	2343.8	2.3365	0.009732	0.99027	0.019464	0.032589	FALSE
GUIDES_sg1369	GATAD2B	349.09/320.02	396.59/252.86	334.55	324.72	-0.042899	422.52	1445	0.25862	0.39796	0.60204	0.79593	0.83882	FALSE
GUIDES_sg1380	GFI1	914.13/960.83	763.95/554.88	937.48	659.42	-0.50695	1090.7	4786.4	4.0193	2.9192e-05	0.99997	5.8383e-05	0.00016909	FALSE
GUIDES_sg1377	GFI1	601.42/577.59	542.7/382.8	589.51	462.75	-0.34862	283.89	2788.8	2.4004	0.0081897	0.99181	0.016379	0.027961	FALSE
GUIDES_sg1379	GFI1	453.58/466.76	482.86/257.54	460.17	370.2	-0.3131	86.806	2091.4	1.9673	0.024572	0.97543	0.049145	0.075028	FALSE
GUIDES_sg1375	GFI1	877.75/857.02	903.11/577.12	867.39	740.11	-0.22864	214.79	4371.8	1.9249	0.027122	0.97288	0.054243	0.082207	FALSE
GUIDES_sg1378	GFI1	582.07/563.54	528.78/714.09	572.81	621.43	0.11736	171.62	2697.1	0.93633	0.82545	0.17455	0.3491	0.42756	TRUE
GUIDES_sg1376	GFI1	181.9/170.16	194.81/110.04	176.03	152.43	-0.20641	68.928	687.75	0.89988	0.18409	0.81591	0.36818	0.44146	FALSE
GUIDES_sg1385	GFI1B	599.87/574.47	487.04/1895.3	587.17	1191.1	1.0193	322.63	2775.9	11.463	1	1.0074e-30	2.0148e-30	4.2165e-29	TRUE
GUIDES_sg1386	GFI1B	402.5/462.86	701.33/936.51	432.68	818.92	0.91887	1821.6	1947	8.7534	1	1.0354e-18	2.0708e-18	2.5372e-17	TRUE
GUIDES_sg1384	GFI1B	409.46/394.17	534.35/1007.9	401.82	771.13	0.93873	116.95	1786.9	8.7369	1	1.1985e-18	2.397e-18	2.9244e-17	TRUE
GUIDES_sg1383	GFI1B	248.46/240.4	275.52/497.52	244.43	386.52	0.65894	32.481	1004.8	4.4824	1	3.6908e-06	7.3815e-06	2.6421e-05	TRUE
GUIDES_sg1381	GFI1B	315.03/304.41	318.66/238.81	309.72	278.74	-0.15155	56.424	1321.5	0.85233	0.19702	0.80298	0.39403	0.4671	FALSE
GUIDES_sg1382	GFI1B	866.14/893.71	603.93/1109.8	879.92	856.84	-0.038304	380.02	4445.6	0.34618	0.36461	0.63539	0.72921	0.78097	FALSE
GUIDES_sg1392	GLYR1	922.64/960.83	1159.1/1443.4	941.74	1301.3	0.4661	729.26	4811.7	5.183	1	1.0915e-07	2.1829e-07	9.7932e-07	TRUE
GUIDES_sg1391	GLYR1	565.82/564.32	993.55/484.64	565.07	739.1	0.38674	1.1126	2654.8	3.3775	0.99963	0.00036569	0.00073137	0.0016712	TRUE
GUIDES_sg1388	GLYR1	436.55/459.73	681.85/446.01	448.14	563.93	0.3309	268.66	2028.1	2.5711	0.99493	0.0050683	0.010137	0.018047	TRUE
GUIDES_sg1387	GLYR1	807.31/802.39	1228.7/687.16	804.85	957.94	0.25093	12.138	4006.8	2.4186	0.99221	0.0077911	0.015582	0.026628	TRUE
GUIDES_sg1389	GLYR1	883.17/850.78	958.77/1023.1	866.97	990.95	0.19262	524.52	4369.4	1.8755	0.96964	0.030359	0.060718	0.091164	TRUE
GUIDES_sg1390	GLYR1	1788.8/1914.6	1745/1777	1851.7	1761	-0.072425	7920.4	10601	0.88104	0.18915	0.81085	0.37829	0.45015	FALSE
GUIDES_sg1394	GSE1	445.07/454.27	160.03/145.16	449.67	152.59	-1.553	42.339	2036.1	6.5837	2.2941e-11	1	4.5881e-11	3.0539e-10	FALSE
GUIDES_sg1396	GSE1	1364.6/1380	1077/956.41	1372.3	1016.7	-0.43229	118.04	7467.3	4.1148	1.938e-05	0.99998	3.8759e-05	0.00011675	FALSE
GUIDES_sg1398	GSE1	1149.4/1105.2	723.6/2004.1	1127.3	1363.9	0.27456	976.91	5935.2	3.0702	0.99893	0.0010697	0.0021393	0.0043556	TRUE
GUIDES_sg1395	GSE1	691.21/672.04	968.51/653.21	681.62	810.86	0.25014	183.77	3301.9	2.2491	0.98775	0.012254	0.024508	0.040207	TRUE
GUIDES_sg1397	GSE1	915.68/945.22	777.87/844.03	930.45	810.95	-0.19809	436.49	4744.5	1.7349	0.041375	0.95862	0.082751	0.11981	FALSE
GUIDES_sg1393	GSE1	523.24/475.34	407.72/536.15	499.29	471.93	-0.081135	1147.2	2299.2	0.57058	0.28414	0.71586	0.56829	0.64202	FALSE
GUIDES_sg1400	GTF2I	294.91/288.8	564.96/245.83	291.85	405.4	0.47272	18.659	1233.6	3.2329	0.99939	0.00061279	0.0012256	0.0026658	TRUE
GUIDES_sg1403	GTF2I	755.45/746.19	513.48/622.78	750.82	568.13	-0.40164	42.922	3695.3	3.0054	0.0013262	0.99867	0.0026524	0.0053569	FALSE
GUIDES_sg1404	GTF2I	349.09/344.21	507.91/291.49	346.65	399.7	0.20488	11.874	1505.7	1.3671	0.9142	0.085797	0.17159	0.22864	TRUE
GUIDES_sg1401	GTF2I	349.09/426.17	473.12/373.43	387.63	423.28	0.12661	2970.9	1713.9	0.86107	0.8054	0.1946	0.3892	0.46189	TRUE
GUIDES_sg1402	GTF2I	361.47/323.92	375.71/295	342.7	335.36	-0.031142	705.06	1485.8	0.19041	0.42449	0.57551	0.84899	0.87974	FALSE
GUIDES_sg1399	GTF2I	577.43/592.42	164.2/1017.3	584.93	590.74	0.014249	112.45	2763.6	0.11063	0.54404	0.45596	0.91191	0.93001	TRUE
GUIDES_sg1408	GTF3C4	917.23/915.56	1178.6/1493.7	916.4	1336.2	0.54358	1.3814	4661.1	6.1487	1	3.9063e-10	7.8126e-10	4.5999e-09	TRUE
GUIDES_sg1410	GTF3C4	298.78/333.29	286.66/723.45	316.03	505.05	0.67467	595.52	1352.7	5.1394	1	1.3781e-07	2.7561e-07	1.2003e-06	TRUE
GUIDES_sg1407	GTF3C4	1043.4/1022.5	923.98/1555.8	1032.9	1239.9	0.2632	218.33	5359.5	2.8266	0.99765	0.0023523	0.0047046	0.0090172	TRUE
GUIDES_sg1405	GTF3C4	603.74/507.35	596.97/394.5	555.54	495.74	-0.16402	4646.3	2602.9	1.1723	0.12054	0.87946	0.24108	0.30787	FALSE
GUIDES_sg1406	GTF3C4	501.57/537.01	449.47/494.01	519.29	471.74	-0.13828	627.79	2406.5	0.96934	0.16619	0.83381	0.33238	0.40835	FALSE
GUIDES_sg1409	GTF3C4	285.62/302.07	247.69/291.49	293.84	269.59	-0.12383	135.28	1243.3	0.68776	0.2458	0.7542	0.4916	0.56923	FALSE
GUIDES_sg1412	H1F0	378.5/406.66	354.84/186.13	392.58	270.49	-0.53578	396.39	1739.3	2.9275	0.0017082	0.99829	0.0034165	0.0067775	FALSE
GUIDES_sg1416	H1F0	773.26/801.61	690.2/565.42	787.43	627.81	-0.32636	401.86	3906	2.5541	0.0053237	0.99468	0.010647	0.018942	FALSE
GUIDES_sg1411	H1F0	787.19/837.51	889.19/508.06	812.35	698.62	-0.2173	1266.1	4050.3	1.787	0.03697	0.96303	0.07394	0.10849	FALSE
GUIDES_sg1413	H1F0	1308.9/1312.9	853.01/1499.6	1310.9	1176.3	-0.15615	7.877	7078.3	1.5995	0.054849	0.94515	0.1097	0.15444	FALSE
GUIDES_sg1414	H1F0	190.41/153.76	132.2/149.84	172.09	141.02	-0.28543	671.49	670.03	1.2003	0.11501	0.88499	0.23002	0.29466	FALSE
GUIDES_sg1415	H1F0	387.02/369.19	203.16/491.67	378.1	347.42	-0.12178	158.84	1665.1	0.75205	0.22601	0.77399	0.45202	0.5266	FALSE
GUIDES_sg1422	H1FNT	363.79/427.73	718.03/408.55	395.76	563.29	0.50816	2044	1755.7	3.9982	0.99997	3.191e-05	6.3821e-05	0.00018195	TRUE
GUIDES_sg1421	H1FNT	804.99/871.07	1092.4/129.94	838.03	611.15	-0.45485	2183.4	4199.9	3.501	0.00023179	0.99977	0.00046358	0.0011403	FALSE
GUIDES_sg1419	H1FNT	341.35/426.95	463.38/568.93	384.15	516.15	0.42518	3664	1696.1	3.2053	0.99933	0.00067458	0.0013492	0.0028732	TRUE
GUIDES_sg1417	H1FNT	727.59/709.5	528.78/1106.2	718.55	817.52	0.18592	163.54	3511	1.6703	0.95257	0.047433	0.094866	0.13563	TRUE
GUIDES_sg1420	H1FNT	1133.2/1211.4	1225.9/909.58	1172.3	1067.8	-0.13461	3058	6212.4	1.3261	0.092403	0.9076	0.18481	0.24255	FALSE
GUIDES_sg1418	H1FNT	519.37/497.2	420.24/616.92	508.29	518.58	0.028878	245.88	2347.4	0.21253	0.58415	0.41585	0.8317	0.86825	TRUE
GUIDES_sg1423	H1FOO	662.57/663.45	776.48/2046.3	663.01	1411.4	1.0888	0.38899	3197.2	13.235	1	2.7543e-40	5.5085e-40	1.7577e-38	TRUE
GUIDES_sg1428	H1FOO	742.3/746.19	669.33/1182.3	744.24	925.83	0.3146	7.5788	3657.6	3.0026	0.99866	0.0013384	0.0026768	0.0054053	TRUE
GUIDES_sg1424	H1FOO	1025.6/971.76	972.68/675.46	998.68	824.07	-0.27695	1448.7	5152.7	2.4325	0.0074981	0.9925	0.014996	0.025698	FALSE
GUIDES_sg1426	H1FOO	750.81/685.31	612.27/984.5	718.06	798.39	0.15279	2145.3	3508.2	1.3562	0.91249	0.087511	0.17502	0.23302	TRUE
GUIDES_sg1427	H1FOO	656.38/665.01	826.57/573.61	660.7	700.09	0.083434	37.285	3184.2	0.69814	0.75745	0.24255	0.48509	0.56208	TRUE
GUIDES_sg1425	H1FOO	100.62/89.761	84.884/124.09	95.193	104.49	0.13305	59	338.95	0.50475	0.69313	0.30687	0.61373	0.68085	TRUE
GUIDES_sg1434	H1FX	415.65/363.73	552.44/364.07	389.69	458.25	0.23326	1348.2	1724.5	1.651	0.95063	0.049366	0.098733	0.14092	TRUE
GUIDES_sg1432	H1FX	882.39/1015.5	1053.4/702.38	948.93	877.89	-0.11215	8854.8	4854.6	1.0197	0.15393	0.84607	0.30787	0.38106	FALSE
GUIDES_sg1430	H1FX	725.27/675.16	526/965.77	700.21	745.89	0.091035	1255.3	3407	0.78249	0.78304	0.21696	0.43393	0.50864	TRUE
GUIDES_sg1429	H1FX	533.31/526.08	647.06/456.55	529.69	551.81	0.058894	26.126	2462.7	0.44559	0.67205	0.32795	0.65589	0.71507	TRUE
GUIDES_sg1433	H1FX	544.14/548.71	601.14/515.08	546.43	558.11	0.030463	10.445	2553.3	0.23119	0.59142	0.40858	0.81717	0.85393	TRUE
GUIDES_sg1431	H1FX	494.61/441	477.3/471.77	467.8	474.53	0.020557	1436.7	2131.7	0.14572	0.55793	0.44207	0.88415	0.90567	TRUE
GUIDES_sg1440	H2AFB1	811.96/803.95	1540.4/1250.2	807.95	1395.3	0.78751	32.081	4024.8	9.2586	1	1.0354e-20	2.0707e-20	2.9511e-19	TRUE
GUIDES_sg1438	H2AFB1	800.35/855.46	889.19/156.86	827.91	523.03	-0.66157	1518.9	4140.8	4.7379	1.0799e-06	1	2.1599e-06	8.4724e-06	FALSE
GUIDES_sg1439	H2AFB1	620/599.45	566.35/400.36	609.72	483.36	-0.33445	211.15	2900.3	2.3465	0.009476	0.99052	0.018952	0.031861	FALSE
GUIDES_sg1436	H2AFB1	459.77/391.05	453.64/553.71	425.41	503.67	0.24311	2361.7	1909.1	1.7912	0.96337	0.03663	0.07326	0.10755	TRUE
GUIDES_sg1437	H2AFB1	918.77/958.49	871.1/1229.2	938.63	1050.1	0.16177	788.8	4793.2	1.6105	0.94635	0.053646	0.10729	0.15179	TRUE
GUIDES_sg1435	H2AFB1	643.99/650.18	542.7/834.66	647.09	688.68	0.089737	19.156	3108.1	0.74604	0.77218	0.22782	0.45564	0.53045	TRUE
GUIDES_sg1444	H2AFB2	427.26/388.7	652.63/536.15	407.98	594.39	0.54179	743.43	1818.7	4.3709	0.99999	6.1857e-06	1.2371e-05	4.2238e-05	TRUE
GUIDES_sg1441	H2AFB2	393.98/352.8	169.77/279.78	373.39	224.77	-0.72966	847.94	1641.1	3.6686	0.00012195	0.99988	0.00024389	0.00063261	FALSE
GUIDES_sg1446	H2AFB2	740.75/774.29	612.27/1211.6	757.52	911.94	0.26734	562.48	3733.7	2.5272	0.99425	0.0057485	0.011497	0.02028	TRUE
GUIDES_sg1445	H2AFB2	691.98/705.6	997.73/688.33	698.79	843.03	0.27037	92.719	3398.9	2.4741	0.99332	0.006679	0.013358	0.023272	TRUE
GUIDES_sg1442	H2AFB2	478.35/443.34	402.15/346.51	460.85	374.33	-0.29925	612.81	2094.9	1.8902	0.029365	0.97064	0.058729	0.088303	FALSE
GUIDES_sg1443	H2AFB2	352.18/349.68	377.11/318.41	350.93	347.76	-0.013062	3.139	1527.2	0.081169	0.46765	0.53235	0.93531	0.95203	FALSE
GUIDES_sg1450	H2AFB3	425.72/371.53	630.36/526.79	398.63	578.58	0.53635	1467.9	1770.4	4.2768	0.99999	9.4814e-06	1.8963e-05	6.2679e-05	TRUE
GUIDES_sg1447	H2AFB3	411.01/359.83	201.77/264.56	385.42	233.17	-0.72262	1310	1702.6	3.6898	0.0001122	0.99989	0.00022441	0.00058744	FALSE
GUIDES_sg1451	H2AFB3	698.18/691.55	1006.1/587.66	694.86	796.87	0.19735	21.94	3376.7	1.7554	0.9604	0.039595	0.07919	0.11564	TRUE
GUIDES_sg1448	H2AFB3	477.58/397.29	365.97/354.7	437.43	360.34	-0.27901	3222.9	1971.9	1.7362	0.041268	0.95873	0.082536	0.11955	FALSE
GUIDES_sg1452	H2AFB3	783.32/783.65	564.96/1194	783.49	879.5	0.16658	0.056176	3883.2	1.5408	0.93832	0.061677	0.12335	0.17095	TRUE
GUIDES_sg1449	H2AFB3	380.82/354.36	374.32/314.9	367.59	344.61	-0.092874	350.11	1611.6	0.57245	0.28351	0.71649	0.56702	0.64095	FALSE
GUIDES_sg1455	H2AFJ	375.4/331.73	449.47/612.24	353.57	530.85	0.58498	953.92	1540.5	4.5169	1	3.137e-06	6.274e-06	2.2568e-05	TRUE
GUIDES_sg1458	H2AFJ	974.5/939.76	1046.4/564.25	957.13	805.34	-0.24884	603.57	4903.6	2.1677	0.015091	0.98491	0.030183	0.04869	FALSE
GUIDES_sg1457	H2AFJ	784.87/829.71	709.68/1067.6	807.29	888.65	0.13837	1005.2	4020.9	1.2831	0.90028	0.099724	0.19945	0.26012	TRUE
GUIDES_sg1456	H2AFJ	650.19/612.72	526/647.36	631.45	586.68	-0.10592	701.93	3020.9	0.81458	0.20766	0.79234	0.41531	0.48819	FALSE
GUIDES_sg1453	H2AFJ	210.54/217.77	162.81/244.66	214.15	203.74	-0.071594	26.152	862.42	0.3547	0.36141	0.63859	0.72282	0.77514	FALSE
GUIDES_sg1454	H2AFJ	674.95/717.31	840.49/557.22	696.13	698.85	0.0056227	896.94	3383.8	0.046798	0.51866	0.48134	0.96267	0.97113	TRUE
GUIDES_sg1464	H2AFV	720.62/750.09	496.78/558.39	735.36	527.58	-0.47827	434.2	3606.8	3.4596	0.0002705	0.99973	0.000541	0.0013072	FALSE
GUIDES_sg1462	H2AFV	339.8/396.51	392.41/554.88	368.15	473.65	0.36263	1608.1	1614.5	2.6255	0.99567	0.0043266	0.0086533	0.015828	TRUE
GUIDES_sg1459	H2AFV	827.44/850	720.81/691.84	838.72	706.33	-0.24752	254.49	4203.9	2.0419	0.020583	0.97942	0.041165	0.063811	FALSE
GUIDES_sg1460	H2AFV	921.87/942.1	780.65/837	931.99	808.83	-0.20424	204.66	4753.7	1.7863	0.037026	0.96297	0.074052	0.10864	FALSE
GUIDES_sg1461	H2AFV	544.14/505	256.04/677.8	524.57	466.92	-0.16763	765.94	2435	1.1684	0.12133	0.87867	0.24266	0.30979	FALSE
GUIDES_sg1463	H2AFV	818.92/924.93	756.99/840.52	871.93	798.75	-0.1263	5618.6	4398.5	1.1033	0.13495	0.86505	0.26989	0.33821	FALSE
GUIDES_sg1466	H2AFX	756.23/784.43	1227.3/1513.6	770.33	1370.5	0.83031	397.81	3807.4	9.7263	1	1.1644e-22	2.3287e-22	3.7989e-21	TRUE
GUIDES_sg1467	H2AFX	746.17/695.45	879.45/1492.6	720.81	1186	0.71763	1285.8	3523.9	7.8365	1	2.316e-15	4.632e-15	4.3179e-14	TRUE
GUIDES_sg1469	H2AFX	440.42/419.15	516.26/877.98	429.78	697.12	0.6965	226.37	1931.9	6.0821	1	5.9304e-10	1.1861e-09	6.7465e-09	TRUE
GUIDES_sg1465	H2AFX	474.48/551.84	641.5/708.23	513.16	674.87	0.39452	2991.9	2373.6	3.3192	0.99955	0.00045145	0.00090291	0.0020172	TRUE
GUIDES_sg1470	H2AFX	661.8/582.28	446.68/943.53	622.04	695.11	0.15999	3161.7	2968.5	1.3411	0.91006	0.08994	0.17988	0.23791	TRUE
GUIDES_sg1468	H2AFX	630.83/657.99	446.68/780.81	644.41	613.75	-0.070225	368.66	3093.1	0.55136	0.2907	0.7093	0.58139	0.651	FALSE
GUIDES_sg1473	H2AFY	949.74/899.95	1292.7/1827.4	924.84	1560	0.75367	1239.1	4711.2	9.2543	1	1.0777e-20	2.1555e-20	3.0682e-19	TRUE
GUIDES_sg1472	H2AFY	201.25/227.92	563.57/386.31	214.58	474.94	1.1425	355.57	864.41	8.8555	1	4.167e-19	8.334e-19	1.0386e-17	TRUE
GUIDES_sg1474	H2AFY	403.27/341.09	526/735.16	372.18	630.58	0.75909	1933	1634.9	6.3905	1	8.2654e-11	1.6531e-10	1.0458e-09	TRUE
GUIDES_sg1475	H2AFY	579.75/570.57	619.23/643.85	575.16	631.54	0.13469	42.136	2710	1.0831	0.86061	0.13939	0.27878	0.3484	TRUE
GUIDES_sg1471	H2AFY	414.11/415.24	352.06/568.93	414.67	460.49	0.15085	0.64601	1853.4	1.0643	0.8564	0.1436	0.2872	0.35657	TRUE
GUIDES_sg1476	H2AFY	853.76/765.7	477.3/1080.5	809.73	778.9	-0.055938	3876.7	4035.1	0.48539	0.3137	0.6863	0.6274	0.68943	FALSE
GUIDES_sg1480	H2AFY2	997.73/988.15	1309.4/1724.3	992.94	1516.9	0.61084	45.811	5118.1	7.3237	1	1.2058e-13	2.4116e-13	2.0036e-12	TRUE
GUIDES_sg1482	H2AFY2	986.11/978.01	706.9/834.66	982.06	770.78	-0.34909	32.873	5052.8	2.9723	0.0014779	0.99852	0.0029558	0.0059407	FALSE
GUIDES_sg1481	H2AFY2	1165.7/1179.4	1379/1409.4	1172.5	1394.2	0.24964	93.76	6213.9	2.8123	0.99754	0.0024594	0.0049188	0.0094138	TRUE
GUIDES_sg1479	H2AFY2	801.12/865.61	761.17/803.06	833.37	782.11	-0.091461	2079.4	4172.7	0.79345	0.21376	0.78624	0.42752	0.50142	FALSE
GUIDES_sg1477	H2AFY2	1524.8/1426.8	1514/1322.8	1475.8	1418.4	-0.057216	4804.7	8129.8	0.63687	0.2621	0.7379	0.52421	0.6032	FALSE
GUIDES_sg1478	H2AFY2	176.48/183.43	204.56/167.4	179.95	185.98	0.047262	24.124	705.47	0.22688	0.58974	0.41026	0.82052	0.8572	TRUE
GUIDES_sg1485	H2AFZ	1031.8/1017	1301.1/4791.4	1024.4	3046.2	1.5713	108.77	5307.8	27.752	1	8.3502e-170	1.67e-169	2.8952e-167	TRUE
GUIDES_sg1487	H2AFZ	227.56/236.5	420.24/309.05	232.03	364.65	0.64991	39.928	946.15	4.3113	0.99999	8.1163e-06	1.6233e-05	5.4008e-05	TRUE
GUIDES_sg1483	H2AFZ	185.77/217.77	338.14/244.66	201.77	291.4	0.52813	512.03	805.08	3.1591	0.99921	0.00079141	0.0015828	0.003306	TRUE
GUIDES_sg1486	H2AFZ	673.41/611.94	594.18/492.84	642.67	543.51	-0.24136	1889.3	3083.4	1.7858	0.037068	0.96293	0.074136	0.10874	FALSE
GUIDES_sg1484	H2AFZ	739.2/710.28	776.48/638	724.74	707.24	-0.035227	418.04	3546.3	0.29397	0.38439	0.61561	0.76878	0.81413	FALSE
GUIDES_sg1488	H2AFZ	240.72/191.23	349.27/67.897	215.98	208.59	-0.05	1224.8	870.91	0.25045	0.40112	0.59888	0.80224	0.84463	FALSE
GUIDES_sg1492	H2BFM	227.56/234.94	33.397/53.849	231.25	43.623	-2.3798	27.196	942.47	6.1118	4.9259e-10	1	9.8519e-10	5.6769e-09	FALSE
GUIDES_sg1491	H2BFM	558.08/508.13	247.69/211.88	533.1	229.79	-1.2105	1247.5	2481.1	6.0893	5.6693e-10	1	1.1339e-09	6.459e-09	FALSE
GUIDES_sg1493	H2BFM	731.46/771.17	1198.1/906.07	751.31	1052.1	0.48523	788.31	3698.1	4.946	1	3.7871e-07	7.5742e-07	3.1252e-06	TRUE
GUIDES_sg1490	H2BFM	277.88/285.67	214.3/604.05	281.78	409.17	0.53657	30.402	1184.4	3.7017	0.99989	0.00010709	0.00021419	0.00056208	TRUE
GUIDES_sg1494	H2BFM	679.6/789.9	805.7/424.94	734.75	615.32	-0.25554	6083	3603.3	1.9896	0.023319	0.97668	0.046639	0.071437	FALSE
GUIDES_sg1489	H2BFM	823.57/741.51	432.77/1369.6	782.54	901.2	0.20345	3367.2	3877.7	1.9057	0.97165	0.028347	0.056695	0.085399	TRUE
GUIDES_sg1496	H2BFWT	611.48/598.67	470.34/371.09	605.08	420.71	-0.52323	82.126	2874.6	3.4386	0.00029238	0.99971	0.00058475	0.0013996	FALSE
GUIDES_sg1495	H2BFWT	483.77/501.1	626.19/661.41	492.44	643.8	0.38599	150.21	2262.6	3.1821	0.99927	0.00073097	0.0014619	0.0030639	TRUE
GUIDES_sg1497	H2BFWT	693.53/675.94	519.04/662.58	684.74	590.81	-0.21252	154.72	3319.5	1.6302	0.051526	0.94847	0.10305	0.14617	FALSE
GUIDES_sg1499	H2BFWT	752.36/716.53	885.02/764.42	734.44	824.72	0.16704	641.87	3601.6	1.5043	0.93374	0.066255	0.13251	0.1818	TRUE
GUIDES_sg1498	H2BFWT	737.65/736.04	642.89/996.21	736.85	819.55	0.15327	1.2952	3615.3	1.3755	0.9155	0.084496	0.16899	0.22546	TRUE
GUIDES_sg1500	H2BFWT	747.71/753.99	791.78/750.38	750.85	771.08	0.038297	19.722	3695.5	0.33271	0.63032	0.36968	0.73935	0.78879	TRUE
GUIDES_sg1504	H3F3A	155.58/140.5	38.963/625.12	148.04	332.04	1.16	113.77	563.29	7.7528	1	4.4935e-15	8.987e-15	8.2713e-14	TRUE
GUIDES_sg1506	H3F3A	243.05/268.5	448.07/489.33	255.77	468.7	0.87124	324.04	1058.9	6.5432	1	3.0105e-11	6.021e-11	3.9939e-10	TRUE
GUIDES_sg1503	H3F3A	133.91/115.52	237.95/261.05	124.71	249.5	0.99469	169.07	462.37	5.8034	1	3.2499e-09	6.4998e-09	3.3643e-08	TRUE
GUIDES_sg1502	H3F3A	746.17/751.65	364.58/527.96	748.91	446.27	-0.74557	15.053	3684.3	4.9859	3.0831e-07	1	6.1662e-07	2.5875e-06	FALSE
GUIDES_sg1505	H3F3A	742.3/743.07	782.04/991.53	742.68	886.78	0.25553	0.29733	3648.7	2.3857	0.99148	0.0085245	0.017049	0.028833	TRUE
GUIDES_sg1501	H3F3A	46.442/42.149	34.788/1.1706	44.295	17.979	-1.2549	9.2154	141.15	2.2178	0.013286	0.98671	0.026572	0.043323	FALSE
GUIDES_sg1512	H3F3B	722.17/601.79	603.93/335.97	661.98	469.95	-0.4934	7245.7	3191.4	3.3992	0.00033789	0.99966	0.00067579	0.0015873	FALSE
GUIDES_sg1507	H3F3B	397.85/314.55	182.29/306.71	356.2	244.5	-0.54103	3469.2	1553.9	2.8338	0.0023001	0.9977	0.0046002	0.0088317	FALSE
GUIDES_sg1510	H3F3B	335.16/388.7	314.49/279.78	361.93	297.13	-0.28373	1433.8	1582.9	1.6286	0.051694	0.94831	0.10339	0.14662	FALSE
GUIDES_sg1511	H3F3B	743.84/729.02	514.87/777.3	736.43	646.08	-0.18855	109.91	3613	1.5031	0.066411	0.93359	0.13282	0.18216	FALSE
GUIDES_sg1509	H3F3B	842.92/867.17	925.37/684.82	855.05	805.1	-0.086736	294.07	4299.4	0.76178	0.2231	0.7769	0.44619	0.52175	FALSE
GUIDES_sg1508	H3F3B	630.83/621.3	342.32/934.17	626.07	638.24	0.027737	45.424	2990.9	0.22258	0.58807	0.41193	0.82387	0.86046	TRUE
GUIDES_sg1517	H3F3C	519.37/544.03	1338.7/877.98	531.7	1108.3	1.0583	303.97	2473.5	11.594	1	2.2148e-31	4.4296e-31	9.4058e-30	TRUE
GUIDES_sg1516	H3F3C	423.39/394.95	871.1/516.25	409.17	693.67	0.76011	404.57	1824.9	6.66	1	1.3694e-11	2.7389e-11	1.8463e-10	TRUE
GUIDES_sg1515	H3F3C	910.26/915.56	999.12/1411.8	912.91	1205.5	0.40064	14.067	4640.4	4.2944	0.99999	8.7564e-06	1.7513e-05	5.8084e-05	TRUE
GUIDES_sg1514	H3F3C	343.67/329.38	471.73/438.99	336.53	455.36	0.43517	102.03	1454.8	3.1155	0.99908	0.00091821	0.0018364	0.0037967	TRUE
GUIDES_sg1518	H3F3C	403.27/431.63	489.82/513.91	417.45	501.86	0.26511	402.27	1867.8	1.9532	0.9746	0.025399	0.050798	0.077228	TRUE
GUIDES_sg1513	H3F3C	788.74/781.31	556.61/1232.7	785.02	894.65	0.18835	27.562	3892.1	1.7571	0.96055	0.039448	0.078896	0.11527	TRUE
GUIDES_sg1521	HAT1	140.1/157.67	311.7/324.27	148.88	317.98	1.0896	154.32	566.99	7.1016	1	6.1655e-13	1.2331e-12	9.8167e-12	TRUE
GUIDES_sg1523	HAT1	413.33/415.24	416.07/991.53	414.29	703.8	0.7631	1.8254	1851.4	6.7285	1	8.5702e-12	1.714e-11	1.1836e-10	TRUE
GUIDES_sg1522	HAT1	447.39/422.27	107.15/293.83	434.83	200.49	-1.1131	315.55	1958.3	5.2955	5.934e-08	1	1.1868e-07	5.3951e-07	FALSE
GUIDES_sg1524	HAT1	1248.5/1191.9	1075.7/602.88	1220.2	839.27	-0.53937	1604	6509.8	4.7212	1.172e-06	1	2.3441e-06	9.1609e-06	FALSE
GUIDES_sg1520	HAT1	471.38/451.93	480.08/725.79	461.66	602.94	0.38446	189.28	2099.2	3.0836	0.99898	0.0010227	0.0020454	0.0041688	TRUE
GUIDES_sg1519	HAT1	813.51/845.32	681.85/598.19	829.41	640.02	-0.37345	505.94	4149.6	2.94	0.001641	0.99836	0.0032819	0.0065307	FALSE
GUIDES_sg1529	HBP1	611.48/558.86	1018.6/833.49	585.17	926.05	0.66132	1384.6	2765	6.4826	1	4.5071e-11	9.0143e-11	5.8297e-10	TRUE
GUIDES_sg1527	HBP1	509.31/503.44	327.01/136.96	506.38	231.99	-1.1228	17.222	2337.2	5.6757	6.9042e-09	1	1.3808e-08	6.8423e-08	FALSE
GUIDES_sg1525	HBP1	612.26/599.45	844.66/922.46	605.85	883.56	0.54361	82.043	2878.9	5.1757	1	1.135e-07	2.27e-07	1.009e-06	TRUE
GUIDES_sg1530	HBP1	863.82/716.53	409.11/1718.5	790.17	1063.8	0.42852	10847	3921.8	4.3693	0.99999	6.2309e-06	1.2462e-05	4.2522e-05	TRUE
GUIDES_sg1528	HBP1	349.86/327.82	372.93/489.33	338.84	431.13	0.34659	242.85	1466.4	2.4099	0.99202	0.0079782	0.015956	0.027251	TRUE
GUIDES_sg1526	HBP1	550.34/523.74	429.98/458.89	537.04	444.44	-0.27248	353.75	2502.4	1.8511	0.032076	0.96792	0.064152	0.095824	FALSE
GUIDES_sg1531	HCFC1	294.13/277.09	370.15/943.53	285.61	656.84	1.1986	145.23	1203.1	10.703	1	4.9504e-27	9.9007e-27	1.8429e-25	TRUE
GUIDES_sg1534	HCFC1	157.9/114.74	210.12/228.27	136.32	219.2	0.68125	931.57	512.25	3.6618	0.99987	0.00012522	0.00025044	0.00064929	TRUE
GUIDES_sg1532	HCFC1	99.85/94.444	64.011/0	97.147	32.005	-1.5723	14.61	346.96	3.4973	0.00023497	0.99977	0.00046995	0.0011552	FALSE
GUIDES_sg1536	HCFC1	420.3/369.97	507.91/461.23	395.14	484.57	0.29369	1266.4	1752.4	2.1364	0.98368	0.016323	0.032647	0.052276	TRUE
GUIDES_sg1533	HCFC1	535.63/492.52	609.49/616.92	514.07	613.21	0.25395	929.39	2378.5	2.0327	0.97896	0.02104	0.04208	0.065158	TRUE
GUIDES_sg1535	HCFC1	794.93/804.73	836.31/710.57	799.83	773.44	-0.048334	48.011	3977.7	0.41836	0.33784	0.66216	0.67568	0.73223	FALSE
GUIDES_sg1542	HCFC2	435.78/430.07	891.97/1173	432.93	1032.5	1.252	16.28	1948.3	13.583	1	2.5308e-42	5.0617e-42	1.6561e-40	TRUE
GUIDES_sg1539	HCFC2	617.68/570.57	876.67/925.97	594.12	901.32	0.60045	1109.6	2814.2	5.7908	1	3.5024e-09	7.0047e-09	3.62e-08	TRUE
GUIDES_sg1540	HCFC2	763.97/775.07	528.78/645.02	769.52	586.9	-0.39026	61.606	3802.7	2.9614	0.0015312	0.99847	0.0030624	0.0061476	FALSE
GUIDES_sg1541	HCFC2	749.26/748.53	772.3/1048.9	748.9	910.59	0.2817	0.26748	3684.3	2.664	0.99614	0.0038611	0.0077221	0.014303	TRUE
GUIDES_sg1538	HCFC2	457.45/426.95	236.56/420.26	442.2	328.41	-0.42808	465.16	1996.9	2.5465	0.005441	0.99456	0.010882	0.019347	FALSE
GUIDES_sg1537	HCFC2	892.46/882	1320.6/584.15	887.23	952.36	0.10208	54.665	4488.6	0.97208	0.8345	0.1655	0.33101	0.40684	TRUE
GUIDES_sg1546	HDAC1	648.64/699.36	1114.6/1225.7	674	1170.1	0.79496	1286.2	3259	8.6909	1	1.7981e-18	3.5962e-18	4.351e-17	TRUE
GUIDES_sg1547	HDAC1	289.49/337.97	713.86/429.62	313.73	571.74	0.86377	1175.3	1341.3	7.0449	1	9.2783e-13	1.8557e-12	1.4359e-11	TRUE
GUIDES_sg1548	HDAC1	978.37/1056.1	898.93/1500.8	1017.2	1199.8	0.238	3017.5	5264.4	2.517	0.99408	0.0059178	0.011836	0.020763	TRUE
GUIDES_sg1543	HDAC1	401.72/447.24	372.93/694.19	424.48	533.56	0.32925	1036.2	1904.3	2.4995	0.99378	0.0062182	0.012436	0.021702	TRUE
GUIDES_sg1544	HDAC1	302.65/301.29	300.57/457.72	301.97	379.14	0.32739	0.92562	1283.2	2.1545	0.9844	0.0156	0.031201	0.050249	TRUE
GUIDES_sg1545	HDAC1	391.66/327.82	139.15/611.07	359.74	375.11	0.060198	2037.5	1571.8	0.38771	0.65088	0.34912	0.69823	0.75253	TRUE
GUIDES_sg1552	HDAC11	591.36/657.21	975.46/2334.2	624.28	1654.9	1.405	2168	2981	18.875	1	9.0884e-80	1.8177e-79	1.4973e-77	TRUE
GUIDES_sg1550	HDAC11	886.26/872.63	784.82/1867.2	879.45	1326	0.59185	92.892	4442.8	6.6994	1	1.0463e-11	2.0926e-11	1.4391e-10	TRUE
GUIDES_sg1553	HDAC11	630.83/590.08	474.51/277.44	610.46	375.98	-0.69778	830.39	2904.4	4.3509	6.7777e-06	0.99999	1.3555e-05	4.5809e-05	FALSE
GUIDES_sg1554	HDAC11	305.74/352.8	313.1/201.35	329.27	257.22	-0.35504	1107.2	1418.6	1.913	0.027877	0.97212	0.055753	0.084024	FALSE
GUIDES_sg1549	HDAC11	303.42/254.45	317.27/122.92	278.94	220.09	-0.34045	1198.9	1170.6	1.7198	0.042731	0.95727	0.085463	0.12349	FALSE
GUIDES_sg1551	HDAC11	256.2/242.75	225.43/296.17	249.47	260.8	0.063797	90.568	1028.8	0.35306	0.63798	0.36202	0.72404	0.77631	TRUE
GUIDES_sg1557	HDAC2	335.16/301.29	595.58/612.24	318.22	603.91	0.92217	573.58	1363.6	7.7367	1	5.101e-15	1.0202e-14	9.3599e-14	TRUE
GUIDES_sg1556	HDAC2	380.05/344.21	260.22/119.4	362.13	189.81	-0.92835	642.05	1583.9	4.3299	7.459e-06	0.99999	1.4918e-05	5.0311e-05	FALSE
GUIDES_sg1560	HDAC2	740.75/750.09	688.81/401.53	745.42	545.17	-0.45064	43.655	3664.4	3.3081	0.00046969	0.99953	0.00093938	0.0020958	FALSE
GUIDES_sg1555	HDAC2	163.32/164.69	52.878/121.75	164.01	87.312	-0.90184	0.94092	633.88	3.0462	0.0011587	0.99884	0.0023174	0.0046983	FALSE
GUIDES_sg1559	HDAC2	505.44/503.44	443.9/338.31	504.44	391.11	-0.3663	1.9976	2326.8	2.3496	0.0093974	0.9906	0.018795	0.031624	FALSE
GUIDES_sg1558	HDAC2	502.35/469.88	352.06/592.34	486.11	472.2	-0.041808	527.01	2228.9	0.29471	0.38411	0.61589	0.76822	0.81368	FALSE
GUIDES_sg1565	HDAC3	318.9/289.58	818.22/335.97	304.24	577.1	0.92137	429.93	1294.4	7.584	1	1.6753e-14	3.3506e-14	2.9753e-13	TRUE
GUIDES_sg1561	HDAC3	1004.7/970.2	1206.5/1260.8	987.45	1233.6	0.32083	594.79	5085.1	3.4521	0.99972	0.00027812	0.00055624	0.0013426	TRUE
GUIDES_sg1563	HDAC3	428.81/355.92	438.33/184.96	392.37	311.65	-0.33135	2656.5	1738.2	1.9361	0.026426	0.97357	0.052851	0.080223	FALSE
GUIDES_sg1562	HDAC3	254.66/233.38	364.58/237.64	244.02	301.11	0.30219	226.36	1002.9	1.8029	0.96429	0.035706	0.071411	0.10533	TRUE
GUIDES_sg1564	HDAC3	895.55/999.86	1049.2/601.71	947.71	825.46	-0.19902	5440.1	4847.3	1.7558	0.039557	0.96044	0.079115	0.11556	FALSE
GUIDES_sg1566	HDAC3	386.24/312.21	461.99/193.15	349.23	327.57	-0.092081	2740.1	1518.6	0.55569	0.28921	0.71079	0.57842	0.64981	FALSE
GUIDES_sg1569	HDAC4	569.69/554.96	706.9/855.73	562.32	781.32	0.47379	108.46	2639.8	4.2623	0.99999	1.0117e-05	2.0234e-05	6.6728e-05	TRUE
GUIDES_sg1571	HDAC4	551.88/546.37	416.07/1113.3	549.13	764.67	0.47696	15.188	2568	4.2534	0.99999	1.0527e-05	2.1054e-05	6.9313e-05	TRUE
GUIDES_sg1572	HDAC4	592.13/637.69	413.29/630.97	614.91	522.13	-0.23556	1037.9	2929	1.7144	0.043226	0.95677	0.086452	0.12485	FALSE
GUIDES_sg1568	HDAC4	951.28/839.07	993.55/977.48	895.18	985.52	0.13856	6295.7	4535.5	1.3414	0.91011	0.089892	0.17978	0.23781	TRUE
GUIDES_sg1567	HDAC4	539.5/556.52	1086.8/107.7	548.01	597.24	0.1239	144.84	2561.9	0.97271	0.83465	0.16535	0.3307	0.40675	TRUE
GUIDES_sg1570	HDAC4	574.33/604.13	588.62/536.15	589.23	562.38	-0.06716	444.05	2787.3	0.50851	0.30555	0.69445	0.61109	0.67805	FALSE
GUIDES_sg1578	HDAC5	952.83/1005.3	1020/1592.1	979.08	1306	0.41532	1377.8	5034.9	4.6077	1	2.0356e-06	4.0713e-06	1.5398e-05	TRUE
GUIDES_sg1574	HDAC5	593.68/613.5	897.54/633.31	603.59	765.43	0.34219	196.35	2866.4	3.0228	0.99875	0.0012523	0.0025046	0.0050672	TRUE
GUIDES_sg1575	HDAC5	634.71/641.6	573.31/423.77	638.15	498.54	-0.35556	23.751	3058.2	2.5246	0.0057921	0.99421	0.011584	0.020343	FALSE
GUIDES_sg1576	HDAC5	526.34/619.74	450.86/501.03	573.04	475.94	-0.26733	4361.9	2698.4	1.8692	0.030798	0.9692	0.061597	0.092399	FALSE
GUIDES_sg1577	HDAC5	1131.6/1263.7	981.03/1636.5	1197.7	1308.8	0.12792	8718.4	6369.6	1.3925	0.91811	0.081892	0.16378	0.21944	TRUE
GUIDES_sg1573	HDAC5	181.12/206.84	122.45/341.83	193.98	232.14	0.25786	330.7	769.32	1.3757	0.91555	0.084453	0.16891	0.22537	TRUE
GUIDES_sg1583	HDAC6	964.44/969.42	825.18/166.23	966.93	495.7	-0.96252	12.393	4962.1	6.6895	1.1195e-11	1	2.239e-11	1.5361e-10	FALSE
GUIDES_sg1582	HDAC6	880.07/823.46	1362.3/1041.9	851.77	1202.1	0.49652	1602.4	4280.2	5.3547	1	4.2856e-08	8.5711e-08	3.9334e-07	TRUE
GUIDES_sg1584	HDAC6	355.28/361.39	153.07/303.19	358.33	228.13	-0.64915	18.643	1564.6	3.2916	0.00049806	0.9995	0.00099611	0.0022161	FALSE
GUIDES_sg1581	HDAC6	493.83/509.69	180.9/553.71	501.76	367.3	-0.44897	125.7	2312.4	2.796	0.0025867	0.99741	0.0051735	0.0098411	FALSE
GUIDES_sg1580	HDAC6	720.62/789.12	509.3/694.19	754.87	601.74	-0.32659	2345.8	3718.5	2.5111	0.0060176	0.99398	0.012035	0.021103	FALSE
GUIDES_sg1579	HDAC6	883.17/767.26	620.62/717.6	825.22	669.11	-0.30212	6717.1	4125.2	2.4305	0.0075391	0.99246	0.015078	0.025808	FALSE
GUIDES_sg1586	HDAC7	547.24/554.96	350.67/290.32	551.1	320.49	-0.78014	29.789	2578.7	4.5412	2.7965e-06	1	5.5929e-06	2.0525e-05	FALSE
GUIDES_sg1589	HDAC7	355.28/407.44	232.39/256.37	381.36	244.38	-0.63992	1360.2	1681.8	3.3402	0.00041854	0.99958	0.00083709	0.0018832	FALSE
GUIDES_sg1585	HDAC7	996.95/1061.5	1043.7/1365	1029.2	1204.3	0.22642	2084.8	5337.1	2.3964	0.99172	0.0082791	0.016558	0.028159	TRUE
GUIDES_sg1590	HDAC7	493.83/524.52	219.86/578.29	509.17	399.08	-0.35071	470.82	2352.2	2.2701	0.011602	0.9884	0.023203	0.038212	FALSE
GUIDES_sg1587	HDAC7	606.84/480.81	601.14/600.54	543.82	600.84	0.14359	7942.1	2539.2	1.1315	0.87107	0.12893	0.25786	0.32689	TRUE
GUIDES_sg1588	HDAC7	657.93/644.72	738.9/550.2	651.32	644.55	-0.015054	87.207	3131.7	0.121	0.45184	0.54816	0.90369	0.92259	FALSE
GUIDES_sg1591	HDAC8	704.37/647.84	229.6/368.75	676.1	299.18	-1.1736	1597.6	3270.8	6.5907	2.189e-11	1	4.378e-11	2.9174e-10	FALSE
GUIDES_sg1593	HDAC8	936.58/886.68	1164.7/1547.6	911.63	1356.1	0.57247	1244.6	4632.8	6.5307	1	3.2721e-11	6.5442e-11	4.3262e-10	TRUE
GUIDES_sg1595	HDAC8	210.54/268.5	396.59/468.25	239.52	432.42	0.84961	1680.1	981.52	6.1572	1	3.7018e-10	7.4036e-10	4.438e-09	TRUE
GUIDES_sg1592	HDAC8	520.92/573.69	381.28/339.48	547.31	360.38	-0.60146	1392.3	2558.1	3.6958	0.00010959	0.99989	0.00021919	0.00057443	FALSE
GUIDES_sg1594	HDAC8	902.52/846.1	994.95/1109.8	874.31	1052.4	0.26713	1591.8	4412.5	2.6803	0.99632	0.0036775	0.0073549	0.013644	TRUE
GUIDES_sg1596	HDAC8	173.38/203.72	173.94/122.92	188.55	148.43	-0.34312	460.14	744.51	1.4704	0.070723	0.92928	0.14145	0.19285	FALSE
GUIDES_sg1599	HDAC9	338.25/313.77	811.26/1103.9	326.01	957.59	1.5516	299.57	1402.3	16.866	1	4.0276e-64	8.0551e-64	5.4395e-62	TRUE
GUIDES_sg1600	HDAC9	907.16/1014.7	1804.8/524.44	960.93	1164.6	0.27711	5781.1	4926.2	2.9023	0.99815	0.0018522	0.0037044	0.0072508	TRUE
GUIDES_sg1601	HDAC9	783.32/868.73	674.89/650.87	826.03	662.88	-0.317	3647.7	4129.9	2.5386	0.0055645	0.99444	0.011129	0.019762	FALSE
GUIDES_sg1598	HDAC9	1086/1057.6	1088.2/1390.7	1071.8	1239.4	0.20949	401.69	5595.4	2.2413	0.9875	0.012504	0.025007	0.04087	TRUE
GUIDES_sg1602	HDAC9	513.18/535.44	687.42/536.15	524.31	611.78	0.2222	247.81	2433.6	1.7731	0.96189	0.038106	0.076211	0.11165	TRUE
GUIDES_sg1597	HDAC9	884.72/857.8	887.8/630.97	871.26	759.39	-0.19803	362.14	4394.6	1.6876	0.045741	0.95426	0.091483	0.13136	FALSE
GUIDES_sg1604	HDGF	750.81/796.92	308.92/211.88	773.87	260.4	-1.5677	1063.2	3827.7	8.2993	5.2372e-17	1	1.0474e-16	1.0691e-15	FALSE
GUIDES_sg1605	HDGF	779.45/863.27	663.76/582.98	821.36	623.37	-0.39737	3512.9	4102.7	3.0911	0.0009972	0.999	0.0019944	0.004069	FALSE
GUIDES_sg1603	HDGF	868.46/789.9	609.49/1233.8	829.18	921.67	0.15239	3086.1	4148.3	1.436	0.9245	0.075498	0.151	0.20424	TRUE
GUIDES_sg1606	HDGF	578.97/541.69	442.51/577.12	560.33	509.82	-0.13605	695.11	2629	0.98524	0.16225	0.83775	0.32451	0.40033	FALSE
GUIDES_sg1607	HDGF	412.56/466.76	345.1/590	439.66	467.55	0.088543	1468.8	1983.6	0.62626	0.73443	0.26557	0.53114	0.60955	TRUE
GUIDES_sg1608	HDGF	766.29/772.73	663.76/948.21	769.51	805.99	0.066736	20.714	3802.6	0.59157	0.72293	0.27707	0.55414	0.62916	TRUE
GUIDES_sg1611	HDGFL1	695.08/659.55	467.56/1944.4	677.31	1206	0.83139	631.19	3277.6	9.2344	1	1.2987e-20	2.5974e-20	3.6701e-19	TRUE
GUIDES_sg1609	HDGFL1	212.08/224.01	64.011/114.72	218.05	89.366	-1.2774	71.142	880.57	4.3365	7.2392e-06	0.99999	1.4478e-05	4.8843e-05	FALSE
GUIDES_sg1614	HDGFL1	984.57/944.44	925.37/474.11	964.51	699.74	-0.46241	804.93	4947.6	3.7641	8.3563e-05	0.99992	0.00016713	0.0004442	FALSE
GUIDES_sg1612	HDGFL1	744.62/636.91	545.48/1250.2	690.77	897.86	0.37781	5800	3353.5	3.5762	0.99983	0.00017434	0.00034868	0.00088052	TRUE
GUIDES_sg1613	HDGFL1	744.62/746.19	972.68/649.7	745.4	811.19	0.12187	1.2343	3664.3	1.0868	0.86144	0.13856	0.27711	0.34658	TRUE
GUIDES_sg1610	HDGFL1	811.18/805.51	647.06/889.68	808.35	768.37	-0.073075	16.103	4027.1	0.62992	0.26438	0.73562	0.52875	0.6083	FALSE
GUIDES_sg1615	HDGFRP2	525.57/535.44	1071.5/1108.6	530.51	1090	1.0375	48.789	2467.1	11.265	1	9.7598e-30	1.952e-29	4.0198e-28	TRUE
GUIDES_sg1616	HDGFRP2	641.67/602.57	261.61/292.66	622.12	277.13	-1.1637	764.43	2969	6.3314	1.2149e-10	1	2.4299e-10	1.5004e-09	FALSE
GUIDES_sg1618	HDGFRP2	824.34/860.15	1255.2/1176.5	842.24	1215.8	0.5291	640.95	4224.5	5.7477	1	4.5225e-09	9.0449e-09	4.5796e-08	TRUE
GUIDES_sg1620	HDGFRP2	565.04/537.01	697.16/191.98	551.02	444.57	-0.30908	393.02	2578.3	2.0965	0.018019	0.98198	0.036039	0.056975	FALSE
GUIDES_sg1619	HDGFRP2	491.51/441.78	571.92/204.86	466.65	388.39	-0.2642	1236.5	2125.6	1.6974	0.044815	0.95518	0.08963	0.12878	FALSE
GUIDES_sg1617	HDGFRP2	636.25/640.04	445.29/844.03	638.14	644.66	0.01463	7.156	3058.1	0.1178	0.54689	0.45311	0.90623	0.92478	TRUE
GUIDES_sg1623	HDGFRP3	652.51/613.5	907.28/1259.6	633	1083.4	0.77439	760.88	3029.5	8.1837	1	1.3763e-16	2.7526e-16	2.7657e-15	TRUE
GUIDES_sg1622	HDGFRP3	792.61/771.17	1352.6/636.83	781.89	994.7	0.3469	229.87	3873.9	3.4191	0.99969	0.00031409	0.00062818	0.0014797	TRUE
GUIDES_sg1621	HDGFRP3	1222.2/1341	943.46/2143.4	1281.6	1543.4	0.26805	7051.9	6893.8	3.154	0.99919	0.00080533	0.0016107	0.0033455	TRUE
GUIDES_sg1625	HDGFRP3	479.9/433.98	445.29/200.18	456.94	322.73	-0.50034	1054.5	2074.3	2.9466	0.0016064	0.99839	0.0032127	0.0064043	FALSE
GUIDES_sg1624	HDGFRP3	297.23/297.38	313.1/320.75	297.31	316.92	0.091895	0.012005	1260.3	0.55264	0.70974	0.29026	0.58051	0.651	TRUE
GUIDES_sg1626	HDGFRP3	900.97/890.59	908.67/862.76	895.78	885.71	-0.016283	53.92	4539.1	0.14939	0.44062	0.55938	0.88124	0.90494	FALSE
GUIDES_sg5039	HEATR1	329.74/311.43	645.67/808.91	320.58	727.29	1.1793	167.53	1375.3	10.967	1	2.7584e-28	5.5169e-28	1.0991e-26	TRUE
GUIDES_sg5040	HEATR1	94.432/88.981	0/50.337	91.706	25.169	-1.8248	14.857	324.74	3.6928	0.00011092	0.99989	0.00022184	0.00058098	FALSE
GUIDES_sg5045	HEATR1	368.44/364.51	327.01/158.04	366.47	242.52	-0.59358	7.7229	1605.9	3.0931	0.00099054	0.99901	0.0019811	0.0040433	FALSE
GUIDES_sg5035	HEATR1	405.59/342.65	347.88/165.06	374.12	256.47	-0.54295	1980.6	1644.8	2.9009	0.0018604	0.99814	0.0037207	0.0072816	FALSE
GUIDES_sg5044	HEATR1	198.15/189.67	89.058/146.33	193.91	117.69	-0.71557	35.977	768.99	2.7485	0.0029938	0.99701	0.0059876	0.011273	FALSE
GUIDES_sg5034	HEATR1	196.6/184.21	66.794/165.06	190.4	115.93	-0.71102	76.858	752.97	2.7142	0.0033219	0.99668	0.0066438	0.012388	FALSE
GUIDES_sg5037	HEATR1	426.49/380.9	300.57/305.54	403.7	303.05	-0.41251	1039.3	1796.6	2.3744	0.0087881	0.99121	0.017576	0.02966	FALSE
GUIDES_sg5042	HEATR1	223.69/175.62	118.28/155.69	199.66	136.99	-0.5402	1155.6	795.36	2.2222	0.013136	0.98686	0.026272	0.042846	FALSE
GUIDES_sg5046	HEATR1	500.8/473.78	421.63/380.46	487.29	401.05	-0.28038	364.9	2235.2	1.8242	0.034059	0.96594	0.068118	0.1007	FALSE
GUIDES_sg5036	HEATR1	484.54/498.76	466.16/372.26	491.65	419.21	-0.22945	101.06	2258.4	1.5243	0.063717	0.93628	0.12743	0.17515	FALSE
GUIDES_sg5047	HEATR1	388.56/380.12	304.75/354.7	384.34	329.72	-0.22051	35.653	1697	1.3258	0.092451	0.90755	0.1849	0.24264	FALSE
GUIDES_sg5043	HEATR1	222.92/208.4	229.6/126.43	215.66	178.02	-0.27536	105.4	869.44	1.2767	0.10085	0.89915	0.2017	0.26285	FALSE
GUIDES_sg5038	HEATR1	525.57/559.64	569.14/597.02	542.6	583.08	0.10361	580.54	2532.6	0.8043	0.78939	0.21061	0.42122	0.49454	TRUE
GUIDES_sg5041	HEATR1	236.85/238.06	375.71/106.53	237.46	241.12	0.021993	0.73073	971.76	0.11751	0.54677	0.45323	0.90646	0.92485	TRUE
GUIDES_sg1628	HELLS	167.96/195.13	253.26/586.49	181.55	419.87	1.2051	369.06	712.7	8.9272	1	2.1845e-19	4.3691e-19	5.6448e-18	TRUE
GUIDES_sg1629	HELLS	166.42/154.55	253.26/357.04	160.48	305.15	0.92288	70.463	618.19	5.8186	1	2.9674e-09	5.9348e-09	3.0801e-08	TRUE
GUIDES_sg1631	HELLS	109.14/88.981	0/0	99.059	0	-6.6447	203.17	354.81	5.5625	1.3296e-08	1	2.6592e-08	1.2591e-07	FALSE
GUIDES_sg1630	HELLS	198.15/168.59	87.667/202.52	183.37	145.09	-0.33574	436.81	720.97	1.4257	0.076984	0.92302	0.15397	0.20809	FALSE
GUIDES_sg1632	HELLS	478.35/474.56	681.85/184.96	476.46	433.41	-0.13633	7.1723	2177.6	0.92258	0.17811	0.82189	0.35623	0.43243	FALSE
GUIDES_sg1627	HELLS	411.78/373.09	498.17/273.93	392.44	386.05	-0.023626	748.46	1738.6	0.15327	0.43909	0.56091	0.87819	0.90251	FALSE
GUIDES_sg1633	HIF1AN	291.04/309.09	521.83/738.67	300.06	630.25	1.0681	162.99	1273.9	9.2511	1	1.111e-20	2.2219e-20	3.1588e-19	TRUE
GUIDES_sg1635	HIF1AN	325.87/386.36	315.88/42.143	356.12	179.01	-0.98831	1829.9	1553.4	4.4935	3.5029e-06	1	7.0057e-06	2.5146e-05	FALSE
GUIDES_sg1637	HIF1AN	285.62/250.55	109.93/172.08	268.08	141.01	-0.92209	614.83	1118.1	3.8004	7.2245e-05	0.99993	0.00014449	0.00038589	FALSE
GUIDES_sg1634	HIF1AN	288.71/312.99	91.841/318.41	300.85	205.13	-0.55032	294.76	1277.8	2.678	0.0037034	0.9963	0.0074067	0.013736	FALSE
GUIDES_sg1638	HIF1AN	226.02/248.21	257.43/270.42	237.11	263.93	0.15394	246.25	970.13	0.86083	0.80533	0.19467	0.38933	0.46196	TRUE
GUIDES_sg1636	HIF1AN	315.8/301.29	73.751/597.02	308.54	335.39	0.11997	105.4	1315.7	0.74003	0.77036	0.22964	0.45928	0.53431	TRUE
GUIDES_sg1641	HINFP	393.21/399.63	528.78/1407.1	396.42	967.94	1.2857	20.639	1759.1	13.627	1	1.3873e-42	2.7746e-42	9.1296e-41	TRUE
GUIDES_sg1639	HINFP	263.94/196.69	562.18/186.13	230.32	374.16	0.6976	2261.3	938.07	4.6962	1	1.3251e-06	2.6501e-06	1.0326e-05	TRUE
GUIDES_sg1640	HINFP	227.56/267.72	51.487/738.67	247.64	395.08	0.67171	806.31	1020.1	4.6161	1	1.955e-06	3.91e-06	1.4803e-05	TRUE
GUIDES_sg1644	HINFP	470.61/456.61	427.2/794.86	463.61	611.03	0.39758	97.991	2109.5	3.2097	0.99934	0.00066441	0.0013288	0.002834	TRUE
GUIDES_sg1643	HINFP	107.59/103.81	198.99/105.36	105.7	152.17	0.5216	7.1423	382.28	2.3769	0.99127	0.0087299	0.01746	0.029472	TRUE
GUIDES_sg1642	HINFP	1123.9/1034.2	981.03/1082.8	1079	1031.9	-0.064348	4021.9	5639.6	0.62738	0.2652	0.7348	0.53041	0.60886	FALSE
GUIDES_sg1648	HIRA	700.5/699.36	524.61/490.5	699.93	507.55	-0.46287	0.65094	3405.3	3.2966	0.00048927	0.99951	0.00097854	0.0021799	FALSE
GUIDES_sg1649	HIRA	421.07/483.15	734.73/436.65	452.11	585.69	0.37273	1926.8	2048.9	2.951	0.99842	0.0015837	0.0031674	0.0063179	TRUE
GUIDES_sg1650	HIRA	589.81/657.99	718.03/216.57	623.9	467.3	-0.41619	2324.1	2978.9	2.8692	0.0020573	0.99794	0.0041146	0.0079878	FALSE
GUIDES_sg1645	HIRA	322.77/289.58	130.8/324.27	306.17	227.53	-0.42664	550.9	1304	2.1777	0.014713	0.98529	0.029425	0.047541	FALSE
GUIDES_sg1646	HIRA	404.82/424.61	573.31/334.8	414.71	454.06	0.13046	195.85	1853.6	0.91382	0.8196	0.1804	0.36081	0.43532	TRUE
GUIDES_sg1647	HIRA	366.12/355.92	364.58/383.97	361.02	374.27	0.05188	51.957	1578.2	0.33366	0.63068	0.36932	0.73864	0.7881	TRUE
GUIDES_sg1655	HIRIP3	305.74/341.87	429.98/1290	323.81	860.01	1.4064	652.72	1391.3	14.375	1	3.6999e-47	7.3998e-47	3.0917e-45	TRUE
GUIDES_sg1656	HIRIP3	419.52/473.78	424.42/1230.3	446.65	827.38	0.8879	1472	2020.2	8.4705	1	1.2217e-17	2.4434e-17	2.7607e-16	TRUE
GUIDES_sg1651	HIRIP3	761.65/713.41	496.78/534.98	737.53	515.88	-0.51482	1163.5	3619.2	3.6843	0.00011466	0.99989	0.00022933	0.00059589	FALSE
GUIDES_sg1654	HIRIP3	780.22/789.12	981.03/1000.9	784.67	990.96	0.33636	39.561	3890	3.3075	0.99953	0.0004706	0.00094119	0.0020995	TRUE
GUIDES_sg1653	HIRIP3	548.79/586.18	601.14/366.41	567.48	483.78	-0.2298	699.08	2668	1.6206	0.052553	0.94745	0.10511	0.14895	FALSE
GUIDES_sg1652	HIRIP3	501.57/459.73	473.12/337.14	480.65	405.13	-0.24604	875.23	2199.8	1.6102	0.053681	0.94632	0.10736	0.15187	FALSE
GUIDES_sg1661	HIST1H1A	345.99/319.24	528.78/1264.3	332.61	896.53	1.4278	357.89	1435.3	14.885	1	2.0591e-50	4.1182e-50	1.7983e-48	TRUE
GUIDES_sg1659	HIST1H1A	586.72/630.67	475.9/1725.5	608.69	1100.7	0.85359	966.01	2894.6	9.145	1	2.9802e-20	5.9605e-20	8.3815e-19	TRUE
GUIDES_sg1662	HIST1H1A	1068.2/980.35	1206.5/1237.4	1024.3	1221.9	0.25434	3855.6	5306.9	2.7132	0.99667	0.0033316	0.0066632	0.012423	TRUE
GUIDES_sg1657	HIST1H1A	902.52/961.62	1354/834.66	932.07	1094.3	0.23129	1746.2	4754.1	2.3531	0.99069	0.0093097	0.018619	0.031347	TRUE
GUIDES_sg1658	HIST1H1A	332.06/397.29	243.52/350.02	364.67	296.77	-0.29637	2127.6	1596.8	1.6994	0.044626	0.95537	0.089251	0.12827	FALSE
GUIDES_sg1660	HIST1H1A	935.8/963.96	833.53/1247.9	949.88	1040.7	0.13162	396.33	4860.3	1.3029	0.9037	0.096304	0.19261	0.252	TRUE
GUIDES_sg1663	HIST1H1B	1109.2/1067.8	1057.6/1825	1088.5	1441.3	0.40473	857.73	5697.2	4.6743	1	1.4746e-06	2.9493e-06	1.1465e-05	TRUE
GUIDES_sg1664	HIST1H1B	450.49/400.41	354.84/280.95	425.45	317.9	-0.41929	1253.6	1909.4	2.4614	0.0069202	0.99308	0.01384	0.023972	FALSE
GUIDES_sg1668	HIST1H1B	979.15/899.17	841.88/787.84	939.16	814.86	-0.20459	3198.1	4796.4	1.7948	0.036339	0.96366	0.072678	0.10677	FALSE
GUIDES_sg1665	HIST1H1B	390.89/373.87	333.97/509.23	382.38	421.6	0.14051	144.68	1687	0.9548	0.83016	0.16984	0.33968	0.4167	TRUE
GUIDES_sg1667	HIST1H1B	573.56/538.57	622.02/415.58	556.06	518.8	-0.099894	612.14	2605.7	0.73006	0.23268	0.76732	0.46536	0.541	FALSE
GUIDES_sg1666	HIST1H1B	818.92/818	857.18/787.84	818.46	822.51	0.0071123	0.42949	4085.8	0.063357	0.52526	0.47474	0.94948	0.96266	TRUE
GUIDES_sg1674	HIST1H1C	444.29/411.34	219.86/264.56	427.82	242.21	-0.81814	542.96	1921.7	4.234	1.1481e-05	0.99999	2.2962e-05	7.3715e-05	FALSE
GUIDES_sg1671	HIST1H1C	791.83/888.25	324.23/1016.1	840.04	670.17	-0.3255	4647.6	4211.6	2.6175	0.0044283	0.99557	0.0088567	0.01619	FALSE
GUIDES_sg1669	HIST1H1C	733.01/774.29	898.93/455.38	753.65	677.15	-0.15419	852.05	3711.5	1.2556	0.10463	0.89537	0.20926	0.27154	FALSE
GUIDES_sg1673	HIST1H1C	539.5/593.2	530.17/490.5	566.35	510.33	-0.14997	1442.1	2661.8	1.0857	0.1388	0.8612	0.27759	0.3471	FALSE
GUIDES_sg1670	HIST1H1C	866.91/807.07	1180/625.12	836.99	902.57	0.1087	1790.7	4193.8	1.0126	0.84438	0.15562	0.31124	0.38483	TRUE
GUIDES_sg1672	HIST1H1C	174.93/121.76	83.492/166.23	148.35	124.86	-0.24684	1413.4	564.64	0.98837	0.16148	0.83852	0.32297	0.39852	FALSE
GUIDES_sg1678	HIST1H1D	435.01/456.61	758.39/962.26	445.81	860.32	0.9469	233.41	2015.8	9.2325	1	1.3224e-20	2.6447e-20	3.7325e-19	TRUE
GUIDES_sg1679	HIST1H1D	444.29/445.68	493.99/990.36	444.99	742.18	0.7367	0.96636	2011.5	6.6263	1	1.7211e-11	3.4423e-11	2.3111e-10	TRUE
GUIDES_sg1677	HIST1H1D	298.78/209.96	244.91/85.456	254.37	165.18	-0.61981	3943.8	1052.2	2.7495	0.0029848	0.99702	0.0059695	0.011241	FALSE
GUIDES_sg1675	HIST1H1D	632.38/581.5	457.81/1036	606.94	746.91	0.29894	1294.7	2884.9	2.606	0.99542	0.00458	0.0091599	0.016718	TRUE
GUIDES_sg1680	HIST1H1D	441.97/391.83	443.9/255.2	416.9	349.55	-0.25354	1257.2	1864.9	1.5596	0.059427	0.94057	0.11885	0.1661	FALSE
GUIDES_sg1676	HIST1H1D	579.75/577.59	633.15/477.62	578.67	555.38	-0.059156	2.3225	2729.3	0.44577	0.32788	0.67212	0.65576	0.71507	FALSE
GUIDES_sg1686	HIST1H1E	697.4/696.23	1159.1/1772.3	696.82	1465.7	1.0717	0.68095	3387.7	13.211	1	3.7993e-40	7.5987e-40	2.4114e-38	TRUE
GUIDES_sg1682	HIST1H1E	638.58/611.16	935.11/784.32	624.87	859.72	0.45969	375.89	2984.2	4.2991	0.99999	8.5751e-06	1.715e-05	5.6946e-05	TRUE
GUIDES_sg1681	HIST1H1E	911.81/799.26	776.48/560.73	855.54	668.6	-0.3552	6333	4302.3	2.8499	0.0021865	0.99781	0.004373	0.0084122	FALSE
GUIDES_sg1685	HIST1H1E	501.57/522.96	574.7/695.36	512.26	635.03	0.30939	228.65	2368.8	2.5224	0.99417	0.0058276	0.011655	0.020462	TRUE
GUIDES_sg1683	HIST1H1E	513.96/582.28	396.59/913.09	548.12	654.84	0.25623	2333.9	2562.5	2.1083	0.9825	0.017502	0.035005	0.055415	TRUE
GUIDES_sg1684	HIST1H1E	118.43/123.32	40.354/147.5	120.88	93.927	-0.36051	11.992	446.04	1.276	0.10098	0.89902	0.20196	0.26316	FALSE
GUIDES_sg1690	HIST1H1T	1003.1/1052.2	1270.5/1621.3	1027.7	1445.9	0.49221	1201.2	5327.5	5.7303	1	5.0136e-09	1.0027e-08	5.0637e-08	TRUE
GUIDES_sg1689	HIST1H1T	112.23/106.93	64.011/0	109.58	32.005	-1.7444	14.053	398.47	3.8865	5.0855e-05	0.99995	0.00010171	0.00028155	FALSE
GUIDES_sg1691	HIST1H1T	1305/1330.8	1020/2226.5	1317.9	1623.3	0.30044	332.6	7122.7	3.6182	0.99985	0.00014835	0.0002967	0.00076025	TRUE
GUIDES_sg1688	HIST1H1T	406.37/499.54	546.87/608.73	452.95	577.8	0.35052	4340.7	2053.3	2.7552	0.99707	0.002933	0.0058659	0.011055	TRUE
GUIDES_sg1692	HIST1H1T	638.58/633.01	609.49/394.5	635.79	502	-0.34027	15.478	3045	2.4246	0.007662	0.99234	0.015324	0.026202	FALSE
GUIDES_sg1687	HIST1H1T	534.08/529.2	455.03/711.75	531.64	583.39	0.13376	11.909	2473.2	1.0405	0.85096	0.14904	0.29809	0.36954	TRUE
GUIDES_sg1693	HIST1H2AA	410.24/403.54	461.99/1077	406.89	769.49	0.9176	22.453	1813	8.5158	1	8.2719e-18	1.6544e-17	1.8802e-16	TRUE
GUIDES_sg1696	HIST1H2AA	622.32/617.4	482.86/277.44	619.86	380.15	-0.70391	12.102	2956.5	4.4086	5.2025e-06	0.99999	1.0405e-05	3.6567e-05	FALSE
GUIDES_sg1695	HIST1H2AA	453.58/476.91	939.29/319.58	465.24	629.43	0.43526	271.98	2118.2	3.5675	0.99982	0.00018018	0.00036035	0.00090674	TRUE
GUIDES_sg1694	HIST1H2AA	486.87/443.34	666.54/506.88	465.1	586.71	0.33446	947.13	2117.4	2.6428	0.99589	0.0041109	0.0082218	0.015132	TRUE
GUIDES_sg1697	HIST1H2AA	1091.4/1146.6	1480.6/962.26	1119	1221.4	0.12626	1524.5	5884	1.3354	0.90913	0.090874	0.18175	0.23905	TRUE
GUIDES_sg1698	HIST1H2AA	301.1/265.38	246.3/256.37	283.24	251.34	-0.17177	637.85	1191.6	0.92425	0.17768	0.82232	0.35536	0.43197	FALSE
GUIDES_sg1702	HIST1H2AB	978.37/1009.2	1060.3/2120	993.8	1590.2	0.67762	475.96	5123.3	8.332	1	3.9748e-17	7.9496e-17	8.3865e-16	TRUE
GUIDES_sg1701	HIST1H2AB	800.35/928.05	587.23/494.01	864.2	540.62	-0.67576	8154.3	4353.1	4.9044	4.6859e-07	1	9.3718e-07	3.8491e-06	FALSE
GUIDES_sg1704	HIST1H2AB	989.99/856.24	857.18/553.71	923.11	705.45	-0.38749	8943.4	4700.9	3.1747	0.00075001	0.99925	0.0015	0.0031402	FALSE
GUIDES_sg1703	HIST1H2AB	648.64/652.52	827.96/797.2	650.58	812.58	0.32034	7.5549	3127.6	2.8968	0.99811	0.0018852	0.0037704	0.0073763	TRUE
GUIDES_sg1699	HIST1H2AB	429.59/425.39	392.41/311.39	427.49	351.9	-0.27999	8.8075	1920	1.7251	0.042258	0.95774	0.084517	0.12219	FALSE
GUIDES_sg1700	HIST1H2AB	560.4/544.03	812.66/398.02	552.21	605.34	0.13228	133.94	2584.8	1.0449	0.85196	0.14804	0.29609	0.36715	TRUE
GUIDES_sg1706	HIST1H2AC	551.88/518.27	577.49/1162.4	535.08	869.96	0.70017	564.83	2491.8	6.7087	1	9.8164e-12	1.9633e-11	1.3509e-10	TRUE
GUIDES_sg1705	HIST1H2AC	306.52/252.11	360.41/511.57	279.31	435.99	0.64055	1479.9	1172.5	4.5755	1	2.375e-06	4.75e-06	1.774e-05	TRUE
GUIDES_sg1710	HIST1H2AC	379.27/379.34	160.03/298.51	379.31	229.27	-0.72384	0.0020207	1671.3	3.6701	0.00012124	0.99988	0.00024249	0.00062952	FALSE
GUIDES_sg1708	HIST1H2AC	405.59/441.78	299.18/229.44	423.69	264.31	-0.67871	654.83	1900.2	3.6561	0.00012802	0.99987	0.00025605	0.00066354	FALSE
GUIDES_sg1707	HIST1H2AC	685.79/686.09	990.77/663.75	685.94	827.26	0.2699	0.043968	3326.3	2.4504	0.99286	0.0071356	0.014271	0.024597	TRUE
GUIDES_sg1709	HIST1H2AC	318.9/289.58	438.33/262.22	304.24	350.28	0.20267	429.93	1294.4	1.2796	0.89966	0.10034	0.20068	0.26157	TRUE
GUIDES_sg1711	HIST1H2AE	490.74/447.24	680.46/998.55	468.99	839.51	0.83863	945.71	2138	8.0132	1	5.5898e-16	1.118e-15	1.0875e-14	TRUE
GUIDES_sg1716	HIST1H2AE	976.83/982.69	450.86/568.93	979.76	509.89	-0.94088	17.189	5039	6.6191	1.8064e-11	1	3.6129e-11	2.42e-10	FALSE
GUIDES_sg1712	HIST1H2AE	475.25/484.71	776.48/767.94	479.98	772.21	0.68487	44.704	2196.3	6.2355	1	2.2518e-10	4.5036e-10	2.7315e-09	TRUE
GUIDES_sg1715	HIST1H2AE	999.27/1135.7	1756.1/1256.1	1067.5	1506.1	0.49623	9302.6	5569.1	5.8777	1	2.0804e-09	4.1607e-09	2.1937e-08	TRUE
GUIDES_sg1714	HIST1H2AE	226.79/206.84	318.66/372.26	216.82	345.46	0.66959	199	874.82	4.3495	0.99999	6.8237e-06	1.3647e-05	4.6106e-05	TRUE
GUIDES_sg1713	HIST1H2AE	698.95/793.8	603.93/983.33	746.38	793.63	0.088449	4498.4	3669.8	0.78004	0.78231	0.21769	0.43537	0.51022	TRUE
GUIDES_sg1720	HIST1H2AG	757/739.94	812.66/1446.9	748.47	1129.8	0.59337	145.48	3681.8	6.2841	1	1.649e-10	3.2979e-10	2.0214e-09	TRUE
GUIDES_sg1717	HIST1H2AG	668.76/591.64	858.58/1032.5	630.2	945.54	0.58456	2973.7	3013.9	5.7439	1	4.6262e-09	9.2523e-09	4.6806e-08	TRUE
GUIDES_sg1718	HIST1H2AG	528.66/464.42	154.46/296.17	496.54	225.32	-1.1365	2063.8	2284.5	5.6746	6.9525e-09	1	1.3905e-08	6.8873e-08	FALSE
GUIDES_sg1722	HIST1H2AG	542.6/566.67	729.16/900.22	554.63	814.69	0.5539	289.7	2597.9	5.1022	1	1.6783e-07	3.3565e-07	1.4528e-06	TRUE
GUIDES_sg1719	HIST1H2AG	438.88/358.26	377.11/179.11	398.57	278.11	-0.51763	3249.1	1770.1	2.8632	0.0020968	0.9979	0.0041937	0.0080959	FALSE
GUIDES_sg1721	HIST1H2AG	763.97/875.76	833.53/917.78	819.86	875.65	0.094865	6248.4	4094	0.87194	0.80838	0.19162	0.38324	0.45534	TRUE
GUIDES_sg1723	HIST1H2AH	982.24/1113	1295.5/1806.3	1047.6	1550.9	0.56552	8553.5	5448.6	6.8179	1	4.6178e-12	9.2356e-12	6.557e-11	TRUE
GUIDES_sg1724	HIST1H2AH	458.23/491.74	279.7/182.62	474.98	231.16	-1.0358	561.43	2169.7	5.2344	8.2742e-08	1	1.6548e-07	7.4673e-07	FALSE
GUIDES_sg1726	HIST1H2AH	476.8/452.71	205.95/268.08	464.76	237.01	-0.96854	290.27	2115.6	4.9515	3.6831e-07	1	7.3662e-07	3.0415e-06	FALSE
GUIDES_sg1725	HIST1H2AH	382.37/403.54	196.21/242.32	392.95	219.26	-0.83879	223.96	1741.2	4.1624	1.5745e-05	0.99998	3.1489e-05	9.8877e-05	FALSE
GUIDES_sg1728	HIST1H2AH	637.8/630.67	677.68/1038.4	634.24	858.01	0.43539	25.428	3036.4	4.0611	0.99998	2.4422e-05	4.8844e-05	0.00014469	TRUE
GUIDES_sg1727	HIST1H2AH	607.61/633.01	701.33/635.65	620.31	668.49	0.10775	322.52	2959	0.88574	0.81212	0.18788	0.37576	0.44741	TRUE
GUIDES_sg1731	HIST1H2AI	648.64/716.53	666.54/1269	682.58	967.76	0.50302	2304.6	3307.3	4.9587	1	3.5478e-07	7.0956e-07	2.934e-06	TRUE
GUIDES_sg1732	HIST1H2AI	669.54/597.11	580.27/1219.8	633.32	900.04	0.50637	2623	3031.3	4.8443	1	6.3525e-07	1.2705e-06	5.1186e-06	TRUE
GUIDES_sg1734	HIST1H2AI	727.59/777.41	918.41/290.32	752.5	604.36	-0.3158	1241.1	3704.9	2.4337	0.0074726	0.99253	0.014945	0.025698	FALSE
GUIDES_sg1729	HIST1H2AI	99.85/111.62	0/119.4	105.73	59.702	-0.81418	69.221	382.41	2.3539	0.0092898	0.99071	0.01858	0.031296	FALSE
GUIDES_sg1730	HIST1H2AI	566.59/567.45	800.13/488.15	567.02	644.14	0.18368	0.3667	2665.5	1.4938	0.93239	0.067608	0.13522	0.18484	TRUE
GUIDES_sg1733	HIST1H2AI	516.28/595.55	492.6/502.2	555.91	497.4	-0.16014	3141.7	2604.9	1.1464	0.12582	0.87418	0.25163	0.32058	FALSE
GUIDES_sg1735	HIST1H2AJ	87.465/118.64	147.5/450.69	103.05	299.1	1.5281	485.95	371.3	10.174	1	1.294e-24	2.588e-24	4.5892e-23	TRUE
GUIDES_sg1737	HIST1H2AJ	222.92/216.21	289.44/668.43	219.56	478.94	1.1216	22.535	887.64	8.7057	1	1.5782e-18	3.1564e-18	3.8269e-17	TRUE
GUIDES_sg1740	HIST1H2AJ	444.29/418.37	603.93/956.41	431.33	780.17	0.8535	336.14	1940	7.9199	1	1.1882e-15	2.3764e-15	2.285e-14	TRUE
GUIDES_sg1736	HIST1H2AJ	327.41/320.8	217.08/829.98	324.11	523.53	0.69011	21.888	1392.8	5.3435	1	4.5578e-08	9.1157e-08	4.1767e-07	TRUE
GUIDES_sg1739	HIST1H2AJ	657.15/689.99	466.16/639.17	673.57	552.66	-0.28496	539.18	3256.6	2.1187	0.017058	0.98294	0.034116	0.054193	FALSE
GUIDES_sg1738	HIST1H2AJ	378.5/322.36	261.61/380.46	350.43	321.03	-0.12603	1575.9	1524.7	0.75288	0.22576	0.77424	0.45152	0.52613	FALSE
GUIDES_sg1742	HIST1H2AK	448.16/392.61	365.97/199.01	420.39	282.49	-0.57184	1543.2	1883	3.1778	0.00074206	0.99926	0.0014841	0.0031082	FALSE
GUIDES_sg1743	HIST1H2AK	740.75/686.09	928.15/845.2	713.42	886.68	0.31326	1493.8	3481.9	2.9362	0.99834	0.0016612	0.0033224	0.0066045	TRUE
GUIDES_sg1746	HIST1H2AK	611.48/624.43	468.95/1002.1	617.95	735.5	0.25086	83.741	2945.9	2.1658	0.98484	0.015164	0.030328	0.048905	TRUE
GUIDES_sg1741	HIST1H2AK	688.11/650.96	1001.9/547.86	669.54	774.88	0.21051	690.04	3233.9	1.8524	0.96802	0.031983	0.063965	0.09557	TRUE
GUIDES_sg1745	HIST1H2AK	543.37/473	763.95/180.28	508.19	472.11	-0.106	2475.8	2346.9	0.74459	0.22826	0.77174	0.45652	0.53142	FALSE
GUIDES_sg1744	HIST1H2AK	736.88/691.55	251.87/1100.4	714.21	676.13	-0.078939	1027.2	3486.4	0.64497	0.25947	0.74053	0.51895	0.59881	FALSE
GUIDES_sg1752	HIST1H2AL	304.19/364.51	797.35/565.42	334.35	681.38	1.0249	1818.9	1443.9	9.1326	1	3.3442e-20	6.6885e-20	9.3938e-19	TRUE
GUIDES_sg1747	HIST1H2AL	292.58/281.77	128.02/125.26	287.18	126.64	-1.1749	58.444	1210.8	4.6137	1.9779e-06	1	3.9558e-06	1.4971e-05	FALSE
GUIDES_sg1749	HIST1H2AL	534.08/571.35	279.7/508.06	552.72	393.88	-0.48774	694.46	2587.5	3.1226	0.0008963	0.9991	0.0017926	0.0037101	FALSE
GUIDES_sg1751	HIST1H2AL	888.59/921.03	822.4/1242	904.81	1032.2	0.18987	526.2	4592.4	1.8801	0.96996	0.030045	0.06009	0.090313	TRUE
GUIDES_sg1750	HIST1H2AL	760.87/768.04	1006.1/412.06	764.46	709.07	-0.10836	25.715	3773.6	0.90163	0.18363	0.81637	0.36725	0.44044	FALSE
GUIDES_sg1748	HIST1H2AL	556.53/640.04	470.34/819.44	598.28	644.89	0.10806	3486.8	2837.1	0.87505	0.80923	0.19077	0.38155	0.45351	TRUE
GUIDES_sg1755	HIST1H2BA	1041.8/1010	471.73/698.87	1025.9	585.3	-0.80862	506.79	5317	6.0428	7.5739e-10	1	1.5148e-09	8.5741e-09	FALSE
GUIDES_sg1756	HIST1H2BA	740.75/717.31	514.87/364.07	729.03	439.47	-0.72892	274.68	3570.7	4.8458	6.3061e-07	1	1.2612e-06	5.0907e-06	FALSE
GUIDES_sg1754	HIST1H2BA	325.09/318.46	379.89/161.55	321.77	270.72	-0.24842	22.017	1381.2	1.3738	0.084752	0.91525	0.1695	0.22609	FALSE
GUIDES_sg1758	HIST1H2BA	233.76/234.94	439.72/98.333	234.35	269.03	0.19831	0.69963	957.07	1.121	0.86886	0.13114	0.26228	0.32974	TRUE
GUIDES_sg1757	HIST1H2BA	929.61/996.74	804.31/970.46	963.17	887.38	-0.11812	2253.1	4939.7	1.0784	0.14042	0.85958	0.28085	0.35072	FALSE
GUIDES_sg1753	HIST1H2BA	908.71/936.64	821/949.38	922.68	885.19	-0.059762	389.94	4698.3	0.54681	0.29226	0.70774	0.58451	0.65418	FALSE
GUIDES_sg1760	HIST1H2BB	268.59/267.72	345.1/1434	268.16	889.56	1.7263	0.37509	1118.5	18.581	1	2.2922e-77	4.5843e-77	3.6222e-75	TRUE
GUIDES_sg1763	HIST1H2BB	608.39/576.03	677.68/1586.2	592.21	1131.9	0.93346	523.44	2803.7	10.193	1	1.0617e-24	2.1235e-24	3.7713e-23	TRUE
GUIDES_sg1762	HIST1H2BB	323.54/324.7	331.18/736.33	324.12	533.76	0.7179	0.66878	1392.9	5.617	1	9.7167e-09	1.9433e-08	9.3349e-08	TRUE
GUIDES_sg1764	HIST1H2BB	565.04/582.28	715.25/196.67	573.66	455.96	-0.33065	148.51	2701.8	2.2644	0.011774	0.98823	0.023548	0.038725	FALSE
GUIDES_sg1761	HIST1H2BB	452.81/387.92	500.95/436.65	420.37	468.8	0.15697	2104.9	1882.9	1.1162	0.86782	0.13218	0.26435	0.33165	TRUE
GUIDES_sg1759	HIST1H2BB	835.18/895.27	911.45/870.95	865.22	891.2	0.042631	1805.5	4359.1	0.39347	0.65301	0.34699	0.69397	0.74828	TRUE
GUIDES_sg1766	HIST1H2BC	301.1/252.11	761.17/512.74	276.6	636.95	1.2004	1199.8	1159.3	10.583	1	1.7819e-26	3.5638e-26	6.56e-25	TRUE
GUIDES_sg1767	HIST1H2BC	529.44/508.13	264.39/378.11	518.78	321.25	-0.68971	227.07	2403.8	4.0288	2.8027e-05	0.99997	5.6055e-05	0.00016388	FALSE
GUIDES_sg1770	HIST1H2BC	267.04/254.45	200.38/158.04	260.75	179.21	-0.53851	79.218	1082.8	2.4779	0.006607	0.99339	0.013214	0.023024	FALSE
GUIDES_sg1765	HIST1H2BC	417.2/419.93	374.32/257.54	418.56	315.93	-0.40472	3.7094	1873.5	2.3711	0.0088668	0.99113	0.017734	0.029917	FALSE
GUIDES_sg1768	HIST1H2BC	911.81/917.13	776.48/1329.8	914.47	1053.2	0.20351	14.136	4649.6	2.0339	0.97902	0.020978	0.041957	0.064977	TRUE
GUIDES_sg1769	HIST1H2BC	676.5/716.53	338.14/839.34	696.52	588.74	-0.24214	801.03	3386	1.8521	0.032007	0.96799	0.064014	0.09563	FALSE
GUIDES_sg1776	HIST1H2BD	724.49/718.87	726.38/1410.6	721.68	1068.5	0.5655	15.807	3528.8	5.8383	1	2.6376e-09	5.2752e-09	2.7439e-08	TRUE
GUIDES_sg1773	HIST1H2BD	413.33/437.88	766.73/499.86	425.61	633.3	0.57226	301.26	1910.2	4.7521	1	1.0066e-06	2.0132e-06	8.0186e-06	TRUE
GUIDES_sg1772	HIST1H2BD	219.05/206.84	371.54/303.19	212.95	337.37	0.66134	74.538	856.81	4.2506	0.99999	1.0659e-05	2.1318e-05	6.9718e-05	TRUE
GUIDES_sg1775	HIST1H2BD	424.17/484.71	475.9/191.98	454.44	333.94	-0.44334	1832.6	2061.2	2.6541	0.0039763	0.99602	0.0079526	0.014708	FALSE
GUIDES_sg1771	HIST1H2BD	788.74/739.16	865.53/972.8	763.95	919.17	0.26653	1228.8	3770.6	2.5277	0.99426	0.0057406	0.011481	0.02028	TRUE
GUIDES_sg1774	HIST1H2BD	284.84/236.5	360.41/177.94	260.67	269.17	0.046116	1168.5	1082.4	0.25834	0.60193	0.39807	0.79614	0.83898	TRUE
GUIDES_sg1777	HIST1H2BE	595.23/513.59	1132.7/917.78	554.41	1025.2	0.88575	3332.5	2596.7	9.2396	1	1.2366e-20	2.4732e-20	3.5075e-19	TRUE
GUIDES_sg1778	HIST1H2BE	665.67/697.02	503.74/1359.1	681.34	931.42	0.45049	491.37	3300.3	4.3531	0.99999	6.7105e-06	1.3421e-05	4.5381e-05	TRUE
GUIDES_sg1779	HIST1H2BE	972.96/857.8	974.07/1218.6	915.38	1096.4	0.26001	6630	4655.1	2.6524	0.996	0.0039955	0.0079911	0.01477	TRUE
GUIDES_sg1780	HIST1H2BE	391.66/457.39	677.68/339.48	424.53	508.58	0.26006	2160.4	1904.5	1.926	0.97295	0.027049	0.054098	0.082009	TRUE
GUIDES_sg1782	HIST1H2BE	814.28/756.34	281.09/1185.9	785.31	733.47	-0.098388	1678.8	3893.7	0.83072	0.20307	0.79693	0.40613	0.47803	FALSE
GUIDES_sg1781	HIST1H2BE	809.64/1109.9	1089.6/885	959.78	987.29	0.040727	45084	4919.3	0.39221	0.65255	0.34745	0.6949	0.74922	TRUE
GUIDES_sg1783	HIST1H2BF	343.67/292.7	654.02/470.59	318.18	562.31	0.81953	1299	1363.4	6.6115	1	1.902e-11	3.8041e-11	2.5467e-10	TRUE
GUIDES_sg1785	HIST1H2BF	678.05/672.82	876.67/1154.2	675.43	1015.5	0.58752	13.688	3267	5.9488	1	1.3507e-09	2.7014e-09	1.4745e-08	TRUE
GUIDES_sg1784	HIST1H2BF	753.13/729.8	342.32/472.94	741.46	407.63	-0.86154	272.25	3641.7	5.532	1.583e-08	1	3.1661e-08	1.4822e-07	FALSE
GUIDES_sg1788	HIST1H2BF	476.8/527.64	553.83/673.11	502.22	613.47	0.28816	1292.2	2314.9	2.3123	0.98962	0.010381	0.020763	0.034565	TRUE
GUIDES_sg1786	HIST1H2BF	579.75/516.71	676.29/593.51	548.23	634.9	0.21138	1986.8	2563.1	1.7119	0.95654	0.043459	0.086917	0.12549	TRUE
GUIDES_sg1787	HIST1H2BF	301.1/339.53	585.84/154.52	320.31	370.18	0.20813	738.57	1374	1.3453	0.91073	0.089269	0.17854	0.23627	TRUE
GUIDES_sg1793	HIST1H2BG	696.63/625.99	633.15/1027.8	661.31	830.48	0.32819	2495.1	3187.7	2.9964	0.99863	0.0013659	0.0027318	0.0055126	TRUE
GUIDES_sg1791	HIST1H2BG	944.32/935.86	382.67/1244.4	940.09	813.53	-0.20836	35.781	4801.9	1.8264	0.033897	0.9661	0.067794	0.10025	FALSE
GUIDES_sg1789	HIST1H2BG	859.17/886.68	1059/854.56	872.93	956.76	0.13215	378.41	4404.4	1.2632	0.89674	0.10326	0.20653	0.26815	TRUE
GUIDES_sg1790	HIST1H2BG	885.49/875.76	698.55/958.75	880.62	828.65	-0.087661	47.376	4449.7	0.77916	0.21794	0.78206	0.43589	0.51073	FALSE
GUIDES_sg1794	HIST1H2BG	1477.6/1344.9	1355.4/1332.2	1411.2	1343.8	-0.070629	8813.6	7715.5	0.76815	0.2212	0.7788	0.4424	0.51773	FALSE
GUIDES_sg1792	HIST1H2BG	1259.3/1287.9	1303.9/1139	1273.6	1221.4	-0.060287	406.98	6843.9	0.63057	0.26416	0.73584	0.52832	0.60787	FALSE
GUIDES_sg1795	HIST1H2BH	492.28/547.15	1578/1627.2	519.72	1602.6	1.6227	1505.3	2408.9	22.063	1	3.5562e-108	7.1124e-108	9.0781e-106	TRUE
GUIDES_sg1797	HIST1H2BH	616.13/502.66	452.25/224.76	559.4	338.51	-0.72301	6437.2	2623.9	4.3123	8.0795e-06	0.99999	1.6159e-05	5.3794e-05	FALSE
GUIDES_sg1798	HIST1H2BH	1230.7/1212.9	992.16/895.54	1221.8	943.85	-0.37206	157.74	6520	3.4426	0.00028807	0.99971	0.00057614	0.0013823	FALSE
GUIDES_sg1799	HIST1H2BH	696.63/704.04	802.91/956.41	700.33	879.66	0.32849	27.471	3407.6	3.072	0.99894	0.0010631	0.0021263	0.0043305	TRUE
GUIDES_sg1796	HIST1H2BH	453.58/401.97	150.29/508.06	427.78	329.17	-0.37702	1331.7	1921.5	2.2495	0.012239	0.98776	0.024479	0.040207	FALSE
GUIDES_sg1800	HIST1H2BH	1141.7/1135.7	1061.7/1013.8	1138.7	1037.8	-0.13378	18.126	6005	1.3025	0.096381	0.90362	0.19276	0.252	FALSE
GUIDES_sg1805	HIST1H2BI	750.04/753.21	1099.3/842.86	751.62	971.08	0.36915	5.0491	3699.9	3.6079	0.99985	0.00015432	0.00030863	0.00078579	TRUE
GUIDES_sg1806	HIST1H2BI	1307.3/1487.7	1070.1/1134.3	1397.5	1102.2	-0.34218	16264	7627.9	3.3811	0.00036097	0.99964	0.00072193	0.0016572	FALSE
GUIDES_sg1802	HIST1H2BI	777.13/868.73	498.17/770.28	822.93	634.22	-0.37526	4195.8	4111.8	2.9428	0.001626	0.99837	0.0032521	0.0064768	FALSE
GUIDES_sg1801	HIST1H2BI	772.48/815.66	420.24/799.54	794.07	609.89	-0.38016	931.97	3944.3	2.9326	0.0016809	0.99832	0.0033619	0.0066727	FALSE
GUIDES_sg1803	HIST1H2BI	236.85/248.99	254.65/80.774	242.92	167.71	-0.53185	73.646	997.65	2.3811	0.00863	0.99137	0.01726	0.02916	FALSE
GUIDES_sg1804	HIST1H2BI	655.6/632.23	215.69/881.49	643.92	548.59	-0.23076	273.15	3090.4	1.7148	0.043187	0.95681	0.086374	0.12475	FALSE
GUIDES_sg1808	HIST1H2BJ	727.59/771.17	887.8/1216.3	749.38	1052	0.48888	949.47	3687	4.9846	1	3.1052e-07	6.2103e-07	2.6041e-06	TRUE
GUIDES_sg1809	HIST1H2BJ	1350.7/1371.4	1469.5/1868.3	1361	1668.9	0.29399	214.48	7395.8	3.5798	0.99983	0.00017194	0.00034388	0.00087246	TRUE
GUIDES_sg1812	HIST1H2BJ	287.17/295.82	136.37/209.54	291.49	172.96	-0.74967	37.466	1231.9	3.3773	0.00036597	0.99963	0.00073194	0.0016719	FALSE
GUIDES_sg1810	HIST1H2BJ	345.99/405.1	388.24/595.85	375.54	492.05	0.3889	1746.7	1652.1	2.8663	0.99792	0.0020768	0.0041536	0.0080594	TRUE
GUIDES_sg1811	HIST1H2BJ	171.83/210.74	111.32/398.02	191.29	254.67	0.411	756.95	757.01	2.3036	0.98938	0.010623	0.021247	0.035335	TRUE
GUIDES_sg1807	HIST1H2BJ	365.34/427.73	406.33/490.5	396.54	448.41	0.17695	1946.2	1759.7	1.2366	0.89189	0.10811	0.21622	0.27929	TRUE
GUIDES_sg1815	HIST1H2BK	790.29/778.19	1145.2/2150.5	784.24	1647.8	1.0703	73.142	3887.5	13.851	1	6.2783e-44	1.2557e-43	5.0118e-42	TRUE
GUIDES_sg1817	HIST1H2BK	510.86/501.1	347.88/324.27	505.98	336.07	-0.58886	47.615	2335	3.5161	0.00021897	0.99978	0.00043793	0.0010832	FALSE
GUIDES_sg1818	HIST1H2BK	352.96/390.27	505.13/519.76	371.61	512.44	0.46253	695.95	1632	3.4861	0.99975	0.00024509	0.00049018	0.0012027	TRUE
GUIDES_sg1814	HIST1H2BK	420.3/437.88	587.23/474.11	429.09	530.67	0.30589	154.53	1928.3	2.3132	0.98964	0.010356	0.020712	0.034485	TRUE
GUIDES_sg1813	HIST1H2BK	208.21/245.09	180.9/145.16	226.65	163.03	-0.47287	679.8	920.83	2.0966	0.018014	0.98199	0.036029	0.056966	FALSE
GUIDES_sg1816	HIST1H2BK	765.52/749.31	392.41/1115.6	757.41	754.01	-0.0064822	131.31	3733.1	0.055647	0.47781	0.52219	0.95562	0.96846	FALSE
GUIDES_sg1820	HIST1H2BL	406.37/394.95	822.4/468.25	400.66	645.32	0.68629	65.172	1780.9	5.7977	1	3.3608e-09	6.7216e-09	3.476e-08	TRUE
GUIDES_sg1819	HIST1H2BL	728.36/691.55	624.8/296.17	709.96	460.48	-0.62348	677.54	3462.2	4.2398	1.1185e-05	0.99999	2.2371e-05	7.2337e-05	FALSE
GUIDES_sg1821	HIST1H2BL	856.08/848.44	681.85/527.96	852.26	604.9	-0.49389	29.181	4283.1	3.7796	7.8555e-05	0.99992	0.00015711	0.00041835	FALSE
GUIDES_sg1823	HIST1H2BL	443.52/446.46	393.8/248.17	444.99	320.99	-0.47001	4.3359	2011.5	2.7648	0.0028475	0.99715	0.0056951	0.010749	FALSE
GUIDES_sg1824	HIST1H2BL	428.04/431.63	475.9/463.57	429.84	469.74	0.12778	6.4631	1932.2	0.90773	0.81799	0.18201	0.36402	0.43715	TRUE
GUIDES_sg1822	HIST1H2BL	397.85/376.22	325.62/420.26	387.03	372.94	-0.053383	234.04	1710.8	0.34079	0.36663	0.63337	0.73326	0.78294	FALSE
GUIDES_sg1826	HIST1H2BM	258.53/297.38	207.34/55.02	277.95	131.18	-1.0775	754.91	1165.9	4.2986	8.5943e-06	0.99999	1.7189e-05	5.7058e-05	FALSE
GUIDES_sg1828	HIST1H2BM	1072/996.74	1103.5/698.87	1034.4	901.18	-0.19869	2834.5	5368.2	1.8181	0.034525	0.96548	0.069049	0.10198	FALSE
GUIDES_sg1827	HIST1H2BM	499.25/541.69	665.15/471.77	520.47	568.46	0.12701	900.56	2412.9	0.97696	0.83571	0.16429	0.32859	0.40507	TRUE
GUIDES_sg1829	HIST1H2BM	645.54/595.55	699.94/442.5	620.54	571.22	-0.11928	1249.8	2960.3	0.90654	0.18233	0.81767	0.36465	0.43781	FALSE
GUIDES_sg1825	HIST1H2BM	223.69/222.45	301.96/172.08	223.07	237.02	0.087131	0.77279	904.05	0.46395	0.67866	0.32134	0.64268	0.70191	TRUE
GUIDES_sg1830	HIST1H2BM	712.88/702.48	782.04/676.63	707.68	729.33	0.043421	54.115	3449.3	0.3687	0.64382	0.35618	0.71235	0.76498	TRUE
GUIDES_sg1834	HIST1H2BN	562.72/576.03	1136.9/907.24	569.38	1022.1	0.84291	88.61	2678.4	8.747	1	1.0951e-18	2.1901e-18	2.6805e-17	TRUE
GUIDES_sg1835	HIST1H2BN	1660.3/1749.2	1180/950.56	1704.7	1065.3	-0.6778	3949.5	9622.9	6.5185	3.5496e-11	1	7.0993e-11	4.6851e-10	FALSE
GUIDES_sg1836	HIST1H2BN	783.32/855.46	1060.3/1195.2	819.39	1127.8	0.46038	2602.4	4091.3	4.8214	1	7.127e-07	1.4254e-06	5.7228e-06	TRUE
GUIDES_sg1831	HIST1H2BN	116.88/142.06	233.78/236.47	129.47	235.12	0.85584	316.97	482.72	4.8089	1	7.5889e-07	1.5178e-06	6.0852e-06	TRUE
GUIDES_sg1833	HIST1H2BN	979.15/956.93	992.16/1061.8	968.04	1027	0.085161	246.79	4968.8	0.83592	0.7984	0.2016	0.4032	0.47577	TRUE
GUIDES_sg1832	HIST1H2BN	688.89/590.86	446.68/853.39	639.87	650.04	0.022697	4804.4	3067.8	0.18348	0.57279	0.42721	0.85442	0.88474	TRUE
GUIDES_sg1842	HIST1H2BO	365.34/341.09	517.65/704.72	353.22	611.19	0.78934	294.03	1538.8	6.5763	1	2.412e-11	4.8241e-11	3.2055e-10	TRUE
GUIDES_sg1840	HIST1H2BO	599.1/622.08	623.41/213.06	610.59	418.23	-0.54482	264.14	2905.1	3.5689	0.00017924	0.99982	0.00035848	0.00090241	FALSE
GUIDES_sg1841	HIST1H2BO	808.09/930.39	608.1/813.59	869.24	710.85	-0.28985	7479.4	4382.7	2.3926	0.0083646	0.99164	0.016729	0.028429	FALSE
GUIDES_sg1839	HIST1H2BO	442.75/405.1	157.24/509.23	423.92	333.23	-0.34633	708.74	1901.4	2.0797	0.018776	0.98122	0.037551	0.059052	FALSE
GUIDES_sg1837	HIST1H2BO	551.88/604.91	581.66/513.91	578.4	547.78	-0.078315	1406	2727.8	0.58615	0.27889	0.72111	0.55778	0.63298	FALSE
GUIDES_sg1838	HIST1H2BO	457.45/533.1	759.78/275.1	495.28	517.44	0.063024	2861.6	2277.8	0.46433	0.67879	0.32121	0.64241	0.70174	TRUE
GUIDES_sg1845	HIST1H3A	335.16/332.51	137.76/307.88	333.83	222.82	-0.5811	3.5076	1441.3	2.9241	0.0017275	0.99827	0.0034551	0.0068174	FALSE
GUIDES_sg1846	HIST1H3A	562.72/497.2	428.59/921.29	529.96	674.94	0.34829	2146.5	2464.1	2.9207	0.99825	0.0017464	0.0034928	0.0068796	TRUE
GUIDES_sg1848	HIST1H3A	1295/1231.7	1052/1209.3	1263.3	1130.6	-0.15995	2001.8	6779.3	1.6115	0.053537	0.94646	0.10707	0.15157	FALSE
GUIDES_sg1843	HIST1H3A	414.11/394.17	290.83/420.26	404.14	355.54	-0.18433	198.76	1798.8	1.1457	0.12595	0.87405	0.25191	0.32089	FALSE
GUIDES_sg1844	HIST1H3A	640.9/660.33	670.72/565.42	650.61	618.07	-0.07392	188.82	3127.8	0.58194	0.2803	0.7197	0.56061	0.63582	FALSE
GUIDES_sg1847	HIST1H3A	682.69/757.12	535.74/867.44	719.91	701.59	-0.037127	2769.2	3518.7	0.30876	0.37875	0.62125	0.7575	0.80513	FALSE
GUIDES_sg1850	HIST1H3B	447.39/437.88	619.23/1314.6	442.63	966.93	1.1255	45.232	1999.1	11.726	1	4.6857e-32	9.3714e-32	2.0892e-30	TRUE
GUIDES_sg1851	HIST1H3B	478.35/576.03	1082.6/537.32	527.19	809.97	0.61858	4770.9	2449.2	5.7139	1	5.5205e-09	1.1041e-08	5.566e-08	TRUE
GUIDES_sg1852	HIST1H3B	873.88/891.37	652.63/504.54	882.62	578.59	-0.60841	152.9	4461.5	4.5519	2.6587e-06	1	5.3175e-06	1.9545e-05	FALSE
GUIDES_sg1849	HIST1H3B	511.63/591.64	546.87/846.37	551.64	696.62	0.33611	3200.7	2581.6	2.8534	0.99784	0.0021625	0.004325	0.008324	TRUE
GUIDES_sg1853	HIST1H3B	866.14/887.46	861.36/557.22	876.8	709.29	-0.30549	227.37	4427.2	2.5176	0.0059084	0.99409	0.011817	0.020733	FALSE
GUIDES_sg1854	HIST1H3B	995.4/1130.2	1145.2/753.89	1062.8	949.56	-0.16239	9086.5	5540.7	1.5214	0.06408	0.93592	0.12816	0.17608	FALSE
GUIDES_sg1857	HIST1H3C	414.88/473.78	865.53/1630.7	444.33	1248.1	1.488	1734.8	2008	17.937	1	3.0282e-72	6.0564e-72	4.6586e-70	TRUE
GUIDES_sg1859	HIST1H3C	772.48/837.51	363.19/530.3	805	446.74	-0.8481	2114.3	4007.6	5.6591	7.6098e-09	1	1.522e-08	7.3903e-08	FALSE
GUIDES_sg1855	HIST1H3C	624.64/686.87	1003.3/803.06	655.76	903.18	0.46125	1936	3156.6	4.4038	0.99999	5.3184e-06	1.0637e-05	3.7168e-05	TRUE
GUIDES_sg1860	HIST1H3C	905.62/1043.6	872.49/801.88	974.59	837.19	-0.21901	9515.9	5008	1.9416	0.02609	0.97391	0.05218	0.079224	FALSE
GUIDES_sg1856	HIST1H3C	492.28/494.86	240.74/669.6	493.57	455.17	-0.11661	3.3123	2268.7	0.80624	0.21005	0.78995	0.42011	0.49338	FALSE
GUIDES_sg1858	HIST1H3C	530.21/554.96	630.36/374.6	542.58	502.48	-0.11056	306.21	2532.4	0.79686	0.21277	0.78723	0.42553	0.4993	FALSE
GUIDES_sg1866	HIST1H3D	1014/889.81	1424.9/1418.8	951.89	1421.9	0.57842	7709.5	4872.3	6.733	1	8.3085e-12	1.6617e-11	1.1488e-10	TRUE
GUIDES_sg1865	HIST1H3D	976.83/984.25	843.27/698.87	980.54	771.07	-0.34632	27.56	5043.7	2.9495	0.0015915	0.99841	0.0031829	0.0063467	FALSE
GUIDES_sg1863	HIST1H3D	1077.5/1063.1	1248.2/1184.7	1070.3	1216.4	0.18454	103.19	5586.1	1.9558	0.97476	0.025245	0.05049	0.076769	TRUE
GUIDES_sg1861	HIST1H3D	744.62/825.8	752.82/1009.1	785.21	880.95	0.16579	3295.5	3893.1	1.5345	0.93754	0.062457	0.12491	0.17297	TRUE
GUIDES_sg1862	HIST1H3D	665.67/706.38	620.62/890.85	686.02	755.74	0.13943	828.86	3326.7	1.2087	0.88661	0.11339	0.22678	0.2908	TRUE
GUIDES_sg1864	HIST1H3D	891.68/994.4	1340/447.18	943.04	893.61	-0.077583	5275.1	4819.5	0.71196	0.23824	0.76176	0.47649	0.55256	FALSE
GUIDES_sg1867	HIST1H3E	595.23/593.98	823.79/1230.3	594.61	1027.1	0.78749	0.77459	2816.9	8.1481	1	1.8478e-16	3.6956e-16	3.7003e-15	TRUE
GUIDES_sg1872	HIST1H3E	698.95/723.55	762.56/1382.5	711.25	1072.5	0.59192	302.67	3469.5	6.1336	1	4.2949e-10	8.5897e-10	5.0035e-09	TRUE
GUIDES_sg1869	HIST1H3E	486.87/502.66	386.85/991.53	494.76	689.19	0.47733	124.78	2275	4.0762	0.99998	2.289e-05	4.578e-05	0.00013649	TRUE
GUIDES_sg1870	HIST1H3E	1173.4/1070.1	822.4/964.6	1121.8	893.5	-0.32791	5337.6	5901	2.9716	0.0014814	0.99852	0.0029629	0.0059529	FALSE
GUIDES_sg1871	HIST1H3E	661.02/666.57	513.48/490.5	663.8	501.99	-0.4024	15.414	3201.6	2.8597	0.00212	0.99788	0.00424	0.008163	FALSE
GUIDES_sg1868	HIST1H3E	1155.6/1147.4	1219/909.58	1151.5	1064.3	-0.11354	33.995	6084	1.1182	0.13174	0.86826	0.26347	0.33066	FALSE
GUIDES_sg1874	HIST1H3F	475.25/464.42	288.05/338.31	469.84	313.18	-0.58363	58.734	2142.5	3.3845	0.0003566	0.99964	0.0007132	0.0016394	FALSE
GUIDES_sg1877	HIST1H3F	700.5/682.18	851.62/825.3	691.34	838.46	0.27797	167.68	3356.8	2.5392	0.99445	0.0055549	0.01111	0.019734	TRUE
GUIDES_sg1873	HIST1H3F	346.77/327.82	520.43/332.46	337.29	426.45	0.33746	179.4	1458.7	2.3343	0.99021	0.0097906	0.019581	0.032709	TRUE
GUIDES_sg1875	HIST1H3F	790.29/786	961.55/848.71	788.14	905.13	0.19944	9.1999	3910.1	1.8709	0.96932	0.030678	0.061357	0.092063	TRUE
GUIDES_sg1878	HIST1H3F	635.48/668.92	765.34/689.5	652.2	727.42	0.15726	559.01	3136.6	1.3432	0.91039	0.089606	0.17921	0.23711	TRUE
GUIDES_sg1876	HIST1H3F	967.54/1045.9	933.72/1053.6	1006.7	993.64	-0.018849	3071.3	5201.1	0.18138	0.42804	0.57196	0.85607	0.88605	FALSE
GUIDES_sg1879	HIST1H3G	254.66/272.41	526/730.48	263.53	628.24	1.2502	157.52	1096.2	11.016	1	1.6085e-28	3.217e-28	6.4983e-27	TRUE
GUIDES_sg1881	HIST1H3G	922.64/900.73	1390.1/1628.4	911.69	1509.2	0.72659	240.04	4633.2	8.7789	1	8.2542e-19	1.6508e-18	2.0355e-17	TRUE
GUIDES_sg1884	HIST1H3G	568.91/651.74	722.21/862.76	610.33	792.48	0.37625	3430.5	2903.7	3.3804	0.99964	0.00036193	0.00072387	0.0016572	TRUE
GUIDES_sg1882	HIST1H3G	771.71/796.92	452.25/1489	784.32	970.65	0.30716	317.89	3888	2.9883	0.9986	0.0014026	0.0028053	0.0056529	TRUE
GUIDES_sg1880	HIST1H3G	563.49/513.59	272.74/517.42	538.54	395.08	-0.44594	1245.2	2510.5	2.8632	0.0020969	0.9979	0.0041938	0.0080959	FALSE
GUIDES_sg1883	HIST1H3G	731.46/804.73	544.09/698.87	768.09	621.48	-0.30513	2684.2	3794.5	2.3801	0.0086532	0.99135	0.017306	0.029234	FALSE
GUIDES_sg1886	HIST1H3H	489.19/565.11	809.87/1084	527.15	946.94	0.84386	2881.8	2448.9	8.483	1	1.0973e-17	2.1946e-17	2.4844e-16	TRUE
GUIDES_sg1890	HIST1H3H	952.06/912.44	1267.7/1534.7	932.25	1401.2	0.58735	784.7	4755.2	6.8004	1	5.2158e-12	1.0432e-11	7.3971e-11	TRUE
GUIDES_sg1885	HIST1H3H	363.02/405.1	352.06/789.01	384.06	570.53	0.56976	885.19	1695.6	4.5285	1	2.9696e-06	5.9392e-06	2.1551e-05	TRUE
GUIDES_sg1887	HIST1H3H	637.03/727.46	776.48/831.15	682.24	803.81	0.23626	4088.7	3305.4	2.1146	0.98277	0.017234	0.034467	0.054721	TRUE
GUIDES_sg1889	HIST1H3H	860.72/894.49	1241.2/593.51	877.61	917.38	0.063875	570.13	4431.9	0.59745	0.7249	0.2751	0.55021	0.62512	TRUE
GUIDES_sg1888	HIST1H3H	547.24/570.57	576.09/588.83	558.9	582.46	0.059458	272.13	2621.2	0.46013	0.67729	0.32271	0.64542	0.70463	TRUE
GUIDES_sg1891	HIST1H3I	268.59/285.67	324.23/1217.5	277.13	770.84	1.4725	145.97	1161.9	14.484	1	7.6344e-48	1.5269e-47	6.4725e-46	TRUE
GUIDES_sg1894	HIST1H3I	424.17/451.93	761.17/900.22	438.05	830.69	0.92167	385.29	1975.1	8.8349	1	5.0085e-19	1.0017e-18	1.2457e-17	TRUE
GUIDES_sg1893	HIST1H3I	243.05/238.06	51.487/143.99	240.55	97.737	-1.2907	12.417	986.42	4.5472	2.7178e-06	1	5.4355e-06	1.9973e-05	FALSE
GUIDES_sg1895	HIST1H3I	833.63/891.37	993.55/455.38	862.5	724.47	-0.25129	1666.8	4343.1	2.0945	0.018107	0.98189	0.036214	0.057237	FALSE
GUIDES_sg1896	HIST1H3I	655.6/707.16	687.42/511.57	681.38	599.49	-0.18444	1329.1	3300.6	1.4254	0.077019	0.92298	0.15404	0.20816	FALSE
GUIDES_sg1892	HIST1H3I	1147.1/1129.4	919.8/1221	1138.3	1070.4	-0.088631	156.35	6002.5	0.8762	0.19046	0.80954	0.38092	0.45286	FALSE
GUIDES_sg1900	HIST1H3J	615.35/558.08	1237.1/516.25	586.72	876.66	0.57854	1640.2	2773.4	5.5056	1	1.8396e-08	3.6791e-08	1.7169e-07	TRUE
GUIDES_sg1898	HIST1H3J	533.31/462.86	528.78/93.651	498.08	311.22	-0.67673	2481.7	2292.8	3.9025	4.7593e-05	0.99995	9.5186e-05	0.00026418	FALSE
GUIDES_sg1901	HIST1H3J	538.73/525.3	435.55/744.52	532.01	590.04	0.14908	90.145	2475.2	1.1663	0.87825	0.12175	0.24349	0.31082	TRUE
GUIDES_sg1899	HIST1H3J	388.56/413.68	482.86/415.58	401.12	449.22	0.16299	315.47	1783.3	1.1389	0.87263	0.12737	0.25473	0.3242	TRUE
GUIDES_sg1897	HIST1H3J	873.88/928.83	791.78/1036	901.36	913.9	0.019911	1509.9	4572	0.18546	0.57357	0.42643	0.85287	0.88321	TRUE
GUIDES_sg1902	HIST1H3J	610.71/584.62	697.16/497.52	597.66	597.34	-0.00078434	340.39	2833.7	0.0061125	0.49756	0.50244	0.99512	0.99538	FALSE
GUIDES_sg1903	HIST1H4A	180.35/160.79	108.54/467.08	170.57	287.81	0.75134	191.29	663.21	4.5526	1	2.6498e-06	5.2996e-06	1.9492e-05	TRUE
GUIDES_sg1906	HIST1H4A	504.67/554.18	848.84/622.78	529.42	735.81	0.47414	1225.6	2461.2	4.1601	0.99998	1.5907e-05	3.1814e-05	9.9816e-05	TRUE
GUIDES_sg1905	HIST1H4A	378.5/437.88	396.59/207.2	408.19	301.89	-0.43395	1762.8	1819.8	2.4917	0.0063558	0.99364	0.012712	0.022169	FALSE
GUIDES_sg1908	HIST1H4A	568.14/508.13	583.05/670.77	538.13	626.91	0.21993	1800.7	2508.3	1.7727	0.96186	0.038142	0.076284	0.11173	TRUE
GUIDES_sg1907	HIST1H4A	459/550.28	974.07/202.52	504.64	588.3	0.22089	4165.6	2327.8	1.7339	0.95854	0.041464	0.082928	0.12004	TRUE
GUIDES_sg1904	HIST1H4A	607.61/586.96	619.23/579.46	597.29	599.35	0.0049616	213.29	2831.6	0.038734	0.51545	0.48455	0.9691	0.97128	TRUE
GUIDES_sg1909	HIST1H4B	511.63/519.05	1253.8/710.57	515.34	982.17	0.92911	27.525	2385.3	9.5584	1	5.9802e-22	1.196e-21	1.8978e-20	TRUE
GUIDES_sg1914	HIST1H4B	563.49/623.65	371.54/227.1	593.57	299.32	-0.98534	1809.1	2811.1	5.5497	1.4305e-08	1	2.8609e-08	1.3415e-07	FALSE
GUIDES_sg1913	HIST1H4B	710.56/647.84	439.72/351.19	679.2	395.46	-0.77879	1966.8	3288.3	4.9482	3.7461e-07	1	7.4922e-07	3.0925e-06	FALSE
GUIDES_sg1910	HIST1H4B	1289.5/1376.9	1317.8/1112.1	1333.2	1214.9	-0.1339	3812.7	7219.3	1.3918	0.081995	0.918	0.16399	0.21967	FALSE
GUIDES_sg1912	HIST1H4B	336.7/323.92	165.59/405.04	330.31	285.32	-0.21058	81.696	1423.8	1.1925	0.11653	0.88347	0.23307	0.2983	FALSE
GUIDES_sg1911	HIST1H4B	904.84/811.75	848.84/883.83	858.3	866.33	0.013427	4332.7	4318.5	0.12226	0.54866	0.45134	0.90269	0.92165	TRUE
GUIDES_sg1919	HIST1H4C	419.52/389.49	73.751/104.19	404.5	88.969	-2.1722	451.17	1800.7	7.4357	5.1991e-14	1	1.0398e-13	8.9199e-13	FALSE
GUIDES_sg1917	HIST1H4C	1065.8/982.69	1367.9/1709.1	1024.3	1538.5	0.58647	3457	5307	7.0589	1	8.3891e-13	1.6778e-12	1.3044e-11	TRUE
GUIDES_sg1918	HIST1H4C	544.14/480.81	762.56/574.78	512.48	668.67	0.38316	2005.7	2369.9	3.2085	0.99933	0.00066714	0.0013343	0.0028446	TRUE
GUIDES_sg1915	HIST1H4C	521.7/544.03	340.93/1020.8	532.86	680.86	0.353	249.41	2479.8	2.9719	0.99852	0.0014796	0.0029592	0.0059466	TRUE
GUIDES_sg1920	HIST1H4C	725.27/709.5	659.59/447.18	717.39	553.38	-0.37387	124.24	3504.4	2.7704	0.0027996	0.9972	0.0055992	0.010577	FALSE
GUIDES_sg1916	HIST1H4C	1050.4/1143.5	1290/859.25	1096.9	1074.6	-0.029633	4335.7	5748.8	0.29439	0.38423	0.61577	0.76846	0.81386	FALSE
GUIDES_sg1924	HIST1H4D	461.32/419.93	740.3/588.83	440.62	664.56	0.59175	856.81	1988.6	5.0217	1	2.5604e-07	5.1209e-07	2.1589e-06	TRUE
GUIDES_sg1926	HIST1H4D	931.16/848.44	729.16/434.31	889.8	581.73	-0.61226	3421.3	4503.8	4.5904	2.2117e-06	1	4.4234e-06	1.6573e-05	FALSE
GUIDES_sg1923	HIST1H4D	373.08/337.97	214.3/135.79	355.53	175.04	-1.0181	616.44	1550.4	4.5836	2.2853e-06	1	4.5706e-06	1.7092e-05	FALSE
GUIDES_sg1925	HIST1H4D	625.42/665.01	288.05/520.93	645.21	404.49	-0.67235	783.94	3097.6	4.3252	7.6187e-06	0.99999	1.5237e-05	5.0828e-05	FALSE
GUIDES_sg1921	HIST1H4D	392.43/412.12	315.88/750.38	402.28	533.13	0.40541	193.8	1789.2	3.0934	0.99901	0.00098928	0.0019786	0.0040388	TRUE
GUIDES_sg1922	HIST1H4D	442.75/409.78	47.312/928.31	426.26	487.81	0.19416	543.38	1913.6	1.407	0.92029	0.079708	0.15942	0.21384	TRUE
GUIDES_sg1928	HIST1H4E	955.15/981.13	1047.8/2578.9	968.14	1813.4	0.90469	337.35	4969.4	11.99	1	2.0034e-33	4.0067e-33	9.2705e-32	TRUE
GUIDES_sg1930	HIST1H4E	373.86/334.07	274.13/1144.9	353.96	709.51	1.0012	791.58	1542.5	9.0526	1	6.9771e-20	1.3954e-19	1.8865e-18	TRUE
GUIDES_sg1932	HIST1H4E	515.5/491.74	695.77/896.71	503.62	796.24	0.65981	282.49	2322.4	6.072	1	6.3169e-10	1.2634e-09	7.1827e-09	TRUE
GUIDES_sg1927	HIST1H4E	666.44/679.84	350.67/448.35	673.14	399.51	-0.75122	89.821	3254.1	4.7968	8.0623e-07	1	1.6125e-06	6.4493e-06	FALSE
GUIDES_sg1931	HIST1H4E	472.16/488.61	498.17/805.4	480.39	651.78	0.43941	135.37	2198.4	3.6555	0.99987	0.00012834	0.00025668	0.00066503	TRUE
GUIDES_sg1929	HIST1H4E	229.89/293.48	165.59/291.49	261.68	228.54	-0.19458	2022	1087.3	1.0051	0.15742	0.84258	0.31483	0.38906	FALSE
GUIDES_sg1935	HIST1H4F	808.86/757.9	659.59/1491.4	783.38	1075.5	0.45671	1298.7	3882.6	4.688	1	1.3797e-06	2.7593e-06	1.0741e-05	TRUE
GUIDES_sg1938	HIST1H4F	1159.5/1121.6	1726.9/1094.5	1140.6	1410.7	0.30644	717.19	6016.6	3.4829	0.99975	0.00024801	0.00049601	0.0012159	TRUE
GUIDES_sg1937	HIST1H4F	907.94/1022.5	868.32/649.7	965.22	759.01	-0.34633	6561.9	4951.9	2.9304	0.0016929	0.99831	0.0033858	0.0067189	FALSE
GUIDES_sg1934	HIST1H4F	959.8/961.62	1007.5/1101.6	960.71	1054.5	0.13428	1.6517	4924.9	1.3368	0.90935	0.090648	0.1813	0.23905	TRUE
GUIDES_sg1936	HIST1H4F	817.38/860.93	769.52/765.59	839.15	767.56	-0.1285	948.32	4206.4	1.1039	0.13482	0.86518	0.26964	0.33796	FALSE
GUIDES_sg1933	HIST1H4F	64.245/46.832	55.661/67.897	55.538	61.779	0.15106	151.6	182.79	0.46161	0.67781	0.32219	0.64438	0.70369	TRUE
GUIDES_sg1944	HIST1H4G	601.42/687.65	1423.5/2450.1	644.54	1936.8	1.5859	3717.5	3093.8	23.234	1	1.04e-119	2.08e-119	2.8423e-117	TRUE
GUIDES_sg1941	HIST1H4G	1072/1166.1	1196.7/2308.5	1119.1	1752.6	0.64673	4425.8	5884.5	8.2587	1	7.361e-17	1.4722e-16	1.4947e-15	TRUE
GUIDES_sg1940	HIST1H4G	647.86/697.02	1178.6/1054.7	672.44	1116.7	0.73089	1207.9	3250.2	7.7924	1	3.2886e-15	6.5771e-15	6.0774e-14	TRUE
GUIDES_sg1942	HIST1H4G	363.79/350.46	505.13/450.69	357.13	477.91	0.41929	88.918	1558.5	3.0595	0.99889	0.0011085	0.002217	0.0045066	TRUE
GUIDES_sg1939	HIST1H4G	622.32/620.52	571.92/433.13	621.42	502.53	-0.30582	1.6158	2965.1	2.1834	0.014502	0.9855	0.029004	0.0469	FALSE
GUIDES_sg1943	HIST1H4G	397.85/472.22	464.77/216.57	435.04	340.67	-0.35185	2765.5	1959.4	2.1319	0.016509	0.98349	0.033017	0.05283	FALSE
GUIDES_sg1948	HIST1H4H	199.7/238.06	102.97/1050.1	218.88	576.52	1.3931	735.84	884.45	12.025	1	1.3051e-33	2.6102e-33	6.492e-32	TRUE
GUIDES_sg1949	HIST1H4H	438.1/485.49	659.59/1153.1	461.8	906.33	0.97125	1122.9	2100	9.7006	1	1.4979e-22	2.9959e-22	4.8667e-21	TRUE
GUIDES_sg1946	HIST1H4H	465.19/437.88	666.54/1036	451.54	851.28	0.91329	373.03	2045.9	8.8377	1	4.8849e-19	9.7699e-19	1.2163e-17	TRUE
GUIDES_sg1950	HIST1H4H	880.85/965.52	819.61/306.71	923.18	563.16	-0.71207	3584.6	4701.4	5.2507	7.5755e-08	1	1.5151e-07	6.8527e-07	FALSE
GUIDES_sg1947	HIST1H4H	856.08/897.61	615.06/892.02	876.84	753.54	-0.21837	862.54	4427.4	1.8531	0.031933	0.96807	0.063866	0.095434	FALSE
GUIDES_sg1945	HIST1H4H	599.1/601.01	471.73/753.89	600.05	612.81	0.030294	1.824	2846.9	0.23904	0.59446	0.40554	0.81107	0.85213	TRUE
GUIDES_sg1952	HIST1H4I	567.36/542.47	250.48/448.35	554.92	349.41	-0.66581	309.87	2599.5	4.0306	2.7812e-05	0.99997	5.5623e-05	0.00016278	FALSE
GUIDES_sg1954	HIST1H4I	810.41/815.66	939.29/427.28	813.03	683.28	-0.25049	13.76	4054.3	2.0377	0.020788	0.97921	0.041576	0.064416	FALSE
GUIDES_sg1955	HIST1H4I	446.62/426.17	136.37/557.22	436.39	346.8	-0.33069	209	1966.5	2.0205	0.021668	0.97833	0.043336	0.067005	FALSE
GUIDES_sg1956	HIST1H4I	202.8/211.52	279.7/32.778	207.16	156.24	-0.40474	38.09	829.98	1.7676	0.038567	0.96143	0.077135	0.11288	FALSE
GUIDES_sg1953	HIST1H4I	752.36/750.09	802.91/879.15	751.22	841.03	0.16271	2.5684	3697.6	1.4769	0.93015	0.069854	0.13971	0.19053	TRUE
GUIDES_sg1951	HIST1H4I	329.74/311.43	413.29/228.27	320.58	320.78	0.00087414	167.53	1375.3	0.0052558	0.5021	0.4979	0.99581	0.99598	TRUE
GUIDES_sg1961	HIST1H4J	135.46/143.62	160.03/638	139.54	399.01	1.5091	33.314	526.19	11.312	1	5.7502e-30	1.15e-29	2.3768e-28	TRUE
GUIDES_sg1958	HIST1H4J	583.62/610.38	527.39/941.19	597	734.29	0.29817	357.97	2830	2.5808	0.99507	0.0049287	0.0098574	0.017661	TRUE
GUIDES_sg1959	HIST1H4J	551.88/510.47	635.93/673.11	531.18	654.52	0.30074	857.64	2470.7	2.4815	0.99346	0.0065409	0.013082	0.022804	TRUE
GUIDES_sg1960	HIST1H4J	174.16/170.16	299.18/103.02	172.16	201.1	0.22298	8.0036	670.34	1.1178	0.86818	0.13182	0.26364	0.3308	TRUE
GUIDES_sg1962	HIST1H4J	136.23/142.06	61.227/170.91	139.14	116.07	-0.25953	16.98	524.48	1.0075	0.15685	0.84315	0.3137	0.38778	FALSE
GUIDES_sg1957	HIST1H4J	507.76/466.76	396.59/563.08	487.26	479.83	-0.022123	840.74	2235	0.15716	0.43756	0.56244	0.87512	0.89983	FALSE
GUIDES_sg1967	HIST1H4K	146.29/135.03	165.59/709.4	140.66	437.5	1.6301	63.391	531.08	12.881	1	2.8929e-38	5.7858e-38	1.5887e-36	TRUE
GUIDES_sg1964	HIST1H4K	548.01/561.98	546.87/963.43	555	755.15	0.4436	97.572	2599.9	3.9254	0.99996	4.3291e-05	8.6583e-05	0.00024244	TRUE
GUIDES_sg1965	HIST1H4K	524.02/526.86	627.58/691.84	525.44	659.71	0.32776	4.0339	2439.7	2.7185	0.99672	0.0032792	0.0065584	0.012239	TRUE
GUIDES_sg1966	HIST1H4K	171.83/183.43	310.31/119.4	177.63	214.86	0.27311	67.167	694.98	1.4122	0.92105	0.078949	0.1579	0.21254	TRUE
GUIDES_sg1968	HIST1H4K	140.1/120.98	57.053/154.52	130.54	105.79	-0.30076	182.73	487.33	1.1213	0.13109	0.86891	0.26217	0.32974	FALSE
GUIDES_sg1963	HIST1H4K	518.6/493.3	377.11/551.37	505.95	464.24	-0.12387	320.15	2334.9	0.86322	0.19401	0.80599	0.38802	0.46063	FALSE
GUIDES_sg1969	HIST1H4L	901.75/910.1	1441.6/1325.2	905.92	1383.4	0.6102	34.9	4599	7.0406	1	9.5675e-13	1.9135e-12	1.4797e-11	TRUE
GUIDES_sg1971	HIST1H4L	629.29/636.13	610.88/1240.9	632.71	925.88	0.54856	23.439	3027.9	5.3278	1	4.9707e-08	9.9414e-08	4.5496e-07	TRUE
GUIDES_sg1974	HIST1H4L	692.76/609.6	418.85/477.62	651.18	448.24	-0.53779	3457.9	3130.9	3.6269	0.00014343	0.99986	0.00028686	0.00073583	FALSE
GUIDES_sg1970	HIST1H4L	1020.2/1031.9	1276/1298.2	1026	1287.1	0.32682	68.34	5317.6	3.5808	0.99983	0.00017128	0.00034256	0.00086932	TRUE
GUIDES_sg1973	HIST1H4L	1141.7/1198.9	1295.5/858.07	1170.3	1076.8	-0.12002	1636	6200.1	1.1874	0.11753	0.88247	0.23505	0.30054	FALSE
GUIDES_sg1972	HIST1H4L	984.57/1038.9	871.1/1135.5	1011.7	1003.3	-0.012045	1475.4	5231.3	0.11641	0.45366	0.54634	0.90733	0.92557	FALSE
GUIDES_sg1979	HIST2H2AA3	13.159/14.05	134.98/36.29	13.604	85.634	2.5686	0.39699	36.919	11.855	1	1.0314e-32	2.0627e-32	4.6794e-31	TRUE
GUIDES_sg1976	HIST2H2AA3	338.25/381.68	869.71/669.6	359.97	769.66	1.0942	943.03	1572.9	10.33	1	2.5754e-25	5.1509e-25	9.29e-24	TRUE
GUIDES_sg1977	HIST2H2AA3	477.58/517.49	331.18/389.82	497.53	360.5	-0.46369	796.64	2289.8	2.8636	0.002094	0.99791	0.004188	0.0080959	FALSE
GUIDES_sg1978	HIST2H2AA3	30.961/14.83	50.095/31.607	22.896	40.851	0.80852	130.11	66.586	2.2004	0.98608	0.013924	0.027847	0.045092	TRUE
GUIDES_sg1980	HIST2H2AA3	493.06/537.79	389.63/599.36	515.42	494.5	-0.059674	1000.3	2385.7	0.4284	0.33418	0.66582	0.66836	0.72809	FALSE
GUIDES_sg1975	HIST2H2AA3	126.17/139.72	79.317/190.81	132.94	135.07	0.022701	91.777	497.66	0.095225	0.53793	0.46207	0.92414	0.94157	TRUE
GUIDES_sg1985	HIST2H2AA4	18.577/19.513	143.33/57.361	19.045	100.34	2.338	0.43858	54.032	11.06	1	9.8355e-29	1.9671e-28	4.0154e-27	TRUE
GUIDES_sg1982	HIST2H2AA4	350.64/361.39	789/655.56	356.01	722.28	1.0186	57.786	1552.9	9.2945	1	7.3941e-21	1.4788e-20	2.1153e-19	TRUE
GUIDES_sg1983	HIST2H2AA4	462.1/551.06	336.75/364.07	506.58	350.41	-0.53047	3956.9	2338.2	3.2296	0.00061989	0.99938	0.0012398	0.0026946	FALSE
GUIDES_sg1984	HIST2H2AA4	31.735/21.074	47.312/42.143	26.405	44.727	0.73863	56.827	78.297	2.0707	0.98078	0.019221	0.038441	0.060197	TRUE
GUIDES_sg1986	HIST2H2AA4	491.51/635.35	382.67/585.32	563.43	483.99	-0.21883	10345	2645.9	1.5443	0.061256	0.93874	0.12251	0.16983	FALSE
[truncated: 9,616 more rows]

## Sheet: JLat106
sgrna	Gene	control_count	treatment_count	control_mean	treat_mean	LFC	control_var	adj_var	score	p.low	p.high	p.twosided	FDR	high_in_treatment	high_in_treatment
GUIDES_sg0005	A1CF	287.91/295.65	503/416.64	291.78	459.82	0.65438	29.925	806.29	5.9179	1	1.6305e-09	3.2609e-09	1.5397e-08	TRUE	FALSE
GUIDES_sg0003	A1CF	1101.8/1150.3	985.59/1695.9	1126.1	1340.8	0.25155	1178.8	3398.6	3.6827	0.99988	0.00011537	0.00023075	0.00053432	TRUE	TRUE
GUIDES_sg0004	A1CF	1090.5/1046.7	597.77/1215.1	1068.6	906.44	-0.2372	961.66	3213.9	2.8605	0.002115	0.99788	0.00423	0.0078372	FALSE	TRUE
GUIDES_sg0001	A1CF	421.41/361.69	287.22/338.32	391.55	312.77	-0.32319	1783.5	1102.6	2.3726	0.0088306	0.99117	0.017661	0.028759	FALSE	TRUE
GUIDES_sg0006	A1CF	717.37/706.49	637.14/635.29	711.93	636.22	-0.16198	59.224	2084.3	1.6584	0.048618	0.95138	0.097236	0.13421	FALSE	FALSE
GUIDES_sg0002	A1CF	870.98/938.4	494.25/1160.7	904.69	827.49	-0.12854	2272.8	2690.9	1.4883	0.06834	0.93166	0.13668	0.18131	FALSE	FALSE
GUIDES_sg0007	ACAT1	542.85/530.63	103.52/368.78	536.74	236.15	-1.1811	74.664	1542.6	7.6534	9.7879e-15	1	1.9576e-14	1.5338e-13	FALSE	TRUE
GUIDES_sg0010	ACAT1	480.12/458.45	625.47/733.2	469.29	679.34	0.53271	234.9	1337	5.7445	1	4.6102e-09	9.2205e-09	3.9724e-08	TRUE	TRUE
GUIDES_sg0009	ACAT1	340.99/350.94	87.479/347.02	345.97	217.25	-0.66882	49.477	966.49	4.1404	1.7338e-05	0.99998	3.4675e-05	9.3811e-05	FALSE	FALSE
GUIDES_sg0012	ACAT1	841.22/840.87	762.52/1093.3	841.05	927.9	0.14162	0.060615	2489.6	1.7406	0.95913	0.040875	0.081749	0.11546	TRUE	FALSE
GUIDES_sg0008	ACAT1	1222.4/1184.1	1249.5/1024.7	1203.3	1137.1	-0.081527	733.11	3647.8	1.0955	0.13664	0.86336	0.27328	0.33522	FALSE	FALSE
GUIDES_sg0011	ACAT1	686.81/681.91	468.01/875.7	684.36	671.86	-0.026564	11.986	1998.4	0.2797	0.38985	0.61015	0.77971	0.81957	FALSE	TRUE
GUIDES_sg0018	ACTB	887.06/979.87	780.02/618.98	933.46	699.5	-0.41576	4306.3	2782.3	4.4356	4.5907e-06	1	9.1815e-06	2.6319e-05	FALSE	FALSE
GUIDES_sg0016	ACTB	507.47/554.44	381.99/412.29	530.95	397.14	-0.41803	1103.2	1524.9	3.4267	0.00030547	0.99969	0.00061094	0.0013071	FALSE	FALSE
GUIDES_sg0013	ACTB	1087.3/1136.5	883.53/970.35	1111.9	926.94	-0.26224	1210.7	3353	3.1945	0.0007004	0.9993	0.0014008	0.0028184	FALSE	TRUE
GUIDES_sg0017	ACTB	310.43/277.22	269.73/143.59	293.83	206.66	-0.50564	551.53	812.3	3.0584	0.0011128	0.99889	0.0022256	0.0043585	FALSE	TRUE
GUIDES_sg0014	ACTB	369.94/334.05	552.57/271.96	351.99	412.27	0.22742	644.36	984.42	1.921	0.97263	0.027369	0.054738	0.080186	TRUE	TRUE
GUIDES_sg0015	ACTB	1003.7/1025.2	938.94/1290.2	1014.4	1114.6	0.13568	231.1	3040.4	1.8159	0.96531	0.034692	0.069384	0.099224	TRUE	FALSE
GUIDES_sg0019	ACTL6A	267/290.27	877.7/2048.4	278.64	1463	2.3883	270.76	767.71	42.747	1	0	0	0	TRUE	TRUE
GUIDES_sg0022	ACTL6A	228.4/202.73	901.03/989.93	215.57	945.48	2.1278	329.46	584.35	30.195	1	1.3803e-200	2.7605e-200	1.0688e-197	TRUE	TRUE
GUIDES_sg0021	ACTL6A	301.59/254.18	621.1/1311.9	277.88	966.51	1.7946	1123.5	765.5	24.889	1	4.8566e-137	9.7131e-137	1.3758e-134	TRUE	TRUE
GUIDES_sg0020	ACTL6A	1184.6/1213.3	2388.2/2730.5	1199	2559.3	1.0933	411.51	3633.8	22.567	1	4.613e-113	9.226e-113	8.7836e-111	TRUE	TRUE
GUIDES_sg0023	ACTL6A	248.51/230.38	53.945/1104.1	239.44	579.05	1.2705	164.35	653.39	13.286	1	1.3992e-40	2.7984e-40	9.8197e-39	TRUE	TRUE
GUIDES_sg0024	ACTL6A	158.43/182	118.1/412.29	170.21	265.19	0.63666	277.64	454.62	4.4545	1	4.2053e-06	8.4106e-06	2.4277e-05	TRUE	TRUE
GUIDES_sg0029	ACTL6B	1187/1198.7	1546.9/1384.8	1192.9	1465.9	0.29707	68.273	3614.1	4.5408	1	2.8024e-06	5.6048e-06	1.659e-05	TRUE	FALSE
GUIDES_sg0026	ACTL6B	896.71/881.57	1115.4/1006.2	889.14	1060.8	0.2544	114.61	2641.7	3.3398	0.99958	0.00041919	0.00083839	0.0017593	TRUE	TRUE
GUIDES_sg0028	ACTL6B	547.68/512.2	695.46/598.31	529.94	646.88	0.28718	629.25	1521.8	2.9977	0.99864	0.0013602	0.0027205	0.0052359	TRUE	FALSE
GUIDES_sg0030	ACTL6B	902.34/890.02	879.16/638.56	896.18	758.86	-0.23967	75.922	2664	2.6606	0.0039003	0.9961	0.0078005	0.013531	FALSE	TRUE
GUIDES_sg0025	ACTL6B	1144.4/1228.7	1646.1/964.91	1186.5	1305.5	0.13771	3549.7	3593.7	1.9841	0.97637	0.023625	0.04725	0.070532	TRUE	TRUE
GUIDES_sg0027	ACTL6B	732.65/773.3	924.36/605.92	752.97	765.14	0.023095	826.03	2212.6	0.25866	0.60205	0.39795	0.7959	0.83343	TRUE	FALSE
GUIDES_sg0033	ACTR3B	446.35/433.88	3268.8/179.49	440.11	1724.1	1.9675	77.76	1248.7	36.337	1	2.1388e-289	4.2777e-289	2.9226e-286	TRUE	TRUE
GUIDES_sg0031	ACTR3B	517.12/516.81	377.62/208.86	516.96	293.24	-0.81586	0.047208	1482.2	5.8112	3.1015e-09	1	6.203e-09	2.7583e-08	FALSE	FALSE
GUIDES_sg0034	ACTR3B	1631.8/1573.5	2103.9/1712.2	1602.6	1908.1	0.25152	1699.8	4953	4.3399	0.99999	7.1267e-06	1.4253e-05	4.0154e-05	TRUE	TRUE
GUIDES_sg0032	ACTR3B	969.9/951.45	597.77/1727.5	960.68	1162.6	0.275	170.09	2868.9	3.7704	0.99992	8.1502e-05	0.000163	0.00038326	TRUE	FALSE
GUIDES_sg0036	ACTR3B	452.78/406.23	807.72/303.51	429.5	555.61	0.37064	1083.4	1216.7	3.6153	0.99985	0.00014997	0.00029994	0.000671	TRUE	FALSE
GUIDES_sg0035	ACTR3B	854.89/764.08	816.47/795.21	809.49	805.84	-0.006513	4123.4	2390.1	0.074673	0.47024	0.52976	0.94047	0.9517	FALSE	FALSE
GUIDES_sg0038	ACTR5	705.31/701.88	882.08/1292.3	703.59	1087.2	0.6271	5.8738	2058.3	8.4555	1	1.3891e-17	2.7781e-17	2.9713e-16	TRUE	TRUE
GUIDES_sg0040	ACTR5	755.97/768.69	291.6/550.44	762.33	421.02	-0.855	80.84	2242	7.2084	2.8316e-13	1	5.6631e-13	3.6665e-12	FALSE	TRUE
GUIDES_sg0037	ACTR5	1580.3/1514.3	832.51/1579.5	1547.3	1206	-0.35926	2175.8	4770.7	4.9414	3.8784e-07	1	7.7569e-07	2.528e-06	FALSE	TRUE
GUIDES_sg0042	ACTR5	612.82/590.53	450.52/1156.4	601.68	803.44	0.4166	248.42	1742.2	4.8339	1	6.6949e-07	1.339e-06	4.2785e-06	TRUE	TRUE
GUIDES_sg0039	ACTR5	385.22/353.24	128.3/393.8	369.23	261.05	-0.4986	511.4	1035.8	3.3615	0.00038766	0.99961	0.00077531	0.0016382	FALSE	TRUE
GUIDES_sg0041	ACTR5	702.89/661.18	915.61/474.29	682.04	694.95	0.027025	870.05	1991.2	0.28944	0.61388	0.38612	0.77225	0.81247	TRUE	FALSE
GUIDES_sg0043	ACTR6	906.36/924.58	2147.6/2245.3	915.47	2196.4	1.2617	165.85	2725.1	24.538	1	2.8802e-133	5.7603e-133	7.8713e-131	TRUE	TRUE
GUIDES_sg0046	ACTR6	399.7/435.41	435.94/1070.4	417.56	753.18	0.84949	637.61	1180.7	9.7676	1	7.757e-23	1.5514e-22	2.2637e-21	TRUE	TRUE
GUIDES_sg0044	ACTR6	262.98/218.86	428.65/407.94	240.92	418.29	0.79342	973.5	657.69	6.9163	1	2.3178e-12	4.6356e-12	2.7912e-11	TRUE	TRUE
GUIDES_sg0048	ACTR6	343.4/384.73	796.06/266.52	364.07	531.29	0.54405	853.81	1020.4	5.2349	1	8.2545e-08	1.6509e-07	5.996e-07	TRUE	TRUE
GUIDES_sg0047	ACTR6	505.05/473.04	712.95/600.48	489.05	656.72	0.42455	512.49	1397.1	4.4859	1	3.6307e-06	7.2614e-06	2.1207e-05	TRUE	TRUE
GUIDES_sg0045	ACTR6	780.1/895.4	852.92/952.94	837.75	902.93	0.10797	6646.5	2479.2	1.3091	0.90475	0.095252	0.1905	0.2422	TRUE	FALSE
GUIDES_sg0054	ACTR8	426.24/497.61	781.48/1748.1	461.93	1264.8	1.4512	2547	1314.7	22.143	1	6.0899e-109	1.218e-108	1.0882e-106	TRUE	TRUE
GUIDES_sg0053	ACTR8	691.64/629.7	832.51/1139	660.67	985.73	0.57656	1918.3	1924.8	7.4094	1	6.342e-14	1.2684e-13	9.3778e-13	TRUE	TRUE
GUIDES_sg0051	ACTR8	809.86/778.67	446.14/788.68	794.26	617.41	-0.36287	486.25	2342.2	3.6543	0.00012895	0.99987	0.0002579	0.00058587	FALSE	TRUE
GUIDES_sg0050	ACTR8	590.3/620.48	825.22/588.52	605.39	706.87	0.22323	455.34	1753.7	2.4232	0.99231	0.0076925	0.015385	0.025315	TRUE	FALSE
GUIDES_sg0052	ACTR8	964.27/945.31	1048.3/1046.5	954.79	1047.4	0.13341	179.7	2850.1	1.7345	0.95859	0.041412	0.082823	0.11662	TRUE	TRUE
GUIDES_sg0049	ACTR8	538.83/523.72	433.02/592.87	531.28	512.94	-0.050566	114.16	1525.9	0.46932	0.31942	0.68058	0.63884	0.69425	FALSE	TRUE
GUIDES_sg0059	ADNP	1038.3/1031.3	707.12/713.62	1034.8	710.37	-0.54206	24.078	3105.5	5.8215	2.9153e-09	1	5.8305e-09	2.6526e-08	FALSE	TRUE
GUIDES_sg0058	ADNP	635.34/688.82	960.81/846.33	662.08	903.57	0.44805	1430.4	1929.2	5.4981	1	1.9197e-08	3.8394e-08	1.4929e-07	TRUE	TRUE
GUIDES_sg0060	ADNP	946.58/880.81	1125.6/1078	913.69	1101.8	0.26982	2162.8	2719.5	3.6072	0.99985	0.00015477	0.00030954	0.0006918	TRUE	TRUE
GUIDES_sg0057	ADNP	967.49/837.8	874.79/1285.8	902.64	1080.3	0.25894	8408.9	2684.4	3.4289	0.9997	0.00030297	0.00060595	0.0012966	TRUE	TRUE
GUIDES_sg0056	ADNP	312.04/354.78	586.11/226.27	333.41	406.19	0.28408	913.33	929.21	2.3875	0.99152	0.0084813	0.016963	0.027652	TRUE	TRUE
GUIDES_sg0055	ADNP	488.17/482.25	441.77/611.36	485.21	526.56	0.11777	17.473	1385.4	1.1111	0.86673	0.13327	0.26654	0.32796	TRUE	TRUE
GUIDES_sg0063	AEBP2	724.61/675.77	1520.7/1405.5	700.19	1463.1	1.0621	1192.6	2047.7	16.859	1	4.5263e-64	9.0527e-64	4.7794e-62	TRUE	TRUE
GUIDES_sg0062	AEBP2	472.89/502.99	908.32/1316.3	487.94	1112.3	1.1871	453.08	1393.7	16.724	1	4.346e-63	8.692e-63	4.5272e-61	TRUE	FALSE
GUIDES_sg0061	AEBP2	277.46/262.63	876.24/441.66	270.04	658.95	1.2838	109.96	742.55	14.272	1	1.635e-46	3.2701e-46	1.3614e-44	TRUE	TRUE
GUIDES_sg0066	AEBP2	370.75/436.18	632.76/949.68	403.46	791.22	0.96989	2140.6	1138.3	11.493	1	7.1677e-31	1.4335e-30	3.2457e-29	TRUE	FALSE
GUIDES_sg0064	AEBP2	377.99/397.78	316.38/261.08	387.88	288.73	-0.42463	195.95	1091.6	3.0011	0.001345	0.99866	0.00269	0.0051797	FALSE	FALSE
GUIDES_sg0065	AEBP2	545.27/581.32	396.57/618.98	563.29	507.77	-0.14942	649.81	1624	1.3776	0.084159	0.91584	0.16832	0.2181	FALSE	FALSE
GUIDES_sg0068	AICDA	862.13/839.34	694/519.98	850.73	606.99	-0.48635	259.78	2520.2	4.8553	6.0092e-07	1	1.2018e-06	3.8519e-06	FALSE	TRUE
GUIDES_sg0070	AICDA	753.56/678.07	657.55/426.43	715.82	541.99	-0.40068	2849.1	2096.5	3.7964	7.3394e-05	0.99993	0.00014679	0.00034643	FALSE	TRUE
GUIDES_sg0067	AICDA	694.05/594.37	747.94/323.09	644.21	535.51	-0.26615	4967.8	1873.7	2.5111	0.0060185	0.99398	0.012037	0.020033	FALSE	TRUE
GUIDES_sg0069	AICDA	910.38/951.45	908.32/839.81	930.92	874.06	-0.090818	843.33	2774.2	1.0795	0.14019	0.85981	0.28038	0.34277	FALSE	TRUE
GUIDES_sg0071	AICDA	485.75/526.79	357.2/600.48	506.27	478.84	-0.080198	842.16	1449.5	0.72044	0.23563	0.76437	0.47125	0.53318	FALSE	TRUE
GUIDES_sg0072	AICDA	692.44/760.24	711.49/747.34	726.34	729.42	0.0060895	2298.6	2129.3	0.066672	0.52658	0.47342	0.94684	0.95565	TRUE	TRUE
GUIDES_sg0078	AIRE	925.67/943.01	1300.5/3427.8	934.34	2364.1	1.3384	150.36	2785.1	27.093	1	5.949e-162	1.1898e-161	3.0042e-159	TRUE	FALSE
GUIDES_sg0075	AIRE	723.8/751.79	403.86/684.25	737.8	544.05	-0.43879	391.72	2165.2	4.1638	1.565e-05	0.99998	3.1301e-05	8.5422e-05	FALSE	FALSE
GUIDES_sg0076	AIRE	291.13/335.58	64.151/349.19	313.36	206.67	-0.59809	987.96	869.86	3.6172	0.00014891	0.99985	0.00029781	0.00066662	FALSE	TRUE
GUIDES_sg0077	AIRE	854.89/884.64	552.57/864.83	869.77	708.7	-0.29508	442.57	2580.3	3.1708	0.00076	0.99924	0.00152	0.0030497	FALSE	FALSE
GUIDES_sg0073	AIRE	812.27/853.93	756.69/902.9	833.1	829.8	-0.0057241	867.72	2464.5	0.066531	0.47348	0.52652	0.94695	0.95568	FALSE	TRUE
GUIDES_sg0074	AIRE	569.39/626.62	583.19/617.89	598.01	600.54	0.0060853	1637.7	1730.9	0.060859	0.52426	0.47574	0.95147	0.9598	TRUE	TRUE
GUIDES_sg0079	AKAP1	473.69/516.04	756.69/539.56	494.87	648.13	0.38855	896.89	1414.8	4.0746	0.99998	2.3044e-05	4.6087e-05	0.00012252	TRUE	FALSE
GUIDES_sg0080	AKAP1	398.9/350.17	524.87/449.27	374.53	487.07	0.37815	1187	1051.6	3.4703	0.99974	0.00025992	0.00051985	0.0011273	TRUE	TRUE
GUIDES_sg0084	AKAP1	956.23/967.58	1201.4/1013.9	961.9	1107.6	0.2033	64.46	2872.8	2.7186	0.99672	0.0032777	0.0065555	0.011642	TRUE	FALSE
GUIDES_sg0082	AKAP1	197.84/194.28	53.945/214.3	196.06	134.12	-0.54436	6.3222	528.32	2.6947	0.0035227	0.99648	0.0070454	0.012311	FALSE	TRUE
GUIDES_sg0081	AKAP1	692.44/728.76	492.8/798.47	710.6	645.63	-0.13812	659.48	2080.2	1.4244	0.077165	0.92283	0.15433	0.20225	FALSE	TRUE
GUIDES_sg0083	AKAP1	505.86/509.13	330.96/731.02	507.5	530.99	0.065171	5.3553	1453.3	0.61637	0.73117	0.26883	0.53765	0.59508	TRUE	TRUE
GUIDES_sg0086	ALKBH1	564.57/585.16	717.33/846.33	574.86	781.83	0.44298	211.94	1659.6	5.0804	1	1.8829e-07	3.7657e-07	1.2937e-06	TRUE	TRUE
GUIDES_sg0085	ALKBH1	711.74/747.95	341.17/696.21	729.85	518.69	-0.49192	655.73	2140.3	4.5643	2.5061e-06	1	5.0123e-06	1.4878e-05	FALSE	TRUE
GUIDES_sg0088	ALKBH1	1248.2/1284	1313.6/1717.7	1266.1	1515.7	0.25941	640.94	3851.2	4.0221	0.99997	2.8846e-05	5.7692e-05	0.00015065	TRUE	FALSE
GUIDES_sg0089	ALKBH1	985.98/1002.9	717.33/920.31	994.44	818.82	-0.28004	143.18	2976.6	3.2191	0.00064294	0.99936	0.0012859	0.0026065	FALSE	FALSE
GUIDES_sg0090	ALKBH1	583.87/655.8	645.88/401.41	619.84	523.65	-0.24287	2587.4	1798.3	2.2683	0.011656	0.98834	0.023312	0.037152	FALSE	TRUE
GUIDES_sg0087	ALKBH1	340.19/317.15	428.65/325.26	328.67	376.95	0.19719	265.35	915.16	1.5961	0.94477	0.055235	0.11047	0.15063	TRUE	FALSE
GUIDES_sg0092	ANKRD32	791.36/774.06	1076/1450.1	782.71	1263	0.68964	149.56	2305.9	10.003	1	7.4261e-24	1.4852e-23	2.2145e-22	TRUE	TRUE
GUIDES_sg0095	ANKRD32	1076.9/1168	740.65/741.9	1122.4	741.28	-0.59788	4153.9	3386.9	6.5494	2.888e-11	1	5.7759e-11	3.1609e-10	FALSE	TRUE
GUIDES_sg0093	ANKRD32	446.35/483.79	412.61/181.67	465.07	297.14	-0.64456	701.03	1324.2	4.6147	1.9682e-06	1	3.9363e-06	1.1759e-05	FALSE	FALSE
GUIDES_sg0094	ANKRD32	480.12/556.74	574.44/302.42	518.43	438.43	-0.2413	2935.2	1486.6	2.0749	0.018997	0.981	0.037994	0.057364	FALSE	TRUE
GUIDES_sg0091	ANKRD32	505.05/433.88	201.2/861.56	469.46	531.38	0.17837	2533.2	1337.6	1.693	0.95477	0.04523	0.090459	0.12562	TRUE	FALSE
GUIDES_sg0096	ANKRD32	497.01/448.47	450.52/538.48	472.74	494.5	0.064781	1178.4	1347.5	0.5927	0.72331	0.27669	0.55338	0.61151	TRUE	TRUE
GUIDES_sg0097	ANP32A	281.48/262.63	625.47/156.65	272.05	391.06	0.52189	177.67	748.43	4.35	0.99999	6.8056e-06	1.3611e-05	3.8382e-05	TRUE	FALSE
GUIDES_sg0101	ANP32A	468.86/457.68	555.49/686.42	463.27	620.96	0.42184	62.536	1318.8	4.3421	0.99999	7.0574e-06	1.4115e-05	3.9773e-05	TRUE	FALSE
GUIDES_sg0102	ANP32A	474.49/458.45	406.78/242.59	466.47	324.68	-0.52142	128.72	1328.5	3.8901	5.0093e-05	0.99995	0.00010019	0.00024643	FALSE	TRUE
GUIDES_sg0100	ANP32A	490.58/423.12	209.95/455.8	456.85	332.88	-0.45557	2275	1299.3	3.4393	0.00029156	0.99971	0.00058312	0.0012591	FALSE	TRUE
GUIDES_sg0099	ANP32A	850.07/800.94	747.94/591.78	825.5	669.86	-0.30101	1206.7	2440.6	3.1505	0.00081485	0.99919	0.0016297	0.003246	FALSE	FALSE
GUIDES_sg0098	ANP32A	792.16/785.58	847.09/756.04	788.87	801.56	0.022996	21.652	2325.3	0.26319	0.6038	0.3962	0.79241	0.83007	TRUE	TRUE
GUIDES_sg0104	ANP32B	353.06/293.35	172.04/190.37	323.2	181.21	-0.83132	1782.6	898.96	4.7359	1.0905e-06	1	2.181e-06	6.7356e-06	FALSE	TRUE
GUIDES_sg0106	ANP32B	454.39/413.14	628.39/492.79	433.76	560.59	0.36928	850.65	1229.5	3.6168	0.99985	0.00014912	0.00029824	0.00066733	TRUE	TRUE
GUIDES_sg0103	ANP32B	269.42/240.36	400.94/208.86	254.89	304.9	0.25757	422.15	698.31	1.8927	0.9708	0.029197	0.058394	0.084962	TRUE	FALSE
GUIDES_sg0108	ANP32B	405.33/403.16	297.43/537.39	404.24	417.41	0.046119	2.3588	1140.7	0.38977	0.65165	0.34835	0.69671	0.74597	TRUE	TRUE
GUIDES_sg0107	ANP32B	494.6/453.84	602.14/363.34	474.22	482.74	0.025636	830.62	1352	0.23171	0.59162	0.40838	0.81676	0.85153	TRUE	TRUE
GUIDES_sg0105	ANP32B	309.63/301.79	223.07/378.57	305.71	300.82	-0.023196	30.69	847.29	0.16806	0.43327	0.56673	0.86653	0.89352	FALSE	FALSE
GUIDES_sg0109	ANP32E	209.1/218.86	465.1/244.76	213.98	354.93	0.7274	47.613	579.78	5.8538	1	2.4028e-09	4.8055e-09	2.1949e-08	TRUE	TRUE
GUIDES_sg0114	ANP32E	626.49/661.18	412.61/552.62	643.84	482.61	-0.41508	601.59	1872.6	3.7257	9.7385e-05	0.9999	0.00019477	0.00045527	FALSE	TRUE
GUIDES_sg0112	ANP32E	619.25/659.64	867.5/603.75	639.45	735.62	0.20184	815.64	1859	2.2306	0.98715	0.012855	0.02571	0.040763	TRUE	FALSE
GUIDES_sg0111	ANP32E	502.64/486.86	597.77/521.07	494.75	559.42	0.17689	124.51	1414.4	1.7195	0.95724	0.042759	0.085519	0.11903	TRUE	TRUE
GUIDES_sg0113	ANP32E	563.76/642.75	486.96/862.65	603.26	674.81	0.16145	3119.4	1747.1	1.7118	0.95654	0.043463	0.086927	0.12089	TRUE	FALSE
GUIDES_sg0110	ANP32E	230.81/303.33	199.74/409.02	267.07	304.38	0.18801	2629.3	733.86	1.3774	0.9158	0.084197	0.16839	0.21815	TRUE	TRUE
GUIDES_sg0118	APBB1	783.32/829.35	887.91/1321.7	806.34	1104.8	0.45387	1059.7	2380.2	6.1179	1	4.7398e-10	9.4796e-10	4.6694e-09	TRUE	TRUE
GUIDES_sg0119	APBB1	632.12/506.06	462.18/287.19	569.09	374.68	-0.60168	7945.9	1641.9	4.7978	8.0195e-07	1	1.6039e-06	5.0363e-06	FALSE	FALSE
GUIDES_sg0115	APBB1	797.79/747.19	326.59/843.07	772.49	584.83	-0.4009	1280.5	2273.8	3.9355	4.1518e-05	0.99996	8.3036e-05	0.0002079	FALSE	FALSE
GUIDES_sg0120	APBB1	620.86/572.87	402.4/511.28	596.87	456.84	-0.38497	1151.7	1727.4	3.3691	0.00037709	0.99962	0.00075418	0.0015962	FALSE	TRUE
GUIDES_sg0116	APBB1	709.33/764.85	873.33/335.05	737.09	604.19	-0.2864	1541.3	2162.9	2.8576	0.0021345	0.99787	0.0042689	0.0079024	FALSE	TRUE
GUIDES_sg0117	APBB1	402.92/439.25	384.91/453.63	421.08	419.27	-0.0062276	660.04	1191.3	0.052674	0.479	0.521	0.95799	0.96589	FALSE	TRUE
GUIDES_sg0124	APEX1	654.64/671.93	807.72/1038.9	663.29	923.3	0.47656	149.47	1932.9	5.9141	1	1.668e-09	3.3361e-09	1.5726e-08	TRUE	TRUE
GUIDES_sg0122	APEX1	423.83/380.12	815.01/342.67	401.97	578.84	0.52496	955.14	1133.8	5.2525	1	7.504e-08	1.5008e-07	5.5024e-07	TRUE	TRUE
GUIDES_sg0125	APEX1	973.92/923.81	1109.5/1325	948.86	1217.3	0.35902	1255.5	2831.3	5.0439	1	2.2802e-07	4.5605e-07	1.5416e-06	TRUE	TRUE
GUIDES_sg0126	APEX1	566.98/552.9	438.85/560.23	559.94	499.54	-0.16436	99.082	1613.8	1.5035	0.066352	0.93365	0.1327	0.17674	FALSE	TRUE
GUIDES_sg0121	APEX1	823.53/878.5	937.48/669.02	851.01	803.25	-0.083238	1511	2521	0.95133	0.17072	0.82928	0.34143	0.40838	FALSE	TRUE
GUIDES_sg0123	APEX1	1107.4/1020.6	1023.5/1170.5	1064	1097	0.044039	3771.8	3199.1	0.58363	0.72027	0.27973	0.55947	0.61747	TRUE	TRUE
GUIDES_sg0131	APOBEC1	327.32/301.02	753.77/332.88	314.17	543.33	0.78833	345.73	872.27	7.7589	1	4.2835e-15	8.567e-15	6.7783e-14	TRUE	FALSE
GUIDES_sg0127	APOBEC1	227.6/283.36	384.91/471.03	255.48	427.97	0.74203	1555	700.03	6.5193	1	3.531e-11	7.062e-11	3.7992e-10	TRUE	TRUE
GUIDES_sg0130	APOBEC1	750.34/779.44	813.55/1267.3	764.89	1040.4	0.44336	423.28	2250	5.809	1	3.1417e-09	6.2835e-09	2.7909e-08	TRUE	TRUE
GUIDES_sg0129	APOBEC1	537.22/512.2	574.44/821.31	524.71	697.88	0.41076	313.01	1505.8	4.4624	1	4.0518e-06	8.1037e-06	2.3443e-05	TRUE	FALSE
GUIDES_sg0128	APOBEC1	528.38/409.3	357.2/295.89	468.84	326.55	-0.52046	7089.5	1335.7	3.8934	4.9424e-05	0.99995	9.8849e-05	0.0002459	FALSE	FALSE
GUIDES_sg0132	APOBEC1	476.91/519.11	349.91/431.87	498.01	390.89	-0.34861	890.75	1424.4	2.8383	0.0022679	0.99773	0.0045358	0.0083455	FALSE	TRUE
GUIDES_sg0137	APOBEC2	1027/1019	443.23/888.76	1023	665.99	-0.61849	31.736	3067.9	6.4458	5.7489e-11	1	1.1498e-10	6.0731e-10	FALSE	FALSE
GUIDES_sg0135	APOBEC2	742.3/779.44	1226.2/778.89	760.87	1002.5	0.39746	689.62	2237.4	5.1088	1	1.6208e-07	3.2416e-07	1.1172e-06	TRUE	TRUE
GUIDES_sg0134	APOBEC2	467.26/438.48	486.96/682.07	452.87	584.52	0.36744	413.95	1287.3	3.6693	0.99988	0.00012163	0.00024326	0.00056228	TRUE	TRUE
GUIDES_sg0136	APOBEC2	503.45/480.72	390.74/438.4	492.08	414.57	-0.24675	258.27	1406.3	2.067	0.019366	0.98063	0.038732	0.058447	FALSE	TRUE
GUIDES_sg0138	APOBEC2	1154.1/1095.1	708.58/1346.7	1124.6	1027.7	-0.12988	1741.1	3393.7	1.6634	0.048115	0.95189	0.096229	0.13289	FALSE	TRUE
GUIDES_sg0133	APOBEC2	318.47/249.57	438.85/171.88	284.02	305.36	0.10417	2373.6	783.5	0.7624	0.77709	0.22291	0.44582	0.50653	TRUE	FALSE
GUIDES_sg0143	APOBEC3A	230.81/205.03	59.777/72.885	217.92	66.331	-1.7011	332.26	591.15	6.2349	2.2601e-10	1	4.5202e-10	2.2807e-09	FALSE	TRUE
GUIDES_sg0142	APOBEC3A	617.65/666.56	374.7/599.4	642.1	487.05	-0.39802	1196	1867.2	3.5883	0.00016644	0.99983	0.00033287	0.00074252	FALSE	TRUE
GUIDES_sg0139	APOBEC3A	759.19/770.99	475.3/1238	765.09	856.63	0.16283	69.646	2250.6	1.9295	0.97316	0.026836	0.053672	0.078912	TRUE	TRUE
GUIDES_sg0141	APOBEC3A	308.02/295.65	304.72/211.04	301.83	257.88	-0.22625	76.501	835.87	1.5204	0.06421	0.93579	0.12842	0.17184	FALSE	TRUE
GUIDES_sg0140	APOBEC3A	576.63/579.01	809.18/420.99	577.82	615.08	0.09001	2.8358	1668.7	0.91219	0.81917	0.18083	0.36167	0.42865	TRUE	TRUE
GUIDES_sg0144	APOBEC3A	1086.5/1075.1	1313.6/827.84	1080.8	1070.7	-0.01348	65.226	3253	0.17639	0.42999	0.57001	0.85999	0.88844	FALSE	TRUE
GUIDES_sg0146	APOBEC3B	641.77/631.23	154.55/450.36	636.5	302.45	-1.071	55.57	1849.8	7.7668	4.0252e-15	1	8.0504e-15	6.3826e-14	FALSE	FALSE
GUIDES_sg0150	APOBEC3B	944.16/886.18	468.01/677.72	915.17	572.87	-0.67491	1681	2724.2	6.5584	2.7201e-11	1	5.4401e-11	2.9791e-10	FALSE	TRUE
GUIDES_sg0149	APOBEC3B	664.29/715.7	710.04/387.27	690	548.65	-0.33016	1321.5	2016	3.148	0.00082187	0.99918	0.0016437	0.0032591	FALSE	TRUE
GUIDES_sg0147	APOBEC3B	649.01/647.36	717.33/740.81	648.18	729.07	0.16941	1.3678	1886	1.8625	0.96873	0.031267	0.062534	0.089837	TRUE	TRUE
GUIDES_sg0148	APOBEC3B	1154.9/1033.6	1325.3/704.92	1094.2	1015.1	-0.1082	7350.6	3296.2	1.3784	0.084042	0.91596	0.16808	0.21782	FALSE	FALSE
GUIDES_sg0145	APOBEC3B	801.01/828.59	1003.1/726.67	814.8	864.88	0.085955	380.23	2406.8	1.0208	0.84634	0.15366	0.30733	0.37409	TRUE	FALSE
GUIDES_sg0155	APOBEC3C	1111.4/1143.4	1436.1/2038.6	1127.4	1737.4	0.62339	511.75	3403	10.455	1	6.924e-26	1.3848e-25	2.3688e-24	TRUE	TRUE
GUIDES_sg0153	APOBEC3C	348.23/354.78	438.85/715.79	351.5	577.32	0.71423	21.445	982.96	7.2026	1	2.9539e-13	5.9078e-13	3.8228e-12	TRUE	TRUE
GUIDES_sg0154	APOBEC3C	362.71/375.51	689.62/480.82	369.11	585.22	0.6635	82.008	1035.4	6.7161	1	9.332e-12	1.8664e-11	1.0506e-10	TRUE	TRUE
GUIDES_sg0156	APOBEC3C	916.82/964.51	357.2/1153.1	940.66	755.15	-0.31653	1137.2	2805.2	3.5026	0.0002304	0.99977	0.0004608	0.0010167	FALSE	FALSE
GUIDES_sg0151	APOBEC3C	685.2/688.82	1000.2/657.05	687.01	828.61	0.27	6.565	2006.7	3.161	0.99921	0.00078622	0.0015724	0.0031517	TRUE	FALSE
GUIDES_sg0152	APOBEC3C	402.11/417.75	342.62/425.34	409.93	383.98	-0.0941	122.23	1157.8	0.76259	0.22286	0.77714	0.44571	0.50645	FALSE	TRUE
GUIDES_sg0157	APOBEC3D	641.77/611.26	1195.5/1104.1	626.52	1149.8	0.87496	465.38	1818.9	12.271	1	6.5201e-35	1.304e-34	3.8464e-33	TRUE	TRUE
GUIDES_sg0159	APOBEC3D	895.1/976.03	689.62/565.67	935.57	627.65	-0.57513	3274.2	2789	5.8306	2.7618e-09	1	5.5235e-09	2.5159e-08	FALSE	FALSE
GUIDES_sg0162	APOBEC3D	1246.6/1168.8	973.93/1034.5	1207.7	1004.2	-0.26589	3024.6	3661.9	3.3618	0.00038721	0.99961	0.00077442	0.0016366	FALSE	TRUE
GUIDES_sg0161	APOBEC3D	718.98/809.39	642.97/1167.2	764.18	905.11	0.24387	4086.9	2247.8	2.9724	0.99852	0.0014775	0.0029551	0.0056662	TRUE	TRUE
GUIDES_sg0160	APOBEC3D	1161.3/1184.1	973.93/1084.6	1172.7	1029.2	-0.18809	260.61	3549	2.4083	0.0080139	0.99199	0.016028	0.026335	FALSE	FALSE
GUIDES_sg0158	APOBEC3D	666.7/701.88	494.25/826.75	684.29	660.5	-0.05097	618.65	1998.2	0.53216	0.29731	0.70269	0.59461	0.65112	FALSE	TRUE
GUIDES_sg0164	APOBEC3F	516.31/547.53	1300.5/1136.8	531.92	1218.7	1.1945	487.15	1527.9	17.569	1	2.136e-69	4.272e-69	2.5187e-67	TRUE	TRUE
GUIDES_sg0163	APOBEC3F	1462.1/1537.4	1864.8/2680.4	1499.7	2272.6	0.5993	2834.5	4614.3	11.378	1	2.7061e-30	5.4122e-30	1.1684e-28	TRUE	TRUE
GUIDES_sg0165	APOBEC3F	891.89/889.25	637.14/573.29	890.57	605.21	-0.55653	3.4729	2646.2	5.5473	1.4507e-08	1	2.9014e-08	1.1442e-07	FALSE	FALSE
GUIDES_sg0168	APOBEC3F	951.4/999.83	1185.3/1268.4	975.62	1226.9	0.3303	1172.8	2916.5	4.6525	1	1.6395e-06	3.2789e-06	9.9438e-06	TRUE	FALSE
GUIDES_sg0167	APOBEC3F	794.58/787.89	975.39/906.16	791.23	940.78	0.24946	22.375	2332.7	3.0963	0.99902	0.00097979	0.0019596	0.0038512	TRUE	FALSE
GUIDES_sg0166	APOBEC3F	1056.8/1019	874.79/1523	1037.9	1198.9	0.20784	711.53	3115.5	2.8842	0.99804	0.0019623	0.0039246	0.0072934	TRUE	FALSE
GUIDES_sg0170	APOBEC3G	431.07/447.7	485.51/944.24	439.38	714.87	0.70095	138.31	1246.5	7.803	1	3.0234e-15	6.0468e-15	4.908e-14	TRUE	FALSE
GUIDES_sg0172	APOBEC3G	840.42/745.65	1342.8/696.21	793.03	1019.5	0.36201	4490.3	2338.4	4.6834	1	1.411e-06	2.822e-06	8.5874e-06	TRUE	FALSE
GUIDES_sg0173	APOBEC3G	456.8/464.59	333.88/335.05	460.7	334.46	-0.46078	30.351	1311	3.4863	0.00024484	0.99976	0.00048969	0.0010629	FALSE	TRUE
GUIDES_sg0169	APOBEC3G	1194.3/1100.4	1220.3/704.92	1147.4	962.62	-0.25303	4403.6	3467.2	3.1373	0.00085257	0.99915	0.0017051	0.0033757	FALSE	FALSE
GUIDES_sg0171	APOBEC3G	531.59/621.25	613.81/490.61	576.42	552.21	-0.061795	4018.9	1664.4	0.59344	0.27644	0.72356	0.55289	0.61102	FALSE	FALSE
GUIDES_sg0174	APOBEC3G	218.75/218.86	316.38/128.36	218.8	222.37	0.023238	0.0057975	593.69	0.14648	0.55823	0.44177	0.88354	0.90529	TRUE	FALSE
GUIDES_sg0177	APOBEC3H	299.17/329.44	720.24/382.92	314.31	551.58	0.80943	458	872.66	8.0321	1	4.7925e-16	9.585e-16	8.9064e-15	TRUE	FALSE
GUIDES_sg0176	APOBEC3H	1004.5/966.81	419.9/883.32	985.65	651.61	-0.59631	709.41	2948.5	6.1517	3.8326e-10	1	7.6652e-10	3.787e-09	FALSE	FALSE
GUIDES_sg0180	APOBEC3H	830.77/860.07	1357.4/898.55	845.42	1128	0.41556	429.39	2503.4	5.6471	1	8.1598e-09	1.632e-08	6.9281e-08	TRUE	TRUE
GUIDES_sg0179	APOBEC3H	805.03/830.12	903.95/1223.8	817.58	1063.9	0.3795	314.78	2415.6	5.0114	1	2.702e-07	5.404e-07	1.7878e-06	TRUE	FALSE
GUIDES_sg0178	APOBEC3H	907.97/931.49	701.29/701.65	919.73	701.47	-0.39034	276.49	2738.7	4.1707	1.5186e-05	0.99998	3.0371e-05	8.2964e-05	FALSE	TRUE
GUIDES_sg0175	APOBEC3H	896.71/1024.4	485.51/1014.9	960.56	750.23	-0.35613	8152.8	2868.5	3.9272	4.2978e-05	0.99996	8.5956e-05	0.00021494	FALSE	TRUE
GUIDES_sg0186	ARID1A	460.82/451.54	705.66/1302.1	456.18	1003.9	1.1362	43.102	1297.3	15.207	1	1.5956e-52	3.1912e-52	1.4651e-50	TRUE	TRUE
GUIDES_sg0182	ARID1A	286.3/280.29	402.4/776.71	283.3	589.56	1.0547	18.082	781.37	10.956	1	3.1029e-28	6.2057e-28	1.2987e-26	TRUE	TRUE
GUIDES_sg0183	ARID1A	225.18/238.06	536.54/453.63	231.62	495.08	1.0926	82.843	630.72	10.491	1	4.7746e-26	9.5491e-26	1.6456e-24	TRUE	TRUE
GUIDES_sg0185	ARID1A	334.56/332.51	263.89/836.54	333.53	550.22	0.72047	2.0986	929.58	7.107	1	5.9304e-13	1.1861e-12	7.4266e-12	TRUE	TRUE
GUIDES_sg0181	ARID1A	400.51/394.71	129.76/634.21	397.61	381.98	-0.05769	16.784	1120.7	0.46673	0.32035	0.67965	0.64069	0.69489	FALSE	TRUE
GUIDES_sg0184	ARID1A	137.52/154.35	153.09/124.01	145.94	138.55	-0.074417	141.61	386.06	0.37597	0.35347	0.64653	0.70694	0.75498	FALSE	TRUE
GUIDES_sg0189	ARID1B	1150/1151.1	2047/1973.3	1150.6	2010.2	0.80442	0.57101	3477.6	14.576	1	1.9832e-48	3.9664e-48	1.6937e-46	TRUE	TRUE
GUIDES_sg0187	ARID1B	319.28/363.99	421.36/601.57	341.64	511.46	0.58077	999.78	953.62	5.4994	1	1.905e-08	3.81e-08	1.4825e-07	TRUE	TRUE
GUIDES_sg0192	ARID1B	765.62/801.71	1061.4/962.73	783.67	1012.1	0.36858	651.07	2308.9	4.7533	1	1.0005e-06	2.001e-06	6.2409e-06	TRUE	FALSE
GUIDES_sg0191	ARID1B	696.46/666.56	335.33/629.85	681.51	482.59	-0.49705	447.16	1989.5	4.4595	4.1075e-06	1	8.215e-06	2.3747e-05	FALSE	FALSE
GUIDES_sg0190	ARID1B	750.34/762.55	1232/573.29	756.44	902.64	0.25461	74.439	2223.5	3.1004	0.99903	0.00096643	0.0019329	0.0038	TRUE	TRUE
GUIDES_sg0188	ARID1B	1026.2/1013.7	1159.1/1180.3	1019.9	1169.7	0.19749	78.603	3058	2.7084	0.99662	0.0033806	0.0067611	0.011877	TRUE	FALSE
GUIDES_sg0193	ARID2	277.46/262.63	151.63/73.973	270.04	112.8	-1.252	109.96	742.55	5.7704	3.9538e-09	1	7.9075e-09	3.4207e-08	FALSE	FALSE
GUIDES_sg0195	ARID2	688.42/590.53	486.96/391.62	639.47	439.29	-0.54068	4791	1859.1	4.6428	1.7185e-06	1	3.4371e-06	1.0413e-05	FALSE	TRUE
GUIDES_sg0198	ARID2	1384.9/1586.5	1398.2/1131.3	1485.7	1264.8	-0.2321	20330	4568.2	3.2687	0.00054016	0.99946	0.0010803	0.0022154	FALSE	TRUE
GUIDES_sg0194	ARID2	787.34/792.49	580.28/1185.7	789.92	883.01	0.16053	13.292	2328.6	1.9291	0.97314	0.026858	0.053716	0.078965	TRUE	FALSE
GUIDES_sg0196	ARID2	258.96/264.16	177.87/447.1	261.56	312.49	0.25574	13.539	717.77	1.9007	0.97133	0.028668	0.057336	0.083485	TRUE	TRUE
GUIDES_sg0197	ARID2	163.26/188.14	68.525/286.1	175.7	177.31	0.013111	309.57	470.2	0.07439	0.52965	0.47035	0.9407	0.95184	TRUE	FALSE
GUIDES_sg0200	ARID4A	390.05/404.69	966.64/770.19	397.37	868.41	1.1259	107.23	1120	14.075	1	2.7126e-45	5.4253e-45	2.2033e-43	TRUE	TRUE
GUIDES_sg0203	ARID4A	643.38/614.34	274.1/473.21	628.86	373.65	-0.74947	421.81	1826.2	5.972	1.172e-09	1	2.344e-09	1.1167e-08	FALSE	TRUE
GUIDES_sg0204	ARID4A	505.86/495.31	905.4/387.27	500.58	646.34	0.36802	55.65	1432.2	3.8514	0.99994	5.873e-05	0.00011746	0.00028759	TRUE	FALSE
GUIDES_sg0202	ARID4A	813.07/790.19	737.74/1140	801.63	938.89	0.22776	261.82	2365.4	2.8222	0.99762	0.0023844	0.0047689	0.0086983	TRUE	TRUE
GUIDES_sg0201	ARID4A	451.17/532.17	717.33/443.84	491.67	580.58	0.23936	3280.3	1405.1	2.3719	0.99115	0.0088473	0.017695	0.028805	TRUE	TRUE
GUIDES_sg0199	ARID4A	770.45/711.86	756.69/511.28	741.16	633.99	-0.225	1716.2	2175.7	2.2976	0.010792	0.98921	0.021583	0.034468	FALSE	TRUE
GUIDES_sg0210	ARID4B	216.34/178.16	517.58/428.61	197.25	473.09	1.2579	728.83	531.71	11.963	1	2.786e-33	5.5719e-33	1.4008e-31	TRUE	TRUE
GUIDES_sg0209	ARID4B	614.43/586.69	756.69/772.36	600.56	764.53	0.34774	384.7	1738.8	3.9322	0.99996	4.2091e-05	8.4182e-05	0.00021068	TRUE	FALSE
GUIDES_sg0208	ARID4B	482.54/481.49	632.76/478.65	482.01	555.7	0.20485	0.55111	1375.7	1.9869	0.97653	0.023469	0.046937	0.070092	TRUE	FALSE
GUIDES_sg0206	ARID4B	224.38/200.43	322.21/32.635	212.4	177.42	-0.25827	286.85	575.24	1.4584	0.072361	0.92764	0.14472	0.19106	FALSE	FALSE
GUIDES_sg0205	ARID4B	297.56/344.8	252.23/323.09	321.18	287.66	-0.15851	1115.5	892.99	1.1218	0.13098	0.86902	0.26196	0.32252	FALSE	FALSE
GUIDES_sg0207	ARID4B	703.7/725.69	845.63/533.04	714.69	689.33	-0.052047	241.7	2092.9	0.55432	0.28968	0.71032	0.57936	0.637	FALSE	FALSE
GUIDES_sg0214	ARNTL	740.69/675.77	1159.1/867	708.23	1013	0.5158	2107.5	2072.8	6.6951	1	1.0773e-11	2.1547e-11	1.2003e-10	TRUE	TRUE
GUIDES_sg0211	ARNTL	1240.9/1400.7	963.72/883.32	1320.8	923.52	-0.51573	12762	4029.1	6.2588	1.9393e-10	1	3.8786e-10	1.963e-09	FALSE	FALSE
GUIDES_sg0216	ARNTL	691.64/713.4	854.38/835.46	702.52	844.92	0.26593	236.82	2055	3.1412	0.99916	0.00084115	0.0016823	0.0033322	TRUE	TRUE
GUIDES_sg0215	ARNTL	756.78/699.58	567.15/646.17	728.18	606.66	-0.263	1636	2135.1	2.6298	0.004272	0.99573	0.0085439	0.014692	FALSE	TRUE
GUIDES_sg0212	ARNTL	582.26/678.07	571.53/907.25	630.17	739.39	0.23026	4590.1	1830.2	2.553	0.99466	0.0053392	0.010678	0.017926	TRUE	FALSE
GUIDES_sg0213	ARNTL	491.38/452.31	379.07/503.67	471.84	441.37	-0.09611	763.52	1344.8	0.83099	0.20299	0.79701	0.40598	0.47258	FALSE	TRUE
GUIDES_sg0220	ARRB1	325.71/290.27	567.15/568.94	307.99	568.04	0.88097	627.92	854.03	8.8986	1	2.8266e-19	5.6531e-19	6.7972e-18	TRUE	FALSE
GUIDES_sg0219	ARRB1	495.4/516.81	586.11/712.53	506.11	649.32	0.35886	229.13	1449	3.7622	0.99992	8.4222e-05	0.00016844	0.00039533	TRUE	FALSE
GUIDES_sg0217	ARRB1	742.3/792.49	914.15/924.66	767.4	919.4	0.26042	1259.7	2257.9	3.199	0.99931	0.00068951	0.001379	0.0027769	TRUE	TRUE
GUIDES_sg0221	ARRB1	627.3/614.34	686.71/367.69	620.82	527.2	-0.23541	83.986	1801.3	2.2058	0.013698	0.9863	0.027396	0.043182	FALSE	TRUE
GUIDES_sg0222	ARRB1	556.53/525.26	750.86/498.23	540.89	624.54	0.20711	488.82	1555.3	2.1211	0.98304	0.016957	0.033913	0.051904	TRUE	TRUE
GUIDES_sg0218	ARRB1	599.15/679.61	712.95/522.16	639.38	617.56	-0.050024	3237	1858.8	0.5062	0.30636	0.69364	0.61271	0.66968	FALSE	TRUE
GUIDES_sg0227	ASF1A	624.88/559.05	1175.1/1082.4	591.97	1128.8	0.93	2167.3	1712.3	12.973	1	8.7566e-39	1.7513e-38	5.9653e-37	TRUE	TRUE
GUIDES_sg0225	ASF1A	486.56/467.66	556.95/1026.9	477.11	791.93	0.72985	178.48	1360.8	8.5343	1	7.0509e-18	1.4102e-17	1.5251e-16	TRUE	TRUE
GUIDES_sg0224	ASF1A	410.16/438.48	521.96/647.26	424.32	584.61	0.46139	401.21	1201.1	4.6251	1	1.8721e-06	3.7443e-06	1.1209e-05	TRUE	TRUE
GUIDES_sg0223	ASF1A	849.26/780.98	778.56/426.43	815.12	602.5	-0.43544	2331.6	2407.8	4.3331	7.3511e-06	0.99999	1.4702e-05	4.1378e-05	FALSE	TRUE
GUIDES_sg0228	ASF1A	550.9/486.86	660.46/203.42	518.88	431.94	-0.26399	2050.2	1488	2.2537	0.012109	0.98789	0.024218	0.038533	FALSE	TRUE
GUIDES_sg0226	ASF1A	317.67/291.04	174.96/358.98	304.36	266.97	-0.18841	354.52	843.3	1.2874	0.098983	0.90102	0.19797	0.25116	FALSE	FALSE
GUIDES_sg0234	ASF1B	764.82/772.53	613.81/499.32	768.67	556.56	-0.46512	29.71	2261.9	4.46	4.0984e-06	1	8.1968e-06	2.3701e-05	FALSE	TRUE
GUIDES_sg0231	ASF1B	410.96/409.3	694/266.52	410.13	480.26	0.22721	1.3748	1158.4	2.0605	0.98032	0.019677	0.039353	0.059347	TRUE	FALSE
GUIDES_sg0229	ASF1B	457.61/450.77	545.28/262.17	454.19	403.73	-0.16952	23.363	1291.3	1.4043	0.080119	0.91988	0.16024	0.20896	FALSE	TRUE
GUIDES_sg0232	ASF1B	835.59/976.8	482.59/1255.4	906.19	868.97	-0.060437	9969.2	2695.7	0.71685	0.23673	0.76327	0.47347	0.53538	FALSE	FALSE
GUIDES_sg0230	ASF1B	1230.5/1225.6	1398.2/1139	1228	1268.6	0.046827	11.838	3727.9	0.66408	0.74668	0.25332	0.50664	0.56884	TRUE	FALSE
GUIDES_sg0233	ASF1B	567.78/645.05	638.59/628.77	606.42	633.68	0.063339	2985.3	1756.8	0.65041	0.74229	0.25771	0.51542	0.57387	TRUE	TRUE
GUIDES_sg0238	ASH1L	163.26/198.12	250.77/375.3	180.69	313.04	0.78945	607.8	484.41	6.0132	1	9.0948e-10	1.819e-09	8.8472e-09	TRUE	TRUE
GUIDES_sg0236	ASH1L	365.12/314.08	220.15/134.89	339.6	177.52	-0.93197	1302.5	947.57	5.2652	7.0027e-08	1	1.4005e-07	5.1381e-07	FALSE	FALSE
GUIDES_sg0235	ASH1L	1077.7/1112.7	906.86/1593.7	1095.2	1250.3	0.19089	614.36	3299.3	2.6999	0.99653	0.0034685	0.0069369	0.012167	TRUE	TRUE
GUIDES_sg0239	ASH1L	483.34/504.52	454.89/401.41	493.93	428.15	-0.20575	224.37	1411.9	1.7507	0.040002	0.96	0.080004	0.11342	FALSE	FALSE
GUIDES_sg0240	ASH1L	777.69/787.89	928.73/794.12	782.79	861.42	0.13794	52.012	2306.2	1.6375	0.94924	0.050761	0.10152	0.13942	TRUE	FALSE
GUIDES_sg0237	ASH1L	712.55/662.72	548.2/803.91	687.63	676.05	-0.024459	1241.5	2008.6	0.2583	0.39809	0.60191	0.79617	0.83364	FALSE	FALSE
GUIDES_sg0245	ASH2L	690.03/614.34	954.98/926.83	652.18	940.9	0.5281	2864.5	1898.4	6.6265	1	1.719e-11	3.438e-11	1.8988e-10	TRUE	TRUE
GUIDES_sg0244	ASH2L	392.46/390.87	123.93/341.58	391.67	232.75	-0.74832	1.2658	1102.9	4.7851	8.5466e-07	1	1.7093e-06	5.35e-06	FALSE	TRUE
GUIDES_sg0243	ASH2L	318.47/268.77	227.44/246.94	293.62	237.19	-0.30675	1235.1	811.7	1.9807	0.023811	0.97619	0.047621	0.071059	FALSE	TRUE
GUIDES_sg0241	ASH2L	199.45/197.36	69.983/381.83	198.4	225.91	0.18642	2.1896	535.02	1.1891	0.8828	0.1172	0.23441	0.29224	TRUE	TRUE
GUIDES_sg0242	ASH2L	664.29/717.24	698.37/777.8	690.76	738.09	0.09546	1401.7	2018.4	1.0533	0.8539	0.1461	0.2922	0.35661	TRUE	TRUE
GUIDES_sg0246	ASH2L	360.29/422.36	577.36/238.24	391.33	407.8	0.059336	1925.9	1101.9	0.49623	0.69013	0.30987	0.61973	0.67678	TRUE	TRUE
GUIDES_sg0251	ASXL1	1018.2/930.72	1542.5/1913.5	974.44	1728	0.82583	3822.1	2912.7	13.963	1	1.3092e-44	2.6185e-44	1.056e-42	TRUE	TRUE
GUIDES_sg0252	ASXL1	343.4/321.76	81.647/221.92	332.58	151.78	-1.1266	234.28	926.75	5.939	1.4336e-09	1	2.8672e-09	1.3576e-08	FALSE	FALSE
GUIDES_sg0249	ASXL1	952.2/1089.7	1128.5/707.09	1020.9	917.78	-0.15352	9449.7	3061.2	1.8645	0.031126	0.96887	0.062253	0.089455	FALSE	TRUE
GUIDES_sg0247	ASXL1	366.73/355.55	145.8/464.5	361.14	305.15	-0.24229	62.498	1011.7	1.7602	0.039186	0.96081	0.078372	0.11121	FALSE	FALSE
GUIDES_sg0250	ASXL1	358.69/446.16	472.38/405.76	402.42	439.07	0.12545	3826.1	1135.2	1.0878	0.86165	0.13835	0.2767	0.33927	TRUE	TRUE
GUIDES_sg0248	ASXL1	493.8/500.68	363.04/616.8	497.24	489.92	-0.021356	23.729	1422	0.19415	0.42303	0.57697	0.84606	0.87772	FALSE	FALSE
GUIDES_sg0256	ASXL3	405.33/405.46	1011.8/975.79	405.4	993.81	1.2915	0.0086814	1144.1	17.396	1	4.431e-68	8.862e-68	5.121e-66	TRUE	TRUE
GUIDES_sg0254	ASXL3	1111.4/1141.1	1256.8/1625.2	1126.3	1441	0.35522	440.71	3399.3	5.3979	1	3.3721e-08	6.7442e-08	2.5742e-07	TRUE	TRUE
GUIDES_sg0255	ASXL3	532.4/494.54	645.88/571.11	513.47	608.5	0.24454	716.59	1471.5	2.4773	0.99338	0.0066194	0.013239	0.021883	TRUE	FALSE
GUIDES_sg0257	ASXL3	467.26/435.41	303.26/702.74	451.33	503	0.15604	507.05	1282.6	1.4426	0.92544	0.074563	0.14913	0.19652	TRUE	TRUE
GUIDES_sg0258	ASXL3	521.14/515.27	207.03/720.14	518.21	463.59	-0.16035	17.195	1486	1.4169	0.078259	0.92174	0.15652	0.20496	FALSE	FALSE
GUIDES_sg0253	ASXL3	629.71/590.53	446.14/669.02	610.12	557.58	-0.1297	767.48	1768.3	1.2495	0.10575	0.89425	0.21149	0.2664	FALSE	TRUE
GUIDES_sg0260	ATAD2	257.35/242.66	507.38/311.12	250.01	409.25	0.70876	107.89	684.1	6.0883	1	5.7069e-10	1.1414e-09	5.6055e-09	TRUE	FALSE
GUIDES_sg0261	ATAD2	525.16/489.93	505.92/106.61	507.55	306.26	-0.72691	620.46	1453.4	5.2797	6.4682e-08	1	1.2936e-07	4.7609e-07	FALSE	FALSE
GUIDES_sg0262	ATAD2	525.96/554.44	584.65/801.73	540.2	693.19	0.35917	405.39	1553.2	3.8819	0.99995	5.1824e-05	0.00010365	0.00025457	TRUE	FALSE
GUIDES_sg0264	ATAD2	591.11/559.81	825.22/553.71	575.46	689.46	0.26034	489.61	1661.4	2.7968	0.99742	0.0025804	0.0051609	0.0093094	TRUE	FALSE
GUIDES_sg0263	ATAD2	155.22/133.62	99.143/119.66	144.42	109.4	-0.39743	233.23	381.79	1.792	0.036565	0.96343	0.07313	0.10404	FALSE	TRUE
GUIDES_sg0259	ATAD2	717.37/756.4	1109.5/419.9	736.89	764.71	0.053404	761.73	2162.3	0.5984	0.72521	0.27479	0.54957	0.60752	TRUE	TRUE
GUIDES_sg0267	ATAD2B	754.36/800.17	1363.2/983.4	777.27	1173.3	0.59347	1049.2	2288.8	8.278	1	6.2609e-17	1.2522e-16	1.242e-15	TRUE	FALSE
GUIDES_sg0270	ATAD2B	569.39/526.03	879.16/821.31	547.71	850.24	0.63352	940.35	1576.2	7.62	1	1.2683e-14	2.5365e-14	1.9773e-13	TRUE	FALSE
GUIDES_sg0266	ATAD2B	298.37/320.22	530.7/251.29	309.3	391	0.3372	238.82	857.87	2.7894	0.99736	0.00264	0.00528	0.0095139	TRUE	FALSE
GUIDES_sg0269	ATAD2B	863.74/831.66	943.31/536.3	847.7	739.81	-0.19616	514.61	2510.6	2.1533	0.015648	0.98435	0.031295	0.04868	FALSE	FALSE
GUIDES_sg0268	ATAD2B	527.57/502.99	752.32/411.2	515.28	581.76	0.17474	302.21	1477	1.7298	0.95816	0.041837	0.083673	0.11738	TRUE	TRUE
GUIDES_sg0265	ATAD2B	137.52/118.26	236.19/54.392	127.89	145.29	0.1827	185.53	335.56	0.94991	0.82892	0.17108	0.34216	0.40917	TRUE	TRUE
GUIDES_sg0276	ATAT1	389.25/363.99	556.95/694.04	376.62	625.49	0.73036	318.82	1057.9	7.6517	1	9.9169e-15	1.9834e-14	1.5524e-13	TRUE	TRUE
GUIDES_sg0273	ATAT1	696.46/744.88	1032.2/900.73	720.67	966.49	0.4229	1172.4	2111.6	5.3493	1	4.4137e-08	8.8274e-08	3.3246e-07	TRUE	TRUE
GUIDES_sg0271	ATAT1	564.57/443.86	833.96/338.32	504.21	586.14	0.21681	7285.3	1443.3	2.1565	0.98448	0.015521	0.031043	0.0483	TRUE	TRUE
GUIDES_sg0275	ATAT1	728.63/670.39	415.52/885.5	699.51	650.51	-0.10462	1695.6	2045.6	1.0834	0.1393	0.8607	0.27861	0.3415	FALSE	FALSE
GUIDES_sg0272	ATAT1	460.02/440.02	398.03/466.68	450.02	432.35	-0.05764	199.98	1278.7	0.49399	0.31066	0.68934	0.62131	0.67844	FALSE	TRUE
GUIDES_sg0274	ATAT1	649.01/697.27	777.1/593.96	673.14	685.53	0.02627	1164.6	1963.5	0.27956	0.61009	0.38991	0.77982	0.81961	TRUE	TRUE
GUIDES_sg0278	ATF2	625.69/684.99	364.49/306.77	655.34	335.63	-0.96327	1758.1	1908.2	7.3187	1.2518e-13	1	2.5036e-13	1.6712e-12	FALSE	FALSE
GUIDES_sg0277	ATF2	259.77/305.63	0/271.96	282.7	135.98	-1.0504	1051.9	779.62	5.2547	7.4131e-08	1	1.4826e-07	5.4375e-07	FALSE	TRUE
GUIDES_sg0282	ATF2	961.05/998.3	730.45/872.44	979.67	801.44	-0.28937	693.62	2929.4	3.293	0.00049566	0.9995	0.00099132	0.0020598	FALSE	FALSE
GUIDES_sg0279	ATF2	772.86/784.82	922.9/883.32	778.84	903.11	0.21332	71.436	2293.8	2.5948	0.99527	0.0047328	0.0094657	0.016041	TRUE	FALSE
GUIDES_sg0281	ATF2	394.07/355.55	211.41/647.26	374.81	429.33	0.19545	742.05	1052.5	1.6807	0.95359	0.046412	0.092825	0.12877	TRUE	FALSE
GUIDES_sg0280	ATF2	391.66/453.84	497.17/377.48	422.75	437.32	0.048785	1933.3	1196.3	0.42137	0.66326	0.33674	0.67349	0.72653	TRUE	TRUE
GUIDES_sg0286	ATF7IP	949.79/908.45	637.14/615.71	929.12	626.42	-0.56798	854.57	2768.5	5.7529	4.3869e-09	1	8.7738e-09	3.7856e-08	FALSE	TRUE
GUIDES_sg0287	ATF7IP	554.11/538.31	503/196.9	546.21	349.95	-0.64084	124.82	1571.6	4.9506	3.6987e-07	1	7.3974e-07	2.4135e-06	FALSE	TRUE
GUIDES_sg0285	ATF7IP	799.4/642.75	514.67/1325	721.08	919.82	0.35077	12270	2112.9	4.3238	0.99999	7.6688e-06	1.5338e-05	4.3114e-05	TRUE	FALSE
GUIDES_sg0288	ATF7IP	769.65/778.67	740.65/541.74	774.16	641.2	-0.27148	40.738	2279.1	2.7851	0.0026752	0.99732	0.0053503	0.0096362	FALSE	TRUE
GUIDES_sg0283	ATF7IP	449.56/354.01	195.37/440.57	401.79	317.97	-0.33659	4565	1133.3	2.4898	0.0063912	0.99361	0.012782	0.021237	FALSE	FALSE
GUIDES_sg0284	ATF7IP	279.87/289.51	427.19/216.48	284.69	321.83	0.17635	46.418	785.45	1.3254	0.90747	0.092526	0.18505	0.23643	TRUE	TRUE
GUIDES_sg0292	ATM	402.11/475.34	1.458/156.65	438.73	79.053	-2.4576	2681.3	1244.5	10.195	1.0386e-24	1	2.0773e-24	3.3745e-23	FALSE	TRUE
GUIDES_sg0293	ATM	486.56/536.01	778.56/662.49	511.28	720.53	0.49411	1222.7	1464.8	5.4671	1	2.2873e-08	4.5746e-08	1.7588e-07	TRUE	TRUE
GUIDES_sg0291	ATM	324.1/326.37	102.06/374.21	325.23	238.14	-0.44808	2.5603	904.98	2.8953	0.0018941	0.99811	0.0037882	0.0070797	FALSE	TRUE
GUIDES_sg0289	ATM	672.33/687.29	363.04/1085.7	679.81	724.35	0.091415	111.83	1984.3	0.99978	0.84129	0.15871	0.31742	0.38209	TRUE	TRUE
GUIDES_sg0290	ATM	621.67/613.57	500.09/682.07	617.62	591.08	-0.06326	32.795	1791.4	0.62704	0.26532	0.73468	0.53064	0.58941	FALSE	TRUE
GUIDES_sg0294	ATM	291.13/347.1	421.36/232.8	319.12	327.08	0.035438	1566.3	886.88	0.26731	0.60539	0.39461	0.78923	0.82704	TRUE	FALSE
GUIDES_sg0300	ATN1	1359.9/1426.8	1195.5/1023.7	1393.4	1109.6	-0.32828	2234.4	4265.8	4.3448	6.9687e-06	0.99999	1.3937e-05	3.9292e-05	FALSE	TRUE
GUIDES_sg0298	ATN1	695.66/690.36	358.66/636.38	693.01	497.52	-0.4773	14.022	2025.3	4.3438	7.0028e-06	0.99999	1.4006e-05	3.9475e-05	FALSE	TRUE
GUIDES_sg0295	ATN1	780.9/857	848.54/1165.1	818.95	1006.8	0.29761	2895.2	2419.9	3.8187	0.99993	6.7067e-05	0.00013413	0.00032464	TRUE	TRUE
GUIDES_sg0299	ATN1	562.15/510.67	533.62/766.92	536.41	650.27	0.27723	1325.5	1541.6	2.8999	0.99813	0.0018664	0.0037329	0.0069829	TRUE	TRUE
GUIDES_sg0296	ATN1	741.5/723.38	889.37/645.08	732.44	767.23	0.066852	164.09	2148.4	0.7505	0.77352	0.22648	0.45295	0.51398	TRUE	FALSE
GUIDES_sg0297	ATN1	762.41/745.65	750.86/728.85	754.03	739.85	-0.027345	140.38	2216	0.30114	0.38165	0.61835	0.76331	0.80503	FALSE	FALSE
GUIDES_sg0303	ATR	324.1/373.21	166.21/166.44	348.66	166.32	-1.0633	1205.7	974.49	5.8408	2.5969e-09	1	5.1938e-09	2.3685e-08	FALSE	TRUE
GUIDES_sg0302	ATR	219.55/250.34	434.48/194.72	234.95	314.6	0.41963	473.96	640.37	3.1476	0.99918	0.00082306	0.0016461	0.0032633	TRUE	TRUE
GUIDES_sg0304	ATR	299.98/350.94	364.49/120.75	325.46	242.62	-0.42225	1298.6	905.65	2.7526	0.0029563	0.99704	0.0059126	0.010587	FALSE	TRUE
GUIDES_sg0306	ATR	757.58/716.47	1060/463.42	737.03	761.68	0.047413	845.09	2162.7	0.53021	0.70202	0.29798	0.59597	0.65242	TRUE	FALSE
GUIDES_sg0305	ATR	239.66/268	297.43/204.51	253.83	250.97	-0.016294	401.71	695.23	0.10854	0.45678	0.54322	0.91356	0.93153	FALSE	TRUE
GUIDES_sg0301	ATR	67.555/52.987	39.365/82.675	60.271	61.02	0.017542	106.12	151.05	0.060986	0.52431	0.47569	0.95137	0.9598	TRUE	TRUE
GUIDES_sg0307	ATRX	751.15/801.71	1402.6/1626.3	776.43	1514.4	0.96296	1278.2	2286.2	15.435	1	4.7568e-54	9.5135e-54	4.5287e-52	TRUE	TRUE
GUIDES_sg0309	ATRX	846.05/796.33	543.83/629.85	821.19	586.84	-0.48405	1235.7	2427	4.757	9.8244e-07	1	1.9649e-06	6.13e-06	FALSE	TRUE
GUIDES_sg0310	ATRX	424.63/418.52	312.01/251.29	421.57	281.65	-0.5802	18.697	1192.8	4.0515	2.5445e-05	0.99997	5.089e-05	0.00013403	FALSE	FALSE
GUIDES_sg0312	ATRX	620.06/692.66	398.03/663.58	656.36	530.8	-0.3058	2635.8	1911.4	2.8719	0.00204	0.99796	0.00408	0.0075707	FALSE	FALSE
GUIDES_sg0308	ATRX	515.51/507.6	558.41/357.9	511.55	458.15	-0.15873	31.315	1465.6	1.3949	0.081525	0.91847	0.16305	0.21236	FALSE	FALSE
GUIDES_sg0311	ATRX	273.44/250.34	81.647/400.32	261.89	240.98	-0.11954	266.69	718.73	0.77978	0.21776	0.78224	0.43552	0.4973	FALSE	FALSE
GUIDES_sg0313	ATXN7	632.93/607.43	833.96/1123.7	620.18	978.85	0.65755	325.16	1799.3	8.4555	1	1.3891e-17	2.7782e-17	2.9713e-16	TRUE	FALSE
GUIDES_sg0314	ATXN7	998.85/993.69	1446.3/1343.5	996.27	1394.9	0.48513	13.315	2982.4	7.2993	1	1.4463e-13	2.8926e-13	1.9242e-12	TRUE	FALSE
GUIDES_sg0318	ATXN7	284.7/239.59	115.18/115.31	262.14	115.25	-1.1787	1017.2	719.47	5.4766	2.1677e-08	1	4.3355e-08	1.6685e-07	FALSE	FALSE
GUIDES_sg0317	ATXN7	336.97/332.51	519.04/387.27	334.74	453.15	0.43584	9.9521	933.15	3.8764	0.99995	5.3012e-05	0.00010602	0.00026024	TRUE	TRUE
GUIDES_sg0315	ATXN7	614.43/575.17	829.59/664.67	594.8	747.13	0.32845	770.55	1721	3.6719	0.99988	0.0001204	0.0002408	0.00055704	TRUE	FALSE
GUIDES_sg0316	ATXN7	669.92/645.05	624.01/505.84	657.49	564.93	-0.21854	309.2	1914.9	2.1152	0.017208	0.98279	0.034415	0.052618	FALSE	TRUE
GUIDES_sg0322	ATXN7L3	314.45/337.12	154.55/64.182	325.78	109.36	-1.5661	256.84	906.61	7.1877	3.2952e-13	1	6.5903e-13	4.2479e-12	FALSE	FALSE
GUIDES_sg0323	ATXN7L3	492.19/588.23	864.58/559.15	540.21	711.86	0.39744	4611.9	1553.2	4.3555	0.99999	6.6376e-06	1.3275e-05	3.7461e-05	TRUE	TRUE
GUIDES_sg0321	ATXN7L3	606.39/660.41	745.03/861.56	633.4	803.29	0.34233	1459.3	1840.2	3.9605	0.99996	3.7404e-05	7.4808e-05	0.00019025	TRUE	FALSE
GUIDES_sg0319	ATXN7L3	394.07/398.55	135.59/453.63	396.31	294.61	-0.42658	10.034	1116.9	3.0432	0.0011703	0.99883	0.0023407	0.0045577	FALSE	FALSE
GUIDES_sg0320	ATXN7L3	452.78/442.32	521.96/577.64	447.55	549.8	0.29625	54.679	1271.2	2.8678	0.99793	0.002067	0.004134	0.0076654	TRUE	FALSE
GUIDES_sg0324	ATXN7L3	688.42/727.99	857.29/744.08	708.2	800.68	0.17683	782.92	2072.7	2.0313	0.97889	0.02111	0.042221	0.063326	TRUE	FALSE
GUIDES_sg0328	AURKA	347.43/363.99	816.47/219.74	355.71	518.1	0.54127	137.26	995.48	5.147	1	1.3234e-07	2.6468e-07	9.2878e-07	TRUE	FALSE
GUIDES_sg0329	AURKA	510.68/528.33	944.77/457.98	519.51	701.37	0.43232	155.68	1489.9	4.7116	1	1.2287e-06	2.4575e-06	7.5612e-06	TRUE	TRUE
GUIDES_sg0327	AURKA	161.65/177.39	103.52/56.567	169.52	80.042	-1.0732	123.87	452.65	4.2057	1.3016e-05	0.99999	2.6032e-05	7.1463e-05	FALSE	FALSE
GUIDES_sg0325	AURKA	80.423/83.703	42.281/79.412	82.063	60.847	-0.42551	5.3814	209.54	1.4657	0.071367	0.92863	0.14273	0.18861	FALSE	FALSE
GUIDES_sg0330	AURKA	123.05/110.58	153.09/31.547	116.81	92.317	-0.33629	77.702	304.79	1.4031	0.080288	0.91971	0.16058	0.20937	FALSE	FALSE
GUIDES_sg0326	AURKA	509.08/577.48	201.2/868.09	543.28	534.65	-0.02306	2339.3	1562.6	0.21833	0.41359	0.58641	0.82718	0.86129	FALSE	TRUE
GUIDES_sg0332	AURKB	312.04/522.19	1285.9/250.2	417.11	768.07	0.87922	22081	1179.4	10.219	1	8.109e-25	1.6218e-24	2.6494e-23	TRUE	TRUE
GUIDES_sg0331	AURKB	244.49/244.2	542.37/243.67	244.34	393.02	0.68348	0.040955	667.62	5.7542	1	4.3529e-09	8.7058e-09	3.7576e-08	TRUE	TRUE
GUIDES_sg0333	AURKB	361.1/434.64	657.55/475.38	397.87	566.47	0.50861	2704.5	1121.5	5.0343	1	2.398e-07	4.796e-07	1.6182e-06	TRUE	TRUE
GUIDES_sg0335	AURKB	953.01/955.29	290.14/1177	954.15	733.59	-0.3788	2.6094	2848.1	4.1329	1.7908e-05	0.99998	3.5816e-05	9.6074e-05	FALSE	TRUE
GUIDES_sg0336	AURKB	134.31/112.12	69.983/45.689	123.21	57.836	-1.078	246.19	322.54	3.6402	0.00013623	0.99986	0.00027246	0.0006176	FALSE	FALSE
GUIDES_sg0334	AURKB	101.33/95.222	14.58/271.96	98.277	143.27	0.53922	18.669	253.72	2.8246	0.99763	0.002367	0.004734	0.008636	TRUE	TRUE
GUIDES_sg0337	AURKC	825.94/781.74	930.19/2189.8	803.84	1560	0.95569	976.72	2372.3	15.525	1	1.1808e-54	2.3616e-54	1.1429e-52	TRUE	TRUE
GUIDES_sg0342	AURKC	1101/1112.7	1444.9/1842.8	1106.9	1643.8	0.57017	68.802	3336.7	9.2958	1	7.303e-21	1.4606e-20	2.0439e-19	TRUE	TRUE
GUIDES_sg0340	AURKC	586.28/575.17	1016.2/782.15	580.73	899.18	0.62987	61.703	1677.6	7.7749	1	3.7746e-15	7.5492e-15	5.9975e-14	TRUE	FALSE
GUIDES_sg0338	AURKC	471.28/485.33	227.44/341.58	478.3	284.51	-0.74738	98.686	1364.4	5.2464	7.7563e-08	1	1.5513e-07	5.6447e-07	FALSE	TRUE
GUIDES_sg0341	AURKC	947.38/974.49	785.85/789.77	960.94	787.81	-0.28627	367.53	2869.7	3.2318	0.00061503	0.99938	0.0012301	0.0025096	FALSE	FALSE
GUIDES_sg0339	AURKC	530.79/526.79	169.13/678.81	528.79	423.97	-0.31808	7.9846	1518.3	2.6902	0.0035703	0.99643	0.0071407	0.012472	FALSE	TRUE
GUIDES_sg0343	BABAM1	221.97/250.34	705.66/230.62	236.15	468.14	0.98419	402.59	643.86	9.1425	1	3.0505e-20	6.101e-20	8.1359e-19	TRUE	TRUE
GUIDES_sg0347	BABAM1	328.12/390.87	231.82/202.34	359.5	217.08	-0.72515	1968.6	1006.8	4.4886	3.5853e-06	1	7.1706e-06	2.0952e-05	FALSE	FALSE
GUIDES_sg0344	BABAM1	801.81/837.8	921.44/432.96	819.81	677.2	-0.27533	647.54	2422.6	2.8974	0.0018816	0.99812	0.0037631	0.007035	FALSE	TRUE
GUIDES_sg0348	BABAM1	599.95/539.08	358.66/946.41	569.52	652.54	0.196	1852.8	1643.2	2.0481	0.97972	0.020276	0.040551	0.061082	TRUE	FALSE
GUIDES_sg0346	BABAM1	891.89/933.02	1132.8/618.98	912.46	875.91	-0.058901	846.09	2715.6	0.70125	0.24157	0.75843	0.48315	0.54557	FALSE	FALSE
GUIDES_sg0345	BABAM1	667.51/651.2	513.21/813.7	659.35	663.45	0.0089315	133.03	1920.7	0.093571	0.53727	0.46273	0.92545	0.9378	TRUE	FALSE
GUIDES_sg0352	BAHD1	215.53/221.16	253.69/460.15	218.35	356.92	0.70642	15.839	592.37	5.6936	1	6.2208e-09	1.2442e-08	5.3226e-08	TRUE	TRUE
GUIDES_sg0350	BAHD1	181.76/148.21	295.97/270.87	164.98	283.42	0.777	562.69	439.79	5.6477	1	8.1318e-09	1.6264e-08	6.9068e-08	TRUE	TRUE
GUIDES_sg0354	BAHD1	779.3/784.05	772.73/1325	781.67	1048.9	0.42371	11.287	2302.7	5.5679	1	1.2889e-08	2.5778e-08	1.0198e-07	TRUE	FALSE
GUIDES_sg0353	BAHD1	520.33/440.02	387.82/671.19	480.18	529.51	0.14081	3225.4	1370.1	1.3327	0.90869	0.091311	0.18262	0.2335	TRUE	FALSE
GUIDES_sg0349	BAHD1	266.2/255.72	393.65/167.53	260.96	280.59	0.10426	54.931	716.01	0.73367	0.76842	0.23158	0.46315	0.52468	TRUE	TRUE
GUIDES_sg0351	BAHD1	217.95/191.21	313.47/126.19	204.58	219.83	0.10322	357.33	552.74	0.64856	0.74169	0.25831	0.51662	0.5751	TRUE	TRUE
GUIDES_sg0358	BANP	450.37/477.65	1030.8/659.23	464.01	845.01	0.86342	372.09	1321	10.483	1	5.1895e-26	1.0379e-25	1.7833e-24	TRUE	TRUE
GUIDES_sg0360	BANP	614.43/635.07	389.28/381.83	624.75	385.55	-0.69491	213.03	1813.5	5.6169	9.7204e-09	1	1.9441e-08	8.1021e-08	FALSE	TRUE
GUIDES_sg0357	BANP	155.22/155.12	322.21/150.12	155.17	236.17	0.60281	0.00459	412.05	3.9903	0.99997	3.2993e-05	6.5986e-05	0.00017043	TRUE	FALSE
GUIDES_sg0356	BANP	485.75/456.14	669.21/510.19	470.95	589.7	0.3238	438.32	1342.1	3.2416	0.99941	0.00059433	0.0011887	0.0024281	TRUE	FALSE
GUIDES_sg0355	BANP	555.72/612.03	86.021/839.81	583.88	462.91	-0.33428	1585.5	1687.3	2.9448	0.001616	0.99838	0.0032319	0.006091	FALSE	TRUE
GUIDES_sg0359	BANP	197.84/185.84	134.13/259.99	191.84	197.06	0.038567	72.036	516.23	0.22995	0.59093	0.40907	0.81813	0.85286	TRUE	TRUE
GUIDES_sg0361	BAP1	590.3/554.44	879.16/1211.8	572.37	1045.5	0.86804	643.11	1651.9	11.641	1	1.2771e-31	2.5543e-31	6.2197e-30	TRUE	FALSE
GUIDES_sg0363	BAP1	888.67/977.56	575.9/923.57	933.12	749.74	-0.3153	3950.9	2781.2	3.4773	0.00025327	0.99975	0.00050653	0.0010989	FALSE	TRUE
GUIDES_sg0362	BAP1	699.68/720.31	602.14/575.46	709.99	588.8	-0.2696	212.84	2078.3	2.6583	0.0039262	0.99607	0.0078525	0.013619	FALSE	TRUE
GUIDES_sg0364	BAP1	173.71/142.07	104.97/103.34	157.89	104.16	-0.59545	500.79	419.73	2.6226	0.004363	0.99564	0.0087261	0.014969	FALSE	FALSE
GUIDES_sg0365	BAP1	537.22/566.73	504.46/795.21	551.97	649.83	0.23507	435.18	1589.3	2.4547	0.99295	0.0070506	0.014101	0.023262	TRUE	TRUE
GUIDES_sg0366	BAP1	553.31/574.4	743.57/370.95	563.86	557.26	-0.016948	222.53	1625.8	0.1636	0.43502	0.56498	0.87004	0.89556	FALSE	FALSE
GUIDES_sg0369	BARD1	677.96/622.78	1004.5/1060.6	650.37	1032.6	0.66611	1522.4	1892.8	8.7853	1	7.7993e-19	1.5599e-18	1.7539e-17	TRUE	TRUE
GUIDES_sg0371	BARD1	400.51/399.32	858.75/521.07	399.91	689.91	0.78521	0.70358	1127.7	8.6359	1	2.9134e-18	5.8268e-18	6.4149e-17	TRUE	FALSE
GUIDES_sg0368	BARD1	1281.9/1285.5	1880.8/1587.1	1283.7	1734	0.43346	6.3424	3908.5	7.2019	1	2.9688e-13	5.9375e-13	3.8399e-12	TRUE	TRUE
GUIDES_sg0367	BARD1	547.68/567.49	584.65/985.58	557.59	785.11	0.49296	196.31	1606.5	5.6766	1	6.8699e-09	1.374e-08	5.865e-08	TRUE	TRUE
GUIDES_sg0372	BARD1	379.6/330.97	272.64/255.64	355.28	264.14	-0.42627	1182	994.22	2.8906	0.0019227	0.99808	0.0038454	0.0071831	FALSE	FALSE
GUIDES_sg0370	BARD1	471.28/478.41	494.25/451.45	474.85	472.85	-0.0060562	25.473	1353.9	0.054174	0.4784	0.5216	0.9568	0.96485	FALSE	FALSE
GUIDES_sg0378	BAZ1A	231.62/290.27	535.08/601.57	260.95	568.32	1.12	1720.3	715.97	11.488	1	7.6213e-31	1.5243e-30	3.4444e-29	TRUE	TRUE
GUIDES_sg0373	BAZ1A	330.54/308.7	670.67/505.84	319.62	588.26	0.87803	238.34	888.37	9.0129	1	1.0032e-19	2.0064e-19	2.4635e-18	TRUE	TRUE
GUIDES_sg0376	BAZ1A	387.64/423.12	494.25/689.69	405.38	591.97	0.54513	629.66	1144.1	5.5164	1	1.7297e-08	3.4594e-08	1.3478e-07	TRUE	FALSE
GUIDES_sg0374	BAZ1A	813.07/830.89	997.26/1036.7	821.98	1017	0.30678	158.72	2429.5	3.9562	0.99996	3.8077e-05	7.6154e-05	0.00019364	TRUE	FALSE
GUIDES_sg0375	BAZ1A	1148.4/1107.3	1211.6/795.21	1127.9	1003.4	-0.16858	844.37	3404.4	2.1337	0.016434	0.98357	0.032867	0.050721	FALSE	FALSE
GUIDES_sg0377	BAZ1A	529.18/529.87	549.66/381.83	529.52	465.74	-0.18479	0.23391	1520.5	1.6356	0.050959	0.94904	0.10192	0.13991	FALSE	FALSE
GUIDES_sg0384	BAZ1B	615.23/619.71	1062.9/810.44	617.47	936.65	0.60034	10.028	1791	7.542	1	2.3137e-14	4.6274e-14	3.5736e-13	TRUE	TRUE
GUIDES_sg0380	BAZ1B	394.88/401.62	284.31/281.75	398.25	283.03	-0.49126	22.762	1122.7	3.4388	0.00029212	0.99971	0.00058425	0.0012613	FALSE	FALSE
GUIDES_sg0379	BAZ1B	495.4/525.26	374.7/466.68	510.33	420.69	-0.27807	445.63	1461.9	2.3445	0.0095272	0.99047	0.019054	0.030799	FALSE	TRUE
GUIDES_sg0381	BAZ1B	610.41/615.87	408.23/881.14	613.14	644.69	0.072271	14.929	1777.6	0.74828	0.77285	0.22715	0.45429	0.51534	TRUE	TRUE
GUIDES_sg0383	BAZ1B	901.54/999.06	615.27/1245.6	950.3	930.42	-0.030475	4755.7	2835.9	0.3734	0.35443	0.64557	0.70885	0.75688	FALSE	TRUE
GUIDES_sg0382	BAZ1B	511.49/469.97	648.8/347.02	490.73	497.91	0.020917	861.99	1402.2	0.19178	0.57604	0.42396	0.84791	0.87941	TRUE	FALSE
GUIDES_sg0385	BAZ2A	932.1/871.59	1332.6/1865.6	901.84	1599.1	0.82562	1830.7	2681.9	13.464	1	1.2723e-41	2.5445e-41	9.7863e-40	TRUE	TRUE
GUIDES_sg0386	BAZ2A	785.73/714.93	1157.6/1012.8	750.33	1085.2	0.53177	2506	2204.4	7.1324	1	4.932e-13	9.864e-13	6.193e-12	TRUE	FALSE
GUIDES_sg0388	BAZ2A	599.15/665.02	1004.5/610.27	632.08	807.41	0.35269	2169.4	1836.2	4.0916	0.99998	2.1422e-05	4.2845e-05	0.00011416	TRUE	FALSE
GUIDES_sg0389	BAZ2A	912.8/870.05	1083.3/1026.9	891.43	1055.1	0.24294	913.5	2648.9	3.1801	0.99926	0.0007362	0.0014724	0.0029573	TRUE	FALSE
GUIDES_sg0387	BAZ2A	435.09/390.87	638.59/336.14	412.98	487.37	0.23841	977.49	1166.9	2.1776	0.98528	0.014717	0.029434	0.045896	TRUE	TRUE
GUIDES_sg0390	BAZ2A	420.61/413.91	648.8/279.57	417.26	464.19	0.15341	22.454	1179.8	1.3662	0.91406	0.085938	0.17188	0.22237	TRUE	FALSE
GUIDES_sg0396	BAZ2B	665.9/596.67	1245.1/360.07	631.29	802.59	0.34588	2396.1	1833.7	4.0004	0.99997	3.1612e-05	6.3225e-05	0.00016363	TRUE	TRUE
GUIDES_sg0395	BAZ2B	337.78/314.08	558.41/296.98	325.93	427.69	0.39097	280.74	907.04	3.379	0.99964	0.00036379	0.00072759	0.0015419	TRUE	FALSE
GUIDES_sg0391	BAZ2B	543.66/483.02	750.86/516.72	513.34	633.79	0.30356	1838.3	1471.1	3.1404	0.99916	0.00084358	0.0016872	0.0033412	TRUE	TRUE
GUIDES_sg0394	BAZ2B	468.06/509.13	422.81/414.46	488.6	418.64	-0.22244	843.43	1395.7	1.8726	0.030565	0.96944	0.06113	0.087939	FALSE	FALSE
GUIDES_sg0392	BAZ2B	180.15/187.37	134.13/314.38	183.76	224.26	0.28593	26.106	493.16	1.8237	0.9659	0.034099	0.068199	0.097625	TRUE	TRUE
GUIDES_sg0393	BAZ2B	895.1/817.07	1173.7/640.73	856.09	907.2	0.083574	3044.9	2537.1	1.0148	0.84491	0.15509	0.31018	0.37737	TRUE	TRUE
GUIDES_sg0399	BCOR	356.27/295.65	191/151.21	325.96	171.1	-0.92586	1837.6	907.13	5.1416	1.3618e-07	1	2.7236e-07	9.5517e-07	FALSE	TRUE
GUIDES_sg0400	BCOR	501.84/470.74	476.76/153.38	486.29	315.07	-0.62452	483.67	1388.7	4.5945	2.1686e-06	1	4.3372e-06	1.2924e-05	FALSE	TRUE
GUIDES_sg0397	BCOR	627.3/611.26	698.37/397.06	619.28	547.72	-0.17686	128.51	1796.6	1.6884	0.045664	0.95434	0.091328	0.1268	FALSE	TRUE
GUIDES_sg0401	BCOR	1066.4/1048.2	1465.3/480.82	1057.3	973.04	-0.1197	165.49	3177.7	1.4948	0.067482	0.93252	0.13496	0.17909	FALSE	TRUE
GUIDES_sg0402	BCOR	713.35/703.42	521.96/814.79	708.38	668.37	-0.083757	49.341	2073.3	0.87873	0.18977	0.81023	0.37955	0.44797	FALSE	TRUE
GUIDES_sg0398	BCOR	669.12/691.9	680.88/671.19	680.51	676.03	-0.0094993	259.46	1986.4	0.10035	0.46003	0.53997	0.92007	0.93504	FALSE	TRUE
GUIDES_sg0406	BCORL1	1310.9/1213.3	1870.6/2571.6	1262.1	2221.1	0.81496	4760.5	3838.3	15.479	1	2.3944e-54	4.7889e-54	2.2985e-52	TRUE	TRUE
GUIDES_sg0407	BCORL1	747.93/800.17	829.59/1100.9	774.05	965.24	0.31808	1364.6	2278.7	4.0051	0.99997	3.1002e-05	6.2003e-05	0.00016054	TRUE	TRUE
GUIDES_sg0403	BCORL1	969.09/908.45	787.31/1259.7	938.77	1023.5	0.12455	1838.8	2799.2	1.6016	0.94538	0.05462	0.10924	0.14899	TRUE	TRUE
GUIDES_sg0408	BCORL1	720.59/699.58	822.3/466.68	710.08	644.49	-0.13962	220.74	2078.6	1.4387	0.075119	0.92488	0.15024	0.19789	FALSE	TRUE
GUIDES_sg0404	BCORL1	990/1107.3	806.26/1339.1	1048.7	1072.7	0.03264	6884.1	3150	0.42796	0.66566	0.33434	0.66868	0.72168	TRUE	TRUE
GUIDES_sg0405	BCORL1	512.29/545.99	505.92/585.25	529.14	545.59	0.04407	567.81	1519.4	0.42186	0.66344	0.33656	0.67312	0.72621	TRUE	FALSE
GUIDES_sg0409	BPTF	424.63/373.21	459.26/1159.6	398.92	809.45	1.019	1322.1	1124.7	12.241	1	9.357e-35	1.8714e-34	5.1265e-33	TRUE	TRUE
GUIDES_sg0414	BPTF	255.74/284.9	616.72/535.21	270.32	575.97	1.0885	424.99	743.36	11.21	1	1.8127e-29	3.6255e-29	7.7837e-28	TRUE	FALSE
GUIDES_sg0412	BPTF	727.83/737.97	1297.6/603.75	732.9	950.67	0.37489	51.475	2149.8	4.6968	1	1.321e-06	2.6421e-06	8.0545e-06	TRUE	FALSE
GUIDES_sg0411	BPTF	169.69/215.79	258.06/249.11	192.74	253.59	0.39405	1062.3	518.81	2.6715	0.99622	0.0037759	0.0075518	0.013107	TRUE	FALSE
GUIDES_sg0413	BPTF	1138/1115	1157.6/1358.7	1126.5	1258.2	0.15934	263.59	3400	2.2581	0.98803	0.01197	0.02394	0.038102	TRUE	TRUE
GUIDES_sg0410	BPTF	364.31/357.85	290.14/349.19	361.08	319.67	-0.17525	20.89	1011.5	1.3023	0.096414	0.90359	0.19283	0.24496	FALSE	FALSE
GUIDES_sg0417	BRCA1	598.34/593.6	1522.1/1048.7	595.97	1285.4	1.1076	11.244	1724.6	16.601	1	3.4107e-62	6.8214e-62	3.5213e-60	TRUE	TRUE
GUIDES_sg0415	BRCA1	511.49/508.36	1060/603.75	509.93	831.85	0.70494	4.8822	1460.7	8.4231	1	1.8327e-17	3.6653e-17	3.9058e-16	TRUE	TRUE
GUIDES_sg0419	BRCA1	963.46/1012.9	1342.8/1410.9	988.18	1376.9	0.47813	1221.3	2956.5	7.1483	1	4.3932e-13	8.7864e-13	5.5344e-12	TRUE	FALSE
GUIDES_sg0416	BRCA1	583.87/581.32	922.9/811.52	582.59	867.21	0.57309	3.2583	1683.4	6.937	1	2.0026e-12	4.0051e-12	2.4204e-11	TRUE	FALSE
GUIDES_sg0418	BRCA1	731.04/711.86	673.59/1187.9	721.45	930.75	0.36704	183.93	2114.1	4.552	1	2.6566e-06	5.3133e-06	1.5747e-05	TRUE	TRUE
GUIDES_sg0420	BRCA1	614.43/610.5	787.31/423.17	612.46	605.24	-0.017094	7.7319	1775.5	0.17148	0.43192	0.56808	0.86384	0.89211	FALSE	FALSE
GUIDES_sg0422	BRCA2	1187/1194.9	2003.3/1249.9	1191	1626.6	0.4494	30.777	3607.9	7.2525	1	2.0459e-13	4.0918e-13	2.664e-12	TRUE	FALSE
GUIDES_sg0423	BRCA2	1173.4/1190.3	905.4/664.67	1181.8	785.03	-0.58957	142.97	3578.4	6.633	1.6441e-11	1	3.2882e-11	1.8187e-10	FALSE	TRUE
GUIDES_sg0426	BRCA2	534.01/476.88	663.38/828.93	505.44	746.15	0.56101	1631.8	1447	6.3279	1	1.2424e-10	2.4848e-10	1.2907e-09	TRUE	FALSE
GUIDES_sg0424	BRCA2	593.52/529.87	323.67/1009.5	561.69	666.59	0.24662	2025.9	1619.1	2.6069	0.99543	0.0045684	0.0091368	0.015579	TRUE	FALSE
GUIDES_sg0421	BRCA2	583.87/577.48	635.68/672.28	580.67	653.98	0.17124	20.431	1677.5	1.7898	0.96326	0.036739	0.073479	0.10453	TRUE	FALSE
GUIDES_sg0425	BRCA2	649.82/715.7	915.61/461.24	682.76	688.43	0.011907	2170.5	1993.4	0.12692	0.5505	0.4495	0.899	0.91865	TRUE	TRUE
GUIDES_sg0432	BRCC3	555.72/582.08	1297.6/742.99	568.9	1020.3	0.84161	347.51	1641.3	11.142	1	3.9173e-29	7.8346e-29	1.6666e-27	TRUE	TRUE
GUIDES_sg0427	BRCC3	398.09/444.63	893.74/471.03	421.36	682.39	0.69423	1082.7	1192.1	7.56	1	2.0157e-14	4.0314e-14	3.1217e-13	TRUE	FALSE
GUIDES_sg0428	BRCC3	1197.5/1092.8	949.14/586.34	1145.1	767.74	-0.57619	5485.5	3460	6.4157	7.0099e-11	1	1.402e-10	7.3716e-10	FALSE	FALSE
GUIDES_sg0431	BRCC3	864.54/884.64	925.82/1351.1	874.59	1138.5	0.38001	202.02	2595.6	5.1791	1	1.115e-07	2.2301e-07	7.9699e-07	TRUE	TRUE
GUIDES_sg0430	BRCC3	431.07/400.85	657.55/479.73	415.96	568.64	0.45014	456.35	1175.9	4.4525	1	4.2443e-06	8.4886e-06	2.449e-05	TRUE	FALSE
GUIDES_sg0429	BRCC3	833.18/832.43	590.48/658.14	832.8	624.31	-0.41513	0.28353	2463.6	4.2006	1.3312e-05	0.99999	2.6624e-05	7.3019e-05	FALSE	TRUE
GUIDES_sg0433	BRD1	515.51/450	746.48/538.48	482.76	642.48	0.41162	2145.6	1377.9	4.3029	0.99999	8.4297e-06	1.6859e-05	4.7277e-05	TRUE	TRUE
GUIDES_sg0436	BRD1	685.2/751.79	784.39/355.72	718.5	570.06	-0.33336	2217.3	2104.8	3.2355	0.00060708	0.99939	0.0012142	0.0024776	FALSE	FALSE
GUIDES_sg0435	BRD1	1273.1/1358.5	842.71/1455.5	1315.8	1149.1	-0.19523	3643.2	4012.8	2.6309	0.0042583	0.99574	0.0085166	0.014677	FALSE	TRUE
GUIDES_sg0438	BRD1	499.42/486.86	345.54/443.84	493.14	394.69	-0.32057	78.917	1409.5	2.6224	0.0043655	0.99563	0.0087311	0.014975	FALSE	FALSE
GUIDES_sg0434	BRD1	343.4/297.19	468.01/92.466	320.3	280.24	-0.19211	1068.1	890.37	1.3424	0.089728	0.91027	0.17946	0.22968	FALSE	TRUE
GUIDES_sg0437	BRD1	110.18/128.24	147.26/52.216	119.21	99.736	-0.25499	163.15	311.43	1.1036	0.13489	0.86511	0.26978	0.33163	FALSE	TRUE
GUIDES_sg0442	BRD2	341.8/331.74	1006/1837.3	336.77	1421.7	2.0745	50.548	939.17	35.401	1	8.1385e-275	1.6277e-274	9.4529e-272	TRUE	FALSE
GUIDES_sg0440	BRD2	630.51/568.26	753.77/1516.4	599.39	1135.1	0.92013	1937.7	1735.1	12.861	1	3.7377e-38	7.4754e-38	2.5094e-36	TRUE	TRUE
GUIDES_sg0444	BRD2	304/302.56	258.06/835.46	303.28	546.76	0.84814	1.0325	840.13	8.4002	1	2.2288e-17	4.4576e-17	4.7326e-16	TRUE	TRUE
GUIDES_sg0441	BRD2	619.25/595.91	886.45/899.64	607.58	893.04	0.5549	272.57	1760.4	6.8037	1	5.1e-12	1.02e-11	5.9177e-11	TRUE	TRUE
GUIDES_sg0443	BRD2	641.77/703.42	535.08/1193.4	672.59	864.21	0.36118	1899.9	1961.8	4.3263	0.99999	7.5832e-06	1.5166e-05	4.2643e-05	TRUE	FALSE
GUIDES_sg0439	BRD2	486.56/489.17	347/350.28	487.86	348.64	-0.48355	3.4014	1393.5	3.7296	9.5909e-05	0.9999	0.00019182	0.00044864	FALSE	TRUE
GUIDES_sg0447	BRD3	487.36/520.65	380.53/124.01	504.01	252.27	-0.99561	554.07	1442.6	6.6277	1.7046e-11	1	3.4092e-11	1.8847e-10	FALSE	TRUE
GUIDES_sg0448	BRD3	522.75/559.05	759.61/844.16	540.9	801.88	0.56717	658.8	1555.4	6.6176	1	1.8253e-11	3.6505e-11	2.0143e-10	TRUE	TRUE
GUIDES_sg0449	BRD3	402.11/410.07	542.37/595.04	406.09	568.71	0.48486	31.651	1146.2	4.8032	1	7.8094e-07	1.5619e-06	4.9377e-06	TRUE	FALSE
GUIDES_sg0450	BRD3	983.57/1007.5	844.17/663.58	995.54	753.87	-0.40069	286.62	2980.1	4.427	4.7785e-06	1	9.557e-06	2.7382e-05	FALSE	TRUE
GUIDES_sg0445	BRD3	574.22/584.39	504.46/937.71	579.3	721.09	0.31536	51.711	1673.3	3.4661	0.99974	0.00026403	0.00052806	0.0011445	TRUE	FALSE
GUIDES_sg0446	BRD3	914.41/960.67	730.45/915.95	937.54	823.2	-0.18742	1070.1	2795.3	2.1626	0.015286	0.98471	0.030573	0.047601	FALSE	FALSE
GUIDES_sg0451	BRD4	349.84/375.51	1188.3/1347.8	362.68	1268	1.803	329.59	1016.2	28.4	1	1.0019e-177	2.0039e-177	6.8455e-175	TRUE	TRUE
GUIDES_sg0452	BRD4	266.2/259.56	861.67/819.14	262.88	840.4	1.6729	22.057	721.61	21.499	1	7.9585e-103	1.5917e-102	1.39e-100	TRUE	TRUE
GUIDES_sg0456	BRD4	661.88/588.23	1051.2/1021.5	625.05	1036.3	0.72853	2712.3	1814.4	9.6555	1	2.3291e-22	4.6582e-22	6.7128e-21	TRUE	TRUE
GUIDES_sg0454	BRD4	636.95/630.46	559.86/986.66	633.71	773.26	0.28674	21.026	1841.2	3.2524	0.99943	0.00057213	0.0011443	0.0023411	TRUE	TRUE
GUIDES_sg0455	BRD4	166.47/172.01	161.84/305.68	169.24	233.76	0.46357	15.342	451.87	3.0349	0.9988	0.0012031	0.0024061	0.0046671	TRUE	TRUE
GUIDES_sg0453	BRD4	503.45/515.27	412.61/717.97	509.36	565.29	0.15002	69.96	1459	1.4642	0.92843	0.071566	0.14313	0.18907	TRUE	FALSE
GUIDES_sg0459	BRD7	485.75/456.91	847.09/607.01	471.33	727.05	0.62423	415.88	1343.2	6.9772	1	1.5061e-12	3.0122e-12	1.828e-11	TRUE	TRUE
GUIDES_sg0457	BRD7	1212.8/1223.3	886.45/1011.7	1218	949.07	-0.35964	55.372	3695.5	4.4245	4.8333e-06	1	9.6665e-06	2.7682e-05	FALSE	FALSE
GUIDES_sg0458	BRD7	608.8/625.86	416.98/498.23	617.33	457.6	-0.43112	145.45	1790.5	3.7747	8.0114e-05	0.99992	0.00016023	0.00037681	FALSE	TRUE
GUIDES_sg0462	BRD7	339.38/292.58	295.97/118.57	315.98	207.27	-0.60593	1095.4	877.61	3.6696	0.00012148	0.99988	0.00024296	0.0005617	FALSE	FALSE
GUIDES_sg0460	BRD7	333.75/304.86	230.36/549.36	319.31	389.86	0.28718	417.31	887.45	2.3682	0.99106	0.0089378	0.017876	0.029091	TRUE	FALSE
GUIDES_sg0461	BRD7	619.25/615.87	791.68/322	617.56	556.84	-0.14907	5.72	1791.3	1.4348	0.075679	0.92432	0.15136	0.19923	FALSE	TRUE
GUIDES_sg0466	BRD8	771.25/797.1	1858.9/2266	784.18	2062.4	1.394	334.06	2310.5	26.593	1	4.1105e-156	8.221e-156	1.9097e-153	TRUE	FALSE
GUIDES_sg0464	BRD8	331.34/333.28	361.58/1509.9	332.31	935.74	1.4908	1.8742	925.95	19.831	1	8.0892e-88	1.6178e-87	1.2783e-85	TRUE	TRUE
GUIDES_sg0467	BRD8	81.227/95.99	170.58/233.88	88.609	202.23	1.1814	108.98	227.31	7.5364	1	2.4157e-14	4.8314e-14	3.7262e-13	TRUE	TRUE
GUIDES_sg0463	BRD8	451.98/468.43	370.33/678.81	460.2	524.57	0.18847	135.4	1309.5	1.7786	0.96235	0.03765	0.0753	0.10703	TRUE	TRUE
GUIDES_sg0468	BRD8	1039.9/1170.3	1073.1/1220.5	1105.1	1146.8	0.053417	8508	3331.1	0.72288	0.76512	0.23488	0.46975	0.53158	TRUE	TRUE
GUIDES_sg0465	BRD8	563.76/566.73	551.12/572.2	565.24	561.66	-0.0091671	4.3879	1630	0.088834	0.46461	0.53539	0.92921	0.94126	FALSE	FALSE
GUIDES_sg0469	BRD9	357.88/353.24	801.89/1069.3	355.56	935.61	1.3933	10.753	995.04	18.388	1	8.1278e-76	1.6256e-75	1.0151e-73	TRUE	TRUE
GUIDES_sg0473	BRD9	258.96/264.93	656.09/329.61	261.95	492.85	0.90931	17.83	718.89	8.6119	1	3.5918e-18	7.1837e-18	7.8641e-17	TRUE	TRUE
GUIDES_sg0470	BRD9	861.33/782.51	485.51/373.13	821.92	429.32	-0.93535	3106	2429.3	7.9656	8.2239e-16	1	1.6448e-15	1.4879e-14	FALSE	TRUE
GUIDES_sg0471	BRD9	349.03/334.81	243.48/257.82	341.92	250.65	-0.44647	101.12	954.48	2.9544	0.0015665	0.99843	0.0031329	0.005943	FALSE	TRUE
GUIDES_sg0474	BRD9	789.75/824.75	982.68/353.55	807.25	668.11	-0.27255	612.36	2383.1	2.8502	0.0021845	0.99782	0.004369	0.0080819	FALSE	TRUE
GUIDES_sg0472	BRD9	541.24/508.36	952.06/292.63	524.8	622.34	0.2455	540.59	1506.1	2.5133	0.99402	0.0059798	0.01196	0.019907	TRUE	FALSE
GUIDES_sg0475	BRDT	824.33/764.85	1584.8/1824.3	794.59	1704.6	1.1001	1769.1	2343.2	18.798	1	3.9037e-79	7.8073e-79	5.6324e-77	TRUE	TRUE
GUIDES_sg0477	BRDT	107.77/101.37	335.33/50.04	104.57	192.69	0.87559	20.486	270.98	5.3532	1	4.3203e-08	8.6405e-08	3.2574e-07	TRUE	TRUE
GUIDES_sg0479	BRDT	242.07/241.13	542.37/209.95	241.6	376.16	0.6366	0.4467	659.66	5.2391	1	8.0685e-08	1.6137e-07	5.8682e-07	TRUE	FALSE
GUIDES_sg0476	BRDT	708.52/700.34	589.02/1097.6	704.43	843.32	0.25928	33.458	2060.9	3.0594	0.99889	0.0011089	0.0022179	0.0043442	TRUE	FALSE
GUIDES_sg0480	BRDT	1131.5/1095.8	930.19/1187.9	1113.7	1059.1	-0.072502	638.12	3358.7	0.9427	0.17292	0.82708	0.34583	0.41339	FALSE	TRUE
GUIDES_sg0478	BRDT	48.254/54.522	20.412/69.621	51.388	45.016	-0.18709	19.649	127.57	0.56413	0.28633	0.71367	0.57266	0.63101	FALSE	TRUE
GUIDES_sg0483	BRE	927.27/1005.2	484.05/374.21	966.24	429.13	-1.1691	3036.9	2886.6	9.997	7.8558e-24	1	1.5712e-23	2.3396e-22	FALSE	FALSE
GUIDES_sg0485	BRE	1162.9/1135	1694.2/1477.3	1148.9	1585.7	0.46448	389.91	3472.3	7.4122	1	6.2108e-14	1.2422e-13	9.1897e-13	TRUE	TRUE
GUIDES_sg0482	BRE	567.78/498.38	472.38/287.19	533.08	379.79	-0.48808	2408.4	1531.4	3.9173	4.4781e-05	0.99996	8.9561e-05	0.00022361	FALSE	FALSE
GUIDES_sg0484	BRE	994.02/987.55	1001.6/601.57	990.79	801.6	-0.30534	20.985	2964.9	3.4744	0.00025599	0.99974	0.00051197	0.0011105	FALSE	TRUE
GUIDES_sg0481	BRE	206.69/255.72	447.6/164.26	231.2	305.93	0.40253	1202	629.52	2.9784	0.99855	0.0014487	0.0028974	0.0055643	TRUE	TRUE
GUIDES_sg0486	BRE	541.24/569.8	577.36/422.08	555.52	499.72	-0.15243	407.62	1600.2	1.395	0.081513	0.91849	0.16303	0.21235	FALSE	TRUE
GUIDES_sg0489	BRMS1	829.96/773.3	1285.9/1223.8	801.63	1254.9	0.64589	1605.5	2365.4	9.3193	1	5.8565e-21	1.1713e-20	1.6465e-19	TRUE	FALSE
GUIDES_sg0490	BRMS1	884.65/884.64	1431.7/1153.1	884.65	1292.4	0.54638	1.2265e-05	2627.4	7.9552	1	8.9411e-16	1.7882e-15	1.6151e-14	TRUE	TRUE
GUIDES_sg0488	BRMS1	375.57/387.03	310.55/692.95	381.3	501.75	0.39512	65.644	1071.9	3.6789	0.99988	0.00011712	0.00023424	0.00054196	TRUE	TRUE
GUIDES_sg0491	BRMS1	605.58/549.06	462.18/509.11	577.32	485.64	-0.24901	1597.2	1667.2	2.2454	0.012372	0.98763	0.024744	0.039354	FALSE	TRUE
GUIDES_sg0487	BRMS1	318.47/325.6	142.88/391.62	322.04	267.25	-0.26811	25.379	895.52	1.8307	0.033569	0.96643	0.067139	0.096202	FALSE	FALSE
GUIDES_sg0492	BRMS1	373.16/360.92	481.13/275.22	367.04	378.18	0.043002	74.891	1029.3	0.34708	0.63573	0.36427	0.72853	0.77383	TRUE	TRUE
GUIDES_sg0496	BRMS1L	583.06/570.57	927.27/871.35	576.81	899.31	0.63982	78.118	1665.6	7.9021	1	1.3714e-15	2.7428e-15	2.4245e-14	TRUE	FALSE
GUIDES_sg0495	BRMS1L	673.94/682.68	1131.4/814.79	678.31	973.09	0.51998	38.188	1979.6	6.6253	1	1.7329e-11	3.4658e-11	1.9133e-10	TRUE	TRUE
GUIDES_sg0494	BRMS1L	411.76/431.57	597.77/623.33	421.67	610.55	0.53294	196.16	1193.1	5.4683	1	2.2713e-08	4.5426e-08	1.7471e-07	TRUE	TRUE
GUIDES_sg0498	BRMS1L	355.47/354.01	317.84/677.72	354.74	497.78	0.48758	1.0612	992.6	4.5401	1	2.8108e-06	5.6215e-06	1.6635e-05	TRUE	TRUE
GUIDES_sg0493	BRMS1L	488.17/520.65	708.58/542.83	504.41	625.7	0.31033	527.62	1443.9	3.1921	0.99929	0.00070613	0.0014123	0.0028404	TRUE	FALSE
GUIDES_sg0497	BRMS1L	412.57/434.64	686.71/266.52	423.61	476.61	0.16972	243.65	1198.9	1.5309	0.9371	0.062899	0.1258	0.16851	TRUE	FALSE
GUIDES_sg0500	BRPF1	649.01/633.53	1122.6/1055.2	641.27	1088.9	0.76296	119.76	1864.6	10.367	1	1.7572e-25	3.5145e-25	5.9314e-24	TRUE	FALSE
GUIDES_sg0504	BRPF1	895.1/840.87	422.81/618.98	867.99	520.9	-0.73558	1470.5	2574.7	6.8404	3.9476e-12	1	7.8953e-12	4.5944e-11	FALSE	TRUE
GUIDES_sg0501	BRPF1	657.86/670.39	1071.6/799.56	664.13	935.59	0.49378	78.59	1935.5	6.1703	1	3.408e-10	6.8161e-10	3.3775e-09	TRUE	TRUE
GUIDES_sg0499	BRPF1	615.23/532.17	244.94/465.59	573.7	355.27	-0.68986	3449.9	1656	5.3677	3.9875e-08	1	7.975e-08	3.0114e-07	FALSE	FALSE
GUIDES_sg0503	BRPF1	654.64/658.88	720.24/1010.6	656.76	865.42	0.39751	8.9687	1912.6	4.7712	1	9.1588e-07	1.8318e-06	5.7255e-06	TRUE	TRUE
GUIDES_sg0502	BRPF1	1150.8/1092	1557.1/676.63	1121.4	1116.9	-0.0058472	1732.6	3383.6	0.078048	0.4689	0.5311	0.93779	0.94915	FALSE	TRUE
GUIDES_sg0508	BRPF3	332.15/303.33	508.83/719.06	317.74	613.95	0.94809	415.21	882.8	9.9693	1	1.0382e-23	2.0765e-23	3.0763e-22	TRUE	TRUE
GUIDES_sg0509	BRPF3	391.66/370.14	272.64/818.05	380.9	545.35	0.51663	231.57	1070.7	5.0257	1	2.5076e-07	5.0153e-07	1.6744e-06	TRUE	FALSE
GUIDES_sg0507	BRPF3	398.9/389.34	498.63/598.31	394.12	548.47	0.47576	45.704	1110.3	4.6323	1	1.808e-06	3.616e-06	1.0895e-05	TRUE	FALSE
GUIDES_sg0506	BRPF3	844.44/876.97	969.56/1081.3	860.7	1025.4	0.25237	529.01	2551.7	3.261	0.99944	0.000555	0.00111	0.0022743	TRUE	TRUE
GUIDES_sg0510	BRPF3	1157.3/1084.3	838.34/1095.4	1120.8	966.89	-0.21289	2662.9	3381.6	2.6466	0.0040658	0.99593	0.0081317	0.014042	FALSE	TRUE
GUIDES_sg0505	BRPF3	612.02/666.56	803.35/488.44	639.29	645.89	0.014807	1487.2	1858.5	0.15322	0.56089	0.43911	0.87822	0.90032	TRUE	TRUE
GUIDES_sg0512	BRWD1	665.9/686.52	749.4/1129.2	676.21	939.29	0.47349	212.62	1973.1	5.9225	1	1.585e-09	3.17e-09	1.4985e-08	TRUE	FALSE
GUIDES_sg0516	BRWD1	576.63/549.83	418.44/337.23	563.23	377.83	-0.57472	359.11	1623.9	4.6008	2.1048e-06	1	4.2096e-06	1.2553e-05	FALSE	TRUE
GUIDES_sg0511	BRWD1	845.24/829.35	1046.8/917.04	837.3	981.94	0.22963	126.22	2477.7	2.9057	0.99817	0.0018322	0.0036643	0.0068625	TRUE	TRUE
GUIDES_sg0515	BRWD1	312.04/310.24	298.89/466.68	311.14	382.78	0.2981	1.6201	863.31	2.4383	0.99262	0.0073782	0.014756	0.024308	TRUE	FALSE
GUIDES_sg0513	BRWD1	620.06/583.62	660.46/536.3	601.84	598.38	-0.0082963	663.91	1742.7	0.082804	0.467	0.533	0.93401	0.94558	FALSE	TRUE
GUIDES_sg0514	BRWD1	608/653.5	610.89/646.17	630.75	628.53	-0.0050683	1035.4	1832	0.051761	0.47936	0.52064	0.95872	0.96646	FALSE	TRUE
GUIDES_sg0521	BRWD3	727.83/734.13	501.54/407.94	730.98	454.74	-0.68359	19.888	2143.8	5.9661	1.2151e-09	1	2.4302e-09	1.1564e-08	FALSE	TRUE
GUIDES_sg0519	BRWD3	835.59/847.02	992.88/1159.6	841.3	1076.3	0.35495	65.263	2490.4	4.7081	1	1.2502e-06	2.5004e-06	7.6893e-06	TRUE	FALSE
GUIDES_sg0517	BRWD3	762.41/806.32	1065.8/944.24	784.36	1005	0.35722	964.03	2311.1	4.5898	1	2.2187e-06	4.4374e-06	1.3215e-05	TRUE	FALSE
GUIDES_sg0518	BRWD3	744.71/721.85	594.86/1288	733.28	941.42	0.36005	261.49	2151	4.4879	1	3.5965e-06	7.193e-06	2.1013e-05	TRUE	TRUE
GUIDES_sg0522	BRWD3	436.7/433.88	446.14/145.77	435.29	295.96	-0.55503	3.9762	1234.1	3.9661	3.6531e-05	0.99996	7.3062e-05	0.00018598	FALSE	TRUE
GUIDES_sg0520	BRWD3	1207.9/1331.6	896.66/1626.3	1269.8	1261.5	-0.0094298	7641.7	3863.2	0.1332	0.44702	0.55298	0.89404	0.91499	FALSE	FALSE
GUIDES_sg0527	BUB1	139.13/122.87	609.43/648.35	131	628.89	2.2546	132.26	344.23	26.836	1	6.2071e-159	1.2414e-158	2.9427e-156	TRUE	FALSE
GUIDES_sg0525	BUB1	128.68/127.47	291.6/434.05	128.08	362.82	1.495	0.72176	336.08	12.805	1	7.6942e-38	1.5388e-37	5.0922e-36	TRUE	TRUE
GUIDES_sg0523	BUB1	280.68/279.52	947.69/125.1	280.1	536.39	0.9349	0.66362	771.99	9.2243	1	1.4275e-20	2.8551e-20	3.9667e-19	TRUE	TRUE
GUIDES_sg0524	BUB1	391.66/368.6	488.42/623.33	380.13	555.88	0.54707	265.8	1068.4	5.3768	1	3.7919e-08	7.5839e-08	2.8646e-07	TRUE	TRUE
GUIDES_sg0526	BUB1	560.55/480.72	352.83/354.63	520.63	353.73	-0.5563	3186.2	1493.4	4.3189	7.8401e-06	0.99999	1.568e-05	4.4045e-05	FALSE	TRUE
GUIDES_sg0528	BUB1	739.89/817.07	763.98/968.17	778.48	866.08	0.15365	2978.3	2292.6	1.8295	0.96634	0.033665	0.06733	0.096429	TRUE	TRUE
GUIDES_sg0531	C11ORF30	157.63/200.43	333.88/238.24	179.03	286.06	0.67311	915.87	479.67	4.8868	1	5.1241e-07	1.0248e-06	3.3203e-06	TRUE	TRUE
GUIDES_sg0534	C11ORF30	1077.7/1006.7	591.94/1046.5	1042.2	819.22	-0.34694	2514.8	3129.3	3.9862	3.3571e-05	0.99997	6.7141e-05	0.00017334	FALSE	TRUE
GUIDES_sg0532	C11ORF30	907.17/825.51	667.75/735.37	866.34	701.56	-0.30397	3333.6	2569.5	3.2507	0.00057565	0.99942	0.0011513	0.0023551	FALSE	TRUE
GUIDES_sg0530	C11ORF30	361.9/278.76	344.08/439.48	320.33	391.78	0.28968	3456.7	890.47	2.3945	0.99168	0.0083205	0.016641	0.027231	TRUE	TRUE
GUIDES_sg0529	C11ORF30	414.98/461.52	387.82/539.56	438.25	463.69	0.081235	1083	1243.1	0.72163	0.76474	0.23526	0.47052	0.53241	TRUE	TRUE
GUIDES_sg0533	C11ORF30	293.54/221.93	193.91/308.94	257.74	251.43	-0.03561	2564.3	706.61	0.23731	0.40621	0.59379	0.81241	0.84973	FALSE	FALSE
GUIDES_sg0535	CARM1	708.52/658.88	1006/776.71	683.7	891.36	0.38215	1232.5	1996.4	4.6476	1	1.679e-06	3.358e-06	1.0181e-05	TRUE	TRUE
GUIDES_sg0540	CARM1	589.5/570.57	733.36/777.8	580.03	755.58	0.38088	179.23	1675.5	4.2887	0.99999	8.9856e-06	1.7971e-05	4.9937e-05	TRUE	FALSE
GUIDES_sg0536	CARM1	575.02/506.83	492.8/261.08	540.93	376.94	-0.51994	2325.3	1555.4	4.158	1.6054e-05	0.99998	3.2108e-05	8.7563e-05	FALSE	TRUE
GUIDES_sg0538	CARM1	167.28/167.41	263.89/135.98	167.34	199.94	0.25534	0.0081301	446.48	1.5425	0.93853	0.061473	0.12295	0.16476	TRUE	TRUE
GUIDES_sg0539	CARM1	409.35/426.2	478.22/291.54	417.77	384.88	-0.11803	141.87	1181.3	0.95709	0.16926	0.83074	0.33852	0.40498	FALSE	TRUE
GUIDES_sg0537	CARM1	151.19/115.96	142.88/128.36	133.58	135.62	0.021786	620.88	351.42	0.10923	0.54349	0.45651	0.91302	0.93106	TRUE	FALSE
GUIDES_sg0545	CBX1	565.37/589	689.62/1119.4	577.18	904.5	0.64719	279.04	1666.7	8.0174	1	5.3987e-16	1.0797e-15	1.0017e-14	TRUE	FALSE
GUIDES_sg0543	CBX1	247.7/254.95	225.99/434.05	251.33	330.02	0.39161	26.265	687.93	3.0002	0.99865	0.0013491	0.0026983	0.0051948	TRUE	TRUE
GUIDES_sg0541	CBX1	714.96/786.35	415.52/857.21	750.65	636.37	-0.23794	2548.5	2205.4	2.4336	0.0074743	0.99253	0.014949	0.024618	FALSE	FALSE
GUIDES_sg0544	CBX1	919.23/926.11	782.93/1008.4	922.67	895.68	-0.042792	23.674	2748	0.51495	0.30329	0.69671	0.60659	0.66361	FALSE	FALSE
GUIDES_sg0546	CBX1	217.14/248.04	256.6/187.11	232.59	221.86	-0.067868	477.32	633.53	0.42647	0.33488	0.66512	0.66977	0.72279	FALSE	TRUE
GUIDES_sg0542	CBX1	1220/1233.3	944.77/1526.2	1226.6	1235.5	0.010366	88.026	3723.4	0.14508	0.55768	0.44232	0.88465	0.90634	TRUE	TRUE
GUIDES_sg0548	CBX2	591.91/540.62	497.17/135.98	566.26	316.57	-0.83692	1315.6	1633.2	6.1785	3.2357e-10	1	6.4713e-10	3.2108e-09	FALSE	FALSE
GUIDES_sg0549	CBX2	812.27/750.26	647.34/657.05	781.26	652.2	-0.26014	1922.7	2301.4	2.6904	0.0035679	0.99643	0.0071358	0.012465	FALSE	FALSE
GUIDES_sg0551	CBX2	897.52/895.4	917.07/1116.1	896.46	1016.6	0.18125	2.2508	2664.8	2.3272	0.99002	0.0099769	0.019954	0.032105	TRUE	FALSE
GUIDES_sg0547	CBX2	586.28/550.6	505.92/547.18	568.44	526.55	-0.11024	636.61	1639.9	1.0345	0.15046	0.84954	0.30091	0.36656	FALSE	FALSE
GUIDES_sg0550	CBX2	789.75/790.96	809.18/716.88	790.35	763.03	-0.050696	0.72902	2329.9	0.56609	0.28566	0.71434	0.57133	0.62972	FALSE	TRUE
GUIDES_sg0552	CBX2	628.91/608.19	470.93/801.73	618.55	636.33	0.040821	214.5	1794.3	0.41975	0.66267	0.33733	0.67467	0.72767	TRUE	FALSE
GUIDES_sg0554	CBX3	564.57/578.24	979.76/1212.9	571.41	1096.3	0.93891	93.53	1649	12.927	1	1.5812e-38	3.1624e-38	1.0678e-36	TRUE	TRUE
GUIDES_sg0556	CBX3	266.2/307.17	336.79/726.67	286.68	531.73	0.88893	839.24	791.31	8.7112	1	1.5032e-18	3.0063e-18	3.3319e-17	TRUE	TRUE
GUIDES_sg0555	CBX3	1289.2/1149.6	1707.3/1568.7	1219.4	1638	0.42547	9743.9	3699.9	6.8818	1	2.9546e-12	5.9092e-12	3.4542e-11	TRUE	TRUE
GUIDES_sg0553	CBX3	903.15/985.24	718.78/626.59	944.19	672.69	-0.48853	3369.8	2816.4	5.116	1.5602e-07	1	3.1204e-07	1.0761e-06	FALSE	FALSE
GUIDES_sg0558	CBX3	558.94/586.69	607.98/565.67	572.81	586.82	0.034802	385.13	1653.3	0.34456	0.63479	0.36521	0.73042	0.77383	TRUE	TRUE
GUIDES_sg0557	CBX3	910.38/865.45	766.9/985.58	887.92	876.24	-0.019081	1009.7	2637.8	0.22741	0.41005	0.58995	0.82011	0.85461	FALSE	TRUE
GUIDES_sg0562	CBX4	935.32/871.59	1214.5/972.52	903.45	1093.5	0.27517	2030.5	2687	3.6665	0.99988	0.00012297	0.00024594	0.00056791	TRUE	TRUE
GUIDES_sg0561	CBX4	799.4/831.66	782.93/521.07	815.53	652	-0.32242	520.24	2409.1	3.3316	0.00043167	0.99957	0.00086333	0.0018094	FALSE	TRUE
GUIDES_sg0564	CBX4	587.09/598.98	514.67/487.35	593.03	501.01	-0.24283	70.716	1715.5	2.2218	0.013149	0.98685	0.026298	0.041513	FALSE	FALSE
GUIDES_sg0563	CBX4	1076.9/1034.4	987.05/1338	1055.6	1162.5	0.13906	901.88	3172.3	1.8983	0.97117	0.028828	0.057657	0.08392	TRUE	FALSE
GUIDES_sg0559	CBX4	440.72/468.43	317.84/686.42	454.57	502.13	0.14325	384.07	1292.4	1.3228	0.90705	0.092946	0.18589	0.23734	TRUE	FALSE
GUIDES_sg0560	CBX4	559.74/585.92	679.42/501.49	572.83	590.45	0.043636	342.74	1653.4	0.43337	0.66763	0.33237	0.66475	0.71931	TRUE	TRUE
GUIDES_sg0568	CBX5	301.59/314.08	1052.7/548.27	307.83	800.46	1.3758	78.056	853.55	16.862	1	4.2889e-64	8.5778e-64	4.5494e-62	TRUE	TRUE
GUIDES_sg0570	CBX5	530.79/556.74	304.72/436.22	543.77	370.47	-0.5524	336.77	1564.1	4.3818	5.8851e-06	0.99999	1.177e-05	3.359e-05	FALSE	TRUE
GUIDES_sg0565	CBX5	556.53/541.38	406.78/392.71	548.95	399.74	-0.45664	114.62	1580	3.7538	8.7086e-05	0.99991	0.00017417	0.00040836	FALSE	TRUE
GUIDES_sg0566	CBX5	581.46/582.08	580.28/431.87	581.77	506.07	-0.20074	0.19709	1680.9	1.8464	0.03242	0.96758	0.06484	0.093038	FALSE	FALSE
GUIDES_sg0567	CBX5	172.91/182.77	278.47/115.31	177.84	196.89	0.14607	48.574	476.28	0.87313	0.8087	0.1913	0.38259	0.45138	TRUE	TRUE
GUIDES_sg0569	CBX5	1021.4/959.13	1236.4/779.98	990.25	1008.2	0.025848	1936.6	2963.2	0.3292	0.629	0.371	0.74201	0.78442	TRUE	TRUE
GUIDES_sg0576	CBX6	963.46/916.13	1796.2/663.58	939.8	1229.9	0.38776	1120.3	2802.4	5.4801	1	2.1252e-08	4.2504e-08	1.6369e-07	TRUE	TRUE
GUIDES_sg0574	CBX6	968.29/985.24	1514.8/835.46	976.77	1175.1	0.26651	143.7	2920.2	3.6711	0.99988	0.00012075	0.00024149	0.00055853	TRUE	TRUE
GUIDES_sg0572	CBX6	456/477.65	177.87/512.37	466.82	345.12	-0.43468	234.36	1329.6	3.3376	0.00042248	0.99958	0.00084495	0.0017725	FALSE	TRUE
GUIDES_sg0573	CBX6	600.76/605.89	279.93/764.75	603.32	522.34	-0.20758	13.168	1747.3	1.9374	0.026348	0.97365	0.052696	0.077554	FALSE	TRUE
GUIDES_sg0571	CBX6	861.33/851.62	1116.8/731.02	856.48	923.92	0.10923	47.074	2538.3	1.3386	0.90965	0.090348	0.1807	0.23119	TRUE	FALSE
GUIDES_sg0575	CBX6	698.07/652.73	663.38/750.6	675.4	706.99	0.065855	1027.7	1970.5	0.71166	0.76166	0.23834	0.47667	0.53889	TRUE	TRUE
GUIDES_sg0581	CBX7	986.79/906.91	475.3/485.17	946.85	480.24	-0.97791	3189.8	2824.9	8.7793	8.2279e-19	1	1.6456e-18	1.8485e-17	FALSE	FALSE
GUIDES_sg0580	CBX7	659.47/683.45	465.1/1421.8	671.46	943.45	0.49002	287.6	1958.3	6.1463	1	3.9665e-10	7.9329e-10	3.9159e-09	TRUE	TRUE
GUIDES_sg0579	CBX7	1019.8/980.63	675.04/846.33	1000.2	760.69	-0.39445	765.38	2994.9	4.3765	6.0297e-06	0.99999	1.2059e-05	3.4381e-05	FALSE	TRUE
GUIDES_sg0578	CBX7	725.41/672.7	263.89/881.14	699.06	572.52	-0.28763	1389.4	2044.2	2.7987	0.0025654	0.99743	0.0051309	0.0092582	FALSE	FALSE
GUIDES_sg0577	CBX7	594.32/636.61	835.42/246.94	615.47	541.18	-0.18525	893.91	1784.8	1.7584	0.039342	0.96066	0.078683	0.11164	FALSE	TRUE
GUIDES_sg0582	CBX7	834.79/857.77	1087.7/475.38	846.28	781.52	-0.11471	264.04	2506.1	1.2936	0.097896	0.9021	0.19579	0.24854	FALSE	FALSE
GUIDES_sg0585	CBX8	1314.9/1264.8	551.12/1564.3	1289.8	1057.7	-0.286	1257.3	3928.4	3.7036	0.00010629	0.99989	0.00021259	0.00049354	FALSE	FALSE
GUIDES_sg0584	CBX8	630.51/661.95	950.6/618.98	646.23	784.79	0.27986	494.04	1880	3.1956	0.9993	0.00069765	0.0013953	0.0028078	TRUE	TRUE
GUIDES_sg0587	CBX8	969.09/916.13	562.78/1066.1	942.61	814.43	-0.21064	1402.6	2811.4	2.4175	0.007813	0.99219	0.015626	0.025697	FALSE	TRUE
GUIDES_sg0586	CBX8	689.22/683.45	650.26/527.6	686.34	588.93	-0.22048	16.664	2004.6	2.1756	0.014792	0.98521	0.029584	0.046117	FALSE	FALSE
GUIDES_sg0583	CBX8	525.96/499.15	459.26/422.08	512.56	440.67	-0.21755	359.55	1468.7	1.8757	0.030345	0.96965	0.06069	0.087329	FALSE	TRUE
GUIDES_sg0588	CBX8	456/480.72	494.25/480.82	468.36	487.54	0.057784	305.58	1334.2	0.52511	0.70025	0.29975	0.59951	0.65611	TRUE	FALSE
GUIDES_sg0591	CCDC101	614.43/557.51	946.23/975.79	585.97	961.01	0.71276	1619.9	1693.8	9.1126	1	4.0201e-20	8.0402e-20	1.0436e-18	TRUE	TRUE
GUIDES_sg0593	CCDC101	228.4/183.53	476.76/97.905	205.97	287.33	0.47833	1006.5	556.73	3.4484	0.99972	0.00028197	0.00056395	0.0012193	TRUE	TRUE
GUIDES_sg0590	CCDC101	688.42/679.61	524.87/600.48	684.01	562.68	-0.28126	38.794	1997.3	2.715	0.0033141	0.99669	0.0066282	0.011768	FALSE	TRUE
GUIDES_sg0589	CCDC101	813.07/891.56	930.19/909.43	852.31	919.81	0.10982	3079.8	2525.2	1.3431	0.91039	0.089613	0.17923	0.22941	TRUE	FALSE
GUIDES_sg0592	CCDC101	1237.7/1080.5	1347.2/820.23	1159.1	1083.7	-0.096936	12362	3505	1.2734	0.10145	0.89855	0.20289	0.25702	FALSE	FALSE
GUIDES_sg0594	CCDC101	526.77/543.69	545.28/443.84	535.23	494.56	-0.11379	143.13	1538	1.037	0.14987	0.85013	0.29973	0.36527	FALSE	TRUE
GUIDES_sg0599	CDC6	1159.7/1236.4	1076/490.61	1198	783.3	-0.61238	2938.2	3630.8	6.8827	2.9361e-12	1	5.8722e-12	3.4406e-11	FALSE	TRUE
GUIDES_sg0600	CDC6	148.78/155.89	68.525/93.554	152.33	81.039	-0.9023	25.247	404.06	3.5468	0.00019495	0.99981	0.0003899	0.0008654	FALSE	TRUE
GUIDES_sg0597	CDC6	235.64/174.32	260.98/282.84	204.98	271.91	0.40592	1880.1	553.89	2.8438	0.99777	0.0022288	0.0044576	0.0082055	TRUE	FALSE
GUIDES_sg0598	CDC6	389.25/369.37	377.62/217.57	379.31	297.59	-0.349	197.53	1065.9	2.5029	0.0061586	0.99384	0.012317	0.02049	FALSE	FALSE
GUIDES_sg0596	CDC6	652.23/605.89	724.62/469.94	629.06	597.28	-0.074667	1073.6	1826.8	0.74353	0.22858	0.77142	0.45716	0.51844	FALSE	TRUE
GUIDES_sg0595	CDC6	73.185/68.345	94.769/47.865	70.765	71.317	0.01105	11.711	179.07	0.041235	0.51645	0.48355	0.96711	0.97407	TRUE	FALSE
GUIDES_sg0606	CDC73	637.75/640.45	632.76/1322.8	639.1	977.78	0.61269	3.6286	1857.9	7.8575	1	1.9591e-15	3.9182e-15	3.3098e-14	TRUE	TRUE
GUIDES_sg0602	CDC73	299.98/306.4	297.43/756.04	303.19	526.74	0.79485	20.632	839.86	7.7137	1	6.1093e-15	1.2219e-14	9.6282e-14	TRUE	TRUE
GUIDES_sg0605	CDC73	690.03/688.06	393.65/441.66	689.04	417.66	-0.72092	1.9399	2013	6.0487	7.2992e-10	1	1.4598e-09	7.1304e-09	FALSE	TRUE
GUIDES_sg0603	CDC73	401.31/441.55	653.17/330.7	421.43	491.94	0.22269	809.84	1192.4	2.0418	0.97942	0.020584	0.041168	0.061969	TRUE	FALSE
GUIDES_sg0604	CDC73	568.59/633.53	715.87/589.61	601.06	652.74	0.1188	2109	1740.3	1.2387	0.89227	0.10773	0.21546	0.27043	TRUE	TRUE
GUIDES_sg0601	CDC73	147.17/129.01	237.65/66.358	138.09	152	0.13753	164.94	364.05	0.72913	0.76704	0.23296	0.46592	0.52761	TRUE	FALSE
GUIDES_sg0611	CDK1	152/161.26	260.98/187.11	156.63	224.04	0.51365	42.915	416.18	3.3044	0.99952	0.00047586	0.00095172	0.00198	TRUE	TRUE
GUIDES_sg0607	CDK1	144.76/119.8	144.34/232.8	132.28	188.57	0.50827	311.63	347.8	3.0183	0.99873	0.0012709	0.0025418	0.0049083	TRUE	FALSE
GUIDES_sg0608	CDK1	219.55/209.64	211.41/110.96	214.6	161.18	-0.41072	49.12	581.56	2.215	0.013381	0.98662	0.026762	0.042223	FALSE	TRUE
GUIDES_sg0610	CDK1	114.2/147.44	135.59/190.37	130.82	162.98	0.31496	552.47	343.73	1.7347	0.9586	0.041399	0.082798	0.1166	TRUE	FALSE
GUIDES_sg0609	CDK1	127.87/129.01	129.76/104.43	128.44	117.1	-0.13234	0.6482	337.1	0.61794	0.26831	0.73169	0.53662	0.59405	FALSE	FALSE
GUIDES_sg0612	CDK1	150.39/157.42	37.907/281.75	153.91	159.83	0.054115	24.734	408.49	0.29295	0.61522	0.38478	0.76956	0.80986	TRUE	TRUE
GUIDES_sg0616	CDK17	477.71/510.67	959.35/1183.6	494.19	1071.5	1.1149	543.06	1412.7	15.358	1	1.5538e-53	3.1075e-53	1.4495e-51	TRUE	TRUE
GUIDES_sg0615	CDK17	620.06/596.67	514.67/227.36	608.37	371.01	-0.71196	273.42	1762.8	5.6532	7.8763e-09	1	1.5753e-08	6.6971e-08	FALSE	TRUE
GUIDES_sg0614	CDK17	418.2/409.3	402.4/729.94	413.75	566.17	0.45154	39.572	1169.2	4.4575	1	4.1469e-06	8.2939e-06	2.3958e-05	TRUE	FALSE
GUIDES_sg0618	CDK17	637.75/729.52	717.33/932.27	683.64	824.8	0.27045	4211.1	1996.2	3.1595	0.99921	0.00079029	0.0015806	0.0031674	TRUE	TRUE
GUIDES_sg0617	CDK17	1359.9/1293.2	1267/998.63	1326.6	1132.8	-0.22761	2229.1	4047.9	3.0454	0.0011619	0.99884	0.0023238	0.0045432	FALSE	FALSE
GUIDES_sg0613	CDK17	473.69/511.44	435.94/374.21	492.56	405.07	-0.28149	712.36	1407.8	2.3317	0.0098571	0.99014	0.019714	0.031723	FALSE	TRUE
GUIDES_sg0623	CDK2	877.41/824.75	1013.3/1283.6	851.08	1148.5	0.43191	1386.8	2521.3	5.9227	1	1.5839e-09	3.1677e-09	1.4981e-08	TRUE	TRUE
GUIDES_sg0624	CDK2	637.75/599.75	817.93/647.26	618.75	732.59	0.2433	722.22	1794.9	2.6871	0.9964	0.0036035	0.0072071	0.01253	TRUE	TRUE
GUIDES_sg0621	CDK2	434.28/430.04	237.65/797.38	432.16	517.52	0.25949	9.0182	1224.7	2.4391	0.99264	0.0073628	0.014726	0.024264	TRUE	TRUE
GUIDES_sg0620	CDK2	331.34/290.27	256.6/293.71	310.81	275.16	-0.17516	843.27	862.33	1.214	0.11238	0.88762	0.22477	0.28072	FALSE	FALSE
GUIDES_sg0622	CDK2	543.66/509.9	295.97/675.54	526.78	485.76	-0.11673	569.8	1512.1	1.0549	0.14573	0.85427	0.29147	0.35576	FALSE	TRUE
GUIDES_sg0619	CDK2	116.61/167.41	32.076/268.69	142.01	150.39	0.082108	1290	375.03	0.43248	0.6673	0.3327	0.6654	0.71987	TRUE	TRUE
GUIDES_sg0626	CDK3	940.14/950.69	227.44/956.2	945.41	591.82	-0.67487	55.594	2820.3	6.6581	1.3868e-11	1	2.7737e-11	1.5385e-10	FALSE	FALSE
GUIDES_sg0628	CDK3	637.75/531.4	919.98/731.02	584.58	825.5	0.49716	5655.2	1689.5	5.8615	1	2.2939e-09	4.5878e-09	2.0979e-08	TRUE	FALSE
GUIDES_sg0627	CDK3	787.34/711.09	363.04/758.22	749.22	560.63	-0.41769	2906.5	2200.9	4.0199	2.9109e-05	0.99997	5.8218e-05	0.0001518	FALSE	TRUE
GUIDES_sg0625	CDK3	352.25/359.39	450.52/459.07	355.82	454.79	0.35318	25.458	995.81	3.1363	0.99914	0.00085542	0.0017108	0.0033859	TRUE	FALSE
GUIDES_sg0629	CDK3	1058.4/1038.2	1230.5/580.9	1048.3	905.72	-0.2107	202.69	3148.8	2.5409	0.005529	0.99447	0.011058	0.018518	FALSE	FALSE
GUIDES_sg0630	CDK3	563.76/606.66	626.93/639.65	585.21	633.29	0.11372	919.96	1691.4	1.169	0.8788	0.1212	0.2424	0.30161	TRUE	TRUE
GUIDES_sg0631	CDK5	438.3/397.78	852.92/938.8	418.04	895.86	1.0978	820.97	1182.2	13.897	1	3.3019e-44	6.6037e-44	2.6541e-42	TRUE	FALSE
GUIDES_sg0632	CDK5	494.6/513.74	179.33/317.65	504.17	248.49	-1.0178	183.16	1443.1	6.7305	8.456e-12	1	1.6912e-11	9.5914e-11	FALSE	TRUE
GUIDES_sg0636	CDK5	464.84/517.58	103.52/401.41	491.21	252.46	-0.9575	1390.5	1403.7	6.3725	9.2994e-11	1	1.8599e-10	9.7308e-10	FALSE	TRUE
GUIDES_sg0635	CDK5	713.35/780.21	979.76/675.54	746.78	827.65	0.14816	2235	2193.2	1.7269	0.95791	0.042093	0.084187	0.11757	TRUE	FALSE
GUIDES_sg0633	CDK5	391.66/302.56	345.54/388.36	347.11	366.95	0.079962	3969.2	969.89	0.63702	0.73794	0.26206	0.52411	0.58271	TRUE	TRUE
GUIDES_sg0634	CDK5	628.1/584.39	745.03/447.1	606.24	596.06	-0.024394	955.44	1756.3	0.24295	0.40402	0.59598	0.80804	0.84538	FALSE	FALSE
GUIDES_sg0637	CDK7	249.31/271.08	400.94/275.22	260.19	338.08	0.37652	236.87	713.78	2.9154	0.99822	0.0017762	0.0035523	0.0066559	TRUE	TRUE
GUIDES_sg0638	CDK7	102.94/119.03	26.244/120.75	110.98	73.496	-0.58805	129.39	288.67	2.2064	0.013677	0.98632	0.027353	0.04312	FALSE	FALSE
GUIDES_sg0641	CDK7	223.58/234.98	319.3/184.93	229.28	252.11	0.1364	65.079	623.95	0.91416	0.81968	0.18032	0.36063	0.42755	TRUE	FALSE
GUIDES_sg0639	CDK7	512.29/506.83	640.05/429.69	509.56	534.87	0.06981	14.932	1459.6	0.66257	0.7462	0.2538	0.50761	0.5691	TRUE	FALSE
GUIDES_sg0642	CDK7	1005.3/980.63	594.86/1333.7	992.96	964.27	-0.042256	303.78	2971.8	0.52629	0.29934	0.70066	0.59868	0.65527	FALSE	TRUE
GUIDES_sg0640	CDK7	296.76/332.51	293.05/305.68	314.63	299.37	-0.071529	639.03	873.64	0.51654	0.30274	0.69726	0.60548	0.66252	FALSE	FALSE
GUIDES_sg0645	CDK9	156.02/174.32	284.31/697.3	165.17	490.8	1.5654	167.41	440.32	15.518	1	1.3021e-54	2.6042e-54	1.2551e-52	TRUE	TRUE
GUIDES_sg0644	CDK9	381.2/366.3	100.6/413.38	373.75	256.99	-0.53863	111.09	1049.3	3.6046	0.00015634	0.99984	0.00031268	0.00069842	FALSE	FALSE
GUIDES_sg0647	CDK9	772.86/823.98	829.59/549.36	798.42	689.47	-0.21137	1306.5	2355.3	2.2449	0.012387	0.98761	0.024774	0.039397	FALSE	TRUE
GUIDES_sg0643	CDK9	301.59/330.97	376.16/166.44	316.28	271.3	-0.22057	431.85	878.49	1.5176	0.064556	0.93544	0.12911	0.17244	FALSE	TRUE
GUIDES_sg0648	CDK9	811.47/777.14	930.19/687.51	794.3	808.85	0.026155	589.25	2342.3	0.30063	0.61815	0.38185	0.7637	0.80503	TRUE	FALSE
GUIDES_sg0646	CDK9	489.77/463.06	710.04/238.24	476.42	474.14	-0.0069062	356.93	1358.7	0.061853	0.47534	0.52466	0.95068	0.95927	FALSE	FALSE
GUIDES_sg0651	CDY1	872.59/857.77	352.83/572.2	865.18	462.52	-0.90204	109.8	2565.8	7.9493	9.379e-16	1	1.8758e-15	1.6916e-14	FALSE	FALSE
GUIDES_sg0653	CDY1	626.49/615.1	820.84/596.13	620.8	708.49	0.19033	64.846	1801.3	2.0661	0.98059	0.019409	0.038818	0.05857	TRUE	FALSE
GUIDES_sg0650	CDY1	386.03/316.38	351.37/244.76	351.21	298.07	-0.23595	2425.3	982.08	1.6957	0.044975	0.95502	0.089951	0.12493	FALSE	FALSE
GUIDES_sg0652	CDY1	977.94/958.37	1020.6/1082.4	968.15	1051.5	0.11901	191.59	2892.7	1.5495	0.93937	0.060635	0.12127	0.16259	TRUE	TRUE
GUIDES_sg0654	CDY1	283.09/301.79	295.97/265.43	292.44	280.7	-0.058906	174.94	808.22	0.41296	0.33982	0.66018	0.67964	0.73269	FALSE	FALSE
GUIDES_sg0649	CDY1	489.77/467.66	503/446.01	478.72	474.51	-0.012723	244.44	1365.7	0.11398	0.45463	0.54537	0.90925	0.92763	FALSE	FALSE
GUIDES_sg0657	CDY1B	842.03/830.12	383.45/584.17	836.07	483.81	-0.78794	70.844	2473.9	7.0824	7.0827e-13	1	1.4165e-12	8.8457e-12	FALSE	FALSE
GUIDES_sg0659	CDY1B	591.11/577.48	765.44/603.75	584.29	684.59	0.2282	92.894	1688.6	2.4408	0.99267	0.0073265	0.014653	0.024148	TRUE	FALSE
GUIDES_sg0656	CDY1B	357.08/352.48	335.33/261.08	354.78	298.21	-0.24982	10.585	992.7	1.7954	0.036293	0.96371	0.072586	0.10334	FALSE	FALSE
GUIDES_sg0660	CDY1B	271.02/298.72	242.02/233.88	284.87	237.95	-0.25864	383.55	786	1.6735	0.047111	0.95289	0.094221	0.13019	FALSE	TRUE
GUIDES_sg0658	CDY1B	973.92/1014.4	989.97/1100.9	994.17	1045.4	0.072455	820.31	2975.7	0.93961	0.82629	0.17371	0.34742	0.41519	TRUE	FALSE
GUIDES_sg0655	CDY1B	466.45/439.25	572.99/379.65	452.85	476.32	0.072736	369.95	1287.2	0.65411	0.74348	0.25652	0.51304	0.57256	TRUE	FALSE
GUIDES_sg0665	CDY2A	1354.3/1391.5	675.04/1094.4	1372.9	884.7	-0.63338	690.22	4199	7.5339	2.4617e-14	1	4.9235e-14	3.7922e-13	FALSE	FALSE
GUIDES_sg0666	CDY2A	815.49/885.41	507.38/811.52	850.45	659.45	-0.36647	2444.9	2519.3	3.8054	7.0798e-05	0.99993	0.0001416	0.00033929	FALSE	TRUE
GUIDES_sg0661	CDY2A	368.34/372.44	338.25/254.55	370.39	296.4	-0.32052	8.428	1039.3	2.2951	0.010865	0.98913	0.02173	0.034698	FALSE	FALSE
GUIDES_sg0663	CDY2A	983.57/929.18	839.8/853.95	956.38	846.87	-0.17524	1478.9	2855.2	2.0494	0.020214	0.97979	0.040428	0.060904	FALSE	TRUE
GUIDES_sg0664	CDY2A	1084.1/1164.2	1443.4/1006.2	1124.1	1224.8	0.12365	3205.6	3392.4	1.7287	0.95807	0.041928	0.083855	0.11757	TRUE	FALSE
GUIDES_sg0662	CDY2A	969.9/1029	995.8/1055.2	999.46	1025.5	0.037074	1747.4	2992.6	0.47606	0.68298	0.31702	0.63403	0.68948	TRUE	FALSE
GUIDES_sg0671	CDY2B	1306.1/1390.7	679.42/1067.2	1348.4	873.29	-0.62612	3582	4119	7.4026	6.6776e-14	1	1.3355e-13	9.8677e-13	FALSE	FALSE
GUIDES_sg0672	CDY2B	871.78/860.84	511.75/803.91	866.31	657.83	-0.39664	59.873	2569.4	4.1129	1.9533e-05	0.99998	3.9065e-05	0.0001044	FALSE	TRUE
GUIDES_sg0670	CDY2B	1130.7/1092	1517.8/1022.6	1111.4	1270.2	0.19252	751.16	3351.3	2.7431	0.99696	0.0030435	0.0060871	0.010886	TRUE	FALSE
GUIDES_sg0667	CDY2B	343.4/357.08	304.72/258.9	350.24	281.81	-0.31264	93.547	979.21	2.1869	0.014375	0.98563	0.02875	0.044951	FALSE	TRUE
GUIDES_sg0669	CDY2B	927.27/939.94	889.37/806.08	933.6	847.73	-0.13906	80.154	2782.7	1.628	0.051764	0.94824	0.10353	0.1416	FALSE	FALSE
GUIDES_sg0668	CDY2B	1014.9/1029.8	1043.9/1092.2	1022.4	1068	0.063015	110.22	3065.8	0.82518	0.79537	0.20463	0.40927	0.4763	TRUE	TRUE
GUIDES_sg0676	CDYL	830.77/769.46	1796.2/2479.2	800.11	2137.7	1.4167	1879.4	2360.6	27.53	1	3.8114e-167	7.6227e-167	2.2135e-164	TRUE	TRUE
GUIDES_sg0674	CDYL	593.52/589	435.94/1075.9	591.26	755.9	0.35388	10.235	1710.1	3.9814	0.99997	3.4254e-05	6.8509e-05	0.00017675	TRUE	TRUE
GUIDES_sg0673	CDYL	648.21/711.86	310.55/745.17	680.03	527.86	-0.36485	2026	1985	3.4157	0.00031814	0.99968	0.00063627	0.0013548	FALSE	TRUE
GUIDES_sg0675	CDYL	986.79/926.88	882.08/1070.4	956.83	976.25	0.028956	1794.4	2856.6	0.36332	0.64182	0.35818	0.71637	0.76427	TRUE	TRUE
GUIDES_sg0677	CDYL	476.91/462.29	645.88/319.82	469.6	482.85	0.040077	106.85	1338	0.3624	0.64147	0.35853	0.71705	0.76479	TRUE	FALSE
GUIDES_sg0678	CDYL	374.77/390.87	453.43/335.05	382.82	394.24	0.042303	129.64	1076.4	0.34811	0.63612	0.36388	0.72776	0.77351	TRUE	FALSE
GUIDES_sg0684	CDYL2	589.5/602.82	720.24/1177	596.16	948.64	0.66926	88.704	1725.2	8.4863	1	1.0669e-17	2.1338e-17	2.3012e-16	TRUE	TRUE
GUIDES_sg0681	CDYL2	1153.3/1222.5	1462.4/1686.1	1187.9	1574.2	0.40596	2399.1	3598	6.4409	1	5.9368e-11	1.1874e-10	6.2688e-10	TRUE	TRUE
GUIDES_sg0682	CDYL2	846.85/862.38	1064.3/1059.5	854.61	1061.9	0.31302	120.5	2532.4	4.1198	0.99998	1.8957e-05	3.7913e-05	0.0001014	TRUE	TRUE
GUIDES_sg0680	CDYL2	908.78/900.77	804.8/863.74	904.77	834.27	-0.11691	32.043	2691.2	1.359	0.087068	0.91293	0.17414	0.22492	FALSE	FALSE
GUIDES_sg0679	CDYL2	953.01/942.24	927.27/857.21	947.62	892.24	-0.086784	57.998	2827.3	1.0415	0.14881	0.85119	0.29763	0.36286	FALSE	TRUE
GUIDES_sg0683	CDYL2	1334.2/1313.1	1344.3/1430.5	1323.7	1387.4	0.067758	221.93	4038.5	1.0024	0.84191	0.15809	0.31617	0.3812	TRUE	TRUE
GUIDES_sg0688	CENPA	1166.1/1122.7	677.96/790.85	1144.4	734.41	-0.63926	943.04	3457.7	6.9727	1.5549e-12	1	3.1098e-12	1.8852e-11	FALSE	TRUE
GUIDES_sg0690	CENPA	80.423/79.864	121.01/149.03	80.143	135.02	0.7453	0.15621	204.34	3.8391	0.99994	6.1743e-05	0.00012349	0.0003016	TRUE	TRUE
GUIDES_sg0686	CENPA	472.08/430.04	600.69/563.5	451.06	582.09	0.36721	883.92	1281.8	3.6599	0.99987	0.00012615	0.0002523	0.00057482	TRUE	TRUE
GUIDES_sg0687	CENPA	626.49/651.2	914.15/675.54	638.84	794.85	0.31477	305.14	1857.1	3.6201	0.99985	0.00014727	0.00029453	0.00065953	TRUE	TRUE
GUIDES_sg0685	CENPA	464.04/395.48	593.4/378.57	429.76	485.98	0.17699	2350.2	1217.5	1.6113	0.94644	0.053555	0.10711	0.14632	TRUE	FALSE
GUIDES_sg0689	CENPA	217.95/174.32	250.77/202.34	196.13	226.55	0.20705	951.68	528.52	1.3233	0.90714	0.092862	0.18572	0.23718	TRUE	TRUE
GUIDES_sg0695	CENPC	385.22/412.37	584.65/943.15	398.8	763.9	0.936	368.53	1124.3	10.889	1	6.5376e-28	1.3075e-27	2.712e-26	TRUE	TRUE
GUIDES_sg0691	CENPC	107.77/84.471	282.85/109.87	96.119	196.36	1.023	271.33	247.81	6.3678	1	9.5901e-11	1.918e-10	1.0026e-09	TRUE	FALSE
GUIDES_sg0692	CENPC	329.73/299.49	77.273/213.22	314.61	145.24	-1.1098	457.35	873.57	5.7304	5.0111e-09	1	1.0022e-08	4.3114e-08	FALSE	TRUE
GUIDES_sg0696	CENPC	215.53/208.87	134.13/89.202	212.2	111.67	-0.92015	22.167	574.67	4.1938	1.3714e-05	0.99999	2.7428e-05	7.5153e-05	FALSE	TRUE
GUIDES_sg0693	CENPC	725.41/692.66	613.81/1107.4	709.04	860.61	0.27914	536.22	2075.3	3.3272	0.99956	0.00043862	0.00087724	0.0018375	TRUE	TRUE
GUIDES_sg0694	CENPC	120.63/133.62	0/215.39	127.13	107.7	-0.23727	84.294	333.43	1.0641	0.14364	0.85636	0.28728	0.35083	FALSE	FALSE
GUIDES_sg0700	CHAF1A	231.62/198.89	622.56/332.88	215.25	477.72	1.1464	535.49	583.45	10.866	1	8.3834e-28	1.6767e-27	3.4653e-26	TRUE	FALSE
GUIDES_sg0701	CHAF1A	324.1/335.58	851.46/223.01	329.84	537.23	0.70209	65.871	918.63	6.8425	1	3.8903e-12	7.7805e-12	4.5299e-11	TRUE	FALSE
GUIDES_sg0697	CHAF1A	206.69/276.45	59.777/231.71	241.57	145.74	-0.72511	2433.6	659.57	3.7312	9.5268e-05	0.9999	0.00019054	0.00044574	FALSE	FALSE
GUIDES_sg0698	CHAF1A	579.85/565.19	574.44/343.75	572.52	459.1	-0.3179	107.43	1652.4	2.7902	0.002634	0.99737	0.0052681	0.0094954	FALSE	TRUE
GUIDES_sg0699	CHAF1A	480.12/508.36	207.03/733.2	494.24	470.12	-0.072056	398.75	1412.9	0.64189	0.26047	0.73953	0.52094	0.57946	FALSE	TRUE
GUIDES_sg0702	CHAF1A	406.94/455.38	479.67/384	431.16	431.84	0.0022745	1173.1	1221.7	0.019508	0.50778	0.49222	0.98444	0.98741	TRUE	FALSE
GUIDES_sg0703	CHAF1B	62.73/55.29	0/9.7905	59.01	4.8952	-3.3476	27.672	147.7	4.4853	3.6401e-06	1	7.2801e-06	2.1257e-05	FALSE	TRUE
GUIDES_sg0704	CHAF1B	277.46/291.81	129.76/201.25	284.63	165.5	-0.77861	102.98	785.29	4.2511	1.0635e-05	0.99999	2.127e-05	5.8921e-05	FALSE	FALSE
GUIDES_sg0707	CHAF1B	216.34/198.89	265.35/295.89	207.61	280.62	0.43292	152.17	561.47	3.0811	0.99897	0.0010313	0.0020625	0.004048	TRUE	FALSE
GUIDES_sg0708	CHAF1B	583.87/624.32	500.09/469.94	604.09	485.02	-0.31616	818.13	1749.7	2.8468	0.002208	0.99779	0.0044159	0.008135	FALSE	FALSE
GUIDES_sg0706	CHAF1B	238.86/230.38	170.58/324.17	234.62	247.38	0.076105	35.948	639.4	0.50473	0.69313	0.30687	0.61375	0.67074	TRUE	TRUE
GUIDES_sg0705	CHAF1B	195.43/143.6	252.23/88.114	169.51	170.17	0.0055577	1343	452.63	0.030935	0.51234	0.48766	0.97532	0.97937	TRUE	FALSE
GUIDES_sg0713	CHD1	609.6/576.71	1089.1/621.15	593.16	855.13	0.52699	541.06	1715.9	6.3243	1	1.2722e-10	2.5445e-10	1.32e-09	TRUE	FALSE
GUIDES_sg0714	CHD1	706.11/693.43	450.52/386.18	699.77	418.35	-0.7408	80.376	2046.4	6.2211	2.4691e-10	1	4.9381e-10	2.4862e-09	FALSE	TRUE
GUIDES_sg0710	CHD1	271.02/300.26	201.2/189.28	285.64	195.24	-0.54661	427.27	788.25	3.2198	0.00064136	0.99936	0.0012827	0.0026006	FALSE	TRUE
GUIDES_sg0711	CHD1	706.11/727.99	654.63/952.94	717.05	803.79	0.16452	239.31	2100.3	1.8926	0.97079	0.029205	0.05841	0.084974	TRUE	FALSE
GUIDES_sg0712	CHD1	759.99/843.94	750.86/735.37	801.97	743.12	-0.10982	3523.8	2366.4	1.2098	0.11317	0.88683	0.22635	0.28263	FALSE	TRUE
GUIDES_sg0709	CHD1	899.13/890.02	781.48/982.31	894.57	881.89	-0.02057	41.456	2658.9	0.24588	0.40289	0.59711	0.80578	0.84324	FALSE	TRUE
GUIDES_sg0718	CHD1L	359.49/376.28	755.23/452.54	367.89	603.89	0.71349	140.98	1031.8	7.3471	1	1.0126e-13	2.0252e-13	1.3748e-12	TRUE	TRUE
GUIDES_sg0717	CHD1L	741.5/742.58	497.17/315.47	742.04	406.32	-0.86727	0.58548	2178.4	7.1929	3.1716e-13	1	6.3431e-13	4.0931e-12	FALSE	FALSE
GUIDES_sg0716	CHD1L	677.16/646.59	549.66/472.12	661.87	510.89	-0.37291	467.26	1928.5	3.4381	0.00029286	0.99971	0.00058572	0.0012641	FALSE	FALSE
GUIDES_sg0715	CHD1L	775.27/807.85	659.01/777.8	791.56	718.4	-0.13973	530.66	2333.7	1.5144	0.064957	0.93504	0.12991	0.17322	FALSE	FALSE
GUIDES_sg0719	CHD1L	678.77/705.72	494.25/993.19	692.24	743.72	0.10334	363.19	2023	1.1446	0.8738	0.1262	0.25239	0.31176	TRUE	FALSE
GUIDES_sg0720	CHD1L	979.55/966.81	829.59/1192.3	973.18	1010.9	0.054844	81.106	2908.7	0.69988	0.758	0.242	0.484	0.54643	TRUE	FALSE
GUIDES_sg0724	CHD2	456/546.76	963.72/481.91	501.38	722.82	0.52685	4119	1434.6	5.8464	1	2.5123e-09	5.0246e-09	2.2932e-08	TRUE	TRUE
GUIDES_sg0723	CHD2	495.4/516.81	864.58/530.86	506.11	697.72	0.46243	229.13	1449	5.0337	1	2.4053e-07	4.8105e-07	1.6182e-06	TRUE	TRUE
GUIDES_sg0725	CHD2	147.98/167.41	177.87/316.56	157.69	247.22	0.64537	188.74	419.17	4.3726	0.99999	6.1377e-06	1.2275e-05	3.4716e-05	TRUE	FALSE
GUIDES_sg0722	CHD2	693.24/695.74	435.94/564.58	694.49	500.26	-0.47247	3.1064	2030	4.3109	8.128e-06	0.99999	1.6256e-05	4.5607e-05	FALSE	TRUE
GUIDES_sg0726	CHD2	1007.7/1009	1545.5/833.28	1008.4	1189.4	0.23795	0.91325	3021	3.293	0.9995	0.00049564	0.00099127	0.0020598	TRUE	FALSE
GUIDES_sg0721	CHD2	531.59/592.07	858.75/422.08	561.83	640.41	0.18856	1828.5	1619.6	1.9527	0.97457	0.025428	0.050856	0.074952	TRUE	TRUE
GUIDES_sg0727	CHD3	324.91/344.03	753.77/352.46	334.47	553.12	0.72401	182.8	932.35	7.1607	1	4.0126e-13	8.0253e-13	5.0687e-12	TRUE	TRUE
GUIDES_sg0729	CHD3	336.97/357.08	109.35/292.63	347.03	200.99	-0.78493	202.25	969.65	4.6899	1.3667e-06	1	2.7333e-06	8.3218e-06	FALSE	FALSE
GUIDES_sg0728	CHD3	550.9/537.54	358.66/363.34	544.22	361	-0.59085	89.124	1565.5	4.6307	1.8225e-06	1	3.645e-06	1.092e-05	FALSE	FALSE
GUIDES_sg0731	CHD3	816.29/900	803.35/628.77	858.15	716.06	-0.26082	3503.9	2543.6	2.8174	0.0024211	0.99758	0.0048421	0.008829	FALSE	FALSE
GUIDES_sg0730	CHD3	663.49/738.74	762.52/422.08	701.11	592.3	-0.24294	2831.5	2050.6	2.4029	0.0081323	0.99187	0.016265	0.026641	FALSE	FALSE
GUIDES_sg0732	CHD3	899.93/900.77	1159.1/476.47	900.35	817.78	-0.13861	0.3537	2677.2	1.5958	0.055267	0.94473	0.11053	0.1507	FALSE	FALSE
GUIDES_sg0735	CHD4	286.3/350.94	56.861/268.69	318.62	162.78	-0.96463	2088.8	885.42	5.2374	8.1423e-08	1	1.6285e-07	5.9163e-07	FALSE	FALSE
GUIDES_sg0734	CHD4	499.42/531.4	497.17/197.99	515.41	347.58	-0.56704	511.24	1477.4	4.3665	6.3137e-06	0.99999	1.2627e-05	3.5677e-05	FALSE	TRUE
GUIDES_sg0736	CHD4	267.81/244.2	49.571/246.94	256	148.25	-0.78401	278.69	701.56	4.068	2.371e-05	0.99998	4.742e-05	0.00012595	FALSE	TRUE
GUIDES_sg0738	CHD4	237.25/236.52	260.98/306.77	236.88	283.87	0.26007	0.26453	645.98	1.8488	0.96776	0.032241	0.064481	0.092543	TRUE	TRUE
GUIDES_sg0737	CHD4	340.99/383.19	380.53/449.27	362.09	414.9	0.19591	890.43	1014.5	1.6581	0.95135	0.048653	0.097307	0.13429	TRUE	TRUE
GUIDES_sg0733	CHD4	258.96/242.66	221.61/213.22	250.81	217.41	-0.20528	132.81	686.44	1.2747	0.1012	0.8988	0.2024	0.25645	FALSE	FALSE
GUIDES_sg0743	CHD5	774.47/839.34	657.55/587.43	806.9	622.49	-0.37382	2103.9	2382	3.7786	7.8864e-05	0.99992	0.00015773	0.000371	FALSE	FALSE
GUIDES_sg0741	CHD5	821.12/838.57	733.36/611.36	829.84	672.36	-0.30319	152.32	2454.2	3.1788	0.00073934	0.99926	0.0014787	0.0029694	FALSE	FALSE
GUIDES_sg0742	CHD5	606.39/659.64	813.55/714.71	633.02	764.13	0.27118	1418.1	1839	3.0574	0.99888	0.0011164	0.0022328	0.0043711	TRUE	TRUE
GUIDES_sg0744	CHD5	780.9/794.03	944.77/896.37	787.47	920.57	0.22505	86.142	2320.9	2.7629	0.99714	0.0028643	0.0057286	0.010298	TRUE	FALSE
GUIDES_sg0739	CHD5	329.73/334.05	460.72/357.9	331.89	409.31	0.30167	9.2987	924.7	2.546	0.99455	0.005449	0.010898	0.018265	TRUE	FALSE
GUIDES_sg0740	CHD5	897.52/847.02	640.05/885.5	872.27	762.77	-0.19328	1275.2	2588.2	2.1522	0.01569	0.98431	0.031381	0.048776	FALSE	TRUE
GUIDES_sg0746	CHD6	382.01/360.92	533.62/601.57	371.47	567.6	0.6103	222.29	1042.5	6.0745	1	6.2182e-10	1.2436e-09	6.082e-09	TRUE	TRUE
GUIDES_sg0749	CHD6	620.86/606.66	852.92/678.81	613.76	765.86	0.31894	100.9	1779.5	3.6057	0.99984	0.00015568	0.00031136	0.00069573	TRUE	TRUE
GUIDES_sg0748	CHD6	1056/1044.4	946.23/859.39	1050.2	902.81	-0.2179	67.022	3154.8	2.6235	0.0043519	0.99565	0.0087037	0.014935	FALSE	FALSE
GUIDES_sg0745	CHD6	234.83/244.2	250.77/357.9	239.52	304.33	0.34425	43.847	653.61	2.5353	0.99438	0.005617	0.011234	0.01881	TRUE	FALSE
GUIDES_sg0747	CHD6	628.91/522.19	402.4/921.39	575.55	661.9	0.20135	5694.5	1661.7	2.1183	0.98293	0.017073	0.034146	0.052233	TRUE	TRUE
GUIDES_sg0750	CHD6	414.18/450	494.25/412.29	432.09	453.27	0.06889	641.7	1224.5	0.60533	0.72752	0.27248	0.54496	0.60254	TRUE	TRUE
GUIDES_sg0754	CHD7	1049.5/995.99	784.39/625.5	1022.8	704.95	-0.53624	1432.4	3067	5.7386	4.7735e-09	1	9.5471e-09	4.1116e-08	FALSE	TRUE
GUIDES_sg0752	CHD7	612.02/521.42	863.12/663.58	566.72	763.35	0.42906	4104	1634.6	4.8636	1	5.7645e-07	1.1529e-06	3.7002e-06	TRUE	TRUE
GUIDES_sg0751	CHD7	875.8/876.97	833.96/825.66	876.38	829.81	-0.078683	0.67551	2601.3	0.9131	0.1806	0.8194	0.36119	0.42813	FALSE	TRUE
GUIDES_sg0753	CHD7	744.71/784.05	844.17/757.13	764.38	800.65	0.066796	773.54	2248.4	0.7649	0.77784	0.22216	0.44433	0.50503	TRUE	FALSE
GUIDES_sg0756	CHD7	937.73/977.56	1239.3/637.47	957.65	938.38	-0.029296	793.39	2859.2	0.36038	0.35928	0.64072	0.71856	0.76612	FALSE	TRUE
GUIDES_sg0755	CHD7	436.7/492.24	323.67/604.83	464.47	464.25	-0.00066126	1542.5	1322.4	0.0058654	0.49766	0.50234	0.99532	0.99575	FALSE	FALSE
GUIDES_sg0757	CHD8	477.71/479.95	828.13/753.87	478.83	791	0.72297	2.508	1366	8.4462	1	1.5044e-17	3.0088e-17	3.2091e-16	TRUE	TRUE
GUIDES_sg0759	CHD8	953.01/910.75	1271.4/1148.8	931.88	1210.1	0.3765	892.74	2777.3	5.2784	1	6.5148e-08	1.303e-07	4.7922e-07	TRUE	FALSE
GUIDES_sg0761	CHD8	776.08/783.28	768.35/1211.8	779.68	990.1	0.3443	25.921	2296.4	4.391	0.99999	5.6411e-06	1.1282e-05	3.2213e-05	TRUE	FALSE
GUIDES_sg0758	CHD8	726.22/787.12	953.52/742.99	756.67	848.25	0.16463	1854.5	2224.2	1.942	0.97393	0.026071	0.052143	0.07678	TRUE	TRUE
GUIDES_sg0760	CHD8	681.18/658.11	657.55/698.39	669.64	677.97	0.017797	266.16	1952.7	0.18837	0.57471	0.42529	0.85058	0.88194	TRUE	FALSE
GUIDES_sg0762	CHD8	381.2/384.73	154.55/608.1	382.97	381.32	-0.0061903	6.2118	1076.9	0.050098	0.48002	0.51998	0.96004	0.96771	FALSE	FALSE
GUIDES_sg0764	CHD9	870.98/908.45	1281.6/1035.6	889.71	1158.6	0.38058	702.09	2643.5	5.2295	1	8.4962e-08	1.6992e-07	6.1658e-07	TRUE	TRUE
GUIDES_sg0766	CHD9	525.96/491.47	446.14/862.65	508.72	654.4	0.36267	594.96	1457	3.8165	0.99993	6.7669e-05	0.00013534	0.00032742	TRUE	FALSE
GUIDES_sg0765	CHD9	346.62/292.58	249.31/189.28	319.6	219.3	-0.54131	1460.4	888.31	3.3653	0.0003823	0.99962	0.0007646	0.001617	FALSE	TRUE
GUIDES_sg0763	CHD9	407.74/466.13	539.45/564.58	436.94	552.02	0.33661	1704.4	1239.1	3.2693	0.99946	0.00053908	0.0010782	0.0022116	TRUE	FALSE
GUIDES_sg0768	CHD9	957.83/1055.9	957.89/1254.3	1006.9	1106.1	0.13546	4807.6	3016.2	1.8066	0.96459	0.035413	0.070825	0.10124	TRUE	FALSE
GUIDES_sg0767	CHD9	661.88/675.77	743.57/479.73	668.82	611.65	-0.12872	96.486	1950.1	1.2947	0.097715	0.90228	0.19543	0.24816	FALSE	TRUE
GUIDES_sg0769	CHEK1	242.07/245.73	1175.1/169.7	243.9	672.42	1.4593	6.7063	666.35	16.6	1	3.4754e-62	6.9508e-62	3.5723e-60	TRUE	FALSE
GUIDES_sg0771	CHEK1	349.84/330.21	564.24/390.53	340.02	477.38	0.4883	192.72	948.83	4.4594	1	4.1101e-06	8.2202e-06	2.3757e-05	TRUE	FALSE
GUIDES_sg0770	CHEK1	590.3/610.5	419.9/428.61	600.4	424.25	-0.50001	203.91	1738.3	4.2249	1.195e-05	0.99999	2.3901e-05	6.6082e-05	FALSE	TRUE
GUIDES_sg0774	CHEK1	688.42/701.88	484.05/1268.4	695.15	876.23	0.33356	90.603	2032	4.0171	0.99997	2.9461e-05	5.8921e-05	0.00015286	TRUE	TRUE
GUIDES_sg0773	CHEK1	501.84/572.87	513.21/263.26	537.35	388.23	-0.46792	2522.7	1544.5	3.7944	7.3994e-05	0.99993	0.00014799	0.00034908	FALSE	TRUE
GUIDES_sg0772	CHEK1	554.11/584.39	694/481.91	569.25	587.95	0.046559	458.3	1642.3	0.46152	0.67779	0.32221	0.64442	0.69855	TRUE	TRUE
GUIDES_sg0779	CHRAC1	595.13/539.85	699.83/857.21	567.49	778.52	0.45546	1527.9	1636.9	5.216	1	9.1437e-08	1.8287e-07	6.6212e-07	TRUE	TRUE
GUIDES_sg0775	CHRAC1	579.04/612.03	876.24/703.83	595.54	790.04	0.40713	544.15	1723.3	4.6853	1	1.3977e-06	2.7953e-06	8.5084e-06	TRUE	TRUE
GUIDES_sg0776	CHRAC1	589.5/504.52	177.87/566.76	547.01	372.32	-0.5538	3610.3	1574.1	4.4032	5.3345e-06	0.99999	1.0669e-05	3.0515e-05	FALSE	TRUE
GUIDES_sg0780	CHRAC1	729.43/706.49	730.45/1026.9	717.96	878.68	0.29107	263.28	2103.2	3.5046	0.99977	0.00022868	0.00045736	0.0010097	TRUE	TRUE
GUIDES_sg0777	CHRAC1	679.57/736.44	460.72/646.17	708	553.45	-0.35474	1616.8	2072.1	3.3954	0.00034269	0.99966	0.00068539	0.0014543	FALSE	FALSE
GUIDES_sg0778	CHRAC1	861.33/908.45	800.43/827.84	884.89	814.14	-0.12009	1110.3	2628.2	1.3801	0.083773	0.91623	0.16755	0.21717	FALSE	TRUE
GUIDES_sg0781	CHTOP	280.68/286.43	170.58/823.49	283.55	497.04	0.80754	16.584	782.13	7.6335	1	1.1427e-14	2.2854e-14	1.7864e-13	TRUE	TRUE
GUIDES_sg0783	CHTOP	518.73/552.9	730.45/775.62	535.81	753.04	0.49021	584.02	1539.8	5.5357	1	1.5502e-08	3.1003e-08	1.2203e-07	TRUE	FALSE
GUIDES_sg0782	CHTOP	669.12/606.66	398.03/597.22	637.89	497.62	-0.35761	1950.6	1854.1	3.2574	0.00056216	0.99944	0.0011243	0.0023024	FALSE	TRUE
GUIDES_sg0785	CHTOP	500.23/474.58	607.98/243.67	487.4	425.83	-0.19442	329.07	1392.1	1.6504	0.049432	0.95057	0.098865	0.13602	FALSE	TRUE
GUIDES_sg0786	CHTOP	816.29/847.02	914.15/636.38	831.65	775.27	-0.10116	472.05	2459.9	1.1369	0.1278	0.8722	0.25559	0.31565	FALSE	FALSE
GUIDES_sg0784	CHTOP	258.96/241.9	249.31/212.13	250.43	230.72	-0.11776	145.62	685.32	0.7528	0.22578	0.77422	0.45157	0.51266	FALSE	TRUE
GUIDES_sg0789	CHUK	495.4/488.4	1134.3/968.17	491.9	1051.2	1.0941	24.543	1405.8	14.918	1	1.2526e-50	2.5052e-50	1.1106e-48	TRUE	FALSE
GUIDES_sg0792	CHUK	419.81/367.83	234.73/201.25	393.82	217.99	-0.85032	1350.6	1109.4	5.279	6.4956e-08	1	1.2991e-07	4.7796e-07	FALSE	TRUE
GUIDES_sg0788	CHUK	612.82/649.66	976.85/685.33	631.24	831.09	0.39626	678.59	1833.6	4.6672	1	1.5268e-06	3.0536e-06	9.2823e-06	TRUE	TRUE
GUIDES_sg0787	CHUK	587.89/579.01	379.07/455.8	583.45	417.44	-0.48207	39.406	1686	4.0431	2.638e-05	0.99997	5.276e-05	0.00013805	FALSE	TRUE
GUIDES_sg0790	CHUK	575.83/541.38	567.15/308.94	558.61	438.05	-0.35003	593.14	1609.7	3.0049	0.0013285	0.99867	0.002657	0.0051197	FALSE	TRUE
GUIDES_sg0791	CHUK	726.22/694.97	607.98/649.44	710.59	628.71	-0.17637	488.24	2080.2	1.7954	0.036294	0.96371	0.072589	0.10334	FALSE	FALSE
GUIDES_sg0793	CIR1	261.37/228.07	637.14/469.94	244.72	553.54	1.1743	554.49	668.73	11.942	1	3.5767e-33	7.1533e-33	1.7945e-31	TRUE	TRUE
GUIDES_sg0797	CIR1	241.27/206.57	475.3/340.49	223.92	407.9	0.86233	601.96	608.45	7.4585	1	4.3771e-14	8.7542e-14	6.5347e-13	TRUE	TRUE
GUIDES_sg0796	CIR1	609.6/516.04	520.5/1041.1	562.82	780.78	0.47151	4376.9	1622.6	5.4107	1	3.1381e-08	6.2762e-08	2.4011e-07	TRUE	FALSE
GUIDES_sg0794	CIR1	327.32/344.03	147.26/283.92	335.67	215.59	-0.63639	139.58	935.93	3.9252	4.3322e-05	0.99996	8.6644e-05	0.00021656	FALSE	FALSE
GUIDES_sg0798	CIR1	667.51/636.61	453.43/601.57	652.06	527.5	-0.3053	477.47	1898.1	2.859	0.002125	0.99787	0.0042501	0.0078719	FALSE	TRUE
GUIDES_sg0795	CIR1	420.61/397.02	428.65/344.84	408.81	386.74	-0.07986	278.38	1154.4	0.64953	0.258	0.742	0.516	0.57445	FALSE	TRUE
GUIDES_sg0800	CIT	398.09/428.5	847.09/344.84	413.3	595.96	0.52698	462.31	1167.9	5.3452	1	4.5157e-08	9.0314e-08	3.3992e-07	TRUE	FALSE
GUIDES_sg0802	CIT	270.22/310.24	536.54/140.33	290.23	338.43	0.22097	800.79	801.73	1.7024	0.95566	0.044341	0.088681	0.12322	TRUE	FALSE
GUIDES_sg0799	CIT	1307.7/1423	1267/1313	1365.3	1290	-0.081803	6645.2	4174.2	1.1657	0.12186	0.87814	0.24372	0.30248	FALSE	TRUE
GUIDES_sg0804	CIT	747.13/701.11	766.9/761.48	724.12	764.19	0.077599	1058.7	2122.4	0.86978	0.80779	0.19221	0.38442	0.45248	TRUE	FALSE
GUIDES_sg0801	CIT	370.75/391.64	392.2/322	381.19	357.1	-0.093954	218.22	1071.6	0.73613	0.23083	0.76917	0.46165	0.52313	FALSE	TRUE
GUIDES_sg0803	CIT	536.42/579.01	756.69/412.29	557.72	584.49	0.067529	907.08	1606.9	0.6679	0.7479	0.2521	0.5042	0.56636	TRUE	TRUE
GUIDES_sg0810	CLNS1A	1025.4/1003.7	1170.8/1365.2	1014.5	1268	0.32145	235.81	3040.7	4.5965	1	2.1486e-06	4.2971e-06	1.2808e-05	TRUE	FALSE
GUIDES_sg0807	CLNS1A	850.87/803.25	1042.5/942.06	827.06	992.26	0.26244	1134.2	2445.5	3.3406	0.99958	0.00041793	0.00083585	0.0017545	TRUE	TRUE
GUIDES_sg0805	CLNS1A	139.94/126.71	240.57/84.851	133.32	162.71	0.28544	87.498	350.71	1.5692	0.9417	0.058297	0.11659	0.15815	TRUE	FALSE
GUIDES_sg0806	CLNS1A	248.51/214.25	228.9/296.98	231.38	262.94	0.18374	586.75	630.02	1.2574	0.8957	0.1043	0.20859	0.26378	TRUE	FALSE
GUIDES_sg0808	CLNS1A	630.51/719.54	568.61/715.79	675.03	642.2	-0.07181	3963	1969.4	0.73968	0.22975	0.77025	0.45949	0.52094	FALSE	FALSE
GUIDES_sg0809	CLNS1A	633.73/589.76	590.48/640.73	611.75	615.61	0.0090601	966.58	1773.3	0.091668	0.53652	0.46348	0.92696	0.93917	TRUE	FALSE
GUIDES_sg0814	CLOCK	1027/1125	1172.2/2324.7	1076	1748.5	0.69989	4802.6	3237.6	11.818	1	1.5726e-32	3.1452e-32	7.7727e-31	TRUE	FALSE
GUIDES_sg0813	CLOCK	782.51/755.63	243.48/810.44	769.07	526.96	-0.54457	361.24	2263.1	5.0894	1.7958e-07	1	3.5916e-07	1.2353e-06	FALSE	FALSE
GUIDES_sg0816	CLOCK	743.91/756.4	677.96/415.55	750.16	546.76	-0.45558	78.025	2203.8	4.3327	7.3632e-06	0.99999	1.4726e-05	4.1436e-05	FALSE	TRUE
GUIDES_sg0812	CLOCK	670.73/640.45	838.34/827.84	655.59	833.09	0.34522	458.42	1909	4.0626	0.99998	2.4265e-05	4.8531e-05	0.00012805	TRUE	FALSE
GUIDES_sg0815	CLOCK	673.94/738.74	801.89/726.67	706.34	764.28	0.11358	2099.4	2066.9	1.2744	0.89874	0.10126	0.20252	0.25657	TRUE	FALSE
GUIDES_sg0811	CLOCK	148.78/142.83	266.81/56.567	145.81	161.69	0.14819	17.694	385.69	0.80864	0.79064	0.20936	0.41872	0.48229	TRUE	FALSE
GUIDES_sg0821	CRB2	764.82/850.09	1360.3/1131.3	807.45	1245.8	0.62501	3635.4	2383.7	8.9786	1	1.3708e-19	2.7416e-19	3.331e-18	TRUE	FALSE
GUIDES_sg0818	CRB2	868.57/949.15	708.58/2038.6	908.86	1373.6	0.59529	3247	2704.2	8.9368	1	2.0022e-19	4.0043e-19	4.8348e-18	TRUE	TRUE
GUIDES_sg0822	CRB2	285.5/280.29	323.67/502.58	282.9	413.12	0.5447	13.569	780.19	4.6624	1	1.563e-06	3.126e-06	9.4948e-06	TRUE	TRUE
GUIDES_sg0819	CRB2	554.11/547.53	753.77/601.57	550.82	677.67	0.29852	21.68	1585.8	3.1855	0.99928	0.00072246	0.0014449	0.0029041	TRUE	TRUE
GUIDES_sg0820	CRB2	1240.1/1257.9	1329.7/958.38	1249	1144	-0.12653	157.29	3795.8	1.7036	0.044229	0.95577	0.088458	0.12294	FALSE	TRUE
GUIDES_sg0817	CRB2	532.4/542.15	542.37/454.71	537.28	498.54	-0.10774	47.568	1544.3	0.98568	0.16215	0.83785	0.32429	0.39008	FALSE	TRUE
GUIDES_sg0827	CREBBP	164.06/148.98	1.458/98.993	156.52	50.225	-1.6206	113.79	415.86	5.2124	9.3221e-08	1	1.8644e-07	6.7441e-07	FALSE	TRUE
GUIDES_sg0823	CREBBP	627.3/638.14	462.18/390.53	632.72	426.36	-0.56841	58.808	1838.1	4.8133	7.4217e-07	1	1.4843e-06	4.7028e-06	FALSE	TRUE
GUIDES_sg0828	CREBBP	345.82/319.46	202.66/239.32	332.64	220.99	-0.58778	347.49	926.91	3.6671	0.00012267	0.99988	0.00024533	0.00056663	FALSE	TRUE
GUIDES_sg0824	CREBBP	476.91/459.98	182.25/534.13	468.45	358.19	-0.38622	143.18	1334.5	3.0183	0.0012711	0.99873	0.0025422	0.0049083	FALSE	FALSE
GUIDES_sg0825	CREBBP	508.27/481.49	492.8/605.92	494.88	549.36	0.15039	358.72	1414.8	1.4484	0.92625	0.073751	0.1475	0.19455	TRUE	TRUE
GUIDES_sg0826	CREBBP	520.33/551.37	606.52/406.85	535.85	506.68	-0.080591	481.5	1539.9	0.74326	0.22866	0.77134	0.45732	0.51858	FALSE	TRUE
GUIDES_sg0831	CSNK2A1	1246.6/1300.1	730.45/1003	1273.3	866.71	-0.55444	1433.2	3874.8	6.5321	3.243e-11	1	6.4859e-11	3.4974e-10	FALSE	TRUE
GUIDES_sg0829	CSNK2A1	484.14/466.9	981.22/331.79	475.52	656.5	0.46446	148.76	1356	4.9149	1	4.4408e-07	8.8817e-07	2.888e-06	TRUE	TRUE
GUIDES_sg0832	CSNK2A1	1029.4/986.78	1278.6/1266.2	1008.1	1272.4	0.33567	908.76	3020.2	4.8102	1	7.54e-07	1.508e-06	4.7739e-06	TRUE	TRUE
GUIDES_sg0833	CSNK2A1	670.73/675.77	917.07/717.97	673.25	817.52	0.27974	12.726	1963.9	3.2555	0.99943	0.00056587	0.0011317	0.0023159	TRUE	TRUE
GUIDES_sg0834	CSNK2A1	723/728.76	536.54/758.22	725.88	647.38	-0.16488	16.57	2127.9	1.7018	0.044399	0.9556	0.088799	0.12337	FALSE	TRUE
GUIDES_sg0830	CSNK2A1	916.01/923.81	979.76/1022.6	919.91	1001.2	0.12198	30.374	2739.2	1.5524	0.93972	0.060281	0.12056	0.16215	TRUE	FALSE
GUIDES_sg0840	CSRP2BP	443.13/431.57	874.79/798.47	437.35	836.63	0.93423	66.789	1240.4	11.337	1	4.3011e-30	8.6021e-30	1.8537e-28	TRUE	TRUE
GUIDES_sg0838	CSRP2BP	1001.3/1063.6	1803.5/968.17	1032.4	1385.8	0.42438	1941.1	3097.9	6.3499	1	1.0774e-10	2.1549e-10	1.1224e-09	TRUE	TRUE
GUIDES_sg0839	CSRP2BP	780.1/881.57	895.2/964.91	830.84	930.05	0.16256	5148.4	2457.4	2.0015	0.97733	0.022671	0.045342	0.06778	TRUE	FALSE
GUIDES_sg0835	CSRP2BP	435.89/433.11	491.34/474.29	434.5	482.82	0.15179	3.8745	1231.8	1.3767	0.9157	0.084302	0.1686	0.21837	TRUE	TRUE
GUIDES_sg0836	CSRP2BP	923.25/987.55	1167.8/843.07	955.4	1005.5	0.073598	2066.8	2852.1	0.93729	0.8257	0.1743	0.34861	0.41653	TRUE	FALSE
GUIDES_sg0837	CSRP2BP	357.08/425.43	457.81/300.24	391.25	379.02	-0.045694	2336	1101.7	0.36844	0.35627	0.64373	0.71255	0.76033	FALSE	TRUE
GUIDES_sg0845	CTBP1	645.79/623.55	812.09/1023.7	634.67	917.87	0.53158	247.37	1844.2	6.5946	1	2.1317e-11	4.2633e-11	2.3402e-10	TRUE	FALSE
GUIDES_sg0844	CTBP1	567.78/536.78	587.57/832.19	552.28	709.88	0.36159	480.74	1590.2	3.952	0.99996	3.8748e-05	7.7496e-05	0.00019696	TRUE	FALSE
GUIDES_sg0843	CTBP1	625.69/665.79	589.02/527.6	645.74	558.31	-0.20953	803.95	1878.5	2.0172	0.021838	0.97816	0.043677	0.065408	FALSE	FALSE
GUIDES_sg0841	CTBP1	950.6/882.34	839.8/796.29	916.47	818.04	-0.16372	2329.4	2728.3	1.8843	0.029761	0.97024	0.059521	0.085988	FALSE	TRUE
GUIDES_sg0846	CTBP1	925.67/912.29	782.93/1135.7	918.98	959.32	0.06191	89.45	2736.3	0.77114	0.77969	0.22031	0.44062	0.50203	TRUE	FALSE
GUIDES_sg0842	CTBP1	267/256.49	115.18/374.21	261.74	244.7	-0.096778	55.312	718.3	0.63606	0.26237	0.73763	0.52474	0.58335	FALSE	TRUE
GUIDES_sg0852	CTBP2	521.14/587.46	816.47/1271.7	554.3	1044.1	0.91226	2199.2	1596.4	12.258	1	7.6142e-35	1.5228e-34	4.1914e-33	TRUE	TRUE
GUIDES_sg0850	CTBP2	529.18/511.44	177.87/1340.2	520.31	759.04	0.54394	157.46	1492.4	6.1798	1	3.2094e-10	6.4188e-10	3.1861e-09	TRUE	TRUE
GUIDES_sg0848	CTBP2	1010.1/1065.1	989.97/1600.2	1037.6	1295.1	0.31951	1512.3	3114.6	4.6136	1	1.9788e-06	3.9575e-06	1.1817e-05	TRUE	TRUE
GUIDES_sg0849	CTBP2	267/305.63	115.18/267.61	286.32	191.39	-0.57859	746.1	790.24	3.3768	0.00036674	0.99963	0.00073347	0.0015535	FALSE	TRUE
GUIDES_sg0851	CTBP2	1199.9/1131.1	1360.3/1292.3	1165.5	1326.3	0.1863	2363.9	3525.8	2.7079	0.99661	0.0033852	0.0067705	0.01189	TRUE	FALSE
GUIDES_sg0847	CTBP2	373.16/396.25	169.13/511.28	384.7	340.2	-0.17686	266.48	1082.1	1.3528	0.088056	0.91194	0.17611	0.22623	FALSE	TRUE
GUIDES_sg0857	CTCF	588.69/549.83	771.27/801.73	569.26	786.5	0.46566	755.16	1642.4	5.3604	1	4.1513e-08	8.3027e-08	3.1331e-07	TRUE	TRUE
GUIDES_sg0853	CTCF	706.11/650.43	481.13/491.7	678.27	486.42	-0.47883	1550.3	1979.5	4.3122	8.0832e-06	0.99999	1.6166e-05	4.5377e-05	FALSE	TRUE
GUIDES_sg0858	CTCF	228.4/200.43	55.403/570.02	214.41	312.71	0.54234	391.25	581.03	4.078	0.99998	2.2708e-05	4.5416e-05	0.00012077	TRUE	TRUE
GUIDES_sg0855	CTCF	143.96/138.23	242.02/187.11	141.09	214.57	0.60131	16.422	372.46	3.8071	0.99993	7.0291e-05	0.00014058	0.00033744	TRUE	TRUE
GUIDES_sg0854	CTCF	997.24/866.21	1127/887.67	931.73	1007.3	0.11246	8584	2776.8	1.435	0.92435	0.075648	0.1513	0.19917	TRUE	FALSE
GUIDES_sg0856	CTCF	378.79/392.41	431.56/266.52	385.6	349.04	-0.14332	92.706	1084.7	1.11	0.1335	0.8665	0.26699	0.32847	FALSE	TRUE
GUIDES_sg0863	CTCFL	543.66/545.99	1060/971.43	544.82	1015.7	0.89737	2.7243	1567.4	11.894	1	6.3948e-33	1.279e-32	3.1947e-31	TRUE	FALSE
GUIDES_sg0861	CTCFL	439.91/457.68	749.4/918.13	448.8	833.77	0.8921	157.86	1275	10.781	1	2.1062e-27	4.2123e-27	8.5685e-26	TRUE	FALSE
GUIDES_sg0862	CTCFL	559.74/532.94	505.92/1178.1	546.34	842.02	0.62313	359.25	1572	7.4575	1	4.4093e-14	8.8187e-14	6.5786e-13	TRUE	FALSE
GUIDES_sg0859	CTCFL	279.07/225	113.72/766.92	252.03	440.32	0.8025	1461.6	690	7.168	1	3.8041e-13	7.6082e-13	4.8904e-12	TRUE	FALSE
GUIDES_sg0860	CTCFL	304.8/317.92	239.11/551.53	311.36	395.32	0.34345	86.03	863.97	2.8564	0.99786	0.0021424	0.0042847	0.0079298	TRUE	TRUE
GUIDES_sg0864	CTCFL	663.49/604.35	578.82/580.9	633.92	579.86	-0.12839	1748.4	1841.9	1.2597	0.1039	0.8961	0.20779	0.26291	FALSE	TRUE
GUIDES_sg0868	CTR9	266.2/244.2	154.55/640.73	255.2	397.64	0.63782	242.01	699.21	5.3868	1	3.5868e-08	7.1736e-08	2.7114e-07	TRUE	TRUE
GUIDES_sg0869	CTR9	620.06/678.07	537.99/323.09	649.07	430.54	-0.59109	1682.9	1888.8	5.0282	2.4754e-07	1	4.9508e-07	1.6538e-06	FALSE	FALSE
GUIDES_sg0867	CTR9	252.53/196.59	209.95/93.554	224.56	151.75	-0.56231	1564.6	610.3	2.9471	0.0016037	0.9984	0.0032075	0.0060479	FALSE	TRUE
GUIDES_sg0865	CTR9	217.14/195.82	154.55/163.17	206.48	158.86	-0.37616	227.3	558.21	2.0156	0.021923	0.97808	0.043847	0.065646	FALSE	TRUE
GUIDES_sg0866	CTR9	554.92/624.32	810.64/444.92	589.62	627.78	0.090329	2408.4	1705	0.92419	0.82231	0.17769	0.35539	0.42311	TRUE	FALSE
GUIDES_sg0870	CTR9	877.41/810.16	778.56/947.5	843.78	863.03	0.032501	2261.6	2498.2	0.38508	0.64991	0.35009	0.70018	0.74941	TRUE	TRUE
GUIDES_sg0872	CUL1	1422.7/1350.8	972.47/920.31	1386.7	946.39	-0.55069	2585.2	4244.1	6.7591	6.9409e-12	1	1.3882e-11	7.9979e-11	FALSE	TRUE
GUIDES_sg0874	CUL1	1116.3/1020.6	832.51/701.65	1068.4	767.08	-0.4775	4579.3	3213.3	5.3159	5.3058e-08	1	1.0612e-07	3.981e-07	FALSE	FALSE
GUIDES_sg0873	CUL1	824.33/788.65	982.68/915.95	806.49	949.32	0.23496	636.46	2380.7	2.9272	0.99829	0.0017104	0.0034208	0.0064365	TRUE	TRUE
GUIDES_sg0875	CUL1	443.13/394.71	405.32/530.86	418.92	468.09	0.15975	1172.1	1184.8	1.4285	0.92342	0.076576	0.15315	0.20146	TRUE	TRUE
GUIDES_sg0871	CUL1	36.994/49.915	55.403/26.108	43.455	40.756	-0.090365	83.468	106.8	0.26119	0.39697	0.60303	0.79394	0.83153	FALSE	FALSE
GUIDES_sg0876	CUL1	154.41/164.34	247.86/78.324	159.37	163.09	0.033054	49.238	423.92	0.18052	0.57163	0.42837	0.85674	0.88533	TRUE	FALSE
GUIDES_sg0877	CUL2	136.72/158.96	310.55/572.2	147.84	441.37	1.5715	247.33	391.4	14.837	1	4.2194e-50	8.4387e-50	3.6848e-48	TRUE	TRUE
GUIDES_sg0878	CUL2	822.72/790.96	1240.7/952.94	806.84	1096.8	0.44252	504.53	2381.8	5.9422	1	1.4063e-09	2.8126e-09	1.3328e-08	TRUE	TRUE
GUIDES_sg0881	CUL2	297.56/274.92	625.47/175.14	286.24	400.31	0.48245	256.47	790.01	4.0583	0.99998	2.4716e-05	4.9431e-05	0.00013034	TRUE	TRUE
GUIDES_sg0880	CUL2	428.65/320.99	198.29/431.87	374.82	315.08	-0.24977	5795.6	1052.5	1.8416	0.032769	0.96723	0.065539	0.094002	FALSE	TRUE
GUIDES_sg0879	CUL2	749.54/728.76	634.22/930.1	739.15	782.16	0.08149	215.96	2169.4	0.92343	0.82211	0.17789	0.35578	0.42353	TRUE	TRUE
GUIDES_sg0882	CUL2	145.57/135.92	81.647/224.09	140.74	152.87	0.11843	46.495	371.48	0.62917	0.73538	0.26462	0.52924	0.58796	TRUE	FALSE
GUIDES_sg0884	CUL3	84.444/69.881	272.64/653.79	77.162	463.21	2.5702	106.04	196.29	27.555	1	1.9399e-167	3.8797e-167	1.1555e-164	TRUE	TRUE
GUIDES_sg0885	CUL3	554.11/495.31	723.16/1087.8	524.71	905.49	0.78603	1728.9	1505.8	9.8128	1	4.961e-23	9.922e-23	1.4551e-21	TRUE	TRUE
GUIDES_sg0887	CUL3	516.31/465.36	424.27/1155.3	490.84	789.77	0.68509	1298.1	1402.5	7.9823	1	7.1827e-16	1.4365e-15	1.3263e-14	TRUE	TRUE
GUIDES_sg0888	CUL3	576.63/635.07	854.38/827.84	605.85	841.11	0.47266	1707.6	1755.1	5.6156	1	9.7954e-09	1.9591e-08	8.1617e-08	TRUE	TRUE
GUIDES_sg0886	CUL3	718.17/723.38	860.21/833.28	720.78	846.74	0.23207	13.555	2112	2.741	0.99694	0.0030626	0.0061253	0.01091	TRUE	TRUE
GUIDES_sg0883	CUL3	205.08/198.12	272.64/196.9	201.6	234.77	0.21874	24.181	544.19	1.4219	0.92247	0.077534	0.15507	0.20319	TRUE	TRUE
GUIDES_sg0889	CUL4A	213.92/236.52	80.189/84.851	225.22	82.52	-1.4375	255.27	612.22	5.7674	4.0261e-09	1	8.0521e-09	3.4807e-08	FALSE	TRUE
GUIDES_sg0893	CUL4A	1473.3/1600.3	889.37/1419.6	1536.8	1154.5	-0.4124	8064.9	4736.3	5.5558	1.3818e-08	1	2.7637e-08	1.0915e-07	FALSE	FALSE
GUIDES_sg0894	CUL4A	393.27/407.77	728.99/437.31	400.52	583.15	0.54088	105.11	1129.5	5.4343	1	2.7512e-08	5.5025e-08	2.1079e-07	TRUE	FALSE
GUIDES_sg0890	CUL4A	394.88/398.55	398.03/118.57	396.71	258.3	-0.6171	6.7544	1118.1	4.1395	1.7407e-05	0.99998	3.4814e-05	9.3811e-05	FALSE	TRUE
GUIDES_sg0892	CUL4A	794.58/701.88	997.26/661.4	748.23	829.33	0.14828	4296.3	2197.8	1.73	0.95818	0.041818	0.083637	0.11734	TRUE	FALSE
GUIDES_sg0891	CUL4A	755.17/751.79	788.77/695.12	753.48	741.95	-0.02223	5.6943	2214.2	0.24516	0.40317	0.59683	0.80633	0.84374	FALSE	FALSE
GUIDES_sg0900	CUL4B	510.68/499.15	987.05/667.93	504.92	827.49	0.71159	66.535	1445.4	8.4847	1	1.0817e-17	2.1633e-17	2.3309e-16	TRUE	TRUE
GUIDES_sg0896	CUL4B	279.07/281.06	75.815/101.17	280.06	88.492	-1.6511	1.9845	771.89	6.8953	2.6874e-12	1	5.3749e-12	3.19e-11	FALSE	TRUE
GUIDES_sg0899	CUL4B	892.69/856.23	1253.9/1055.2	874.46	1154.5	0.40044	664.68	2595.2	5.4977	1	1.9241e-08	3.8483e-08	1.4959e-07	TRUE	FALSE
GUIDES_sg0898	CUL4B	1161.3/1168.8	1055.6/828.93	1165	942.25	-0.3059	27.913	3524.2	3.7528	8.7422e-05	0.99991	0.00017484	0.00040985	FALSE	FALSE
GUIDES_sg0897	CUL4B	1077.7/1105.8	1372/968.17	1091.7	1170.1	0.099876	395.98	3288.2	1.366	0.91403	0.085972	0.17194	0.22242	TRUE	FALSE
GUIDES_sg0895	CUL4B	221.16/181.23	279.93/158.82	201.2	219.38	0.12422	797.33	543.03	0.78023	0.78237	0.21763	0.43525	0.49705	TRUE	TRUE
GUIDES_sg0906	CUL5	446.35/479.18	360.12/165.35	462.76	262.74	-0.8143	539.12	1317.3	5.5113	1.7806e-08	1	3.5612e-08	1.3866e-07	FALSE	TRUE
GUIDES_sg0904	CUL5	596.74/518.35	328.05/358.98	557.54	343.51	-0.6971	3072.5	1606.4	5.34	4.647e-08	1	9.2939e-08	3.4957e-07	FALSE	TRUE
GUIDES_sg0903	CUL5	665.9/602.05	97.685/939.89	633.97	518.79	-0.28878	2038.4	1842	2.6839	0.0036386	0.99636	0.0072771	0.012642	FALSE	TRUE
GUIDES_sg0905	CUL5	825.14/767.15	831.05/518.9	796.14	674.97	-0.23788	1681.1	2348.1	2.5006	0.0061991	0.9938	0.012398	0.020619	FALSE	FALSE
GUIDES_sg0901	CUL5	481.73/479.18	364.49/435.13	480.46	399.81	-0.26448	3.2497	1371	2.178	0.014703	0.9853	0.029406	0.045858	FALSE	TRUE
GUIDES_sg0902	CUL5	587.89/576.71	539.45/488.44	582.3	513.94	-0.17982	62.512	1682.5	1.6665	0.047811	0.95219	0.095623	0.1321	FALSE	FALSE
GUIDES_sg0907	CXXC1	698.07/509.9	1558.6/1466.4	603.98	1512.5	1.3229	17704	1749.3	21.722	1	6.4094e-105	1.2819e-104	1.1366e-102	TRUE	TRUE
GUIDES_sg0909	CXXC1	487.36/397.78	664.84/1292.3	442.57	978.59	1.143	4012.2	1256.1	15.124	1	5.6442e-52	1.1288e-51	5.1417e-50	TRUE	FALSE
GUIDES_sg0911	CXXC1	784.12/717.24	1650.4/1124.8	750.68	1387.6	0.88547	2236.7	2205.5	13.563	1	3.3233e-42	6.6467e-42	2.5785e-40	TRUE	TRUE
GUIDES_sg0912	CXXC1	1078.5/1158.8	1549.8/1331.5	1118.6	1440.7	0.36472	3226	3374.6	5.5436	1	1.4814e-08	2.9628e-08	1.1673e-07	TRUE	FALSE
GUIDES_sg0908	CXXC1	444.74/426.96	689.62/549.36	435.85	619.49	0.50627	157.95	1235.8	5.2238	1	8.7668e-08	1.7534e-07	6.3562e-07	TRUE	TRUE
GUIDES_sg0910	CXXC1	499.42/479.95	695.46/468.86	489.69	582.16	0.24908	189.63	1399	2.4722	0.99329	0.0067147	0.013429	0.022185	TRUE	TRUE
GUIDES_sg0917	DAPK3	734.26/694.2	1533.8/2022.3	714.23	1778	1.3146	802.36	2091.5	23.261	1	5.473e-120	1.0946e-119	1.0684e-117	TRUE	FALSE
GUIDES_sg0915	DAPK3	439.91/370.14	660.46/498.23	405.02	579.35	0.51534	2434.2	1143	5.1561	1	1.2605e-07	2.521e-07	8.9084e-07	TRUE	TRUE
GUIDES_sg0914	DAPK3	127.07/116.72	279.93/146.86	121.9	213.39	0.80283	53.498	318.88	5.1239	1	1.4967e-07	2.9933e-07	1.0409e-06	TRUE	FALSE
GUIDES_sg0913	DAPK3	623.28/617.41	1125.6/531.95	620.34	828.75	0.4173	17.214	1799.8	4.9125	1	4.4952e-07	8.9903e-07	2.9226e-06	TRUE	FALSE
GUIDES_sg0918	DAPK3	780.9/741.04	1236.4/713.62	760.97	974.99	0.35713	794.44	2237.7	4.5243	1	3.0304e-06	6.0608e-06	1.7772e-05	TRUE	TRUE
GUIDES_sg0916	DAPK3	897.52/948.38	555.49/1468.6	922.95	1012	0.13279	1293.6	2748.9	1.6991	0.95535	0.044653	0.089307	0.12405	TRUE	FALSE
GUIDES_sg0923	DAXX	468.06/439.25	930.19/809.35	453.66	869.77	0.93752	414.99	1289.7	11.587	1	2.3969e-31	4.7938e-31	1.0939e-29	TRUE	TRUE
GUIDES_sg0921	DAXX	176.93/158.96	237.65/534.13	167.94	385.89	1.1954	161.47	448.18	10.295	1	3.7206e-25	7.4411e-25	1.2207e-23	TRUE	TRUE
GUIDES_sg0922	DAXX	478.52/440.02	696.91/848.51	459.27	772.71	0.74932	740.99	1306.7	8.6712	1	2.1379e-18	4.2757e-18	4.7163e-17	TRUE	TRUE
GUIDES_sg0920	DAXX	620.06/562.89	912.69/556.97	591.47	734.83	0.31263	1634.4	1710.7	3.4661	0.99974	0.00026408	0.00052816	0.0011445	TRUE	TRUE
GUIDES_sg0924	DAXX	403.72/336.35	465.1/477.56	370.04	471.33	0.34823	2269.5	1038.2	3.1436	0.99917	0.00083438	0.0016688	0.003307	TRUE	FALSE
GUIDES_sg0919	DAXX	273.44/249.57	358.66/131.63	261.51	245.15	-0.092839	284.72	717.61	0.61074	0.27069	0.72931	0.54137	0.59892	FALSE	FALSE
GUIDES_sg0927	DDB1	148.78/143.6	820.84/239.32	146.19	530.08	1.8512	13.42	386.77	19.52	1	3.7132e-85	7.4265e-85	5.6378e-83	TRUE	TRUE
GUIDES_sg0926	DDB1	205.08/211.95	0/226.27	208.51	113.13	-0.8763	23.586	564.05	4.016	2.9603e-05	0.99997	5.9207e-05	0.00015357	FALSE	FALSE
GUIDES_sg0929	DDB1	381.2/392.41	392.2/155.56	386.81	273.88	-0.49654	62.764	1088.4	3.4231	0.00030961	0.99969	0.00061922	0.0013243	FALSE	TRUE
GUIDES_sg0925	DDB1	620.06/642.75	574.44/882.23	631.4	728.34	0.20574	257.43	1834.1	2.2634	0.9882	0.011805	0.02361	0.037606	TRUE	FALSE
GUIDES_sg0930	DDB1	752.76/712.63	850/816.96	732.69	833.48	0.1857	805.05	2149.2	2.1741	0.98515	0.01485	0.0297	0.046273	TRUE	FALSE
GUIDES_sg0928	DDB1	339.38/414.68	551.12/134.89	377.03	343	-0.13608	2834.6	1059.1	1.0456	0.14788	0.85212	0.29576	0.36073	FALSE	FALSE
GUIDES_sg0932	DDB2	461.63/410.84	269.73/218.65	436.23	244.19	-0.8345	1289.7	1237	5.4602	2.3774e-08	1	4.7549e-08	1.8257e-07	FALSE	TRUE
GUIDES_sg0936	DDB2	764.82/779.44	763.98/1148.8	772.13	956.37	0.30836	106.87	2272.7	3.8646	0.99994	5.5638e-05	0.00011128	0.00027279	TRUE	TRUE
GUIDES_sg0934	DDB2	1111.4/971.42	1013.3/816.96	1041.4	915.13	-0.18633	9803.1	3126.8	2.2587	0.011951	0.98805	0.023901	0.038044	FALSE	FALSE
GUIDES_sg0931	DDB2	932.1/868.52	584.65/1441.4	900.31	1013	0.16998	2021.3	2677	2.1783	0.98531	0.014693	0.029385	0.045838	TRUE	FALSE
GUIDES_sg0935	DDB2	482.54/496.08	567.15/288.28	489.31	427.71	-0.19367	91.674	1397.9	1.6474	0.049741	0.95026	0.099481	0.13681	FALSE	FALSE
GUIDES_sg0933	DDB2	928.08/863.14	1060/856.12	895.61	958.04	0.097105	2108.3	2662.2	1.2099	0.88684	0.11316	0.22631	0.28262	TRUE	FALSE
GUIDES_sg0941	DDX21	311.24/342.49	590.48/579.81	326.86	585.15	0.83817	488.49	909.81	8.5629	1	5.5025e-18	1.1005e-17	1.1957e-16	TRUE	TRUE
GUIDES_sg0939	DDX21	262.98/249.57	33.533/137.07	256.28	85.3	-1.5759	89.887	702.36	6.4515	5.5374e-11	1	1.1075e-10	5.855e-10	FALSE	FALSE
GUIDES_sg0937	DDX21	410.16/450	339.71/232.8	430.08	286.25	-0.58563	793.84	1218.4	4.1204	1.8912e-05	0.99998	3.7823e-05	0.00010118	FALSE	TRUE
GUIDES_sg0938	DDX21	347.43/401.62	520.5/127.28	374.52	323.89	-0.20897	1468.6	1051.6	1.5615	0.059204	0.9408	0.11841	0.16019	FALSE	FALSE
GUIDES_sg0942	DDX21	455.19/456.91	361.58/461.24	456.05	411.41	-0.14828	1.4799	1296.9	1.2396	0.10755	0.89245	0.21511	0.27005	FALSE	TRUE
GUIDES_sg0940	DDX21	260.57/301.02	444.68/127.28	280.8	285.98	0.026292	818.32	774.04	0.18628	0.57389	0.42611	0.85223	0.88357	TRUE	TRUE
GUIDES_sg0947	DDX50	1321.3/1284	282.85/720.14	1302.7	501.5	-1.3754	698.68	3970.1	12.715	2.439e-37	1	4.878e-37	1.5871e-35	FALSE	TRUE
GUIDES_sg0945	DDX50	257.35/238.82	347/441.66	248.09	394.33	0.6664	171.67	678.51	5.6142	1	9.8715e-09	1.9743e-08	8.2221e-08	TRUE	TRUE
GUIDES_sg0948	DDX50	859.72/927.65	501.54/713.62	893.68	607.58	-0.55593	2307.2	2656	5.5514	1.4168e-08	1	2.8337e-08	1.1184e-07	FALSE	TRUE
GUIDES_sg0943	DDX50	152/199.66	53.945/119.66	175.83	86.803	-1.01	1135.8	470.57	4.104	2.0307e-05	0.99998	4.0614e-05	0.00010844	FALSE	FALSE
GUIDES_sg0946	DDX50	296.76/301.02	355.75/446.01	298.89	400.88	0.42232	9.0959	827.21	3.546	0.9998	0.00019558	0.00039116	0.00086804	TRUE	FALSE
GUIDES_sg0944	DDX50	624.88/675	896.66/711.44	649.94	804.05	0.30655	1255.9	1891.5	3.5434	0.9998	0.00019752	0.00039504	0.00087582	TRUE	FALSE
GUIDES_sg0949	DEK	312.04/334.05	736.28/432.96	323.04	584.62	0.85378	242.12	898.5	8.7265	1	1.3137e-18	2.6274e-18	2.9176e-17	TRUE	TRUE
GUIDES_sg0954	DEK	1003.7/1006	664.84/461.24	1004.8	563.04	-0.83451	2.6472	3009.7	8.0529	4.0442e-16	1	8.0884e-16	7.5459e-15	FALSE	FALSE
GUIDES_sg0950	DEK	609.6/603.59	476.76/422.08	606.59	449.42	-0.43184	18.11	1757.4	3.7493	8.8654e-05	0.99991	0.00017731	0.00041537	FALSE	TRUE
GUIDES_sg0953	DEK	366.73/373.98	220.15/338.32	370.35	279.24	-0.40615	26.281	1039.2	2.8266	0.0023524	0.99765	0.0047049	0.0085842	FALSE	FALSE
GUIDES_sg0951	DEK	308.82/331.74	78.731/464.5	320.28	271.62	-0.23696	262.63	890.33	1.6309	0.051451	0.94855	0.1029	0.14078	FALSE	TRUE
GUIDES_sg0952	DEK	446.35/416.98	606.52/213.22	431.66	409.87	-0.074574	431.15	1223.2	0.62321	0.26657	0.73343	0.53314	0.59186	FALSE	TRUE
GUIDES_sg0956	DIDO1	487.36/502.22	192.45/249.11	494.79	220.78	-1.1606	110.39	1414.6	7.2854	1.6036e-13	1	3.2073e-13	2.1275e-12	FALSE	TRUE
GUIDES_sg0958	DIDO1	241.27/221.93	667.75/131.63	231.6	399.69	0.78465	187	630.66	6.6934	1	1.09e-11	2.18e-11	1.2138e-10	TRUE	FALSE
GUIDES_sg0960	DIDO1	620.06/638.91	320.76/1481.6	629.48	901.19	0.51697	177.68	1828.1	6.3547	1	1.0439e-10	2.0877e-10	1.0879e-09	TRUE	TRUE
GUIDES_sg0959	DIDO1	472.89/439.25	262.44/251.29	456.07	256.86	-0.82581	565.65	1297	5.5314	1.5883e-08	1	3.1766e-08	1.2486e-07	FALSE	FALSE
GUIDES_sg0957	DIDO1	156.82/145.14	0/137.07	150.98	68.533	-1.1281	68.296	400.25	4.1211	1.8854e-05	0.99998	3.7707e-05	0.00010089	FALSE	TRUE
GUIDES_sg0955	DIDO1	73.989/82.168	0/227.36	78.078	113.68	0.53624	33.445	198.76	2.5251	0.99422	0.0057825	0.011565	0.019278	TRUE	TRUE
GUIDES_sg0962	DMAP1	566.98/554.44	1988.7/3694.3	560.71	2841.5	2.3393	78.641	1616.1	56.734	1	0	0	0	TRUE	TRUE
GUIDES_sg0961	DMAP1	219.55/241.13	312.01/1124.8	230.34	718.41	1.6368	232.7	627.02	19.491	1	6.4947e-85	1.2989e-84	9.7337e-83	TRUE	TRUE
GUIDES_sg0964	DMAP1	500.23/456.91	941.85/1373.9	478.57	1157.9	1.2729	938.15	1365.2	18.385	1	8.5928e-76	1.7186e-75	1.0674e-73	TRUE	TRUE
GUIDES_sg0965	DMAP1	819.51/800.94	237.65/512.37	810.22	375.01	-1.1093	172.35	2392.4	8.8978	2.8474e-19	1	5.6948e-19	6.8402e-18	FALSE	TRUE
GUIDES_sg0966	DMAP1	815.49/824.75	355.75/515.63	820.12	435.69	-0.91098	42.881	2423.6	7.8088	2.8864e-15	1	5.7727e-15	4.6888e-14	FALSE	TRUE
GUIDES_sg0963	DMAP1	471.28/479.18	319.3/1195.5	475.23	757.41	0.67132	31.249	1355.1	7.6656	1	8.8968e-15	1.7794e-14	1.3983e-13	TRUE	TRUE
GUIDES_sg0968	DNAJC1	702.09/692.66	768.35/1433.8	697.38	1101.1	0.65812	44.421	2039	8.9399	1	1.9467e-19	3.8935e-19	4.7058e-18	TRUE	FALSE
GUIDES_sg0971	DNAJC1	491.38/456.14	457.81/930.1	473.76	693.95	0.5497	620.85	1350.6	5.9913	1	1.0405e-09	2.0811e-09	9.9391e-09	TRUE	FALSE
GUIDES_sg0967	DNAJC1	651.42/648.13	675.04/1000.8	649.77	837.92	0.36638	5.4408	1891	4.3268	0.99999	7.5662e-06	1.5132e-05	4.2562e-05	TRUE	TRUE
GUIDES_sg0970	DNAJC1	896.71/923.81	1224.7/1019.3	910.26	1122	0.30142	367.09	2708.6	4.0684	0.99998	2.3664e-05	4.7329e-05	0.00012574	TRUE	FALSE
GUIDES_sg0972	DNAJC1	1125.1/1160.3	1309.3/1357.6	1142.7	1333.4	0.2225	620.04	3452.2	3.246	0.99941	0.00058528	0.0011706	0.0023928	TRUE	FALSE
GUIDES_sg0969	DNAJC1	394.07/413.14	536.54/277.4	403.61	406.97	0.011932	181.84	1138.7	0.099578	0.53966	0.46034	0.92068	0.93558	TRUE	TRUE
GUIDES_sg0973	DNAJC2	645.79/640.45	743.57/1042.1	643.12	892.86	0.47271	14.302	1870.3	5.7746	1	3.8573e-09	7.7147e-09	3.3696e-08	TRUE	TRUE
GUIDES_sg0974	DNAJC2	475.3/463.06	304.72/227.36	469.18	266.04	-0.81616	74.932	1336.7	5.5562	1.3786e-08	1	2.7571e-08	1.0893e-07	FALSE	FALSE
GUIDES_sg0978	DNAJC2	748.74/765.62	510.29/552.62	757.18	531.46	-0.50987	142.5	2225.8	4.7844	8.5753e-07	1	1.7151e-06	5.365e-06	FALSE	FALSE
GUIDES_sg0976	DNAJC2	715.76/685.75	554.03/519.98	700.76	537.01	-0.38335	450.26	2049.5	3.6171	0.00014897	0.99985	0.00029794	0.00066678	FALSE	FALSE
GUIDES_sg0975	DNAJC2	340.19/304.1	295.97/202.34	322.14	249.15	-0.36936	651.29	895.83	2.4386	0.0073716	0.99263	0.014743	0.02429	FALSE	TRUE
GUIDES_sg0977	DNAJC2	374.77/377.82	610.89/216.48	376.29	413.69	0.13633	4.6429	1056.9	1.1502	0.87496	0.12504	0.25007	0.31001	TRUE	TRUE
GUIDES_sg0979	DNMT1	986.79/1037.5	1856/2633.6	1012.1	2244.8	1.1484	1284	3033	22.383	1	2.8789e-111	5.7578e-111	5.3933e-109	TRUE	TRUE
[truncated: 10,636 more rows]
