# Supplementary material for: A modular CRISPR screen identifies individual and combination pathways contributing to HIV-1 latency
Source: PLoS Pathog. 2023 Jan 27;19(1):e1011101. doi: 10.1371/journal.ppat.1011101 (PMC9907829; doi:10.1371/journal.ppat.1011101)
Supplement: S8 Table — (XLSX) [file ppat.1011101.s008.xlsx]

## Sheet: Figure1C
Figure 1C	Metascape Gene Ontology (GO) analysis of the genes targeted by the HuEpi sgRNA library
-Log10(P-value)	Histone H3-K9 modification (GO:0061647)	Regulation of PTEN gene transcription (R-HSA-8943724)	The effect of progerin on the involved genes in Hutchinson-Gilford Progeria Syndrome (WP4320)	Histone H3-K4 methylation (GO:0051568)	Regulation of cell cycle process (GO:0010564)	Histone ubiquitnation (GO:0016574)	DNA recombination (GO:0006310)	Protein deacetylation (GO:006476)	Demethylation (GO:0070988)	Deubiquitination (R-HSA-5688426)	Regulation of TP53 Activity (R-HSA-5633007)	DNA modification (GO:006304)	DNA repair (GO:0006281)	Chromatin remodeling (GO:0006338)	Chromatin organization involved in regulation of transcription (GO:0034401)	DNA packaging (GO:0006323)	HATs acetylate histones (R-HSA-3214847)	Protein acetylation (GO:0006473)	Protein methylation (GO:0006479)	Regulation of chromatin organization (GO:1902275)
	-36.9741	-36.9967	-39.8972	-40.1744	-42.703	-45.2039	-47.7502	-50.0935	-53.465	-59.4068	-59.9569	-61.117	-96.0032	-100	-100	-100	-100	-100	-100	-100

## Sheet: Figure2A
Figure 2A	GuideRNA enrichment in both J-Lat cell lines for the genes targeted by the HuEpi library compared to NTC guides
J-Lat 5A8			J-Lat 10.6
NTC	Genes		NTC	Genes
1.1422	2.6948		1.4722	0.71021
1.1422	3.1874		1.4722	0.54401
1.1422	3.6069		1.4722	0.57017
1.1422	3.3132		1.4722	-1.0987
1.1422	2.747		1.4722	-0.55523
1.1422	2.2254		1.4722	-0.22741
1.1422	4.4298		1.4722	-4.4858
1.1422	3.1611		1.4722	-1.4463
1.1422	3.2248		1.4722	0.44994
1.1422	2.1694		1.4722	0.26155
1.1422	2.8271		1.4722	-0.12937
1.1422	1.9738		1.4722	0.078544
1.1422	1.7322		1.4722	1.5057
1.1422	2.1767		1.4722	-0.54339
1.1422	2.6902		1.4722	-0.33821
1.1422	2.8742		1.4722	0.13334
1.1422	2.1495		1.4722	-0.01221
1.1422	2.0767		1.4722	0.01066
1.1422	2.7535		1.4722	3.608
1.1422	2.9685		1.4722	3.1623
1.1422	2.5083		1.4722	3.0563
1.1422	2.712		1.4722	2.8937
1.1422	2.8215		1.4722	2.9972
1.1422	2.1134		1.4722	1.0377
1.1422	2.4897		1.4722	-1.578
1.1422	2.347		1.4722	0.51941
1.1422	1.9196		1.4722	0.38777
1.1422	2.2237		1.3606	-0.27811
1.1422	2.8437		1.3606	-0.18242
1.1422	1.5631		1.3606	0.042138
0.85831	1.7636		1.3606	0.64386
0.85831	1.565		1.3606	-0.49017
0.85831	2.3992		1.3606	0.13066
0.85831	2.1587		1.3606	-0.077956
0.85831	2.1625		1.3606	-0.10674
0.85831	1.5552		1.3606	-0.058398
0.85831	1.491		1.3606	0.67854
0.85831	3.5931		1.3606	0.71787
0.85831	1.3504		1.3606	0.5068
0.85831	2.0735		1.3606	-0.11992
0.85831	2.1184		1.3606	0.057567
0.85831	1.6609		1.3606	0.035555
0.85831	2.1378		1.3606	1.418
0.85831	1.7752		1.3606	1.8931
0.85831	1.8478		1.3606	-2.038
0.85831	1.6152		1.3606	0.74283
0.85831	1.353		1.3606	0.56137
0.85831	1.7758		1.3606	0.41344
0.85831	1.5164		1.3606	2.1261
0.85831	2.0523		1.685	1.0253
0.85831	2.5679		1.685	0.93904
0.85831	1.9115		1.685	0.64874
0.85831	1.4775		1.685	-0.49675
0.85831	1.8366		1.685	0.28814
0.85831	2.1402		1.685	1.1684
0.85831	1.7182		1.685	0.76097
0.85831	1.5446		1.685	0.50443
0.85831	2.354		1.685	0.22825
0.85831	1.2516		1.685	0.25778
0.85831	1.0125		1.685	0.086081
0.85831	1.3415		1.685	0.98788
0.85831	2.0136		1.685	-7.5034
0.85831	2.4638		1.685	-2.2504
0.85831	1.6287		1.685	-1.3057
0.85831	2.2671		1.685	0.5686
0.85831	1.3432		1.685	-0.11758
0.85831	1.2014		1.685	1.1332
1.0055	1.219		1.685	0.80693
1.0055	1.379		1.685	0.75288
1.0055	1.5447		1.685	0.28982
1.0055	1.9265		1.685	0.15456
1.0055	1.9446		1.685	0.1715
1.0055	1.2935		1.2667	-0.774
1.0055	1.4805		1.2667	0.32062
1.0055	1.772		1.2667	-0.43779
1.0055	1.322		1.2667	-0.44236
1.0055	1.5265		1.2667	0.22074
1.0055	1.2367		1.2667	0.13153
1.0055	1.5318		1.2667	0.96741
1.0055	1.9365		1.2667	-1.2972
1.0055	1.4475		1.2667	-1.1824
1.0055	1.4997		1.2667	0.37938
1.0055	1.887		1.2667	0.40419
1.0055	1.0855		1.2667	0.16313
1.0055	1.2984		1.2667	0.60867
1.0055	1.2389		1.2667	-0.67981
1.0055	1.2319		1.2667	0.49302
1.0055	1.0855		1.2667	0.34511
1.0055	1.4304		1.2667	-0.62718
1.0055	1.0719		1.2667	-0.057247
1.0055	1.2585		1.2667	1.0298
0.88043	1.2824		1.2667	0.93805
0.88043	1.4402		1.2667	-1.5235
0.88043	1.4265		1.2667	0.26196
0.88043	1.7521		1.2667	-0.12155
0.88043	1.8721		1.2667	0.0024955
0.88043	1.118		1.2667	0.64556
0.88043	1.2251		1.2667	-0.69386
0.88043	1.4615		1.2667	-0.95723
0.88043	1.33		1.2667	-0.70654
0.88043	1.379		1.2667	0.27534
0.88043	1.4932		1.0532	0.0056263
0.88043	1.3046		1.0532	0.4877
0.88043	1.4551		1.0532	-0.60802
0.88043	1.2955		1.0532	0.45105
0.88043	1.4467		1.0532	0.35147
0.88043	1.8856		1.0532	-0.33042
0.88043	1.0398		1.0532	0.099527
0.88043	1.3512		1.0532	1.3844
0.88043	1.7359		1.0532	0.78973
0.88043	1.1909		1.0532	1.0023
0.88043	1.117		1.0532	-1.2229
0.88043	1.6926		1.0532	0.39883
0.88043	1.1537		1.0532	-0.49423
0.88043	1.0947		1.0532	1.1833
0.88043	2.1122		1.0532	0.77806
0.88043	2.4272		1.0532	-0.83238
0.88043	1.4046		1.0532	0.46656
0.88043	1.9359		1.0532	-0.18576
0.88043	1.4902		1.0532	0.01083
0.78446	1.0548		1.0532	0.71178
0.78446	1.1484		1.0532	0.7991
0.78446	0.87332		1.0532	0.63564
0.78446	1.8658		1.0532	0.41707
0.78446	1.3151		1.0532	0.27601
0.78446	1.2691		1.0532	0.15689
0.78446	1.0948		1.0532	-2.2654
0.78446	1.2425		1.0532	-4.5148
0.78446	1.2352		1.0532	0.57011
0.78446	1.141		1.2592	-1.0383
0.78446	1.6521		1.2592	0.25961
0.78446	1.025		1.2592	0.17269
0.78446	1.0323		1.2592	1.3003
0.78446	1.3365		1.2592	0.45931
0.78446	1.6465		1.2592	-0.49588
0.78446	1.4048		1.2592	0.35872
0.78446	2.3564		1.2592	0.09781
0.78446	1.0941		1.2592	-0.069101
0.78446	1.7578		1.2592	0.94176
0.78446	1.3586		1.2592	0.71177
0.78446	1.072		1.2592	0.50397
0.78446	1.6003		1.2592	0.3876
0.78446	0.95033		1.2592	0.20717
0.67614	0.94237		1.2592	0.18423
0.67614	1.5913		1.2592	1.0859
0.67614	0.94544		1.2592	0.99302
0.67614	2.3408		1.2592	-0.48667
0.67614	2.0629		1.2592	-0.32783
0.67614	1.2069		1.2592	-0.21272
0.67614	1.162		1.2592	0.052107
0.67614	1.2052		1.2592	1.8358
0.67614	1.1302		1.2592	0.63423
0.67614	1.4664		1.2592	-2.3066
0.67614	1.626		1.2592	0.44282
0.67614	0.88958		1.2592	-0.31752
0.67614	1.5823		1.2592	0.075603
0.67614	1.0142		1.2592	1.0753
0.67614	1.4398		1.2592	0.44617
0.67614	0.90761		1.2592	-0.74951
0.67614	1.383		1.2592	-0.72735
0.67614	1.2679		1.2592	0.22782
0.67614	1.5774		1.2592	0.0069467
0.67614	1.6841		1.2592	0.74556
0.67614	0.85893		1.5873	-0.90179
0.67614	1.0663		1.5873	-0.59538
0.81041	1.3244		1.5873	-0.55065
0.81041	1.6787		1.5873	0.32723
0.81041	1.2503		1.5873	-0.23651
0.81041	2.1577		1.5873	-2.1197
0.81041	1.3881		1.5873	-0.78228
0.81041	0.96328		1.5873	-0.52404
0.81041	1.4192		1.5873	-0.31669
0.81041	1.408		1.5873	-0.17873
0.81041	1.5688		1.5873	0.049067
0.81041	1.1481		1.5873	-1.0183
0.81041	0.85242		1.5873	-0.86595
0.81041	1.2889		1.5873	0.45746
0.81041	1.1717		1.5873	0.49107
0.81041	1.3054		1.5873	0.18417
0.81041	1.2831		1.5873	-0.116
0.81041	1.1039		1.5873	1.4111
0.81041	1.0048		1.5873	1.0006
0.81041	1.6916		1.5873	0.97685
0.81041	2.0956		1.5873	1.0556
0.81041	1.3028		0.89374	1.0047
0.81041	0.97519		0.89374	0.52298
0.81041	1.151		0.89374	-0.72694
0.81041	1.0886		0.89374	0.51693
0.81041	0.85431		0.89374	0.33054
0.81041	1.2296		0.89374	-0.4041
0.81041	1.094		0.89374	0.30554
0.81041	1.3398		0.89374	-0.11625
0.81041	1.0406		0.89374	2.427
0.81041	0.938		0.89374	0.90348
0.81041	1.2575		0.89374	-1.7937
0.81041	1.0355		0.89374	0.35939
0.81627	0.88608		0.89374	-0.60707
0.81627	0.8015		0.89374	-0.040312
0.81627	1.0507		0.89374	0.86688
0.81627	1.005		0.89374	0.77901
0.81627	0.75001		0.89374	-0.95846
0.81627	1.3881		0.89374	0.48179
0.81627	1.1156		0.89374	0.28874
0.81627	1.7092		0.89374	0.079284
0.81627	1.0185		0.89374	-6.1018
0.81627	0.93238		0.89374	-0.5346
0.81627	1.0825		0.89374	-0.46369
0.81627	1.1128		0.89374	0.24788
0.81627	0.89052		0.89374	-0.047744
0.81627	1.4275		0.89374	-0.038406
0.81627	1.3069		0.89374	-1.2131
0.81627	2.4436		0.89374	0.54814
0.81627	1.7542		0.89374	-0.4596
0.81627	1.144		0.89374	0.19674
0.81627	1.3252		0.89374	0.050493
0.81627	1.0265		0.89374	0.021843
0.81627	1.6093		0.89374	1.181
0.81627	0.92651		0.89374	0.69047
0.81627	2.2419		0.87721	-0.95485
0.81627	1.2739		0.87721	0.44238
0.81627	1.1352		0.87721	-0.4741
0.81627	0.98184		0.87721	0.035842
0.81627	1.2557		0.87721	1.843
0.81627	1.3843		0.87721	1.42
0.81627	1.2951		0.87721	1.1764
0.81627	1.6866		0.87721	-1.4359
0.81627	0.94296		0.87721	0.33284
0.81627	0.96456		0.87721	0.19372
0.64365	1.0626		0.87721	-1.3983
0.64365	1.3978		0.87721	0.63496
0.64365	1.0855		0.87721	0.55998
0.64365	0.81786		0.87721	0.42038
0.64365	1.719		0.87721	-0.23763
0.64365	0.78012		0.87721	-0.1203
0.64365	1.3107		0.87721	0.59268
0.64365	1.1926		0.87721	-0.80879
0.64365	1.3352		0.87721	-1.1328
0.64365	1.1617		0.87721	0.25968
0.64365	1.0652		0.87721	-0.19272
0.64365	0.79213		0.87721	-0.18716
0.64365	1.2921		0.87721	1.7109
0.64365	2.5832		0.87721	1.1092
0.64365	1.5		0.87721	0.73854
0.64365	0.89452		0.87721	0.8682
0.64365	0.79015		-9.2916	0.42785
0.64365	1.1576		-9.2916	0.29718
0.64365	1.1		-9.2916	1.5082
0.64365	1.1077		-9.2916	-1.4307
-1.0762	0.9128		-9.2916	0.38537
-1.0762	1.0597		-9.2916	-0.44159
-1.0762	0.99785		-9.2916	-0.37986
-1.0762	1.1952		-9.2916	0.016917
-1.0762	1.6467		-9.2916	1.0545
-1.0762	0.99098		-9.2916	1.3477
-1.0762	1.0419		-9.2916	0.81741
-1.0762	0.80933		-9.2916	0.15375
-1.0762	0.8305		-9.2916	-0.13385
-1.0762	1.3653		-9.2916	-0.089217
-1.0762	0.82067		-9.2916	1.4278
-1.0762	1.1276		-9.2916	-3.098
-1.0762	1.3309		-9.2916	0.98378
-1.0762	1.1415		-9.2916	-0.90029
-1.0762	0.80867		-9.2916	-0.68385
-1.0762	0.84529		-9.2916	-0.20682
-1.0762	1.4744		-9.2916	0.88276
-1.0762	1.3966		1.1176	-6.7168
-1.0762	1.0632		1.1176	-0.56467
-1.0077	1.7424		1.1176	-0.49778
-1.0077	0.8189		1.1176	0.30614
-1.0077	0.93012		1.1176	-0.052414
-1.0077	1.1859		1.1176	0.95881
-1.0077	1.0927		1.1176	0.69733
-1.0077	0.82967		1.1176	0.60951
-1.0077	0.96582		1.1176	0.5946
-1.0077	0.86818		1.1176	-0.13887
-1.0077	0.75249		1.1176	0.087298
-1.0077	0.9235		1.1176	-3.2068
-1.0077	0.80237		1.1176	-1.7189
-1.0077	1.0951		1.1176	-2.0313
-1.0077	1.1879		1.1176	0.39266
-1.0077	0.95946		1.1176	-0.57624
-1.0077	1.0582		1.1176	0.20041
-1.0077	1.34		1.1176	1.5394
-1.0077	0.93376		1.1176	0.8613
-1.0077	0.88563		1.1176	0.7287
-1.0077	0.83963		1.1176	0.78509
-1.0077	0.92942		1.1176	-0.83683
-1.0077	1.0921		1.1176	-0.5576
-1.0077	0.88377		1.1176	0.7077
-1.0077	1.2459		1.1176	0.49926
-1.0077	0.89908		1.1176	0.53055
-1.0077	1.1917		0.77903	0.32226
0.64956	1.0276		0.77903	-0.19291
0.64956	1.0063		0.77903	0.066618
0.64956	1.1697		0.77903	-0.64024
0.64956	-1.4097		0.77903	0.41903
0.64956	0.96243		0.77903	0.39261
0.64956	0.74665		0.77903	0.35824
0.64956	1.2844		0.77903	-0.34911
0.64956	0.83474		0.77903	0.23327
0.64956	1.0577		0.77903	0.79556
0.64956	-1.2109		0.77903	1.4117
0.64956	0.8203		0.77903	0.92555
0.64956	0.72149		0.77903	0.635
0.64956	1.8305		0.77903	-0.51804
0.64956	1.0128		0.77903	0.2659
0.64956	1.0337		0.77903	-0.63956
0.64956	0.94174		0.77903	-0.28406
0.64956	1.3375		0.77903	-0.12326
0.64956	-1.4146		0.77903	0.079027
0.64956	1.0329		0.77903	-0.081007
0.64956	0.89343		0.77903	0.0042126
0.64956	0.86704		0.77903	0.98908
0.64956	1.2545		0.77903	0.52887
0.64956	0.88605		0.77903	-0.68443
0.78525	1.684		0.77903	-0.51167
0.78525	1.5738		0.77903	-0.56399
0.78525	0.93312		0.77903	-0.20825
0.78525	1.5646		0.77903	1.1939
0.78525	1.5127		-1.6337	-0.86985
0.78525	1.0262		-1.6337	-0.7564
0.78525	0.95083		-1.6337	-0.61558
0.78525	0.84781		-1.6337	-0.40092
0.78525	0.85746		-1.6337	-0.18558
0.78525	0.85756		-1.6337	0.79755
0.78525	1.3588		-1.6337	-7.1194
0.78525	2.4811		-1.6337	-5.2627
0.78525	0.98489		-1.6337	0.90792
0.78525	1.5266		-1.6337	-0.17978
0.78525	1.9475		-1.6337	-0.1423
0.78525	0.93209		-1.6337	2.3444
0.78525	1.864		-1.6337	1.2893
0.78525	1.198		-1.6337	1.272
0.78525	0.92618		-1.6337	0.51794
0.78525	1.2411		-1.6337	0.065166
0.78525	0.91275		-1.6337	-0.04451
0.78525	1.1362		-1.6337	0.95279
0.78525	0.85271		-1.6337	0.77836
0.78525	0.87237		-1.6337	0.3924
0.78525	1.2694		-1.6337	-0.46152
0.78525	1.1175		-1.6337	-0.27063
0.78525	1.1169		-1.6337	0.10639
0.78525	0.75712		-1.6337	0.96893
0.78525	1.1881		-1.6337	-0.65748
0.78525	0.8006		-1.6337	-0.41587
0.78525	1.5266		0.80253	0.43336
0.78525	0.8239		0.80253	-0.44295
0.78525	1.0322		0.80253	-0.087871
0.78525	1.0897		0.80253	1.9935
-2.35	0.71218		0.80253	0.86559
-2.35	0.71986		0.80253	0.77868
-2.35	0.89966		0.80253	0.85758
-2.35	0.71178		0.80253	-1.213
-2.35	0.96173		0.80253	-0.56641
-2.35	0.98792		0.80253	1.1527
-2.35	1.0998		0.80253	1.0246
-2.35	0.66404		0.80253	0.84801
-2.35	0.93715		0.80253	-0.53708
-2.35	0.92207		0.80253	-0.54401
-2.35	0.83233		0.80253	0.13491
-2.35	1.0555		0.80253	1.1903
-2.35	1.061		0.80253	-2.86
-2.35	0.81728		0.80253	-0.42525
-2.35	0.90256		0.80253	0.27293
-2.35	0.7646		0.80253	0.22162
-2.35	0.80785		0.82501	-0.026253
-2.35	1.0204		0.82501	-2.9708
-2.35	-2.6914		0.82501	0.64841
-2.35	1.0401		0.82501	0.6362
-2.35	1.2349		0.82501	-1.121
0.84648	0.94044		0.82501	-0.37502
0.84648	1.0466		0.82501	0.23454
0.84648	0.87491		0.82501	0.84796
0.84648	1.126		0.82501	0.27374
0.84648	0.93932		0.82501	-0.19428
0.84648	0.76648		0.82501	-0.24464
0.84648	1.4154		0.82501	-0.13885
0.84648	0.82584		0.82501	-0.019273
0.84648	0.76218		0.82501	0.72698
0.84648	0.83565		0.82501	-1.6275
0.84648	0.70126		0.82501	0.541
0.84648	0.9381		0.82501	0.16552
0.84648	0.98627		0.82501	-0.068891
0.84648	0.82586		0.82501	0.035522
0.84648	1.2496		0.93253	0.80372
0.84648	0.63851		0.93253	0.67997
0.84648	0.87913		0.93253	-0.92201
0.84648	1.3089		0.93253	-0.95933
0.84648	1.1423		0.93253	-0.94961
0.84648	1.344		0.93253	-0.43249
-2.1771	0.73869		0.93253	-3.6822
-2.1771	-1.6132		0.93253	0.49234
-2.1771	1.0621		0.93253	0.36481
-2.1771	0.81324		0.93253	-0.32448
-2.1771	0.99789		0.93253	0.050597
-2.1771	0.78974		0.93253	0.038212
-2.1771	0.73411		0.93253	1.0419
-2.1771	0.98065		0.93253	0.78441
-2.1771	0.76512		0.93253	0.83798
-2.1771	0.71147		0.93253	0.42136
-2.1771	0.85284		0.93253	0.39421
-2.1771	0.77222		0.93253	0.3509
-2.1771	0.7163		0.93253	0.81046
-2.1771	0.8866		0.93253	0.5999
-2.1771	1.6624		0.93253	-0.92544
-2.1771	1.1044		0.93253	0.41404
-2.1771	0.93031		0.93253	0.16191
-2.1771	0.7256		0.93253	0.13495
-2.1771	0.74418		1.0119	1.6683
-2.1771	0.98084		1.0119	-3.158
-2.1771	0.99791		1.0119	-1.0858
-2.1771	1.0548		1.0119	-0.63985
-2.1771	0.61921		1.0119	-1.3389
-1.1112	0.91171		1.0119	0.07945
-1.1112	0.74294		1.0119	0.87417
-1.1112	0.82049		1.0119	0.64267
-1.1112	0.88274		1.0119	0.55426
-1.1112	0.83619		1.0119	-0.70471
-1.1112	0.98684		1.0119	-0.38739
-1.1112	1.0427		1.0119	-0.22923
-1.1112	0.773		1.0119	1.7582
-1.1112	0.69663		1.0119	-0.75438
-1.1112	0.97119		1.0119	-0.98594
-1.1112	1.2259		1.0119	0.40041
-1.1112	0.80029		1.0119	-0.49524
-1.1112	0.93083		1.0119	-0.27628
-1.1112	0.77878		1.0119	1.0361
-1.1112	0.98729		1.0119	-1.2148
-1.1112	1.0906		1.0119	0.66472
-1.1112	0.8789		1.0119	-0.68527
-1.1112	0.62526		1.0119	0.025964
-1.1112	0.96366		1.0119	-0.0099208
-1.1112	1.0351		0.84147	0.54402
-1.1112	0.92341		0.84147	-1.0998
-1.1112	0.80474		0.84147	-1.503
-1.1112	1.0468		0.84147	0.56591
-1.1112	-1.2164		0.84147	0.16192
-1.1112	0.80898		0.84147	0.10202
-1.1112	0.74701		0.84147	1.8487
-1.1112	1.148		0.84147	0.70682
-1.1112	0.8234		0.84147	0.51349
0.65711	1.0293		0.84147	-0.53752
0.65711	1.2911		0.84147	-0.31293
0.65711	0.80986		0.84147	0.19567
0.65711	0.79425		0.84147	-1.9978
0.65711	1.1466		0.84147	-0.93193
0.65711	1.2543		0.84147	-0.33499
0.65711	-1.1276		0.84147	0.19151
0.65711	0.81371		0.84147	0.13163
0.65711	0.76469		0.84147	0.033606
0.65711	0.76841		0.84147	2.2122
0.65711	0.90948		0.84147	1.5426
0.65711	0.47647		0.84147	1.6028
0.65711	0.78463		-5.0438	0.87988
0.65711	0.76956		-5.0438	0.21933
0.65711	1.3399		-5.0438	-0.1726
0.65711	1.4677		-5.0438	1.2019
0.65711	0.67575		-5.0438	-2.2609
-1.0176	1.0075		-5.0438	0.34654
-1.0176	1.3474		-5.0438	-0.3201
-1.0176	0.77682		-5.0438	0.1108
-1.0176	0.5371		-5.0438	-0.057154
-1.0176	0.67244		-5.0438	1.1515
-1.0176	0.74379		-5.0438	1.7197
-1.0176	0.63031		-5.0438	0.97776
-1.0176	-0.91105		-5.0438	0.60851
-1.0176	0.77036		-5.0438	-0.6957
-1.0176	0.65221		-5.0438	-1.0516
-1.0176	0.94074		-5.0438	2.4247
-1.0176	-1.0357		-5.0438	1.1017
-1.0176	1.2704		-5.0438	0.5065
-1.0176	0.89494		-5.0438	0.3667
-1.0176	0.81948		-5.0438	0.16773
-1.0176	0.74745		0.83824	-0.035089
-1.0176	1.1741		0.83824	1.0294
-1.0176	0.95479		0.83824	0.86483
-1.0176	0.70763		0.83824	0.82451
-1.0176	-1.006		0.83824	-5.6079
-1.0176	0.72725		0.83824	-3.4096
-1.0176	0.72465		0.83824	0.1657
-1.0176	0.67456		0.83824	0.77192
-1.0176	0.77861		0.83824	0.49978
-0.92755	-0.77558		0.83824	-0.67281
-0.92755	1.006		0.83824	-0.4727
-0.92755	-0.94103		0.83824	0.21278
-0.92755	1.1047		0.83824	0.0090858
-0.92755	0.60539		0.83824	0.64523
-0.92755	0.96608		0.83824	0.60572
-0.92755	0.8594		0.83824	0.76339
-0.92755	0.74102		0.83824	-0.68537
-0.92755	1.2422		0.83824	-0.17915
-0.92755	1.253		0.83824	0.031769
-0.92755	0.99369		0.83824	1.5064
-0.92755	0.80624		0.83824	-1.0917
-0.92755	0.87298		0.83824	0.38133
-0.92755	1.0568		0.83824	-0.47872
-0.92755	0.70322		0.83824	-0.45016
-0.92755	0.98642		0.83824	0.22911
-0.92755	0.79534		0.83824	1.0066
-0.92755	0.79122		0.83824	0.57927
-0.92755	0.58109		0.83824	-0.87797
-0.92755	0.8607		0.83824	0.4955
-0.92755	1.3262		0.83824	-0.22705
-0.92755	-2.6101		0.83824	0.18938
-0.92755	0.69449		0.61395	0.9154
-0.92755	0.80482		0.61395	1.2357
-0.92755	1.1525		0.61395	0.60011
-0.92755	0.74351		0.61395	-0.94696
-0.92755	0.66587		0.61395	0.58923
-0.92755	1.7195		0.61395	-0.42602
-0.92755	1.031		0.61395	1.2057
-0.71331	1.1808		0.61395	-3.1304
-0.71331	0.83792		0.61395	0.6185
-0.71331	0.74042		0.61395	0.40328
-0.71331	2.2594		0.61395	-0.39131
-0.71331	0.68226		0.61395	0.06768
-0.71331	0.71279		0.61395	0.84633
-0.71331	0.92953		0.61395	0.60341
-0.71331	0.74163		0.61395	-0.60544
-0.71331	1.0994		0.61395	0.27414
-0.71331	0.65333		0.61395	-0.29912
-0.71331	0.67391		0.61395	-0.014541
-0.71331	-1.5157		0.61395	2.2427
-0.71331	0.75673		0.61395	1.2171
-0.71331	1.0726		0.61395	1.6978
-0.71331	0.96291		0.61395	-1.7958
-0.71331	0.62751		0.61395	0.38738
-0.71331	-2.2034		0.68724	0.11168
-0.71331	1.0364		0.68724	-1.5355
-0.71331	0.74026		0.68724	0.58642
-0.71331	0.71801		0.68724	0.66634
-0.71331	0.74992		0.68724	0.65583
-0.71331	0.88201		0.68724	0.32418
-0.71331	-1.5158		0.68724	0.23199
-0.71331	0.80169		0.68724	1.1601
-0.71331	-1.1734		0.68724	1.6383
0.62732	0.82818		0.68724	-0.55118
0.62732	0.93753		0.68724	0.33592
0.62732	0.64409		0.68724	-0.27111
0.62732	0.89715		0.68724	0.34236
0.62732	0.63399		0.68724	0.91855
0.62732	0.81719		0.68724	-0.86239
0.62732	0.77107		0.68724	-0.54759
0.62732	0.68013		0.68724	0.3662
0.62732	0.97538		0.68724	-0.43981
0.62732	-1.1479		0.68724	0.048056
0.62732	0.6728		0.68724	-0.83733
0.62732	1.1606		0.68724	0.44822
0.62732	0.53938		0.68724	-0.36279
0.62732	0.72764		0.68724	-0.32451
0.62732	0.69834		0.68724	-0.093389
0.62732	0.60062		0.68724	-0.051126
0.62732	0.71708		0.68724	0.96228
0.62732	-1.5558		0.68724	0.76294
0.62732	1.9354		0.68724	-1.7192
0.62732	1.099		0.68724	0.34879
0.62732	0.77147		0.99003	0.23586
0.49439	0.61838		0.99003	0.014163
0.49439	-0.9389		0.99003	0.83448
0.49439	1.105		0.99003	-0.54113
0.49439	0.98111		0.99003	-0.54177
0.49439	0.72603		0.99003	0.26368
0.49439	-1.6275		0.99003	0.036749
0.49439	-1.1242		0.99003	-0.01738
0.49439	0.65424		0.99003	0.99217
0.49439	0.8181		0.99003	-7.1837
0.49439	0.7653		0.99003	1.1196
0.49439	0.91318		0.99003	0.61885
0.49439	-1.9309		0.99003	0.2907
0.49439	-1.3246		0.99003	0.20169
0.49439	0.89374		0.99003	-1.3121
0.49439	1.5836		0.99003	0.52452
0.49439	-0.94922		0.99003	0.50405
0.49439	-1.1308		0.99003	0.41398
0.49439	0.98709		0.99003	0.36434
0.49439	0.92258		0.99003	0.46175
0.49439	-1.0005		0.8	1.0849
0.49439	0.71489		0.8	-0.74572
0.49439	0.72212		0.8	-0.76672
0.49439	0.6255		0.8	0.33351
0.49439	-1.4541		0.8	-0.30154
0.49439	-1.6204		0.8	0.17435
0.49439	0.91591		0.8	0.88542
0.49439	-0.9651		0.8	-0.62212
0.49439	1.2102		0.8	-0.62335
0.49439	-0.67737		0.8	-0.38011
0.49439	0.98818		0.8	0.17345
0.49439	0.87205		0.8	0.077678
0.49439	0.59896		0.8	1.2088
0.49724	0.9346		0.8	0.92732
0.49724	0.93434		0.8	0.29772
0.49724	0.76029		0.8	0.25538
0.49724	0.89579		0.8	-0.2053
0.49724	0.78514		0.8	-0.4047
0.49724	0.66319		0.8	1.5906
0.49724	0.71684		0.8	0.62053
0.49724	0.62119		0.8	-1.5335
0.49724	0.98887		0.8	0.37925
0.49724	0.50879		0.8	-0.83679
0.49724	1.4609		0.8	-0.31058
0.49724	0.7707		0.8	0.97373
0.49724	0.85645		0.8	0.74663
0.49724	0.86568		0.8	0.56769
0.49724	1.4792		0.8	-0.29034
0.49724	0.60718		0.8	-0.23124
0.49724	0.87104		0.73807	0.16984
0.49724	1.0873		0.73807	1.6443
0.49724	0.62703		0.73807	1.2048
0.49724	0.67769		0.73807	-5.7061
0.49724	0.53648		0.73807	0.75142
0.49724	-0.79945		0.73807	-0.99733
0.49724	0.90087		0.73807	-0.2819
0.49724	0.60295		0.73807	0.82892
0.49724	0.705		0.73807	-1.3575
0.49724	1.4389		0.73807	0.70684
-0.7891	0.72286		0.73807	0.58206
-0.7891	0.92286		0.73807	-0.2672
-0.7891	0.79913		0.73807	0.33538
-0.7891	0.85904		0.73807	0.90403
-0.7891	-0.94799		0.73807	0.57346
-0.7891	0.92949		0.73807	-0.70026
-0.7891	0.69726		0.73807	0.54277
-0.7891	1.1991		0.73807	0.21999
-0.7891	0.54157		0.73807	0.11022
-0.7891	0.79588		0.73807	-0.98701
-0.7891	-1.2544		0.73807	-0.56312
-0.7891	0.56399		0.73807	0.28733
-0.7891	0.81758		0.73807	-0.26588
-0.7891	-1.1191		0.73807	-0.034457
-0.7891	0.52108		0.73807	0.0049202
-0.7891	0.56504		0.73807	0.88168
-0.7891	1.0818		0.84098	0.681
-0.7891	-1.0423		0.84098	-0.98857
-0.7891	0.65337		0.84098	-0.73109
-0.7891	0.82635		0.84098	-0.41797
-0.7891	-0.85716		0.84098	0.31855
-0.7891	0.76395		0.84098	-6.5137
-0.7891	0.90408		0.84098	-0.72559
-0.7891	0.74707		0.84098	-0.79087
-0.7891	0.68496		0.84098	-0.63913
-0.7891	0.64086		0.84098	0.34911
-0.7891	0.93702		0.84098	0.32482
-0.7891	0.77262		0.84098	1.1763
-0.7891	0.68415		0.84098	-1.6725
-0.8169	0.71518		0.84098	-1.4182
-0.8169	-2.6153		0.84098	0.85799
-0.8169	0.81068		0.84098	0.81248
-0.8169	-1.0356		0.84098	-0.19497
-0.8169	0.8817		0.84098	-1.959
-0.8169	-1.5304		0.84098	-0.48031
-0.8169	0.95368		0.84098	-0.34657
-0.8169	0.99074		0.84098	0.21792
-0.8169	0.55529		0.84098	-0.27884
-0.8169	0.73027		0.84098	-0.2844
-0.8169	1.0679		0.84098	-2.071
-0.8169	0.71046		0.84098	-0.43029
-0.8169	1.1675		0.84098	-0.32134
-0.8169	0.71558		0.84098	0.2245
-0.8169	0.84008		0.84098	-0.35681
-0.8169	-1.1818		0.84098	-0.24156
-0.8169	-0.95175		0.84098	0.33611
-0.8169	0.92127		0.84098	-0.38627
-0.8169	0.72583		0.84098	-0.38642
0.5661	0.61609		0.84098	0.18942
0.5661	0.47369		0.84098	-0.16873
0.5661	0.75232		0.84098	-0.1591
0.5661	0.65286		0.84098	0.34849
0.5661	0.70226		0.84098	-0.40012
0.5661	0.91035		0.84098	-0.34483
0.5661	0.58695		0.84098	-0.15252
0.5661	0.75022		0.75063	0.14162
0.5661	0.81405		0.75063	0.020968
0.5661	0.57683		0.75063	1.0594
0.5661	0.63553		0.75063	0.9307
0.5661	0.92203		0.75063	-1.4013
0.5661	0.72757		0.75063	-0.79348
0.5661	-1.1311		0.75063	0.089939
0.5661	-1.0635		0.75063	0.030761
0.5661	1.4731		0.75063	0.77055
0.5661	-0.85467		0.75063	0.53078
0.5661	1.102		0.75063	0.2957
0.5661	0.5146		0.75063	-0.16121
0.5661	1.212		0.75063	0.096348
0.5661	1.0117		0.75063	0.059717
0.5661	0.79584		0.75063	3.0884
0.5661	0.55141		0.75063	1.5245
0.40128	0.72864		0.75063	1.1069
0.40128	1.0219		0.75063	0.52411
0.40128	0.50509		0.75063	-1.1168
0.40128	-1.4361		0.75063	0.25853
0.40128	1.1314		0.75063	2.0091
0.40128	-0.96785		0.75063	1.2683
0.40128	-0.94667		0.75063	-1.9839
0.40128	0.87284		0.75063	-0.84865
0.40128	0.69632		0.75063	0.47157
0.40128	0.73203		0.75063	0.073447
0.40128	-0.77628		0.75063	1.5038
0.40128	1.3998		0.75063	-1.0959
0.40128	0.92482		0.75063	-0.92989
0.40128	0.56972		0.75063	0.40752
0.40128	0.89914		0.79249	-0.43189
0.40128	0.63143		0.79249	-0.19518
0.40128	0.6047		0.79249	-7.0418
0.40128	0.78313		0.79249	-2.3211
0.40128	0.65832		0.79249	0.66288
0.40128	0.66168		0.79249	-0.48994
0.40128	0.84576		0.79249	-0.2277
0.40128	0.5857		0.79249	0.27447
0.40128	0.53184		0.79249	-0.3071
0.40128	0.94923		0.79249	0.18291
0.40128	0.6742		0.79249	0.23937
0.40128	0.56472		0.79249	-0.17267
0.40128	0.6817		0.79249	0.038741
0.40128	-1.0552		0.79249	0.014055
0.40128	-1.3335		0.79249	-4.1702
0.40128	0.57387		0.79249	-0.95872
-0.61278	-0.9962		0.79249	-1.3662
-0.61278	-1.1665		0.79249	-0.82589
-0.61278	-1.1791		0.79249	-0.27878
-0.61278	0.6718		0.79249	0.16232
-0.61278	0.59339		0.79249	1.221
-0.61278	0.59761		0.79249	1.092
-0.61278	0.79999		0.79249	0.75865
-0.61278	-1.1795		-1.2982	-0.74978
-0.61278	0.73292		-1.2982	0.32141
-0.61278	1.0105		-1.2982	-0.87246
-0.61278	-0.87685		-1.2982	-2.6218
-0.61278	0.76098		-1.2982	1.117
-0.61278	0.80408		-1.2982	-1.3187
-0.61278	0.72004		-1.2982	-0.46873
-0.61278	0.71353		-1.2982	-0.37269
-0.61278	0.81481		-1.2982	-0.004491
-0.61278	0.67424		-1.2982	1.2918
-0.61278	0.68544		-1.2982	0.68673
-0.61278	0.60803		-1.2982	-1.0924
-0.61278	0.89823		-1.2982	0.23771
-0.61278	-1.1079		-1.2982	-0.33852
-0.61278	0.86448		-1.2982	0.19076
-0.61278	0.59266		-1.2982	0.85416
-0.61278	0.7353		-1.2982	-1.4245
-0.61278	0.93089		-1.2982	-0.78303
-0.61278	0.66198		-1.2982	-0.8343
-0.61278	0.68322		-1.2982	0.39032
-0.61278	0.74123		-1.2982	-0.19346
-0.77948	0.59645		-1.2982	1.957
-0.77948	0.75681		-1.2982	-1.5013
-0.77948	0.50046		-1.2982	-0.8823
-0.77948	0.62025		-1.2982	0.6213
-0.77948	-0.89651		-1.2982	0.36168
-0.77948	0.71406		-1.2982	0.16235
-0.77948	0.74868		-1.2982	-1.821
-0.77948	0.97918		-1.2982	0.91049
-0.77948	0.55555		-1.2982	0.4802
-0.77948	-0.67941		-1.2982	-0.40591
-0.77948	0.88861		0.73095	0.20439
-0.77948	0.78534		0.73095	0.19146
-1.6823	0.87712		0.73095	0.74501
-1.6823	0.77618		0.73095	0.6267
-1.6823	0.60453		0.73095	-0.64896
-1.6823	0.67174		0.73095	-0.24944
-1.6823	-1.7117		0.73095	-0.10757
-1.6823	0.67291		0.73095	-0.022695
-1.6823	-1.6407		0.73095	1.5159
-1.6823	0.62714		0.73095	-1.0903
-1.6823	0.76415		0.73095	-0.26514
-1.6823	1.2154		0.73095	-0.25013
-1.6823	0.63089		0.73095	0.090993
-1.6823	0.7209		0.73095	0.0038725
-1.6823	-0.76085		0.73095	0.82926
-1.6823	-1.5668		0.73095	-0.84353
-1.6823	-1.4527		0.73095	0.18497
-1.6823	1.0029		0.73095	0.23748
-1.6823	-4.4721		0.73095	0.19635
-1.6823	0.63434		0.73095	-0.039725
-1.6823	1.0371		0.73095	0.74786
-1.6823	-0.80858		0.73095	0.48424
-1.2212	-0.84992		0.73095	0.43308
-1.2212	0.84917		0.73095	-0.13361
-1.2212	-0.68653		0.73095	0.10294
-1.2212	0.82945		0.73095	0.021012
-1.2212	-1.34		-0.92397	1.0105
-1.2212	0.66937		-0.92397	0.60801
-1.2212	0.92298		-0.92397	-1.2322
-1.2212	0.67508		-0.92397	0.64965
-1.2212	-1.1941		-0.92397	0.59734
-1.2212	1.0754		-0.92397	-0.2888
-1.2212	0.53266		-0.92397	1.3793
-1.2212	-1.6899		-0.92397	0.96401
-1.2212	0.69951		-0.92397	-1.2243
-1.2212	0.5761		-0.92397	0.54064
-1.2212	0.63159		-0.92397	-0.92992
-1.2212	-1.0906		-0.92397	0.21181
-1.2212	0.6528		-0.92397	1.2002
-1.2212	0.65503		-0.92397	0.93861
-1.2212	-0.84666		-0.92397	-0.98613
-1.2212	0.78969		-0.92397	-0.75016
-1.2212	-0.96281		-0.92397	0.42852
-1.2212	0.62165		-0.92397	0.35113
-1.2212	0.92965		-0.92397	1.0211
-1.2212	0.56993		-0.92397	1.137
-1.2212	-0.94098		-0.92397	-0.63325
-1.2212	0.63325		-0.92397	-0.76291
-1.2212	1.3992		-0.92397	0.28036
-1.2212	1.2878		-0.92397	-0.002616
-1.2212	-0.84892		-0.92397	-1.2992
-0.76276	-0.83241		0.69583	0.8335
-0.76276	0.86259		0.69583	-1.5448
-0.76276	0.60045		0.69583	-0.43157
-0.76276	0.74467		0.69583	-0.31059
-0.76276	0.63279		0.69583	-0.078209
-0.76276	0.54588		0.69583	0.47967
-0.76276	0.805		0.69583	-0.51095
-0.76276	0.74584		0.69583	-0.3673
-0.76276	-0.85934		0.69583	-0.48061
-0.76276	0.6165		0.69583	-0.085278
-0.76276	-0.88251		0.69583	-0.039276
-0.76276	0.64455		0.69583	1.2406
-0.76276	0.96174		0.69583	1.0316
-0.76276	0.64715		0.69583	1.1
-0.76276	0.67859		0.69583	0.68455
-0.76276	-1.095		0.69583	-0.41269
-0.76276	0.65605		0.69583	0.032626
-0.76276	-6.573		0.69583	2.1562
-0.76276	-1.0279		0.69583	0.96353
-0.76276	0.82835		0.69583	1.1891
-0.76276	0.73571		0.69583	-0.65152
-0.76276	0.68598		0.69583	0.24443
-0.69686	-1.1248		0.69583	0.25099
-0.69686	0.56404		0.69583	1.5821
-0.69686	0.70883		0.69583	0.74252
-0.69686	0.68219		0.69583	-1.3
-0.69686	0.73987		0.69583	0.48765
-0.69686	-0.75623		0.69583	0.4059
-0.69686	0.6532		0.69583	0.27477
-0.69686	1.0851		0.69583	1.7822
-0.69686	-0.93599		0.69583	0.87819
-0.69686	0.88882		-1.3004	-2.0429
-0.69686	1.3428		-1.3004	-0.87533
-0.69686	-0.86126		-1.3004	0.47632
-0.69686	0.55067		-1.3004	0.054455
-0.69686	0.71985		-1.3004	1.3447
-0.69686	-1.2336		-1.3004	1.0152
-0.69686	-0.69779		-1.3004	-1.0401
-0.69686	0.52022		-1.3004	-0.29635
-0.69686	0.86072		-1.3004	-0.11705
-0.69686	-1.6887		-1.3004	-0.050691
-0.69686	0.47782		-1.3004	1.7165
-0.69686	-0.73369		-1.3004	-1.1431
-0.69686	0.9201		-1.3004	0.54268
-0.69686	1.3571		-1.3004	0.26413
-0.69686	-0.76318		-1.3004	0.16033
-0.69686	0.54895		-1.3004	0.0022339
-0.69686	-2.3366		-1.3004	1.4553
-0.69686	0.46035		-1.3004	0.7125
-0.69686	0.92292		-1.3004	1.0604
-0.69686	-0.59029		-1.3004	1.0698
0.54588	0.71225		-1.3004	-0.33839
0.54588	-1.399		-1.3004	0.14111
0.54588	0.90659		-1.3004	0.82579
0.54588	0.67043		-1.3004	-2.4136
0.54588	0.56428		-1.3004	-1.6267
0.54588	-0.8641		-1.3004	-0.72432
0.54588	0.68928		-1.3004	-0.56392
0.54588	0.79046		0.71021	0.24491
0.54588	0.8018		0.71021	1.3168
0.54588	-1.0016		0.71021	0.73464
0.54588	-0.5444		0.71021	0.74959
0.54588	0.6355		0.71021	-0.49702
0.54588	-0.65454		0.71021	-0.25676
0.54588	-0.7534		0.71021	0.23233
0.54588	-0.60234		0.71021	2.8245
0.54588	0.72989		0.71021	0.58218
0.54588	0.58794		0.71021	-0.8015
0.54588	1.2912		0.71021	0.25784
0.54588	-0.82346		0.71021	-0.18228
-0.62402	1.136		0.71021	-0.050804
-0.62402	0.56858		0.71021	1.9536
-0.62402	-1.7413		0.71021	1.0975
-0.62402	-0.83985		0.71021	0.47044
-0.62402	-1.1432		0.71021	-1.1079
-0.62402	0.7324		0.71021	0.41627
-0.62402	-0.68295		0.71021	0.098243
-0.62402	0.65161		0.71021	3.511
-0.62402	0.68569		0.71021	4.0998
-0.62402	0.86983		0.71021	2.7991
-0.62402	1.0356		0.71021	2.1139
-0.62402	0.68583		0.71021	2.4818
-0.62402	-0.67458		0.71021	1.8211
-0.62402	0.76077		0.71021	-2.4804
-0.62402	0.72066		0.71021	1.0233
-0.62402	-0.93674		0.71021	-0.49057
-0.62402	0.68858		0.71021	0.46246
-0.62402	0.82856		0.71021	-0.32988
-0.62402	0.73052		0.71021	-0.033528
-0.62402	-0.8106		0.71021	1.0785
-0.62402	-1.3492		0.71021	-1.6899
-0.62402	0.73935		0.71021	-0.97325
-0.62402	0.61796		0.71021	0.46077
-0.62402	0.47292		0.71021	0.3094
0.47786	0.55848		0.71021	-0.16159
0.47786	0.58875		0.78599	1.1376
0.47786	0.96636		0.78599	0.61965
0.47786	-0.6996		0.78599	-0.63824
0.47786	0.66342		0.78599	0.13251
0.47786	0.46021		0.78599	0.10098
0.47786	1.1861		0.78599	-0.1241
0.47786	0.7726		0.78599	1.2362
0.47786	-0.99465		0.78599	0.9822
0.47786	-1.2691		0.78599	-1.255
0.47786	-1.4949		0.78599	0.42318
0.47786	0.86415		0.78599	0.19908
0.47786	-1.3807		0.78599	-0.087911
0.47786	-0.89553		0.78599	1.4924
0.47786	0.65004		0.78599	-0.86411
0.47786	-0.71271		0.78599	-0.57368
0.47786	0.53253		0.78599	-0.14713
0.47786	0.6151		0.78599	0.16188
0.47786	0.93279		0.78599	-0.044067
0.47786	-0.70723		0.78599	1.3925
0.47786	0.51296		0.84409	1.1018
0.50122	0.81291		0.84409	1.2441
0.50122	0.82163		0.84409	-1.1893
0.50122	0.62524		0.84409	-0.23411
0.50122	0.6023		0.84409	0.048307
0.50122	0.5231		0.84409	0.73497
0.50122	0.75553		0.84409	-0.95459
0.50122	0.61097		0.84409	-2.1836
0.50122	-0.97178		0.84409	-0.40133
0.50122	0.66947		0.84409	0.10426
0.50122	0.52763		0.84409	-0.02241
0.50122	0.69583		0.84409	-2.3074
0.50122	-1.8788		0.84409	-0.66467
0.50122	-0.99823		0.84409	0.27756
0.50122	-1.4781		0.84409	-0.31341
0.50122	-0.82616		0.84409	0.23223
0.50122	-1.6574		0.84409	-0.11562
0.50122	-1.1399		0.84409	1.3083
0.50122	-0.91788		0.84409	0.85455
0.50122	0.81975		0.84409	0.64616
0.50122	0.56775		0.60935	-1.0009
0.50122	0.65387		0.60935	-0.73033
0.50122	-1.2534		0.60935	0.16117
0.50122	0.66588		0.60935	1.8345
0.53173	-0.71011		0.60935	1.3094
0.53173	0.55744		0.60935	0.86612
0.53173	-0.79301		0.60935	-0.76694
0.53173	-1.3145		0.60935	-0.38091
0.53173	-0.87417		0.60935	-0.23412
0.53173	0.58634		0.60935	0.74843
0.53173	0.66975		0.60935	0.49034
0.53173	0.51427		0.60935	0.54788
0.53173	0.83336		0.60935	-0.54817
0.53173	0.56283		0.60935	-0.41022
0.53173	-0.96529		0.60935	0.12147
0.53173	0.73169		0.60935	1.6447
0.53173	0.48123		0.60935	0.85147
0.53173	0.86492		0.60935	-0.71543
0.53173	-2.5513		0.60935	-0.77677
0.53173	0.50722		0.60935	0.48416
0.53173	0.64217		0.60935	0.11564
0.53173	-0.58643		0.62317	3.077
0.53173	-0.6444		0.62317	2.8111
0.53173	1.0092		0.62317	2.8049
0.53173	0.84659		0.62317	1.7306
0.53173	0.62027		0.62317	0.45898
0.53173	0.7377		0.62317	0.33295
0.6482	-0.72301		0.62317	-1.2744
0.6482	-1.1301		0.62317	0.72247
0.6482	0.48105		0.62317	0.47419
0.6482	-0.82758		0.62317	-0.61066
0.6482	0.77578		0.62317	-0.18168
0.6482	-0.82525		0.62317	-0.083185
0.6482	-0.68736		0.62317	1.757
0.6482	0.6365		0.62317	0.776
0.6482	-1.6385		0.62317	-2.0421
0.6482	0.85636		0.62317	-1.2603
0.6482	-0.5871		0.62317	0.33957
0.6482	0.51773		0.62317	-0.36665
0.6482	1.0393		0.62317	2.8622
0.6482	0.66319		0.62317	1.2723
0.6482	0.53476		0.62317	1.9904
0.6482	-0.60397		0.62317	1.6158
0.6482	0.57466		0.62317	1.4089
0.6482	-0.71512		0.62317	-1.2733
0.6482	-1.1845		0.62317	1.053
0.6482	0.90235		0.62317	-1.4374
0.6482	0.71447		0.62317	-0.83697
0.6482	0.60585		0.62317	0.34312
0.6482	0.74396		0.62317	-0.30221
0.6482	-2.0594		-1.1294	0.062207
-0.66323	0.71428		-1.1294	-1.2404
-0.66323	0.59288		-1.1294	-0.74413
-0.66323	0.70334		-1.1294	0.46891
-0.66323	0.80521		-1.1294	0.2822
-0.66323	-0.94465		-1.1294	-0.23242
-0.66323	-0.79183		-1.1294	0.015759
-0.66323	0.65816		-1.1294	1.2692
-0.66323	0.66488		-1.1294	0.9035
-0.66323	-0.80413		-1.1294	-0.50964
-0.66323	0.46076		-1.1294	-0.51487
-0.66323	-0.99066		-1.1294	0.35246
-0.66323	0.71485		-1.1294	-0.19212
-0.66323	-0.98298		-1.1294	1.0837
-0.66323	0.4961		-1.1294	1.1678
-0.66323	0.52449		-1.1294	-6.7148
-0.66323	0.81343		-1.1294	-1.4788
-0.66323	0.46232		-1.1294	-1.5001
-0.66323	0.74755		-1.1294	0.18147
-0.66323	-0.89221		-1.1294	0.94459
-0.66323	-0.96617		-1.1294	0.76586
-0.66323	-1.2382		-1.1294	-5.7634
-0.66323	0.59196		-1.1294	0.44793
-0.66323	0.51054		-1.1294	0.28009
-0.66323	0.72125		-1.1294	-0.066585
-0.66323	0.84728		-1.1294	1.0686
-0.66323	0.53734		-1.1294	0.3558
-0.66323	0.55861		-1.1294	0.34759
-0.66323	0.49267		-1.1294	-0.36337
0.5041	0.49531		-1.1294	0.18408
0.5041	0.5854		-1.1294	0.081963
0.5041	-0.65404		-1.1294	1.4338
0.5041	0.54556		-1.1294	0.81199
0.5041	0.47301		-1.1294	0.77952
0.5041	0.52089		-1.1294	-0.55289
0.5041	-0.51356		-1.1294	0.34634
0.5041	0.83229		-1.1851	0.13766
0.5041	0.97258		-1.1851	0.99479
0.5041	0.53114		-1.1851	0.90129
0.5041	0.68988		-1.1851	-1.2634
0.5041	-0.96602		-1.1851	-0.62696
0.5041	0.52512		-1.1851	0.26795
0.5041	-0.67057		-1.1851	-0.28134
0.5041	-0.94959		-1.1851	0.5091
0.5041	-0.81022		-1.1851	-0.57516
0.5041	0.62774		-1.1851	0.32781
0.5041	0.689		-1.1851	-0.36431
0.5041	-0.71949		-1.1851	-0.21809
0.5041	0.56667		-1.1851	-0.091205
0.5041	-1.521		-1.1851	2.9973
0.5041	0.49489		-1.1851	1.0874
0.5041	0.69391		-1.1851	1.0529
0.5041	0.66327		-1.1851	-5.8621
0.5041	-0.61055		-1.1851	0.42567
0.5041	0.40197		-1.1851	-0.069716
0.40634	0.48597		-1.1851	1.0089
0.40634	-0.96104		-1.1851	0.77983
0.40634	0.70199		-1.1851	0.5177
0.40634	-1.0879		-1.1851	-0.4608
0.40634	0.72095		0.67813	-0.1176
0.40634	1.0649		0.67813	-0.032776
0.40634	0.3761		0.67813	1.3063
0.40634	0.56346		0.67813	0.95262
0.40634	0.78253		0.67813	0.74807
0.40634	-0.48596		0.67813	-6.384
0.40634	1.0543		0.67813	-0.40058
0.40634	0.45747		0.67813	-0.11353
0.40634	-0.91133		0.67813	-1.2401
0.40634	0.7187		0.67813	0.53295
0.40634	-0.90456		0.67813	-0.3408
0.40634	0.65901		0.67813	-0.33802
0.40634	0.56983		0.67813	-0.20615
0.40634	0.67366		0.67813	-0.13117
0.40634	-0.74406		0.67813	1.1676
0.40634	0.56831		0.67813	0.85625
0.40634	0.54822		0.67813	0.68905
0.40634	0.58904		0.67813	-0.61596
0.40634	0.67321		0.67813	0.27294
0.40634	0.51643		0.70633	0.10668
0.40634	0.51879		0.70633	1.2808
0.40634	-1.1466		0.70633	0.87604
0.40634	-0.83478		0.70633	-0.63424
0.40634	0.72036		0.70633	0.22728
0.40634	0.51843		0.70633	0.20506
0.45669	0.48185		0.70633	-0.0032872
0.45669	0.52922		0.70633	0.83232
0.45669	0.58973		0.70633	0.73437
0.45669	-1.16		0.70633	-0.6791
0.45669	-1.4152		0.70633	-0.28728
0.45669	0.61703		0.70633	-0.37822
0.45669	0.54441		0.70633	-0.025041
0.45669	0.51151		0.70633	1.3143
0.45669	0.81867		0.70633	0.9006
0.45669	0.53567		0.70633	0.92605
0.45669	0.54785		0.70633	-1.49
0.45669	-0.80283		0.70633	0.42277
0.45669	0.77179		0.70633	-0.15832
0.45669	0.5388		0.70633	1.0779
0.45669	0.69528		0.70633	-1.6461
0.45669	-0.98836		0.70633	0.4731
0.45669	-0.68049		0.70633	-0.69685
0.45669	-0.6867		0.70633	-0.28536
0.45669	-1.3165		0.70633	-0.12956
-0.858	0.56131		0.70633	-1.3861
-0.858	-1.703		0.70633	-1.1416
-0.858	-0.70899		0.70633	-0.79128
-0.858	0.62304		0.70633	0.52083
-0.858	0.57967		0.70633	0.57155
-0.858	-1.1554		0.70633	-0.48119
-0.858	0.55028		0.70633	-2.6372
-0.858	-1.1205		0.70633	-0.83608
-0.858	0.65262		0.64961	-0.6591
-0.858	-0.69343		0.64961	-0.28201
-0.858	0.42754		0.64961	-0.26387
-0.858	-0.7582		0.64961	-0.29243
-0.858	-0.94889		0.64961	-6.5135
-0.858	-0.98918		0.64961	-1.039
-0.858	-0.88772		0.64961	0.45869
-0.858	0.6022		0.64961	0.52462
-0.858	0.42437		0.64961	0.32616
-0.858	-0.52398		0.64961	0.02661
-0.858	-1.3353		0.64961	0.54157
-0.858	0.4508		0.64961	-2.3968
-0.858	-1.2119		0.64961	1.0787
-0.858	0.7212		0.64961	-1.5064
-0.858	0.51088		0.64961	-0.39931
-0.858	-0.93141		0.64961	-0.28685
-0.858	-1.1091		0.64961	0.89747
-0.858	-1.1743		0.64961	0.94246
-0.858	0.4847		0.64961	-7.4772
-0.858	0.43984		0.64961	-0.64476
0.41885	-1.35		0.64961	-0.24695
0.41885	-0.70738		0.73994	-0.17871
0.41885	-0.80286		0.73994	0.97826
0.41885	-1.2069		0.73994	-1.1735
0.41885	0.61334		0.73994	1.0098
0.41885	0.50011		0.73994	0.70901
0.41885	-0.73347		0.73994	0.74109
0.41885	0.50821		0.73994	-0.331
0.41885	0.42249		0.73994	1.4586
0.41885	1.3249		0.73994	-1.4077
0.41885	0.37173		0.73994	-0.92957
0.41885	-1.0764		0.73994	-0.22155
0.41885	1.0226		0.73994	-0.13089
0.41885	0.8214		0.73994	0.02241
0.41885	0.54436		0.73994	1.0305
0.41885	-0.68089		0.73994	1.2717
0.41885	0.5593		0.73994	0.67634
0.41885	0.54224		0.73994	-3.903
0.41885	0.50582		0.73994	-0.72539
0.41885	-1.0052		0.73994	0.92284
0.41885	0.55474		-1.2564	1.9302
0.41885	0.56637		-1.2564	1.0285
0.41885	0.60742		-1.2564	0.85327
0.41885	-0.63466		-1.2564	0.46233
0.41885	0.40392		-1.2564	0.2807
0.41885	0.92877		-1.2564	0.29183
0.41885	1.1689		-1.2564	1.158
0.41885	0.79302		-1.2564	0.31122
0.41885	0.90402		-1.2564	-0.467
-0.66421	-0.79922		-1.2564	0.33602
-0.66421	0.50274		-1.2564	-0.090663
-0.66421	-0.70891		-1.2564	-0.13979
-0.66421	-0.65274		-1.2564	1.0793
-0.66421	0.80005		-1.2564	0.9206
-0.66421	0.43953		-1.2564	-0.769
-0.66421	0.55418		-1.2564	-0.48122
-0.66421	0.67949		-1.2564	-0.21893
-0.66421	0.44103		-1.2564	-0.20969
-0.66421	-0.77284		-1.2564	0.54497
-0.66421	-0.77093		-1.2564	-0.56445
-0.66421	0.57329		-1.2564	-0.65484
-0.66421	0.45258		-1.2564	-0.45707
-0.66421	0.68917		-1.2564	-0.15371
-0.66421	-0.65743		-1.2564	-0.08497
-0.66421	-1.1649		-1.2564	0.76179
-0.66421	-0.76208		-1.2564	1.0997
-0.66421	-0.6502		-1.2564	1.0506
-0.66421	0.70997		-1.2564	0.53378
-0.66421	-0.91576		-1.2564	0.43578
-0.66421	0.7203		0.56537	-0.57872
-0.66421	0.60608		0.56537	-1.7306
-0.66421	-0.55166		0.56537	-1.046
-0.66421	0.52869		0.56537	-0.54508
-0.66421	0.53843		0.56537	0.24602
-0.66421	-0.88432		0.56537	0.17677
0.3631	0.48434		0.56537	-0.16107
0.3631	0.65997		0.56537	2.6845
0.3631	-0.68109		0.56537	1.9008
0.3631	0.70172		0.56537	1.7408
0.3631	0.60011		0.56537	1.2277
0.3631	0.49928		0.56537	1.0112
0.3631	0.63041		0.56537	-0.23152
0.3631	-1.4833		0.56537	2.327
0.3631	1.205		0.56537	1.2767
0.3631	-0.91638		0.56537	1.0358
0.3631	0.50448		0.56537	-4.1409
0.3631	0.71146		0.56537	-0.30795
0.3631	-0.56324		0.56537	-0.0054035
0.3631	0.62326		0.56537	2.7044
0.3631	-0.95908		0.56537	1.4457
0.3631	0.68536		0.56537	2.0897
0.3631	0.75309		0.56537	2.1329
0.3631	0.60539		0.56537	-0.5921
0.3631	0.51925		0.56537	0.47255
0.3631	-0.86856		-1.1401	1.4736
0.3631	0.86275		-1.1401	1.144
0.3631	0.51274		-1.1401	0.92898
0.3631	0.53887		-1.1401	-1.1215
0.3631	0.57895		-1.1401	-0.58944
0.3631	0.50765		-1.1401	-0.04935
0.3631	-0.689		-1.1401	3.0748
0.52946	-1.1142		-1.1401	1.7155
0.52946	0.59821		-1.1401	1.5113
0.52946	0.41563		-1.1401	0.48635
0.52946	0.52418		-1.1401	0.39322
0.52946	0.50564		-1.1401	0.44703
0.52946	0.51974		-1.1401	1.2859
0.52946	0.62889		-1.1401	1.5313
0.52946	0.54634		-1.1401	1.5384
0.52946	0.52481		-1.1401	0.85546
0.52946	-0.89994		-1.1401	-0.6047
0.52946	0.96407		-1.1401	0.035873
0.52946	-0.71863		-1.1401	1.1803
0.52946	-0.68602		-1.1401	0.56389
0.52946	-0.62739		-1.1401	-0.82715
0.52946	0.95011		-1.1401	0.42493
0.52946	0.69476		-1.1401	-0.43188
0.52946	-0.74529		-1.2823	0.12195
0.52946	0.74279		-1.2823	1.4207
0.52946	0.63534		-1.2823	0.78377
0.52946	0.42906		-1.2823	0.52789
0.52946	0.62718		-1.2823	0.55548
0.52946	-1.1515		-1.2823	0.34935
0.52946	-0.7558		-1.2823	-0.012512
0.52946	0.73683		-1.2823	0.673
0.52946	1.0953		-1.2823	-0.97859
0.52946	-0.5802		-1.2823	0.53846
0.52946	0.95209		-1.2823	0.42866
0.52946	0.6241		-1.2823	0.44121
0.52946	0.60798		-1.2823	-0.03419
0.52946	0.48369		-1.2823	-0.48493
0.52946	0.56553		-1.2823	0.39514
0.52946	-0.85925		-1.2823	0.34375
0.52946	0.49731		-1.2823	0.38441
0.52946	-0.64432		-1.2823	-0.30971
0.52946	0.54589		-1.2823	-0.2554
0.52946	0.81282		-1.2823	1.1656
0.76897	-0.91776		0.56162	0.72803
0.76897	1.0093		0.56162	-1.0682
0.76897	0.48634		0.56162	0.62216
0.76897	0.50439		0.56162	-0.62601
0.76897	0.47338		0.56162	-0.28637
0.76897	-1.178		0.56162	1.0519
0.76897	-0.62333		0.56162	0.90031
0.76897	0.53418		0.56162	0.8048
0.76897	0.61354		0.56162	0.70647
0.76897	0.41736		0.56162	-0.10961
0.76897	-0.66027		0.56162	-0.096997
0.76897	-0.80037		0.56162	-0.96395
0.76897	0.75687		0.56162	-0.84415
0.76897	0.50876		0.56162	0.53044
0.76897	0.54329		0.56162	-0.50409
0.76897	-0.87536		0.56162	-0.22555
0.76897	0.67166		0.56162	0.0065211
0.76897	-0.56691		0.56162	1.6669
0.76897	0.55377		0.56162	1.0582
0.76897	0.51737		0.56162	0.97167
0.76897	0.7451		0.56162	0.75206
-0.80066	-0.74972		0.56162	-0.30873
-0.80066	0.53171		0.56162	-0.43349
-0.80066	-4.4398		0.56162	1.3593
-0.80066	-0.76078		0.56162	-5.7196
-0.80066	0.59679		0.56162	1.0887
-0.80066	-0.73038		0.56162	-0.76286
-0.80066	0.53133		0.56162	0.44601
-0.80066	0.47775		0.70248	-0.061334
-0.80066	-0.4952		0.70248	0.65865
-0.80066	-1.7951		0.70248	0.57225
-0.80066	0.68682		0.70248	-1.2001
-0.80066	0.81859		0.70248	-0.36434
-0.80066	0.50412		0.70248	-0.17607
-0.80066	0.66182		0.70248	0.17209
-0.80066	-0.63092		0.70248	1.3691
-0.80066	-0.71978		0.70248	1.3412
-0.80066	-0.78949		0.70248	1.0133
-0.80066	0.56049		0.70248	0.72372
-0.80066	-0.76703		0.70248	-2.0195
-0.80066	-0.6335		0.70248	-0.081219
-0.80066	-0.61714		0.70248	0.44975
-0.80066	0.60042		0.70248	0.42598
-0.80066	-1.5894		0.70248	-0.33236
-0.80066	-1.1962		0.70248	0.18322
0.39958	0.46231		0.70248	0.086702
0.39958	1.0622		0.70248	-0.070603
0.39958	0.47889		0.70248	0.6729
0.39958	-0.58686		0.70248	0.60875
0.39958	0.78938		0.70248	-0.95217
0.39958	0.49744		0.70248	0.45461
0.39958	-1.1744		0.70248	-0.45647
0.39958	-0.74487		-1.1009	0.048341
0.39958	-0.555		-1.1009	-0.88433
0.39958	0.71535		-1.1009	-0.56448
0.39958	-0.88239		-1.1009	-0.26135
0.39958	0.37732		-1.1009	-0.13575
0.39958	0.56991		-1.1009	-0.058066
0.39958	0.39401		-1.1009	0.039127
0.39958	0.46666		-1.1009	-1.1903
0.39958	-0.4831		-1.1009	-0.47987
0.46547	0.64057		-1.1009	0.38401
0.46547	-0.74481		-1.1009	0.27568
0.46547	-0.85279		-1.1009	0.12801
0.46547	0.54298		-1.1009	-0.093419
0.46547	-0.75648		-1.1009	1.6583
0.46547	0.41248		-1.1009	-3.138
0.46547	0.63899		-1.1009	0.78994
0.46547	-1.9652		-1.1009	-0.33122
0.46547	0.59463		-1.1009	-0.21597
0.46547	-0.89664		-1.1009	0.027836
0.46547	0.60594		-1.1009	1.1473
0.46547	-0.93567		-1.1009	0.76026
0.46547	0.50394		-1.1009	-1.0795
0.46547	-1.1565		-1.1009	0.66881
0.46547	-1.119		-1.1009	0.2862
0.46547	0.74316		0.65237	0.15909
0.46547	0.55265		0.65237	0.88222
0.46547	-0.67559		0.65237	-5.0393
0.46547	-0.83265		0.65237	0.55208
-0.72786	0.42607		0.65237	-0.7668
-0.72786	-0.92627		0.65237	-0.4676
-0.72786	-0.59051		0.65237	0.36369
-0.72786	0.62965		0.65237	0.97731
-0.72786	-1.0329		0.65237	0.54696
-0.72786	0.49152		0.65237	-0.61465
-0.72786	-0.91758		0.65237	-0.3745
-0.72786	-0.76654		0.65237	-0.62465
-0.72786	0.74728		0.65237	0.17771
-0.72786	-0.67721		0.65237	1.2195
-0.72786	0.42221		0.65237	-3.2757
-0.72786	-0.54575		0.65237	0.64323
-0.72786	0.44435		0.65237	0.43359
-0.72786	0.50759		0.65237	-0.32128
-0.72786	0.4694		0.65237	-0.29714
-0.72786	0.60867		0.65237	1.2163
-0.72786	0.56449		0.65237	0.96834
-0.72786	-0.56302		0.65237	0.867
-0.72786	0.66466		0.65237	0.70902
-0.72786	-0.94398		0.70579	-0.25199
-0.72786	0.53956		0.70579	0.28132
-0.72786	0.57775		0.70579	0.76359
-0.72786	-0.76222		0.70579	-1.3198
-0.72786	-0.62119		0.70579	-1.3543
0.40256	0.70052		0.70579	-0.85449
0.40256	0.49544		0.70579	-0.40332
0.40256	0.4544		0.70579	0.11088
0.40256	-1.1932		0.70579	1.5096
0.40256	0.47343		0.70579	0.83786
0.40256	0.70674		0.70579	0.84825
0.40256	0.43633		0.70579	-0.46056
0.40256	0.6563		0.70579	0.094975
0.40256	0.53305		0.70579	0.095923
0.40256	-0.7137		0.70579	0.78134
0.40256	0.44801		0.70579	0.51699
0.40256	-0.68143		0.70579	0.45792
0.40256	-0.87741		0.70579	-0.2551
0.40256	0.53761		0.70579	-0.27021
0.40256	0.52384		0.70579	0.0077232
0.40256	-0.69644		0.70579	1.2366
0.40256	0.66918		0.70579	-0.83769
0.40256	-0.66382		0.70579	-0.32278
0.40256	0.56501		0.70579	-0.31299
0.40256	-0.61708		0.70579	-0.039815
0.40256	0.6676		0.70579	0.026745
0.40256	0.42945		0.70579	0.97991
0.40256	0.58139		0.70579	-7.271
0.40256	0.45366		0.70579	0.71636
0.40256	0.49409		0.70579	-0.86311
0.40256	-0.51128		0.70579	0.3282
0.40256	0.46591		0.70579	0.31985
-0.46152	-0.75277		0.70579	1.3459
-0.46152	0.42181		-0.83494	0.88054
-0.46152	-0.64334		-0.83494	-4.8618
-0.46152	0.62284		-0.83494	-0.67718
-0.46152	0.4004		-0.83494	0.33349
-0.46152	0.4687		-0.83494	-0.093781
-0.46152	0.42723		-0.83494	1.2563
-0.46152	0.63818		-0.83494	1.0406
-0.46152	0.50706		-0.83494	0.67359
-0.46152	0.36097		-0.83494	-0.83762
-0.46152	0.60567		-0.83494	0.10019
-0.46152	0.46644		-0.83494	-0.10873
-0.46152	0.41143		-0.83494	1.0924
-0.46152	-0.60134		-0.83494	-0.57477
-0.46152	-0.95251		-0.83494	0.21722
-0.46152	-0.58496		-0.83494	0.28375
-0.46152	0.79177		-0.83494	-0.094687
-0.46152	-1.0206		-0.83494	-0.12963
-0.46152	-0.68906		-0.83494	1.7208
-0.46152	0.53321		-0.83494	0.68184
-0.46152	0.84866		-0.83494	0.76722
-0.46152	0.72382		-0.83494	0.36005
-0.46152	0.536		-0.83494	0.36291
-0.46152	-0.76997		-0.83494	0.033499
-0.46152	0.5011		-0.83494	-0.64364
-0.46152	-0.68006		-0.83494	-0.3905
0.38484	-0.63785		-0.83494	-0.26094
0.38484	-0.59674		-0.86188	-0.31882
0.38484	0.36931		-0.86188	-0.21882
0.38484	0.46374		-0.86188	-0.010996
0.38484	0.51178		-0.86188	1.6769
0.38484	0.68725		-0.86188	-2.4175
0.38484	1.1417		-0.86188	0.52903
0.38484	-0.99135		-0.86188	-0.42051
0.38484	0.82417		-0.86188	-0.29658
0.38484	-0.5899		-0.86188	-0.11361
0.38484	-0.76082		-0.86188	0.81417
0.38484	0.63043		-0.86188	0.94274
0.38484	0.44243		-0.86188	-0.77742
0.38484	-0.7184		-0.86188	0.40637
0.38484	0.51907		-0.86188	0.30232
0.38484	0.45369		-0.86188	0.18533
0.38484	0.79198		-0.86188	0.84383
0.38484	-0.85584		-0.86188	0.86976
0.38484	0.38709		-0.86188	-0.90135
0.38484	0.686		-0.86188	-0.43182
0.38484	-0.88019		-0.86188	-0.43718
0.38484	0.47348		-0.86188	0.20028
0.38484	0.40428		-0.86188	-0.78665
0.38484	-1.5819		-0.86188	0.49181
0.38484	0.40736		-0.86188	0.58489
0.38484	-1.2241		-0.86188	-0.36906
0.38484	0.62575		-1.3464	0.11969
0.38484	-0.87751		-1.3464	0.017926
0.38484	-1.7847		-1.3464	0.99657
0.38484	-0.7458		-1.3464	0.26558
0.38484	0.51318		-1.3464	0.14895
0.38484	0.4858		-1.3464	-0.038161
0.38484	-0.44908		-1.3464	-0.051477
0.38484	-0.98237		-1.3464	-0.0010354
0.38484	-1.6731		-1.3464	-1.4422
0.38484	-0.95207		-1.3464	0.34189
0.32766	-0.86685		-1.3464	-0.57566
0.32766	0.65914		-1.3464	0.32285
0.32766	-0.51688		-1.3464	0.092083
0.32766	-0.54547		-1.3464	0.085299
0.32766	-0.42298		-1.3464	-1.3111
0.32766	-0.64504		-1.3464	0.4938
0.32766	0.52258		-1.3464	0.3979
0.32766	-0.78551		-1.3464	-0.67178
0.32766	0.57581		-1.3464	0.31831
0.32766	-0.61242		-1.3464	0.20934
0.32766	0.50579		-1.3464	1.1552
0.32766	0.44132		1.0257	-0.65114
0.32766	-0.74649		1.0257	-0.3903
0.32766	-0.67977		1.0257	-0.23544
0.32766	-0.73344		1.0257	0.25146
0.32766	-0.47073		1.0257	0.040151
0.32766	-0.47566		1.0257	1.1621
0.32766	0.77065		1.0257	-0.59106
0.32766	0.46675		1.0257	-0.31727
-0.65571	-0.49731		1.0257	-0.14663
-0.65571	-0.51427		1.0257	0.15722
-0.65571	0.71234		1.0257	0.084336
-0.65571	0.60476		1.0257	0.91602
-0.65571	-1.0427		1.0257	0.43555
-0.65571	-6.1936		1.0257	-0.58864
-0.65571	-1.0223		1.0257	0.3592
-0.65571	-0.69307		1.0257	-0.37925
-0.65571	1.2527		1.0257	-0.19255
-0.65571	0.48001		1.0257	0.97644
-0.65571	-1.6806		1.0257	1.0417
-0.65571	-0.79576		1.0257	0.86347
-0.65571	0.46766		1.0257	0.80738
-0.65571	-1.0511		1.0257	0.53946
-0.65571	-0.44103		1.0257	-0.49383
-0.65571	0.39235		1.0257	0.57447
-0.65571	0.49995		0.58448	0.41962
-0.65571	-1.8725		0.58448	-0.47508
-0.65571	0.72168		0.58448	0.18789
-0.65571	0.47421		0.58448	-0.12399
-0.65571	0.62301		0.58448	-0.10592
-0.65571	-2.1445		0.58448	0.67464
-0.65571	0.42231		0.58448	0.53309
-0.65571	-0.73558		0.58448	-1.0379
-0.65571	-1.7075		0.58448	-0.89611
0.42735	-0.63911		0.58448	0.64328
0.42735	0.4486		0.58448	0.13033
0.42735	0.54702		0.58448	-1.1184
0.42735	0.45999		0.58448	0.52486
0.42735	-0.53905		0.58448	0.61757
0.42735	-0.58458		0.58448	-0.41233
0.42735	0.82264		0.58448	-0.26557
0.42735	-0.60638		0.58448	0.048267
0.42735	-0.78533		0.58448	1.8153
0.42735	-0.97018		0.58448	1.0831
0.42735	-0.56525		0.58448	1.1828
0.42735	-0.84568		0.58448	-0.36082
0.42735	-0.36894		0.58448	0.29856
0.42735	0.39267		-1.1528	-0.058477
0.42735	0.38061		-1.1528	0.85246
0.42735	0.40609		-1.1528	0.52827
0.42735	0.41714		-1.1528	0.29987
0.42735	0.47462		-1.1528	-0.45077
0.42735	-0.55468		-1.1528	0.19289
0.32681	-0.50851		-1.1528	-0.094075
0.32681	0.80272		-1.1528	0.58794
0.32681	-1.0032		-1.1528	0.36309
0.32681	0.60518		-1.1528	0.302
0.32681	-0.7782		-1.1528	-0.37799
0.32681	0.35873		-1.1528	-0.064378
0.32681	0.6054		-1.1528	0.043502
0.32681	0.41751		-1.1528	1.7542
0.32681	0.74163		-1.1528	0.52187
0.32681	-4.024		-1.1528	0.33087
0.32681	0.69926		-1.1528	0.22557
0.32681	0.51291		-1.1528	-0.22174
0.32681	-0.60182		-1.1528	-0.38642
0.32681	0.52888		-1.1528	1.3008
0.32681	0.57139		-1.1528	0.8149
0.32681	-0.76732		-1.1528	0.70438
0.32681	0.43442		-1.1528	-0.58221
0.32681	0.64589		-1.1528	-0.38555
0.32681	0.48709		-1.1528	-0.16973
0.32681	0.47243		-1.1528	0.88405
0.32681	0.47059		-1.1528	-6.4203
0.32681	-0.56195		-1.1528	0.60693
0.32681	0.51896		-0.80022	0.59119
0.39104	-0.63833		-0.80022	0.29529
0.39104	0.63383		-0.80022	-0.29833
0.39104	0.44291		-0.80022	-0.6521
0.39104	0.36766		-0.80022	-0.44263
0.39104	-0.40616		-0.80022	0.3717
0.39104	-1.2648		-0.80022	-0.33702
0.39104	0.49088		-0.80022	0.2222
0.39104	0.44903		-0.80022	-0.17425
0.39104	-0.82336		-0.80022	-0.91968
0.39104	0.49956		-0.80022	0.76156
0.39104	-0.57416		-0.80022	0.39639
0.39104	0.39525		-0.80022	0.41363
0.39104	-0.4312		-0.80022	-0.31706
0.39104	-0.82785		-0.80022	-0.13427
0.39104	-0.7149		-0.80022	1.0385
0.39104	0.48867		-0.80022	1.048
0.39104	-0.70207		-0.80022	0.97171
0.39104	-0.79289		-0.80022	0.91329
0.39104	0.38423		-0.80022	-0.57479
0.39104	-0.7307		-0.80022	0.033039
0.39104	0.5038		-0.80022	-1.0328
0.39104	0.65017		-0.80022	0.62346
0.39104	0.45854		-0.80022	-0.3435
0.39104	-0.64844		-0.80022	0.19482
0.39104	0.4773		-0.80022	0.14266
-0.41917	0.40662		-0.80022	-0.016956
-0.41917	0.46894		-0.80022	1.7443
-0.41917	0.61429		-0.80022	1.5604
-0.41917	-1.1863		0.46723	-8.0302
-0.41917	0.48582		0.46723	-1.8406
-0.41917	0.52785		0.46723	-0.54961
-0.41917	0.71804		0.46723	0.070327
-0.41917	0.59506		0.46723	1.159
-0.41917	0.94233		0.46723	-1.1094
-0.41917	-0.4911		0.46723	-0.79177
-0.41917	0.91398		0.46723	0.31213
-0.41917	0.52526		0.46723	-0.3258
-0.41917	-4.6686		0.46723	0.19284
-0.41917	0.49805		0.46723	0.95266
-0.41917	-1.4017		0.46723	-0.26555
-0.41917	-1.0766		0.46723	0.19403
-0.41917	0.94294		0.46723	0.1827
-0.41917	0.39282		0.46723	0.14017
-0.41917	-0.45324		0.46723	0.084736
-0.41917	-0.70168		0.46723	0.50861
-0.41917	0.47631		0.46723	0.41944
-0.71819	0.41557		0.46723	-0.61206
-0.71819	0.37083		0.46723	0.32618
-0.71819	0.77928		0.46723	-0.16288
-0.71819	-0.61587		0.46723	-0.031735
-0.71819	-0.51219		0.46723	0.61942
-0.71819	-0.81412		0.79102	-0.72129
-0.71819	0.58246		0.79102	-0.50437
-0.71819	0.49987		0.79102	0.27903
-0.71819	-0.56862		0.79102	0.25306
-0.71819	0.44918		0.79102	-0.28685
-0.71819	0.45367		0.79102	1.4286
-0.71819	-0.65441		0.79102	-0.57385
-0.71819	-1.3468		0.79102	-0.42583
-0.71819	-1.632		0.79102	0.32397
-0.71819	-2.5842		0.79102	-0.41704
-0.71819	0.47681		0.79102	-0.21063
-0.71819	-0.46458		0.79102	1.3215
-0.71819	-1.4651		0.79102	-1.3126
-0.71819	-1.5253		0.79102	0.46119
-0.71819	-0.7869		0.79102	-0.077841
-0.71819	0.491		0.79102	0.083375
-0.71819	-0.61172		0.79102	-0.020778
-0.71819	-0.46287		0.79102	1.2586
-0.71819	0.48273		0.79102	1.1708
-0.71819	-0.62113		0.79102	0.65761
-0.71819	-0.64653		0.79102	-0.80645
-0.71819	0.56862		0.79102	-0.50031
-0.80368	0.60007		0.79102	0.07863
-0.80368	0.42378		0.79102	0.8713
-0.80368	0.4361		0.79102	-0.88928
-0.80368	-0.68452		-1.3186	0.55059
-0.80368	0.51115		-1.3186	-0.68676
-0.80368	-1.6622		-1.3186	0.22158
-0.80368	0.40016		-1.3186	-0.03996
-0.80368	-5.9826		-1.3186	-1.1854
-0.80368	0.50126		-1.3186	-0.99803
-0.80368	-0.63642		-1.3186	0.61308
-0.80368	0.6121		-1.3186	-0.32909
-0.80368	-1.1387		-1.3186	0.13077
-0.80368	0.36749		-1.3186	0.064704
-0.80368	-0.74601		-1.3186	0.73843
-0.80368	0.42811		-1.3186	0.8584
-0.80368	0.39578		-1.3186	-1.1444
-0.80368	-0.68869		-1.3186	-0.55881
-0.80368	0.45599		-1.3186	-0.21115
-0.80368	-0.78587		-1.3186	-0.16554
-0.80368	0.35805		-1.3186	-2.5357
-0.80368	0.56316		-1.3186	0.50437
-0.80368	-3.7461		-1.3186	-0.84349
-0.80368	0.44167		-1.3186	-0.70933
-0.80368	-1.3385		-1.3186	0.53826
-0.80368	-1.2959		-1.3186	-0.14309
-0.80368	0.39549		-1.3186	1.0549
-0.80368	-0.8217		-1.3186	0.70936
-0.80368	0.4799		-1.3186	0.53851
0.40923	-0.59007		0.52028	0.49405
0.40923	-0.55281		0.52028	0.33828
0.40923	0.37142		0.52028	0.32496
0.40923	-0.54851		0.52028	-2.1391
0.40923	-0.71434		0.52028	0.42568
0.40923	0.57617		0.52028	0.57489
0.40923	-1.1825		0.52028	-0.31065
0.40923	0.43871		0.52028	0.34194
0.40923	-1.3892		0.52028	-0.23571
0.40923	0.59116		0.52028	1.4214
0.40923	-0.99117		0.52028	1.0783
0.40923	-1.7035		0.52028	0.87828
0.40923	-0.37786		0.52028	0.74976
0.40923	0.44759		0.52028	0.54666
0.40923	-0.56367		0.52028	0.90147
0.40923	0.37154		0.52028	-0.89032
0.40923	0.39692		0.5176	-0.80636
0.40923	0.33475		0.5176	0.40447
0.40923	0.33483		0.5176	-0.43358
0.40923	0.33303		0.5176	-0.26866
0.40923	0.37462		0.5176	-0.38481
0.39487	-0.53068		0.5176	-0.29034
0.39487	0.30389		0.5176	-0.28835
0.39487	-0.45761		0.5176	-1.0885
0.39487	-0.54601		0.5176	0.7741
0.39487	0.43805		0.5176	0.67223
0.39487	0.3787		0.5176	0.53913
0.39487	-2.6102		0.5176	0.30807
0.39487	0.44981		0.5176	-0.077103
0.39487	0.39156		0.5176	1.0693
0.39487	-0.50997		0.5176	0.72446
0.39487	-0.44336		0.5176	0.49607
0.39487	-0.47045		0.5176	-0.56568
0.39487	0.40153		0.5176	0.39049
0.39487	0.49481		0.5176	-0.3272
0.39487	0.35947		0.5176	2.2243
0.39487	0.38134		0.5176	1.3926
0.39487	0.59884		0.5176	1.4194
0.39487	0.39445		0.5176	1.0879
0.39487	-0.61606		0.5176	-0.93569
0.39487	-0.67539		-1.0688	-1.2373
0.39487	-0.43734		-1.0688	1.1755
0.39487	0.40039		-1.0688	0.84574
0.39487	-0.79417		-1.0688	-1.1015
0.39487	-0.85068		-1.0688	0.73358
0.39487	0.43688		-1.0688	0.19294
0.39487	0.61862		-1.0688	-0.046517
0.39487	0.80315		-1.0688	0.96362
0.39487	-1.169		-1.0688	-1.5198
0.43168	0.47433		-1.0688	0.31831
0.43168	-0.62169		-1.0688	-0.2184
0.43168	0.38788		-1.0688	0.15997
0.43168	-1.0255		-1.0688	0.0042445
0.43168	-0.52353		-1.0688	1.2653
0.43168	-0.44387		-1.0688	0.37472
0.43168	-0.56484		-1.0688	0.22337
0.43168	-0.56865		-1.0688	0.067537
0.43168	0.56758		-1.0688	0.023321
0.43168	0.56714		0.54238	-0.0072443
0.43168	0.73471		0.54238	0.95125
0.43168	0.41945		0.54238	-0.88155
0.43168	-0.38382		0.54238	0.20713
0.43168	0.45693		0.54238	-0.22746
0.43168	-0.63823		0.54238	-0.10654
0.43168	0.61417		0.54238	-0.12806
0.43168	0.41613		0.54238	1.0941
0.43168	0.52628		0.54238	-1.332
0.43168	0.41463		0.54238	-0.49662
0.43168	0.4423		0.54238	-0.32059
0.43168	0.66887		0.54238	-0.1706
0.43168	-0.4608		0.54238	0.048061
0.43168	0.48685		0.54238	1.5537
0.43168	-0.40004		0.54238	0.32987
0.43168	-0.58058		0.54238	0.34947
0.43168	0.38581		0.54238	-0.44928
0.43168	-0.70659		0.54238	0.24576
0.43168	-0.6093		0.54238	-0.18229
0.43168	-0.54041		0.54238	0.72708
0.43168	-0.78751		0.54238	-0.84051
0.43168	-0.61912		0.54238	-0.71716
0.43168	-0.51231		0.54238	-0.32757
-0.41533	0.57338		0.54238	0.44967
-0.41533	-1.5029		0.54238	-0.2143
-0.41533	-1.3431		0.54238	0.58981
-0.41533	-0.85055		0.54238	-1.5974
-0.41533	0.58731		0.54238	-0.56275
-0.41533	0.33683		0.54238	0.81223
-0.41533	0.52296		0.54238	0.23774
-0.41533	0.50264		0.54238	-0.19443
-0.41533	-0.6126		0.54238	0.90302
-0.41533	-0.60979		0.54238	-0.89479
-0.41533	-0.42936		0.54238	0.24806
-0.41533	-0.41452		-0.87589	-0.40483
-0.41533	-0.44665		-0.87589	-0.21011
-0.41533	-0.93675		-0.87589	-0.10424
-0.41533	-0.49486		-0.87589	0.99956
-0.41533	-0.55386		-0.87589	-0.74914
-0.41533	0.39737		-0.87589	-0.34215
-0.41533	-1.0743		-0.87589	0.23921
-0.41533	0.50907		-0.87589	-0.19783
-0.41533	0.48465		-0.87589	0.12846
-0.41533	0.39011		-0.87589	-9.4428
-0.41533	0.59696		-0.87589	0.58996
-0.41533	0.57976		-0.87589	0.60293
-0.41533	0.63263		-0.87589	0.45219
-0.41533	-0.40952		-0.87589	0.43338
-0.41533	0.54479		-0.87589	0.31358
-0.41533	-1.1667		-0.87589	1.3133
-0.41533	-0.59492		-0.87589	0.74855
-0.61069	-0.57731		-0.87589	0.49585
-0.61069	0.35374		-0.87589	0.24511
-0.61069	-0.68864		-0.87589	-0.12953
-0.61069	0.73541		0.46924	-0.087467
-0.61069	0.95267		0.46924	-1.0712
-0.61069	-0.53909		0.46924	-0.6368
-0.61069	-0.6762		0.46924	-0.6945
-0.61069	0.44158		0.46924	0.39395
-0.61069	0.4865		0.46924	-0.2061
-0.61069	0.43413		0.46924	0.12488
-0.61069	0.37512		0.46924	-5.5787
-0.61069	-0.85152		0.46924	0.71793
-0.61069	1.3016		0.46924	-0.68977
-0.61069	0.42933		0.46924	0.13185
-0.61069	-1.946		0.46924	-0.16007
-0.61069	-0.71356		0.46924	0.10528
-0.61069	-0.52832		0.46924	0.88455
-0.61069	-0.52651		0.46924	0.6449
-0.61069	-1.1875		0.46924	-2.9777
-0.61069	0.35726		0.46924	0.16477
-0.61069	0.55078		0.46924	0.11379
-0.61069	0.34909		0.46924	-0.079047
-0.61069	0.71699		-0.70865	0.91335
-0.61069	0.50679		-0.70865	0.75592
-0.61069	0.56429		-0.70865	-1.3014
-0.61069	0.42803		-0.70865	0.30752
-0.61069	0.43131		-0.70865	0.16562
-0.61069	-0.4746		-0.70865	-0.10875
-0.61069	-0.5019		-0.70865	0.46337
-0.61069	-1.257		-0.70865	-1.0088
-0.61069	-1.2194		-0.70865	0.56034
-0.61069	0.36344		-0.70865	-0.69233
-0.61069	0.28289		-0.70865	-0.62352
-0.61069	0.52194		-0.70865	-0.022675
0.32741	0.51547		-0.70865	1.0886
0.32741	0.61512		-0.70865	-1.6845
0.32741	0.33401		-0.70865	-8.0365
0.32741	0.56406		-0.70865	-1.6365
0.32741	1.5703		-0.70865	0.57244
0.32741	0.3739		-0.70865	0.58455
0.32741	-0.64886		-0.70865	1.2624
0.32741	0.34008		-0.70865	-0.6649
0.32741	0.6611		-0.70865	0.44239
0.32741	0.60516		-0.70865	0.19052
0.32741	-0.40711		-0.70865	-0.31601
0.32741	-0.76287		-0.70865	-0.077232
0.32741	-0.64498		-0.70865	-0.68325
0.32741	-0.50779		-0.70865	0.54763
0.32741	0.36124		-0.70865	-0.53388
0.32741	0.51987		-1.3151	0.25144
0.32741	0.50712		-1.3151	-0.18774
0.32741	0.42411		-1.3151	-0.0017075
0.32741	-0.47618		-1.3151	0.952
0.32741	0.33596		-1.3151	-1.4056
0.32741	-0.61219		-1.3151	-0.49865
0.32741	0.39352		-1.3151	0.45015
0.32741	0.36515		-1.3151	-0.27086
0.32741	0.52106		-1.3151	-0.13543
-0.36653	-0.47363		-1.3151	-1.0248
-0.36653	0.65298		-1.3151	0.62521
-0.36653	0.34847		-1.3151	-0.23218
-0.36653	0.639		-1.3151	-0.21376
-0.36653	-0.89171		-1.3151	0.14844
-0.36653	-0.39674		-1.3151	0.10165
-0.36653	0.29244		-1.3151	0.32782
-0.36653	0.42376		-1.3151	-0.30885
-0.36653	0.34116		-1.3151	-0.28199
-0.36653	0.47791		-1.3151	0.064681
-0.36653	-0.48333		-1.3151	-0.020272
-0.36653	0.47897		-1.3151	0.0094067
-0.36653	0.66898		-1.3151	0.94643
-0.36653	-0.99896		-1.3151	-2.4207
-0.36653	0.48501		-1.3151	0.63559
-0.36653	0.66061		-1.3151	-0.94387
-0.36653	-0.54748		-1.3151	0.3979
-0.36653	-0.74757		-1.3151	0.18224
-0.36653	-0.67928		-1.3151	1.1449
-0.36653	0.7259		0.53782	-0.45998
-0.36653	-0.49547		0.53782	-0.32248
-0.36653	-0.47479		0.53782	-0.12613
-0.36653	0.33224		0.53782	0.091159
-0.36653	0.53915		0.53782	-0.072435
-0.36653	-0.51925		0.53782	-1.1309
-0.36653	-0.36469		0.53782	0.54285
-0.36653	0.47786		0.53782	-0.51114
-0.36653	0.41989		0.53782	0.3431
-0.61955	-0.38367		0.53782	0.44484
-0.61955	0.36705		0.53782	-0.18253
-0.61955	-0.45045		0.53782	0.53486
-0.61955	-0.47573		0.53782	0.45896
-0.61955	0.45238		0.53782	-0.69628
-0.61955	0.36646		0.53782	-0.29857
-0.61955	0.63835		0.53782	0.10664
-0.61955	-0.62862		0.53782	0.078772
-0.61955	0.63648		0.53782	1.4231
-0.61955	0.56596		0.53782	1.1631
-0.61955	0.57952		0.53782	1.0262
-0.61955	0.30529		0.53782	0.98428
-0.61955	-0.78291		0.53782	-0.88042
-0.61955	-1.1278		0.53782	0.26219
-0.61955	0.60176		0.53782	-0.49163
-0.61955	-0.48838		0.53782	0.54973
-0.61955	0.41029		0.53782	0.22129
-0.61955	-0.57308		0.53782	-0.2341
-0.61955	-0.47606		0.53782	0.057556
-0.61955	-0.51557		-0.98779	-0.018338
-0.61955	0.43567		-0.98779	0.92645
-0.61955	0.38473		-0.98779	-1.4173
-0.61955	-1.2196		-0.98779	-0.36776
-0.61955	0.5839		-0.98779	-0.29359
-0.61955	-0.59221		-0.98779	-0.19243
-0.61955	-0.55922		-0.98779	-0.053687
-0.61955	-0.41069		-0.98779	0.8201
-0.61955	-0.57657		-0.98779	-0.67574
-0.61955	0.7139		-0.98779	0.41811
-0.42825	0.374		-0.98779	0.24952
-0.42825	0.38673		-0.98779	-0.15393
-0.42825	-0.42366		-0.98779	0.00044345
-0.42825	0.58435		-0.98779	1.0891
-0.42825	0.47089		-0.98779	0.69945
-0.42825	0.37276		-0.98779	0.26932
-0.42825	0.72838		-0.98779	0.23238
-0.42825	0.31307		-0.98779	-0.2035
-0.42825	-0.47807		-0.98779	0.037938
-0.42825	-0.99821		-0.98779	0.89399
-0.42825	0.38582		-0.98779	0.61737
-0.42825	-0.67779		-0.98779	-0.65673
-0.42825	0.3786		-0.98779	-0.35003
-0.42825	0.44037		-0.98779	-0.20634
-0.42825	0.33704		-0.98779	-0.12879
-0.42825	-0.60219		-0.98779	0.68897
-0.42825	0.50901		-0.98779	0.56934
-0.42825	0.41321		-0.98779	0.49052
-0.42825	-0.49089		-0.98779	-0.85513
-0.42825	-0.76424		0.57702	-0.37378
-0.42825	-0.72905		0.57702	-0.081176
-0.42825	0.4117		0.57702	0.55245
-0.42825	-1.1186		0.57702	-0.66541
-0.42825	-0.76691		0.57702	0.35083
-0.42825	0.28513		0.57702	0.3027
-0.42825	-0.43611		0.57702	-0.2424
-0.42825	-0.67117		0.57702	0.08797
-0.42825	1		0.57702	0.59965
-0.42825	0.57976		0.57702	-1.1844
-0.35766	0.62642		0.57702	0.5511
-0.35766	0.32975		0.57702	-0.38161
-0.35766	-0.3809		0.57702	0.34192
-0.35766	-0.71075		0.57702	-0.39818
-0.35766	-0.40365		0.57702	0.73406
-0.35766	-0.53049		0.57702	0.73222
-0.35766	0.42265		0.57702	0.69831
-0.35766	0.34669		0.57702	0.57937
-0.35766	-0.42847		0.57702	-0.91682
-0.35766	0.5862		0.57702	-0.51602
-0.35766	0.35725		0.57702	0.97398
-0.35766	-0.47234		0.57702	0.64741
-0.35766	0.32393		0.57702	-0.80327
-0.35766	-0.43923		0.57702	-0.70555
-0.35766	0.38501		0.57702	-0.64749
-0.35766	-0.59105		0.57702	-0.27487
-0.35766	-0.76233		0.57702	1.2491
-0.35766	-0.51409		-2.3361	0.45754
-0.35766	-0.44756		-2.3361	0.47856
-0.35766	-0.45806		-2.3361	0.35733
-0.35766	0.44537		-2.3361	0.18733
-0.35766	0.50668		-2.3361	-0.14336
-0.35766	0.75015		-2.3361	0.58625
-0.35766	0.57061		-2.3361	-1.4424
-0.35766	-0.68249		-2.3361	0.52663
-0.41947	-0.73204		-2.3361	-0.88762
-0.41947	0.51355		-2.3361	0.47283
-0.41947	0.31738		-2.3361	0.32763
-0.41947	0.82791		-2.3361	1.1071
-0.41947	-0.49813		-2.3361	0.50947
-0.41947	0.53844		-2.3361	-0.17801
-0.41947	0.56536		-2.3361	-0.14191
-0.41947	-0.99057		-2.3361	-0.016234
-0.41947	0.36889		-2.3361	0.013439
-0.41947	0.36086		-2.3361	0.93609
-0.41947	0.57745		-2.3361	0.29223
-0.41947	-0.54624		-2.3361	0.21485
-0.41947	-0.53088		-2.3361	-0.22129
-0.41947	0.7715		-2.3361	0.24214
-0.41947	-0.88253		-2.3361	0.098686
-0.41947	0.50109		-2.3361	0.79301
-0.41947	-0.67281		-2.3361	0.37434
-0.41947	0.3304		-2.3361	-0.40049
-0.41947	0.39538		-2.3361	0.13602
-0.41947	-0.46968		-2.3361	-0.039676
-0.41947	0.78904		-2.3361	0.035661
-0.34355	-0.44495		-2.3361	1.0751
-0.34355	0.3854		-2.3361	-1.0493
-0.34355	-0.46334		-2.3361	-0.67576
-0.34355	-0.82412		-2.3361	-0.76598
-0.34355	0.68928		-2.3361	-0.57514
-0.34355	-0.42495		0.53259	-0.36351
-0.34355	-0.64985		0.53259	0.81957
-0.34355	0.57139		0.53259	0.67022
-0.34355	0.38031		0.53259	-0.98808
-0.34355	-1.0054		0.53259	0.4003
-0.34355	-0.50799		0.53259	0.18848
-0.34355	-2.3773		0.53259	-0.065565
-0.34355	-0.3655		0.53259	1.3969
-0.34355	0.34977		0.53259	0.87602
-0.34355	-0.61081		0.53259	-0.71232
-0.34355	0.46815		0.53259	0.50076
-0.34355	0.30916		0.53259	0.39583
-0.34355	-0.34784		0.53259	-0.072482
-0.34355	0.38047		0.53259	0.88735
-0.34355	-0.50417		0.53259	0.77401
-0.34355	-1.2454		0.53259	-0.7633
-0.34355	-0.42501		0.53259	-0.28606
-0.34355	0.69773		0.53259	0.25457
-0.34355	-0.49984		0.53259	-0.13022
-0.34355	0.40566		0.53259	0.79924
-0.34355	0.3738		0.53259	0.84694
-0.34355	0.44996		0.53259	0.72179
-0.34355	-0.60171		0.53259	0.40464
-0.34355	0.46747		0.53259	-0.26791
0.28854	0.31653		0.53259	0.037185
0.28854	0.50566		0.53259	0.7793
0.28854	-0.89011		-0.92878	0.67456
0.28854	-0.66617		-0.92878	-0.81631
0.28854	0.40767		-0.92878	0.85505
0.28854	-0.77871		-0.92878	-0.39129
0.28854	0.44636		-0.92878	-0.20254
0.28854	0.41462		-0.92878	0.43505
0.28854	0.42785		-0.92878	-0.65786
0.28854	-0.38805		-0.92878	-0.25578
0.28854	-0.93041		-0.92878	0.10553
0.28854	0.3781		-0.92878	0.13613
0.28854	0.57641		-0.92878	0.013525
0.28854	0.58978		-0.92878	1.0944
0.28854	-0.43718		-0.92878	0.72613
0.28854	0.50266		-0.92878	0.26486
0.28854	0.34251		-0.92878	-0.49767
0.28854	0.35524		-0.92878	0.26751
0.28854	-0.98648		-0.92878	-0.16952
0.28854	0.3261		-0.92878	0.46711
0.28854	0.31243		-0.92878	0.46959
0.3288	-0.58944		-0.92878	0.31267
0.3288	-0.87372		-0.92878	-0.47391
0.3288	-0.59417		-0.92878	-0.33693
0.3288	-0.57574		-0.92878	-0.54027
0.3288	-0.45192		-0.92878	1.1506
0.3288	0.29934		-0.92878	0.66011
0.3288	0.41179		-0.92878	0.19302
0.3288	-0.58914		-0.92878	0.07817
0.3288	0.55862		-0.92878	0.053898
0.3288	-0.39466		-0.92878	-0.026187
0.3288	0.49152		-0.92878	0.96599
0.3288	0.38561		-0.92878	0.77655
0.3288	-0.43213		-0.92878	0.36499
0.3288	-0.39954		-0.92878	0.14606
0.3288	0.43236		-0.92878	-0.14782
0.3288	0.44841		-0.92878	0.099778
0.3288	-0.49236		-0.92878	1.2919
0.3288	-0.63054		-0.92878	0.39399
0.3288	0.5264		-0.83855	-0.42541
0.3288	-0.3945		-0.83855	-0.15921
0.3288	0.38757		-0.83855	0.17271
0.3288	0.90055		-0.83855	-0.032163
0.3288	-0.53092		-0.83855	1.3615
0.3288	-0.44967		-0.83855	-1.0296
0.3288	-1.2212		-0.83855	-3.7223
0.3288	0.50698		-0.83855	0.12118
0.3288	0.45909		-0.83855	0.049543
0.3288	-0.43659		-0.83855	0.021737
0.3288	-0.45468		-0.83855	-1.3868
0.3288	0.48968		-0.83855	-4.3144
0.3288	0.47787		-0.83855	0.84622
[truncated: 3,624 more rows]

## Sheet: Figure2B
Figure 2B	GuideRNA level enrichment of known HIV-1 latency maintenance factors BRD4, KAT5, and PRC2 complex members (EZH2, SUZ12, and EED) in the Latency HIV-CRISPR screen
J-Lat 5A8							J-Lat 10.6
NTC	BRD4	KAT5	EZH2	SUZ12	EED		NTC	BRD4	KAT5	EZH2	SUZ12	EED
1.1422	1.7359	2.8437	2.3992	1.2575	1.8856		1.4722	2.2122	1.737	1.6669	1.795	1.2808
1.1422	1.1039	1.322	0.82835	1.0276	2.0956		1.4722	1.5426	1.4342	1.0582	0.84937	0.87604
1.1422	0.95946	1.4475	0.86492	1.5127	-1.0206		1.4722	1.6028	1.4773	0.97167	-1.2696	-0.63424
1.1422	1.0679	2.4272	0.68917	1.0726	0.60545		1.4722	0.87988	0.94391	0.75206	0.61756	0.22728
1.1422	-0.094193	0.81728	0.24747	0.78969	0.28429		1.4722	0.21933	0.55206	-0.30873	0.53312	0.20506
1.1422	0.042151	0.16522	0.036529	0.4866	0.16968		1.4722	-0.1726	0.53366	-0.43349	-0.054594	-0.0032872
1.1422							1.4722
1.1422							1.4722
1.1422							1.4722
1.1422							1.4722
1.1422							1.4722
1.1422							1.4722
1.1422							1.4722
1.1422							1.4722
1.1422							1.4722
1.1422							1.4722
1.1422							1.4722
1.1422							1.4722
1.1422							1.4722
1.1422							1.4722
1.1422							1.4722
1.1422							1.4722
1.1422							1.4722
1.1422							1.4722
1.1422							1.4722
1.1422							1.4722
1.1422							1.4722
1.1422							1.3606
1.1422							1.3606
1.1422							1.3606
0.85831							1.3606
0.85831							1.3606
0.85831							1.3606
0.85831							1.3606
0.85831							1.3606
0.85831							1.3606
0.85831							1.3606
0.85831							1.3606
0.85831							1.3606
0.85831							1.3606
0.85831							1.3606
0.85831							1.3606
0.85831							1.3606
0.85831							1.3606
0.85831							1.3606
0.85831							1.3606
0.85831							1.3606
0.85831							1.3606
0.85831							1.3606
0.85831							1.685
0.85831							1.685
0.85831							1.685
0.85831							1.685
0.85831							1.685
0.85831							1.685
0.85831							1.685
0.85831							1.685
0.85831							1.685
0.85831							1.685
0.85831							1.685
0.85831							1.685
0.85831							1.685
0.85831							1.685
0.85831							1.685
0.85831							1.685
0.85831							1.685
0.85831							1.685
1.0055							1.685
1.0055							1.685
1.0055							1.685
1.0055							1.685
1.0055							1.685
1.0055							1.2667
1.0055							1.2667
1.0055							1.2667
1.0055							1.2667
1.0055							1.2667
1.0055							1.2667
1.0055							1.2667
1.0055							1.2667
1.0055							1.2667
1.0055							1.2667
1.0055							1.2667
1.0055							1.2667
1.0055							1.2667
1.0055							1.2667
1.0055							1.2667
1.0055							1.2667
1.0055							1.2667
1.0055							1.2667
1.0055							1.2667
0.88043							1.2667
0.88043							1.2667
0.88043							1.2667
0.88043							1.2667
0.88043							1.2667
0.88043							1.2667
0.88043							1.2667
0.88043							1.2667
0.88043							1.2667
0.88043							1.2667
0.88043							1.0532
0.88043							1.0532
0.88043							1.0532
0.88043							1.0532
0.88043							1.0532
0.88043							1.0532
0.88043							1.0532
0.88043							1.0532
0.88043							1.0532
0.88043							1.0532
0.88043							1.0532
0.88043							1.0532
0.88043							1.0532
0.88043							1.0532
0.88043							1.0532
0.88043							1.0532
0.88043							1.0532
0.88043							1.0532
0.88043							1.0532
0.78446							1.0532
0.78446							1.0532
0.78446							1.0532
0.78446							1.0532
0.78446							1.0532
0.78446							1.0532
0.78446							1.0532
0.78446							1.0532
0.78446							1.0532
0.78446							1.2592
0.78446							1.2592
0.78446							1.2592
0.78446							1.2592
0.78446							1.2592
0.78446							1.2592
0.78446							1.2592
0.78446							1.2592
0.78446							1.2592
0.78446							1.2592
0.78446							1.2592
0.78446							1.2592
0.78446							1.2592
0.78446							1.2592
0.67614							1.2592
0.67614							1.2592
0.67614							1.2592
0.67614							1.2592
0.67614							1.2592
0.67614							1.2592
0.67614							1.2592
0.67614							1.2592
0.67614							1.2592
0.67614							1.2592
0.67614							1.2592
0.67614							1.2592
0.67614							1.2592
0.67614							1.2592
0.67614							1.2592
0.67614							1.2592
0.67614							1.2592
0.67614							1.2592
0.67614							1.2592
0.67614							1.2592
0.67614							1.5873
0.67614							1.5873
0.81041							1.5873
0.81041							1.5873
0.81041							1.5873
0.81041							1.5873
0.81041							1.5873
0.81041							1.5873
0.81041							1.5873
0.81041							1.5873
0.81041							1.5873
0.81041							1.5873
0.81041							1.5873
0.81041							1.5873
0.81041							1.5873
0.81041							1.5873
0.81041							1.5873
0.81041							1.5873
0.81041							1.5873
0.81041							1.5873
0.81041							1.5873
0.81041							0.89374
0.81041							0.89374
0.81041							0.89374
0.81041							0.89374
0.81041							0.89374
0.81041							0.89374
0.81041							0.89374
0.81041							0.89374
0.81041							0.89374
0.81041							0.89374
0.81041							0.89374
0.81041							0.89374
0.81627							0.89374
0.81627							0.89374
0.81627							0.89374
0.81627							0.89374
0.81627							0.89374
0.81627							0.89374
0.81627							0.89374
0.81627							0.89374
0.81627							0.89374
0.81627							0.89374
0.81627							0.89374
0.81627							0.89374
0.81627							0.89374
0.81627							0.89374
0.81627							0.89374
0.81627							0.89374
0.81627							0.89374
0.81627							0.89374
0.81627							0.89374
0.81627							0.89374
0.81627							0.89374
0.81627							0.89374
0.81627							0.87721
0.81627							0.87721
0.81627							0.87721
0.81627							0.87721
0.81627							0.87721
0.81627							0.87721
0.81627							0.87721
0.81627							0.87721
0.81627							0.87721
0.81627							0.87721
0.64365							0.87721
0.64365							0.87721
0.64365							0.87721
0.64365							0.87721
0.64365							0.87721
0.64365							0.87721
0.64365							0.87721
0.64365							0.87721
0.64365							0.87721
0.64365							0.87721
0.64365							0.87721
0.64365							0.87721
0.64365							0.87721
0.64365							0.87721
0.64365							0.87721
0.64365							0.87721
0.64365							-9.2916
0.64365							-9.2916
0.64365							-9.2916
0.64365							-9.2916
-1.0762							-9.2916
-1.0762							-9.2916
-1.0762							-9.2916
-1.0762							-9.2916
-1.0762							-9.2916
-1.0762							-9.2916
-1.0762							-9.2916
-1.0762							-9.2916
-1.0762							-9.2916
-1.0762							-9.2916
-1.0762							-9.2916
-1.0762							-9.2916
-1.0762							-9.2916
-1.0762							-9.2916
-1.0762							-9.2916
-1.0762							-9.2916
-1.0762							-9.2916
-1.0762							1.1176
-1.0762							1.1176
-1.0077							1.1176
-1.0077							1.1176
-1.0077							1.1176
-1.0077							1.1176
-1.0077							1.1176
-1.0077							1.1176
-1.0077							1.1176
-1.0077							1.1176
-1.0077							1.1176
-1.0077							1.1176
-1.0077							1.1176
-1.0077							1.1176
-1.0077							1.1176
-1.0077							1.1176
-1.0077							1.1176
-1.0077							1.1176
-1.0077							1.1176
-1.0077							1.1176
-1.0077							1.1176
-1.0077							1.1176
-1.0077							1.1176
-1.0077							1.1176
-1.0077							1.1176
-1.0077							1.1176
-1.0077							0.77903
0.64956							0.77903
0.64956							0.77903
0.64956							0.77903
0.64956							0.77903
0.64956							0.77903
0.64956							0.77903
0.64956							0.77903
0.64956							0.77903
0.64956							0.77903
0.64956							0.77903
0.64956							0.77903
0.64956							0.77903
0.64956							0.77903
0.64956							0.77903
0.64956							0.77903
0.64956							0.77903
0.64956							0.77903
0.64956							0.77903
0.64956							0.77903
0.64956							0.77903
0.64956							0.77903
0.64956							0.77903
0.64956							0.77903
0.78525							0.77903
0.78525							0.77903
0.78525							0.77903
0.78525							0.77903
0.78525							-1.6337
0.78525							-1.6337
0.78525							-1.6337
0.78525							-1.6337
0.78525							-1.6337
0.78525							-1.6337
0.78525							-1.6337
0.78525							-1.6337
0.78525							-1.6337
0.78525							-1.6337
0.78525							-1.6337
0.78525							-1.6337
0.78525							-1.6337
0.78525							-1.6337
0.78525							-1.6337
0.78525							-1.6337
0.78525							-1.6337
0.78525							-1.6337
0.78525							-1.6337
0.78525							-1.6337
0.78525							-1.6337
0.78525							-1.6337
0.78525							-1.6337
0.78525							-1.6337
0.78525							-1.6337
0.78525							-1.6337
0.78525							0.80253
0.78525							0.80253
0.78525							0.80253
0.78525							0.80253
-2.35							0.80253
-2.35							0.80253
-2.35							0.80253
-2.35							0.80253
-2.35							0.80253
-2.35							0.80253
-2.35							0.80253
-2.35							0.80253
-2.35							0.80253
-2.35							0.80253
-2.35							0.80253
-2.35							0.80253
-2.35							0.80253
-2.35							0.80253
-2.35							0.80253
-2.35							0.80253
-2.35							0.82501
-2.35							0.82501
-2.35							0.82501
-2.35							0.82501
-2.35							0.82501
0.84648							0.82501
0.84648							0.82501
0.84648							0.82501
0.84648							0.82501
0.84648							0.82501
0.84648							0.82501
0.84648							0.82501
0.84648							0.82501
0.84648							0.82501
0.84648							0.82501
0.84648							0.82501
0.84648							0.82501
0.84648							0.82501
0.84648							0.82501
0.84648							0.93253
0.84648							0.93253
0.84648							0.93253
0.84648							0.93253
0.84648							0.93253
0.84648							0.93253
-2.1771							0.93253
-2.1771							0.93253
-2.1771							0.93253
-2.1771							0.93253
-2.1771							0.93253
-2.1771							0.93253
-2.1771							0.93253
-2.1771							0.93253
-2.1771							0.93253
-2.1771							0.93253
-2.1771							0.93253
-2.1771							0.93253
-2.1771							0.93253
-2.1771							0.93253
-2.1771							0.93253
-2.1771							0.93253
-2.1771							0.93253
-2.1771							0.93253
-2.1771							1.0119
-2.1771							1.0119
-2.1771							1.0119
-2.1771							1.0119
-2.1771							1.0119
-1.1112							1.0119
-1.1112							1.0119
-1.1112							1.0119
-1.1112							1.0119
-1.1112							1.0119
-1.1112							1.0119
-1.1112							1.0119
-1.1112							1.0119
-1.1112							1.0119
-1.1112							1.0119
-1.1112							1.0119
-1.1112							1.0119
-1.1112							1.0119
-1.1112							1.0119
-1.1112							1.0119
-1.1112							1.0119
-1.1112							1.0119
-1.1112							1.0119
-1.1112							1.0119
-1.1112							0.84147
-1.1112							0.84147
-1.1112							0.84147
-1.1112							0.84147
-1.1112							0.84147
-1.1112							0.84147
-1.1112							0.84147
-1.1112							0.84147
-1.1112							0.84147
0.65711							0.84147
0.65711							0.84147
0.65711							0.84147
0.65711							0.84147
0.65711							0.84147
0.65711							0.84147
0.65711							0.84147
0.65711							0.84147
0.65711							0.84147
0.65711							0.84147
0.65711							0.84147
0.65711							0.84147
0.65711							-5.0438
0.65711							-5.0438
0.65711							-5.0438
0.65711							-5.0438
0.65711							-5.0438
-1.0176							-5.0438
-1.0176							-5.0438
-1.0176							-5.0438
-1.0176							-5.0438
-1.0176							-5.0438
-1.0176							-5.0438
-1.0176							-5.0438
-1.0176							-5.0438
-1.0176							-5.0438
-1.0176							-5.0438
-1.0176							-5.0438
-1.0176							-5.0438
-1.0176							-5.0438
-1.0176							-5.0438
-1.0176							-5.0438
-1.0176							0.83824
-1.0176							0.83824
-1.0176							0.83824
-1.0176							0.83824
-1.0176							0.83824
-1.0176							0.83824
-1.0176							0.83824
-1.0176							0.83824
-1.0176							0.83824
-0.92755							0.83824
-0.92755							0.83824
-0.92755							0.83824
-0.92755							0.83824
-0.92755							0.83824
-0.92755							0.83824
-0.92755							0.83824
-0.92755							0.83824
-0.92755							0.83824
-0.92755							0.83824
-0.92755							0.83824
-0.92755							0.83824
-0.92755							0.83824
-0.92755							0.83824
-0.92755							0.83824
-0.92755							0.83824
-0.92755							0.83824
-0.92755							0.83824
-0.92755							0.83824
-0.92755							0.83824
-0.92755							0.83824
-0.92755							0.83824
-0.92755							0.61395
-0.92755							0.61395
-0.92755							0.61395
-0.92755							0.61395
-0.92755							0.61395
-0.92755							0.61395
-0.92755							0.61395
-0.71331							0.61395
-0.71331							0.61395
-0.71331							0.61395
-0.71331							0.61395
-0.71331							0.61395
-0.71331							0.61395
-0.71331							0.61395
-0.71331							0.61395
-0.71331							0.61395
-0.71331							0.61395
-0.71331							0.61395
-0.71331							0.61395
-0.71331							0.61395
-0.71331							0.61395
-0.71331							0.61395
-0.71331							0.61395
-0.71331							0.68724
-0.71331							0.68724
-0.71331							0.68724
-0.71331							0.68724
-0.71331							0.68724
-0.71331							0.68724
-0.71331							0.68724
-0.71331							0.68724
-0.71331							0.68724
0.62732							0.68724
0.62732							0.68724
0.62732							0.68724
0.62732							0.68724
0.62732							0.68724
0.62732							0.68724
0.62732							0.68724
0.62732							0.68724
0.62732							0.68724
0.62732							0.68724
0.62732							0.68724
0.62732							0.68724
0.62732							0.68724
0.62732							0.68724
0.62732							0.68724
0.62732							0.68724
0.62732							0.68724
0.62732							0.68724
0.62732							0.68724
0.62732							0.68724
0.62732							0.99003
0.49439							0.99003
0.49439							0.99003
0.49439							0.99003
0.49439							0.99003
0.49439							0.99003
0.49439							0.99003
0.49439							0.99003
0.49439							0.99003
0.49439							0.99003
0.49439							0.99003
0.49439							0.99003
0.49439							0.99003
0.49439							0.99003
0.49439							0.99003
0.49439							0.99003
0.49439							0.99003
0.49439							0.99003
0.49439							0.99003
0.49439							0.99003
0.49439							0.8
0.49439							0.8
0.49439							0.8
0.49439							0.8
0.49439							0.8
0.49439							0.8
0.49439							0.8
0.49439							0.8
0.49439							0.8
0.49439							0.8
0.49439							0.8
0.49439							0.8
0.49439							0.8
0.49724							0.8
0.49724							0.8
0.49724							0.8
0.49724							0.8
0.49724							0.8
0.49724							0.8
0.49724							0.8
0.49724							0.8
0.49724							0.8
0.49724							0.8
0.49724							0.8
0.49724							0.8
0.49724							0.8
0.49724							0.8
0.49724							0.8
0.49724							0.8
0.49724							0.73807
0.49724							0.73807
0.49724							0.73807
0.49724							0.73807
0.49724							0.73807
0.49724							0.73807
0.49724							0.73807
0.49724							0.73807
0.49724							0.73807
0.49724							0.73807
-0.7891							0.73807
-0.7891							0.73807
-0.7891							0.73807
-0.7891							0.73807
-0.7891							0.73807
-0.7891							0.73807
-0.7891							0.73807
-0.7891							0.73807
-0.7891							0.73807
-0.7891							0.73807
-0.7891							0.73807
-0.7891							0.73807
-0.7891							0.73807
-0.7891							0.73807
-0.7891							0.73807
-0.7891							0.73807
-0.7891							0.84098
-0.7891							0.84098
-0.7891							0.84098
-0.7891							0.84098
-0.7891							0.84098
-0.7891							0.84098
-0.7891							0.84098
-0.7891							0.84098
-0.7891							0.84098
-0.7891							0.84098
-0.7891							0.84098
-0.7891							0.84098
-0.7891							0.84098
-0.8169							0.84098
-0.8169							0.84098
-0.8169							0.84098
-0.8169							0.84098
-0.8169							0.84098
-0.8169							0.84098
-0.8169							0.84098
-0.8169							0.84098
-0.8169							0.84098
-0.8169							0.84098
-0.8169							0.84098
-0.8169							0.84098
-0.8169							0.84098
-0.8169							0.84098
-0.8169							0.84098
-0.8169							0.84098
-0.8169							0.84098
-0.8169							0.84098
-0.8169							0.84098
0.5661							0.84098
0.5661							0.84098
0.5661							0.84098
0.5661							0.84098
0.5661							0.84098
0.5661							0.84098
0.5661							0.84098
0.5661							0.75063
0.5661							0.75063
0.5661							0.75063
0.5661							0.75063
0.5661							0.75063
0.5661							0.75063
0.5661							0.75063
0.5661							0.75063
0.5661							0.75063
0.5661							0.75063
0.5661							0.75063
0.5661							0.75063
0.5661							0.75063
0.5661							0.75063
0.5661							0.75063
0.5661							0.75063
0.40128							0.75063
0.40128							0.75063
0.40128							0.75063
0.40128							0.75063
0.40128							0.75063
0.40128							0.75063
0.40128							0.75063
0.40128							0.75063
0.40128							0.75063
0.40128							0.75063
0.40128							0.75063
0.40128							0.75063
0.40128							0.75063
0.40128							0.75063
0.40128							0.79249
0.40128							0.79249
0.40128							0.79249
0.40128							0.79249
0.40128							0.79249
0.40128							0.79249
0.40128							0.79249
0.40128							0.79249
0.40128							0.79249
0.40128							0.79249
0.40128							0.79249
0.40128							0.79249
0.40128							0.79249
0.40128							0.79249
0.40128							0.79249
0.40128							0.79249
-0.61278							0.79249
-0.61278							0.79249
-0.61278							0.79249
-0.61278							0.79249
-0.61278							0.79249
-0.61278							0.79249
-0.61278							0.79249
-0.61278							-1.2982
-0.61278							-1.2982
-0.61278							-1.2982
-0.61278							-1.2982
-0.61278							-1.2982
-0.61278							-1.2982
-0.61278							-1.2982
-0.61278							-1.2982
-0.61278							-1.2982
-0.61278							-1.2982
-0.61278							-1.2982
-0.61278							-1.2982
-0.61278							-1.2982
-0.61278							-1.2982
-0.61278							-1.2982
-0.61278							-1.2982
-0.61278							-1.2982
-0.61278							-1.2982
-0.61278							-1.2982
-0.61278							-1.2982
-0.61278							-1.2982
-0.77948							-1.2982
-0.77948							-1.2982
-0.77948							-1.2982
-0.77948							-1.2982
-0.77948							-1.2982
-0.77948							-1.2982
-0.77948							-1.2982
-0.77948							-1.2982
-0.77948							-1.2982
-0.77948							-1.2982
-0.77948							0.73095
-0.77948							0.73095
-1.6823							0.73095
-1.6823							0.73095
-1.6823							0.73095
-1.6823							0.73095
-1.6823							0.73095
-1.6823							0.73095
-1.6823							0.73095
-1.6823							0.73095
-1.6823							0.73095
-1.6823							0.73095
-1.6823							0.73095
-1.6823							0.73095
-1.6823							0.73095
-1.6823							0.73095
-1.6823							0.73095
-1.6823							0.73095
-1.6823							0.73095
-1.6823							0.73095
-1.6823							0.73095
-1.6823							0.73095
-1.2212							0.73095
-1.2212							0.73095
-1.2212							0.73095
-1.2212							0.73095
-1.2212							-0.92397
-1.2212							-0.92397
-1.2212							-0.92397
-1.2212							-0.92397
-1.2212							-0.92397
-1.2212							-0.92397
-1.2212							-0.92397
-1.2212							-0.92397
-1.2212							-0.92397
-1.2212							-0.92397
-1.2212							-0.92397
-1.2212							-0.92397
-1.2212							-0.92397
-1.2212							-0.92397
-1.2212							-0.92397
-1.2212							-0.92397
-1.2212							-0.92397
-1.2212							-0.92397
-1.2212							-0.92397
-1.2212							-0.92397
-1.2212							-0.92397
-1.2212							-0.92397
-1.2212							-0.92397
-1.2212							-0.92397
-1.2212							-0.92397
-0.76276							0.69583
-0.76276							0.69583
-0.76276							0.69583
-0.76276							0.69583
-0.76276							0.69583
-0.76276							0.69583
-0.76276							0.69583
-0.76276							0.69583
-0.76276							0.69583
-0.76276							0.69583
-0.76276							0.69583
-0.76276							0.69583
-0.76276							0.69583
-0.76276							0.69583
-0.76276							0.69583
-0.76276							0.69583
-0.76276							0.69583
-0.76276							0.69583
-0.76276							0.69583
-0.76276							0.69583
-0.76276							0.69583
-0.76276							0.69583
-0.69686							0.69583
-0.69686							0.69583
-0.69686							0.69583
-0.69686							0.69583
-0.69686							0.69583
-0.69686							0.69583
-0.69686							0.69583
-0.69686							0.69583
-0.69686							0.69583
-0.69686							-1.3004
-0.69686							-1.3004
-0.69686							-1.3004
-0.69686							-1.3004
-0.69686							-1.3004
-0.69686							-1.3004
-0.69686							-1.3004
-0.69686							-1.3004
-0.69686							-1.3004
-0.69686							-1.3004
-0.69686							-1.3004
-0.69686							-1.3004
-0.69686							-1.3004
-0.69686							-1.3004
-0.69686							-1.3004
-0.69686							-1.3004
-0.69686							-1.3004
-0.69686							-1.3004
-0.69686							-1.3004
-0.69686							-1.3004
0.54588							-1.3004
0.54588							-1.3004
0.54588							-1.3004
0.54588							-1.3004
0.54588							-1.3004
0.54588							-1.3004
0.54588							-1.3004
0.54588							0.71021
0.54588							0.71021
0.54588							0.71021
0.54588							0.71021
0.54588							0.71021
0.54588							0.71021
0.54588							0.71021
0.54588							0.71021
0.54588							0.71021
0.54588							0.71021
0.54588							0.71021
0.54588							0.71021
-0.62402							0.71021
-0.62402							0.71021
-0.62402							0.71021
-0.62402							0.71021
-0.62402							0.71021
-0.62402							0.71021
-0.62402							0.71021
-0.62402							0.71021
-0.62402							0.71021
-0.62402							0.71021
-0.62402							0.71021
-0.62402							0.71021
-0.62402							0.71021
-0.62402							0.71021
-0.62402							0.71021
-0.62402							0.71021
-0.62402							0.71021
-0.62402							0.71021
-0.62402							0.71021
-0.62402							0.71021
-0.62402							0.71021
-0.62402							0.71021
-0.62402							0.71021
-0.62402							0.71021
0.47786							0.71021
0.47786							0.78599
0.47786							0.78599
0.47786							0.78599
0.47786							0.78599
0.47786							0.78599
0.47786							0.78599
0.47786							0.78599
0.47786							0.78599
0.47786							0.78599
0.47786							0.78599
0.47786							0.78599
0.47786							0.78599
0.47786							0.78599
0.47786							0.78599
0.47786							0.78599
0.47786							0.78599
0.47786							0.78599
0.47786							0.78599
0.47786							0.78599
0.47786							0.84409
0.50122							0.84409
0.50122							0.84409
0.50122							0.84409
0.50122							0.84409
0.50122							0.84409
0.50122							0.84409
0.50122							0.84409
0.50122							0.84409
0.50122							0.84409
0.50122							0.84409
0.50122							0.84409
0.50122							0.84409
0.50122							0.84409
0.50122							0.84409
0.50122							0.84409
0.50122							0.84409
0.50122							0.84409
0.50122							0.84409
0.50122							0.84409
0.50122							0.60935
0.50122							0.60935
0.50122							0.60935
0.50122							0.60935
0.53173							0.60935
0.53173							0.60935
0.53173							0.60935
0.53173							0.60935
0.53173							0.60935
0.53173							0.60935
0.53173							0.60935
0.53173							0.60935
0.53173							0.60935
0.53173							0.60935
0.53173							0.60935
0.53173							0.60935
0.53173							0.60935
0.53173							0.60935
0.53173							0.60935
0.53173							0.60935
0.53173							0.60935
0.53173							0.62317
0.53173							0.62317
0.53173							0.62317
0.53173							0.62317
0.53173							0.62317
0.53173							0.62317
0.6482							0.62317
0.6482							0.62317
0.6482							0.62317
0.6482							0.62317
0.6482							0.62317
0.6482							0.62317
0.6482							0.62317
0.6482							0.62317
0.6482							0.62317
0.6482							0.62317
0.6482							0.62317
0.6482							0.62317
0.6482							0.62317
0.6482							0.62317
0.6482							0.62317
0.6482							0.62317
0.6482							0.62317
0.6482							0.62317
0.6482							0.62317
0.6482							0.62317
0.6482							0.62317
0.6482							0.62317
0.6482							0.62317
0.6482							-1.1294
-0.66323							-1.1294
-0.66323							-1.1294
-0.66323							-1.1294
-0.66323							-1.1294
-0.66323							-1.1294
-0.66323							-1.1294
-0.66323							-1.1294
-0.66323							-1.1294
-0.66323							-1.1294
-0.66323							-1.1294
-0.66323							-1.1294
-0.66323							-1.1294
-0.66323							-1.1294
-0.66323							-1.1294
-0.66323							-1.1294
-0.66323							-1.1294
-0.66323							-1.1294
-0.66323							-1.1294
-0.66323							-1.1294
-0.66323							-1.1294
-0.66323							-1.1294
-0.66323							-1.1294
-0.66323							-1.1294
-0.66323							-1.1294
-0.66323							-1.1294
-0.66323							-1.1294
-0.66323							-1.1294
-0.66323							-1.1294
0.5041							-1.1294
0.5041							-1.1294
0.5041							-1.1294
0.5041							-1.1294
0.5041							-1.1294
0.5041							-1.1294
0.5041							-1.1294
0.5041							-1.1851
0.5041							-1.1851
0.5041							-1.1851
0.5041							-1.1851
0.5041							-1.1851
0.5041							-1.1851
0.5041							-1.1851
0.5041							-1.1851
0.5041							-1.1851
0.5041							-1.1851
0.5041							-1.1851
0.5041							-1.1851
0.5041							-1.1851
0.5041							-1.1851
0.5041							-1.1851
0.5041							-1.1851
0.5041							-1.1851
0.5041							-1.1851
0.5041							-1.1851
0.40634							-1.1851
0.40634							-1.1851
0.40634							-1.1851
0.40634							-1.1851
0.40634							0.67813
0.40634							0.67813
0.40634							0.67813
0.40634							0.67813
0.40634							0.67813
0.40634							0.67813
0.40634							0.67813
0.40634							0.67813
0.40634							0.67813
0.40634							0.67813
0.40634							0.67813
0.40634							0.67813
0.40634							0.67813
0.40634							0.67813
0.40634							0.67813
0.40634							0.67813
0.40634							0.67813
0.40634							0.67813
0.40634							0.67813
0.40634							0.70633
0.40634							0.70633
0.40634							0.70633
0.40634							0.70633
0.40634							0.70633
0.40634							0.70633
0.45669							0.70633
0.45669							0.70633
0.45669							0.70633
0.45669							0.70633
0.45669							0.70633
0.45669							0.70633
0.45669							0.70633
0.45669							0.70633
0.45669							0.70633
0.45669							0.70633
0.45669							0.70633
0.45669							0.70633
0.45669							0.70633
0.45669							0.70633
0.45669							0.70633
0.45669							0.70633
0.45669							0.70633
0.45669							0.70633
0.45669							0.70633
-0.858							0.70633
-0.858							0.70633
-0.858							0.70633
-0.858							0.70633
-0.858							0.70633
-0.858							0.70633
-0.858							0.70633
-0.858							0.70633
-0.858							0.64961
-0.858							0.64961
-0.858							0.64961
-0.858							0.64961
-0.858							0.64961
-0.858							0.64961
-0.858							0.64961
-0.858							0.64961
-0.858							0.64961
-0.858							0.64961
-0.858							0.64961
-0.858							0.64961
-0.858							0.64961
-0.858							0.64961
-0.858							0.64961
-0.858							0.64961
-0.858							0.64961
-0.858							0.64961
-0.858							0.64961
-0.858							0.64961
0.41885							0.64961
0.41885							0.73994
0.41885							0.73994
0.41885							0.73994
0.41885							0.73994
0.41885							0.73994
0.41885							0.73994
0.41885							0.73994
0.41885							0.73994
0.41885							0.73994
0.41885							0.73994
0.41885							0.73994
0.41885							0.73994
0.41885							0.73994
0.41885							0.73994
0.41885							0.73994
0.41885							0.73994
0.41885							0.73994
0.41885							0.73994
0.41885							0.73994
0.41885							-1.2564
0.41885							-1.2564
0.41885							-1.2564
0.41885							-1.2564
0.41885							-1.2564
0.41885							-1.2564
0.41885							-1.2564
0.41885							-1.2564
0.41885							-1.2564
-0.66421							-1.2564
-0.66421							-1.2564
-0.66421							-1.2564
-0.66421							-1.2564
-0.66421							-1.2564
-0.66421							-1.2564
-0.66421							-1.2564
-0.66421							-1.2564
-0.66421							-1.2564
-0.66421							-1.2564
-0.66421							-1.2564
-0.66421							-1.2564
-0.66421							-1.2564
-0.66421							-1.2564
-0.66421							-1.2564
-0.66421							-1.2564
-0.66421							-1.2564
-0.66421							-1.2564
-0.66421							-1.2564
-0.66421							-1.2564
-0.66421							0.56537
-0.66421							0.56537
-0.66421							0.56537
-0.66421							0.56537
-0.66421							0.56537
-0.66421							0.56537
0.3631							0.56537
0.3631							0.56537
0.3631							0.56537
0.3631							0.56537
0.3631							0.56537
0.3631							0.56537
0.3631							0.56537
0.3631							0.56537
0.3631							0.56537
0.3631							0.56537
0.3631							0.56537
0.3631							0.56537
0.3631							0.56537
0.3631							0.56537
0.3631							0.56537
0.3631							0.56537
0.3631							0.56537
0.3631							0.56537
0.3631							0.56537
0.3631							-1.1401
0.3631							-1.1401
0.3631							-1.1401
0.3631							-1.1401
0.3631							-1.1401
0.3631							-1.1401
0.3631							-1.1401
0.52946							-1.1401
0.52946							-1.1401
0.52946							-1.1401
0.52946							-1.1401
0.52946							-1.1401
0.52946							-1.1401
0.52946							-1.1401
0.52946							-1.1401
0.52946							-1.1401
0.52946							-1.1401
0.52946							-1.1401
0.52946							-1.1401
0.52946							-1.1401
0.52946							-1.1401
0.52946							-1.1401
0.52946							-1.1401
0.52946							-1.2823
0.52946							-1.2823
0.52946							-1.2823
0.52946							-1.2823
0.52946							-1.2823
0.52946							-1.2823
0.52946							-1.2823
0.52946							-1.2823
0.52946							-1.2823
0.52946							-1.2823
0.52946							-1.2823
0.52946							-1.2823
0.52946							-1.2823
0.52946							-1.2823
0.52946							-1.2823
0.52946							-1.2823
0.52946							-1.2823
0.52946							-1.2823
0.52946							-1.2823
0.52946							-1.2823
0.76897							0.56162
0.76897							0.56162
0.76897							0.56162
0.76897							0.56162
0.76897							0.56162
0.76897							0.56162
0.76897							0.56162
0.76897							0.56162
0.76897							0.56162
0.76897							0.56162
0.76897							0.56162
0.76897							0.56162
0.76897							0.56162
0.76897							0.56162
0.76897							0.56162
0.76897							0.56162
0.76897							0.56162
0.76897							0.56162
0.76897							0.56162
0.76897							0.56162
0.76897							0.56162
-0.80066							0.56162
-0.80066							0.56162
-0.80066							0.56162
-0.80066							0.56162
-0.80066							0.56162
-0.80066							0.56162
-0.80066							0.56162
-0.80066							0.70248
-0.80066							0.70248
-0.80066							0.70248
-0.80066							0.70248
-0.80066							0.70248
-0.80066							0.70248
-0.80066							0.70248
-0.80066							0.70248
-0.80066							0.70248
-0.80066							0.70248
-0.80066							0.70248
-0.80066							0.70248
-0.80066							0.70248
-0.80066							0.70248
-0.80066							0.70248
-0.80066							0.70248
-0.80066							0.70248
0.39958							0.70248
0.39958							0.70248
0.39958							0.70248
0.39958							0.70248
0.39958							0.70248
0.39958							0.70248
0.39958							0.70248
0.39958							-1.1009
0.39958							-1.1009
0.39958							-1.1009
0.39958							-1.1009
0.39958							-1.1009
0.39958							-1.1009
0.39958							-1.1009
0.39958							-1.1009
0.39958							-1.1009
0.46547							-1.1009
0.46547							-1.1009
0.46547							-1.1009
0.46547							-1.1009
0.46547							-1.1009
0.46547							-1.1009
0.46547							-1.1009
0.46547							-1.1009
0.46547							-1.1009
0.46547							-1.1009
0.46547							-1.1009
0.46547							-1.1009
0.46547							-1.1009
0.46547							-1.1009
0.46547							-1.1009
0.46547							0.65237
0.46547							0.65237
0.46547							0.65237
0.46547							0.65237
-0.72786							0.65237
-0.72786							0.65237
-0.72786							0.65237
-0.72786							0.65237
-0.72786							0.65237
-0.72786							0.65237
-0.72786							0.65237
-0.72786							0.65237
-0.72786							0.65237
-0.72786							0.65237
-0.72786							0.65237
-0.72786							0.65237
-0.72786							0.65237
-0.72786							0.65237
-0.72786							0.65237
-0.72786							0.65237
-0.72786							0.65237
-0.72786							0.65237
-0.72786							0.65237
-0.72786							0.70579
-0.72786							0.70579
-0.72786							0.70579
-0.72786							0.70579
-0.72786							0.70579
0.40256							0.70579
0.40256							0.70579
0.40256							0.70579
0.40256							0.70579
0.40256							0.70579
0.40256							0.70579
0.40256							0.70579
0.40256							0.70579
0.40256							0.70579
0.40256							0.70579
0.40256							0.70579
0.40256							0.70579
0.40256							0.70579
0.40256							0.70579
0.40256							0.70579
0.40256							0.70579
0.40256							0.70579
0.40256							0.70579
0.40256							0.70579
0.40256							0.70579
0.40256							0.70579
0.40256							0.70579
0.40256							0.70579
0.40256							0.70579
0.40256							0.70579
0.40256							0.70579
0.40256							0.70579
-0.46152							0.70579
-0.46152							-0.83494
-0.46152							-0.83494
-0.46152							-0.83494
-0.46152							-0.83494
-0.46152							-0.83494
-0.46152							-0.83494
-0.46152							-0.83494
-0.46152							-0.83494
-0.46152							-0.83494
-0.46152							-0.83494
-0.46152							-0.83494
-0.46152							-0.83494
-0.46152							-0.83494
-0.46152							-0.83494
-0.46152							-0.83494
-0.46152							-0.83494
-0.46152							-0.83494
-0.46152							-0.83494
-0.46152							-0.83494
-0.46152							-0.83494
-0.46152							-0.83494
-0.46152							-0.83494
-0.46152							-0.83494
-0.46152							-0.83494
-0.46152							-0.83494
0.38484							-0.83494
0.38484							-0.86188
0.38484							-0.86188
0.38484							-0.86188
0.38484							-0.86188
0.38484							-0.86188
0.38484							-0.86188
0.38484							-0.86188
0.38484							-0.86188
0.38484							-0.86188
0.38484							-0.86188
0.38484							-0.86188
0.38484							-0.86188
0.38484							-0.86188
0.38484							-0.86188
0.38484							-0.86188
0.38484							-0.86188
0.38484							-0.86188
0.38484							-0.86188
0.38484							-0.86188
0.38484							-0.86188
0.38484							-0.86188
0.38484							-0.86188
0.38484							-0.86188
0.38484							-0.86188
0.38484							-0.86188
0.38484							-1.3464
0.38484							-1.3464
0.38484							-1.3464
0.38484							-1.3464
0.38484							-1.3464
0.38484							-1.3464
0.38484							-1.3464
0.38484							-1.3464
0.38484							-1.3464
0.38484							-1.3464
0.32766							-1.3464
0.32766							-1.3464
0.32766							-1.3464
0.32766							-1.3464
0.32766							-1.3464
0.32766							-1.3464
0.32766							-1.3464
0.32766							-1.3464
0.32766							-1.3464
0.32766							-1.3464
0.32766							-1.3464
0.32766							1.0257
0.32766							1.0257
0.32766							1.0257
0.32766							1.0257
0.32766							1.0257
0.32766							1.0257
0.32766							1.0257
0.32766							1.0257
-0.65571							1.0257
-0.65571							1.0257
-0.65571							1.0257
-0.65571							1.0257
-0.65571							1.0257
-0.65571							1.0257
-0.65571							1.0257
-0.65571							1.0257
-0.65571							1.0257
-0.65571							1.0257
-0.65571							1.0257
-0.65571							1.0257
-0.65571							1.0257
-0.65571							1.0257
-0.65571							1.0257
-0.65571							1.0257
-0.65571							0.58448
-0.65571							0.58448
-0.65571							0.58448
-0.65571							0.58448
-0.65571							0.58448
-0.65571							0.58448
-0.65571							0.58448
-0.65571							0.58448
-0.65571							0.58448
0.42735							0.58448
0.42735							0.58448
0.42735							0.58448
0.42735							0.58448
0.42735							0.58448
0.42735							0.58448
0.42735							0.58448
0.42735							0.58448
0.42735							0.58448
0.42735							0.58448
0.42735							0.58448
0.42735							0.58448
0.42735							0.58448
0.42735							-1.1528
0.42735							-1.1528
0.42735							-1.1528
0.42735							-1.1528
0.42735							-1.1528
0.42735							-1.1528
0.32681							-1.1528
0.32681							-1.1528
0.32681							-1.1528
0.32681							-1.1528
0.32681							-1.1528
0.32681							-1.1528
0.32681							-1.1528
0.32681							-1.1528
0.32681							-1.1528
0.32681							-1.1528
0.32681							-1.1528
0.32681							-1.1528
0.32681							-1.1528
0.32681							-1.1528
0.32681							-1.1528
0.32681							-1.1528
0.32681							-1.1528
0.32681							-1.1528
0.32681							-1.1528
0.32681							-1.1528
0.32681							-1.1528
0.32681							-1.1528
0.32681							-0.80022
0.39104							-0.80022
0.39104							-0.80022
0.39104							-0.80022
0.39104							-0.80022
0.39104							-0.80022
0.39104							-0.80022
0.39104							-0.80022
0.39104							-0.80022
0.39104							-0.80022
0.39104							-0.80022
0.39104							-0.80022
0.39104							-0.80022
0.39104							-0.80022
0.39104							-0.80022
0.39104							-0.80022
0.39104							-0.80022
0.39104							-0.80022
0.39104							-0.80022
0.39104							-0.80022
0.39104							-0.80022
0.39104							-0.80022
0.39104							-0.80022
0.39104							-0.80022
0.39104							-0.80022
0.39104							-0.80022
-0.41917							-0.80022
-0.41917							-0.80022
-0.41917							-0.80022
-0.41917							0.46723
-0.41917							0.46723
-0.41917							0.46723
-0.41917							0.46723
-0.41917							0.46723
-0.41917							0.46723
-0.41917							0.46723
-0.41917							0.46723
-0.41917							0.46723
-0.41917							0.46723
-0.41917							0.46723
-0.41917							0.46723
-0.41917							0.46723
-0.41917							0.46723
-0.41917							0.46723
-0.41917							0.46723
-0.41917							0.46723
-0.41917							0.46723
-0.71819							0.46723
-0.71819							0.46723
-0.71819							0.46723
-0.71819							0.46723
-0.71819							0.46723
-0.71819							0.79102
-0.71819							0.79102
-0.71819							0.79102
-0.71819							0.79102
-0.71819							0.79102
-0.71819							0.79102
-0.71819							0.79102
-0.71819							0.79102
-0.71819							0.79102
-0.71819							0.79102
-0.71819							0.79102
-0.71819							0.79102
-0.71819							0.79102
-0.71819							0.79102
-0.71819							0.79102
-0.71819							0.79102
-0.71819							0.79102
-0.71819							0.79102
-0.71819							0.79102
-0.71819							0.79102
-0.71819							0.79102
-0.71819							0.79102
-0.80368							0.79102
-0.80368							0.79102
-0.80368							0.79102
-0.80368							-1.3186
-0.80368							-1.3186
-0.80368							-1.3186
-0.80368							-1.3186
-0.80368							-1.3186
-0.80368							-1.3186
-0.80368							-1.3186
-0.80368							-1.3186
-0.80368							-1.3186
-0.80368							-1.3186
-0.80368							-1.3186
-0.80368							-1.3186
-0.80368							-1.3186
-0.80368							-1.3186
-0.80368							-1.3186
-0.80368							-1.3186
-0.80368							-1.3186
-0.80368							-1.3186
-0.80368							-1.3186
-0.80368							-1.3186
-0.80368							-1.3186
-0.80368							-1.3186
-0.80368							-1.3186
-0.80368							-1.3186
-0.80368							-1.3186
0.40923							0.52028
0.40923							0.52028
0.40923							0.52028
0.40923							0.52028
0.40923							0.52028
0.40923							0.52028
0.40923							0.52028
0.40923							0.52028
0.40923							0.52028
0.40923							0.52028
0.40923							0.52028
0.40923							0.52028
0.40923							0.52028
0.40923							0.52028
0.40923							0.52028
0.40923							0.52028
0.40923							0.5176
0.40923							0.5176
0.40923							0.5176
0.40923							0.5176
0.40923							0.5176
0.39487							0.5176
0.39487							0.5176
0.39487							0.5176
0.39487							0.5176
0.39487							0.5176
0.39487							0.5176
0.39487							0.5176
0.39487							0.5176
0.39487							0.5176
0.39487							0.5176
0.39487							0.5176
0.39487							0.5176
0.39487							0.5176
0.39487							0.5176
0.39487							0.5176
0.39487							0.5176
0.39487							0.5176
0.39487							0.5176
0.39487							0.5176
0.39487							-1.0688
0.39487							-1.0688
0.39487							-1.0688
0.39487							-1.0688
0.39487							-1.0688
0.39487							-1.0688
0.39487							-1.0688
0.39487							-1.0688
0.39487							-1.0688
0.43168							-1.0688
0.43168							-1.0688
0.43168							-1.0688
0.43168							-1.0688
0.43168							-1.0688
0.43168							-1.0688
0.43168							-1.0688
0.43168							-1.0688
0.43168							-1.0688
0.43168							0.54238
0.43168							0.54238
0.43168							0.54238
0.43168							0.54238
0.43168							0.54238
0.43168							0.54238
0.43168							0.54238
0.43168							0.54238
0.43168							0.54238
0.43168							0.54238
0.43168							0.54238
0.43168							0.54238
0.43168							0.54238
0.43168							0.54238
0.43168							0.54238
0.43168							0.54238
0.43168							0.54238
0.43168							0.54238
0.43168							0.54238
0.43168							0.54238
0.43168							0.54238
0.43168							0.54238
0.43168							0.54238
-0.41533							0.54238
-0.41533							0.54238
-0.41533							0.54238
-0.41533							0.54238
-0.41533							0.54238
-0.41533							0.54238
-0.41533							0.54238
-0.41533							0.54238
-0.41533							0.54238
-0.41533							0.54238
-0.41533							0.54238
-0.41533							-0.87589
-0.41533							-0.87589
-0.41533							-0.87589
-0.41533							-0.87589
-0.41533							-0.87589
-0.41533							-0.87589
-0.41533							-0.87589
-0.41533							-0.87589
-0.41533							-0.87589
-0.41533							-0.87589
-0.41533							-0.87589
-0.41533							-0.87589
-0.41533							-0.87589
-0.41533							-0.87589
-0.41533							-0.87589
-0.41533							-0.87589
-0.41533							-0.87589
-0.61069							-0.87589
-0.61069							-0.87589
-0.61069							-0.87589
-0.61069							0.46924
-0.61069							0.46924
-0.61069							0.46924
-0.61069							0.46924
-0.61069							0.46924
-0.61069							0.46924
-0.61069							0.46924
-0.61069							0.46924
-0.61069							0.46924
-0.61069							0.46924
-0.61069							0.46924
-0.61069							0.46924
-0.61069							0.46924
-0.61069							0.46924
-0.61069							0.46924
-0.61069							0.46924
-0.61069							0.46924
-0.61069							0.46924
-0.61069							0.46924
-0.61069							-0.70865
-0.61069							-0.70865
-0.61069							-0.70865
-0.61069							-0.70865
-0.61069							-0.70865
-0.61069							-0.70865
-0.61069							-0.70865
-0.61069							-0.70865
-0.61069							-0.70865
-0.61069							-0.70865
-0.61069							-0.70865
-0.61069							-0.70865
0.32741							-0.70865
0.32741							-0.70865
0.32741							-0.70865
0.32741							-0.70865
0.32741							-0.70865
0.32741							-0.70865
0.32741							-0.70865
0.32741							-0.70865
0.32741							-0.70865
0.32741							-0.70865
0.32741							-0.70865
0.32741							-0.70865
0.32741							-0.70865
0.32741							-0.70865
0.32741							-0.70865
0.32741							-1.3151
0.32741							-1.3151
0.32741							-1.3151
0.32741							-1.3151
0.32741							-1.3151
0.32741							-1.3151
0.32741							-1.3151
0.32741							-1.3151
0.32741							-1.3151
-0.36653							-1.3151
-0.36653							-1.3151
-0.36653							-1.3151
-0.36653							-1.3151
-0.36653							-1.3151
-0.36653							-1.3151
-0.36653							-1.3151
-0.36653							-1.3151
-0.36653							-1.3151
-0.36653							-1.3151
-0.36653							-1.3151
-0.36653							-1.3151
-0.36653							-1.3151
-0.36653							-1.3151
-0.36653							-1.3151
-0.36653							-1.3151
-0.36653							-1.3151
-0.36653							-1.3151
-0.36653							-1.3151
-0.36653							0.53782
-0.36653							0.53782
-0.36653							0.53782
-0.36653							0.53782
-0.36653							0.53782
-0.36653							0.53782
-0.36653							0.53782
-0.36653							0.53782
-0.36653							0.53782
-0.61955							0.53782
-0.61955							0.53782
-0.61955							0.53782
-0.61955							0.53782
-0.61955							0.53782
-0.61955							0.53782
-0.61955							0.53782
-0.61955							0.53782
-0.61955							0.53782
-0.61955							0.53782
-0.61955							0.53782
-0.61955							0.53782
-0.61955							0.53782
-0.61955							0.53782
-0.61955							0.53782
-0.61955							0.53782
-0.61955							0.53782
-0.61955							0.53782
-0.61955							0.53782
-0.61955							-0.98779
-0.61955							-0.98779
-0.61955							-0.98779
-0.61955							-0.98779
-0.61955							-0.98779
-0.61955							-0.98779
-0.61955							-0.98779
-0.61955							-0.98779
-0.61955							-0.98779
-0.61955							-0.98779
-0.42825							-0.98779
-0.42825							-0.98779
-0.42825							-0.98779
-0.42825							-0.98779
-0.42825							-0.98779
-0.42825							-0.98779
-0.42825							-0.98779
-0.42825							-0.98779
-0.42825							-0.98779
-0.42825							-0.98779
-0.42825							-0.98779
-0.42825							-0.98779
-0.42825							-0.98779
-0.42825							-0.98779
-0.42825							-0.98779
-0.42825							-0.98779
-0.42825							-0.98779
-0.42825							-0.98779
-0.42825							-0.98779
-0.42825							0.57702
-0.42825							0.57702
-0.42825							0.57702
-0.42825							0.57702
-0.42825							0.57702
-0.42825							0.57702
-0.42825							0.57702
-0.42825							0.57702
-0.42825							0.57702
-0.42825							0.57702
-0.35766							0.57702
-0.35766							0.57702
-0.35766							0.57702
-0.35766							0.57702
-0.35766							0.57702
-0.35766							0.57702
-0.35766							0.57702
-0.35766							0.57702
-0.35766							0.57702
-0.35766							0.57702
-0.35766							0.57702
-0.35766							0.57702
-0.35766							0.57702
-0.35766							0.57702
-0.35766							0.57702
-0.35766							0.57702
-0.35766							0.57702
-0.35766							-2.3361
-0.35766							-2.3361
-0.35766							-2.3361
-0.35766							-2.3361
-0.35766							-2.3361
-0.35766							-2.3361
-0.35766							-2.3361
-0.35766							-2.3361
-0.41947							-2.3361
-0.41947							-2.3361
-0.41947							-2.3361
-0.41947							-2.3361
-0.41947							-2.3361
-0.41947							-2.3361
-0.41947							-2.3361
-0.41947							-2.3361
-0.41947							-2.3361
-0.41947							-2.3361
-0.41947							-2.3361
-0.41947							-2.3361
-0.41947							-2.3361
-0.41947							-2.3361
-0.41947							-2.3361
-0.41947							-2.3361
-0.41947							-2.3361
-0.41947							-2.3361
-0.41947							-2.3361
-0.41947							-2.3361
-0.41947							-2.3361
-0.34355							-2.3361
-0.34355							-2.3361
-0.34355							-2.3361
-0.34355							-2.3361
-0.34355							-2.3361
-0.34355							0.53259
-0.34355							0.53259
-0.34355							0.53259
-0.34355							0.53259
-0.34355							0.53259
-0.34355							0.53259
-0.34355							0.53259
-0.34355							0.53259
-0.34355							0.53259
-0.34355							0.53259
-0.34355							0.53259
-0.34355							0.53259
-0.34355							0.53259
-0.34355							0.53259
-0.34355							0.53259
-0.34355							0.53259
-0.34355							0.53259
-0.34355							0.53259
-0.34355							0.53259
-0.34355							0.53259
-0.34355							0.53259
-0.34355							0.53259
-0.34355							0.53259
-0.34355							0.53259
0.28854							0.53259
0.28854							0.53259
0.28854							-0.92878
0.28854							-0.92878
0.28854							-0.92878
0.28854							-0.92878
0.28854							-0.92878
0.28854							-0.92878
0.28854							-0.92878
0.28854							-0.92878
0.28854							-0.92878
0.28854							-0.92878
0.28854							-0.92878
0.28854							-0.92878
0.28854							-0.92878
0.28854							-0.92878
0.28854							-0.92878
0.28854							-0.92878
0.28854							-0.92878
0.28854							-0.92878
0.28854							-0.92878
0.3288							-0.92878
0.3288							-0.92878
0.3288							-0.92878
0.3288							-0.92878
0.3288							-0.92878
0.3288							-0.92878
0.3288							-0.92878
0.3288							-0.92878
0.3288							-0.92878
0.3288							-0.92878
0.3288							-0.92878
0.3288							-0.92878
0.3288							-0.92878
0.3288							-0.92878
0.3288							-0.92878
0.3288							-0.92878
0.3288							-0.92878
0.3288							-0.92878
0.3288							-0.83855
0.3288							-0.83855
0.3288							-0.83855
0.3288							-0.83855
0.3288							-0.83855
0.3288							-0.83855
0.3288							-0.83855
0.3288							-0.83855
0.3288							-0.83855
0.3288							-0.83855
0.3288							-0.83855
0.3288							-0.83855
0.3288							-0.83855
[truncated: 3,624 more rows]

## Sheet: Figure3A
Figure 3A	The -log10 of the MAGeCK scores for each gene targeted by the HuEpi sgRNA library and NTCs in the Latency HIV-CRISPR screen
J-Lat 5A8						J-Lat 10.6
	Score for Randomization	-Log (MAGeCK Score)	NuA4 and SRCAP Complex	SynNTC			Score for Randomization	-Log (MAGeCK Score)	NuA4 and SRCAP Complex	SynNTC
CUL3	0.512321	10.8949				CUL3	0.512321	13.9718
DNMT1	0.905073	8.57297				ACTL6A	0.454879		13.0974
ACTL6A	0.454879		7.32434			INTS12	0.0793721	7.84667
TAF5	0.0919631	6.73881				WDR5	0.374553	7.77872
KAT5	0.261355		6.42945			TAF5	0.0919631	7.77083
MBD2	0.745885	6.10763				DMAP1	0.16805		7.22497
AURKB	0.208261	5.89616				VPS72	0.777492		6.98097
YEATS4	0.326064		5.70808			DNMT1	0.905073	6.85313
EXOSC9	0.741861	5.41721				TAF7	0.0423692	5.26655
CTCF	0.991803	4.66547				YEATS4	0.326064		5.06066
NSL1	0.969616	4.61903				EXOSC2	0.463993	4.71276
SRCAP	0.0234232		4.50965			KAT8	0.0124283	4.65981
DMAP1	0.16805		4.46286			EXOSC4	0.637202	4.64317
SUZ12	0.574321	4.342				KMT2D	0.0787126	4.42974
TAF12	0.862269	4.30734				SRCAP	0.0234232		4.19887
VPS72	0.777492		4.23737			ING3	0.616388		4.11088
CDYL	0.666766	4.18207				MCM2	0.442123	4.08322
ZNHIT1	0.778306		4.1101			ARID1A	0.35871	4.04858
MSL2	0.430649	3.92151				KAT5	0.261355		3.83467
RNF20	0.860301	3.9179				NTC_new_368	0.817579			3.58803
DPY30	0.637835	3.79183				ING2	0.576459	3.58794
SMARCC1	0.113279	3.60095				PHRF1	0.309255	3.57468
NASP	0.0221726	3.58794				ZFP57	0.183187	3.54094
WDR5	0.374553	3.53669				TAF12	0.862269	3.36842
KANSL1	0.490946	3.40975				BRD4	0.865334	3.34165
PRDM2	0.760188	3.36904				MTA2	0.620371	3.33369
HIST1H2BB	0.832951	3.35473				MBD2	0.745885	3.29703
BRD4	0.865334	3.25042				SMARCC1	0.113279	3.14504
PRKAG2	0.0354843	3.18739				PRMT5	0.0847328	3.02673
MASTL	0.859419	3.14671				NTC_new_885	0.283453			3.00179
TADA2A	0.110693	3.12682				NTC_new_290	0.0624765			2.98372
WAC	0.797561	3.11092				SETD4	0.5169	2.96972
RBBP4	0.565481	3.08178				H2AFV	0.0507095	2.95597
EXOSC4	0.637202	3.03175				NOC2L	0.514231	2.84863
H2AFZ	0.0480646	2.96015				ASF1A	0.855885	2.83851
SMARCB1	0.0535514	2.94731				SMNDC1	0.830318	2.83723
JAK2	0.213265	2.93267				HINFP	0.905012	2.82851
BUB1	0.664892	2.89781				PKN1	0.847418	2.80443
EXOSC3	0.769565	2.8648				KMT2A	0.184471	2.79237
IKBKAP	0.325452	2.83446				BUB1	0.664892	2.77001
NTC_new_954	0.890566			2.8235		UBE2H	0.0984203	2.74235
AURKA	0.371841	2.81813				HIST2H4B	0.0478845	2.62069
HIF1AN	0.781919	2.80261				MORF4L1	0.26013		2.60664
VDR	0.937429	2.78917				BCOR	0.372032	2.6048
ZFP57	0.183187	2.74899				TAF6	0.397684	2.57993
JMJD1C	0.213953	2.74235				TAF4	0.983753	2.55376
INTS12	0.0793721	2.73577				HDGFRP2	0.718333	2.52201
KMT2D	0.0787126	2.72839				NTC_new_224	0.672431			2.51483
ELP6	0.376369	2.7097				RNF20	0.860301	2.47977
NTC_new_1064	0.394728			2.69756		ACTR6	0.496265		2.43582
EXOSC6	0.175199	2.6975				MGEA5	0.929329	2.43039
MEAF6	0.142423		2.67184			NTC_new_535	0.67808			2.39424
SS18L2	0.856477	2.66627				NTC_new_236	0.515129			2.36947
CDK1	0.97179	2.65443				PRDM10	0.987353	2.36916
TAF6	0.397684	2.61393				EYA4	0.734396	2.35394
PBK	0.653324	2.6078				CRB2	0.307235	2.34589
RNF40	0.51498	2.53916				HIST2H2BF	0.645017	2.31055
TTF2	0.424962	2.53859				ACTR8	0.0262829	2.29835
SIN3A	0.52794	2.50611				CENPA	0.0952398	2.29038
STK4	0.417602	2.4927				NTC_new_755	0.807694			2.261
TYW5	0.884409	2.48507				NPM1	0.0937737	2.24442
HDAC3	0.593323	2.4616				HIST1H2BJ	0.271332	2.24058
NTC_new_887	0.797409			2.46156		EP400	0.408631		2.23912
PAK2	0.603407	2.46051				KANSL2	0.452332	2.22565
TRRAP	0.639925		2.44835			HDAC1	0.778677	2.22285
PHF2	0.607924	2.4267				TET2	0.430796	2.21932
EXOSC5	0.227384	2.41888				NTC_new_1012	0.251695			2.21165
SF3B3	0.917482	2.41852				AURKB	0.208261	2.20754
CHEK1	0.355704	2.40706				ASH2L	0.715916	2.2023
APOBEC1	0.81484	2.39643				UBE2A	0.236695	2.195
HMGB3	0.918643	2.39278				YY1	0.650714	2.19246
EP400	0.408631		2.38476			TDRD12	0.79141	2.19159
EZH2	0.929596	2.37324				EXOSC7	0.0209703	2.17975
UBE2H	0.0984203	2.34478				TDRD10	0.801203	2.1783
HIRIP3	0.0251305	2.34406				RNF40	0.51498	2.17806
BAP1	0.477961	2.32954				NTC_new_776	0.167269			2.16406
EED	0.922075	2.31652				NTC_new_356	0.269046			2.15614
CENPC	0.681764	2.31124				USP36	0.865399	2.15492
SETD2	0.524919	2.31003				RAD51	0.777937	2.14503
TAF10	0.417896	2.30146				MCRS1	0.881311	2.13461
PRDM13	0.06166	2.3008				ZNHIT1	0.778306		2.12685
SNAI2	0.934924	2.29996				ERCC6	0.677942	2.12588
KDM2A	0.111527	2.29676				NTC_new_892	0.370629			2.11671
SENP1	0.869822	2.28689				NTC_new_1006	0.942692			2.11671
ASH1L	0.898797	2.27914				H2AFZ	0.0480646	2.11647
PPP2CA	0.647707	2.27594				NTC_new_524	0.459397			2.10414
KDM6B	0.446614	2.26682				SCML2	0.0805226	2.10252
NTC_new_835	0.0841206			2.23047		DPY30	0.637835	2.09799
KAT8	0.0124283	2.21277				FBL	0.0767259	2.09748
NTC_new_685	0.660371			2.19378		NPM2	0.457962	2.09585
CDK7	0.852164	2.17616				NTC_new_448	0.939684			2.08634
DNTTIP2	0.114424	2.17258				DDX50	0.416109	2.07725
ZHX1	0.645907	2.1578				HMGN2	0.0468879	2.07189
NTC_new_96	0.954958			2.14623		MPHOSPH8	0.750647	2.07093
CCDC101	0.812726	2.13985				NTC_new_997	0.261909			2.07079
MINA	0.672531	2.11101				ntc	0.175199	2.06792
HIST1H2AI	0.547702	2.09813				KDM6A	0.226389	2.05999
PHF14	0.866127	2.09438				SENP1	0.869822	2.05781
NTC_new_734	0.548756			2.09359		NTC_new_185	0.562984			2.04414
NTC_new_816	0.872351			2.06988		HIST2H4A	0.529681	2.04126
HIST1H2AC	0.822789	2.06825				NTC_new_42	0.406319			2.03437
POGZ	0.672636	2.04993				NTC_new_232	0.143168			2.03437
ZNF592	0.711236	2.03398				NTC_new_215	0.815539			2.02838
NCOA1	0.00526686	2.03338				NTC_new_801	0.376409			2.02838
RSF1	0.0163061	2.03212				NTC_new_413	0.779294			2.01148
MTA2	0.620371	2.02414				RPS6KA5	0.41328	2.00534
NTC_new_885	0.283453			2.02019		KANSL3	0.150704	1.99422
NTC_new_728	0.456393			2.01848		HMGB3	0.918643	1.99311
NTC_new_433	0.887917			1.99025		SAP30L	0.619817	1.99106
TAF3	0.938667	1.97704				WDR82	0.819597	1.98117
HIST1H4K	0.901021	1.97634				YAF2	0.177197	1.9696
HELLS	0.707226	1.97461				MOV10	0.400617	1.95644
FAM175B	0.929823	1.97392				AICDA	0.909867	1.95339
TAF6L	0.122437	1.9711				HIST1H3D	0.417568	1.94746
MBD1	0.29986	1.96433				NTC_new_168	0.791194			1.94367
UBE2D3	0.619442	1.96313				SUPT7L	0.253177	1.92878
KDM1A	0.334521	1.95956				NTC_new_1079	0.415853			1.9265
MBTD1	0.464946	1.95624				NTC_new_7	0.0519536			1.92318
RUVBL1	0.936454		1.95597			PARP3	0.72416	1.91514
TRIM24	0.405495	1.95339				G2E3	0.890753	1.91172
MCRS1	0.881311	1.95249				KANSL1	0.490946	1.90602
PRPF31	0.854556	1.94877				ATF7IP	0.616589	1.89623
NTC_new_1089	0.532995			1.93828		SUPT3H	0.43509	1.89435
USP36	0.865399	1.92318				ZBTB16	0.276632	1.89401
SCMH1	0.207029	1.91858				PELP1	0.94338	1.89029
PELP1	0.94338	1.918				KDM2A	0.111527	1.88914
PBRM1	0.270152	1.91172				EXOSC5	0.227384	1.88559
PHIP	0.824218	1.90946				NTC_new_1046	0.823875			1.88516
MPHOSPH8	0.750647	1.90215				WAC	0.797561	1.88486
DTX3L	0.32059	1.8977				UBN1	0.727863	1.87864
ING3	0.616388		1.8827			TTK	0.120214	1.87595
NTC_new_110	0.872708			1.87192		PHC1	0.00021416	1.86941
NTC_new_164	0.922743			1.86928		NTC_new_293	0.91001			1.86072
NTC_new_735	0.960729			1.86838		TRRAP	0.639925		1.85066
SAFB	0.938149	1.85937				CTCF	0.991803	1.84391
PHF10	0.844747	1.85605				INO80B	0.0788481	1.83821
MSL1	0.00072079	1.85168				HMGB1	0.348927	1.83678
TET2	0.430796	1.8501				PBK	0.653324	1.83455
ARID1A	0.35871	1.84961				SETDB2	0.0641439	1.83245
NTC_new_149	0.966588			1.826		APEX1	0.54098	1.826
NTC_new_729	0.60217			1.826		NTC_new_111	0.00919481			1.82151
BRPF1	0.694709	1.82556				NTC_new_929	0.106058			1.8199
APBB1	0.515269	1.81982				RBX1	0.13656	1.81138
NTC_new_90	0.921921			1.8113		NTC_new_884	0.287118			1.80209
NTC_new_930	0.160417			1.8113		NTC_new_658	0.97415			1.80041
NTC_new_515	0.014867			1.79841		NTC_new_768	0.523141			1.80041
HMGA1	0.800527	1.79102				NTC_new_915	0.648218			1.80041
MEN1	0.182574	1.78257				NTC_new_197	0.572431			1.78896
TAF1	0.411611	1.76657				SHPRH	0.538019	1.78055
CENPA	0.0952398	1.76655				APOBEC3A	0.65225	1.77984
ASH2L	0.715916	1.76253				BAHD1	0.484671	1.7743
NTC_new_205	0.499427			1.75666		DAXX	0.450251	1.76445
NTC_new_918	0.780356			1.75666		RUVBL2	0.335179		1.76349
HIST1H2BK	0.424109	1.75647				CBX6	0.0391499	1.75978
TAF9	0.489074	1.75252				ADNP	0.629448	1.75508
LRWD1	0.0540018	1.75227				TAF10	0.417896	1.73995
SFPQ	0.0384649	1.7434				ASXL3	0.892307	1.73309
HJURP	0.20091	1.73995				NTC_new_710	0.583838			1.7282
APOBEC3C	0.760257	1.73414				BRD9	0.335907	1.72354
HIST1H2BH	0.838236	1.72755				ZMYND11	0.272062	1.71634
EHMT2	0.337757	1.71656				CUL2	0.226013	1.70474
RAD51	0.777937	1.71634				NTC_new_863	0.742661			1.69506
FXR2	0.373336	1.71514				PPP2CA	0.647707	1.6727
EYA1	0.0990048	1.70845				NTC_new_226	0.226154			1.66932
PRDM5	0.638055	1.70501				NTC_new_316	0.173359			1.66932
NTC_new_1002	0.823455			1.7011		NTC_new_526	0.572449			1.66888
NTC_new_1051	0.573103			1.69715		ZBTB33	0.755616	1.66244
NTC_new_229	0.706519			1.69715		NTC_new_977	0.0871794			1.65508
SPOP	0.68668	1.68929				MBD6	0.173355	1.6443
NTC_new_693	0.599738			1.68647		NTC_new_1016	0.20704			1.63675
ATRX	0.30144	1.67348				TDRD1	0.453105	1.63547
PRMT2	0.0164379	1.66524				MASTL	0.859419	1.63117
TOP2A	0.0873021	1.66342				NTC_new_566	0.650487			1.62538
NTC_new_575	0.923708			1.65606		HLTF	0.553652	1.61813
NTC_new_97	0.256434			1.65606		VRK1	0.821325	1.61461
MST1	0.566381	1.65166				RPL23A	0.0506271	1.60713
USP15	0.203771	1.65092				CARM1	0.599177	1.60385
TAF5L	0.603418	1.64987				TONSL	0.652115	1.5883
GTF2I	0.243921	1.64574				NTC_new_14	0.933742			1.58313
NTC_new_291	0.990123			1.64193		KAT2A	0.180891	1.58246
NTC_new_611	0.308877			1.64193		NTC_new_308	0.686794			1.56997
NTC_new_1040	0.472306			1.64039		ZMYM3	0.254263	1.56352
SETD5	0.764895	1.62853				NTC_new_727	0.687561			1.56341
HDGFL1	0.876041	1.62588				NTC_new_511	0.954427			1.56341
MLLT1	0.0150153	1.62414				NTC_new_736	0.87384			1.55738
NTC_new_1066	0.0197865			1.6199		NTC_new_121	0.872914			1.55738
BRD8	0.0226215		1.61626			TRIM33	0.291751	1.55556
SETD8	0.161292	1.60933				JARID2	0.297262	1.55499
PRDM4	0.791193	1.60565				TAF2	0.114176	1.55267
NTC_new_706	0.828915			1.60471		IKZF1	0.118089	1.54974
PRDM6	0.241195	1.6033				SMARCC2	0.805617	1.54775
FOXP1	0.73355	1.59614				NTC_new_440	0.707646			1.54477
NTC_new_757	0.0268292			1.59575		BRD8	0.0226215		1.54461
NTC_new_932	0.392337			1.59575		MEAF6	0.142423		1.54288
NTC_new_1009	0.749523			1.59302		NTC_new_288	0.553708			1.54097
PRMT1	0.0844545	1.5883				CREBBP	0.149851	1.5401
CHD1	0.151797	1.58454				NTC_new_953	0.454112			1.53976
HEATR1	0.110964	1.58029				NTC_new_446	0.295464			1.53976
CUL5	0.241339	1.5688				KDM1A	0.334521	1.53715
NTC_new_1046	0.823875			1.55669		GLYR1	0.988479	1.53133
NTC_new_621	0.363484			1.55669		WDR77	0.0943881	1.52975
TADA3	0.596929	1.55644				RRP8	0.31399	1.52539
WHSC1L1	0.502172	1.55382				NAP1L1	0.00726986	1.52463
ATAT1	0.843286	1.55339				NTC_new_640	0.336104			1.51929
HIST1H2AG	0.396383	1.55034				NTC_new_470	0.73639			1.51929
EXOSC2	0.463993	1.54775				ARID2	0.60997	1.51791
BRDT	0.249383	1.53527				EXOSC3	0.769565	1.51076
NPM1	0.0937737	1.53257				NTC_new_1022	0.0262123			1.50949
TLK2	0.485885	1.53081				SIRT3	0.775288	1.4971
UBE2A	0.236695	1.52767				NTC_new_213	0.261905			1.49112
NTC_new_404	0.795606			1.52145		RMI1	0.1619	1.49003
SRSF1	0.894103	1.51227				ELP6	0.376369	1.48948
NTC_new_100	0.739544			1.51153		MTF2	0.567143	1.48452
NTC_new_526	0.572449			1.51153		EZH2	0.929596	1.48398
ATR	0.967691	1.51114				NTC_new_569	0.939765			1.48397
JMJD8	0.775121	1.51035				NTC_new_983	0.651826			1.48397
NTC_new_106	0.254749			1.49916		NTC_new_958	0.372204			1.47948
BAZ1B	0.727373	1.49606				SMARCD1	0.666141	1.47675
DPPA3	0.821562	1.49465				CENPC	0.681764	1.47026
TONSL	0.652115	1.48474				NTC_new_497	0.497551			1.46979
KMT2A	0.184471	1.48333				HCFC1	0.403828	1.46723
TP53BP1	0.751063	1.4736				NTC_new_560	0.0963876			1.46665
NTC_new_995	0.529718			1.46864		NTC_new_370	0.709533			1.46665
KANSL3	0.150704	1.46708				GADD45B	0.222965	1.46497
PRMT5	0.0847328	1.46419				PRMT1	0.0844545	1.46197
PHRF1	0.309255	1.46148				H3F3B	0.623759	1.46123
G2E3	0.890753	1.45952				HDAC7	0.89138	1.45878
PRDM15	0.491391	1.45786				CSNK2A1	0.305787	1.45873
YY1	0.650714	1.45475				SIN3B	0.963326	1.45523
PHF5A	0.670066	1.45449				NTC_new_813	0.168522			1.44744
NTC_new_946	0.852363			1.45086		NTC_new_996	0.0967923			1.44001
DDB1	0.805917	1.44562				NTC_new_127	0.46502			1.44001
NTC_new_322	0.901029			1.44337		INO80	0.722211	1.43677
NTC_new_423	0.047169			1.44337		SIN3A	0.52794	1.43088
NTC_new_532	2.73e-05			1.44337		USP16	0.968721	1.42657
RMI1	0.1619	1.44128				EXOSC9	0.741861	1.42614
LBR	0.506099	1.43997				USP12	0.901627	1.42584
NTC_new_88	0.083711			1.43175		CHD2	0.14999	1.42222
NTC_new_13	0.28446			1.42918		NTC_new_803	0.196363			1.41542
ZBTB33	0.755616	1.42571				NTC_new_230	0.780592			1.41542
NTC_new_147	0.765628			1.41879		PBRM1	0.270152	1.41035
NTC_new_321	0.651845			1.41879		EHMT2	0.337757	1.40718
NTC_new_571	0.886369			1.41879		ANP32E	0.255116	1.40504
NTC_new_650	0.467263			1.41879		PRKAG1	0.481427	1.4048
NTC_new_396	0.45853			1.4179		NTC_new_1024	0.888652			1.39615
NTC_new_93	0.488369			1.4179		NTC_new_424	0.208495			1.39615
EXOSC7	0.0209703	1.41713				KDM3A	0.579317	1.39393
HIST1H3D	0.417568	1.41661				SMEK2	0.0782691	1.39388
TAF9B	0.362157	1.40985				NTC_new_880	0.762388			1.39095
HIST1H4J	0.117834	1.40931				NTC_new_1088	0.0964651			1.39095
L3MBTL3	0.551735	1.40576				NTC_new_902	0.972839			1.39095
PRM2	0.153024	1.39868				KDM5B	0.0741663	1.3886
PIWIL4	0.211907	1.39554				NTC_new_477	0.711578			1.38659
ARID2	0.60997	1.38979				KDM1B	0.271252	1.38072
PPP4C	0.577557	1.38368				NTC_new_981	0.174989			1.37836
NTC_new_694	0.195154			1.38135		BRPF3	0.275603	1.37721
NTC_new_319	0.341813			1.3812		HSPBAP1	0.633508	1.37479
NTC_new_42	0.143168			1.3812		NTC_new_373	0.343092			1.37403
NTC_new_876	0.614829			1.3812		BRCA2	0.386325	1.36791
NTC_new_898	0.515612			1.3812		NTC_new_149	0.296217			1.36539
NTC_new_1042	0.342491			1.37419		NTC_new_243	0.966588			1.36539
NTC_new_484	0.188306			1.37419		NTC_new_79	0.862179			1.36539
BRPF3	0.275603	1.37319				NTC_new_1008	0.119235			1.36539
NTC_new_633	0.42427			1.37305		NTC_new_954	0.890566			1.36539
HMG20B	0.525996	1.36539				PCNA	0.130594	1.36289
NTC_new_961	0.612683			1.36487		NTC_new_463	0.151608			1.36114
RING1	0.336679	1.36049				NTC_new_875	0.599892			1.36114
NTC_new_1014	0.769312			1.3604		CSRP2BP	0.883998	1.35304
NTC_new_1030	0.740642			1.3604		NTC_new_64	0.297674			1.35082
NTC_new_1036	0.0638337			1.3604		MST1	0.566381	1.34995
NTC_new_1075	0.274382			1.3604		NTC_new_562	0.937129			1.34016
NTC_new_119	0.0433753			1.3604		NAT10	0.661227	1.33841
NTC_new_197	0.572431			1.3604		EPC2	0.0573207		1.33498
NTC_new_218	0.598244			1.3604		KDM6B	0.446614	1.3316
NTC_new_246	0.727538			1.3604		ATAT1	0.843286	1.32123
NTC_new_314	0.577925			1.3604		PCGF1	0.149035	1.32026
NTC_new_325	0.00412033			1.3604		REST	0.791879	1.31881
NTC_new_346	0.0341205			1.3604		NTC_new_1058	0.127852			1.31642
NTC_new_38	0.0371235			1.3604		NTC_new_60	0.577925			1.31642
NTC_new_479	0.671001			1.3604		NTC_new_314	0.192386			1.31642
NTC_new_488	0.686201			1.3604		SUPT16H	0.773233	1.31578
NTC_new_557	0.79764			1.3604		USP17L2	0.7908	1.31496
NTC_new_622	0.617349			1.3604		CUL1	0.866108	1.31136
NTC_new_637	0.84196			1.3604		SMN2	0.772398	1.30737
NTC_new_745	0.0948629			1.3604		SUZ12	0.574321	1.30697
NTC_new_765	0.122133			1.3604		PPP4C	0.577557	1.30633
NTC_new_850	0.292339			1.3604		NTC_new_390	0.956128			1.30389
NTC_new_860	0.87709			1.3604		NTC_new_1021	0.985066			1.29997
NTC_new_909	0.842126			1.3604		NTC_new_941	0.232625			1.29997
NTC_new_940	0.410503			1.3604		NTC_new_501	0.587093			1.29997
NTC_new_944	0.787338			1.3604		NTC_new_96	0.342491			1.29988
NTC_new_989	0.538581			1.3604		NTC_new_1042	0.954958			1.29988
BRMS1L	0.870585	1.35814				SATB2	0.00589411	1.29615
NTC_new_152	0.487489			1.35288		PHF20	0.45295	1.29409
MORF4L2	0.613029		1.34016			APOBEC3C	0.760257	1.28988
NTC_new_226	0.226154			1.33384		HIST1H2AC	0.822789	1.28745
NTC_new_474	0.379701			1.33384		NTC_new_161	0.296257			1.28736
NTC_new_600	0.158321			1.33384		ZZZ3	0.506618	1.28225
CDYL2	0.632766	1.33271				BRD2	0.110657	1.2816
MBD6	0.173355	1.33142				NTC_new_131	0.470858			1.27867
RAD54B	0.288782	1.32931				PSIP1	0.76765	1.27751
HMGN3	0.445989	1.32898				NSD1	0.333742	1.27347
STK31	0.753745	1.32591				WHSC1L1	0.502172	1.27111
NTC_new_112	0.680349			1.32495		TLK2	0.485885	1.27012
NTC_new_275	0.97769			1.32495		PRDM9	0.05009	1.2686
NTC_new_510	0.10975			1.32495		PRM1	0.385957	1.26756
NTC_new_863	0.742661			1.32495		CCDC101	0.812726	1.26652
NTC_new_192	0.862337			1.32171		KDM5A	0.468323	1.26445
NTC_new_834	0.958605			1.32171		NTC_new_740	0.245393			1.25589
NTC_new_844	0.871137			1.31541		HMGN4	0.727472	1.25025
CLNS1A	0.795993	1.30577				APOBEC3B	0.656579	1.25012
NTC_new_368	0.817579			1.30489		SPOP	0.68668	1.25001
MORF4L1	0.26013		1.30389			NTC_new_324	0.00505305			1.24662
HINFP	0.905012	1.30049				NTC_new_586	0.24209			1.24662
CUL1	0.866108	1.29539				NTC_new_209	0.118208			1.24662
NTC_new_183	0.82437			1.29496		MAZ	0.441817	1.24525
PKM	0.697151	1.28988				CDYL	0.666766	1.24407
HIST1H1T	0.568402	1.28983				JADE3	0.565413	1.24247
HDAC5	0.646705	1.28943				TADA3	0.596929	1.24207
CTR9	0.754738	1.28572				LAS1L	0.0356589	1.23707
RRP8	0.31399	1.28233				CHD6	0.23643	1.23508
EXOSC8	0.376334	1.2816				TNP2	0.910075	1.2331
NTC_new_639	0.857859			1.27817		NTC_new_201	0.478944			1.23181
CHAF1A	0.470586	1.27486				NTC_new_696	0.758491			1.23166
NPM2	0.457962	1.27382				DNAJC2	0.285658	1.23142
DNMT3L	0.210844	1.27052				RCC1	0.922867	1.22817
RBBP5	0.342358	1.26817				HMGA1	0.800527	1.22421
SAP30	0.921232	1.26778				CIT	0.0686545	1.21842
POLR2D	0.894816	1.2655				DAPK3	0.208545	1.21364
NTC_new_217	0.982547			1.26357		NTC_new_205	0.499427			1.21224
NTC_new_748	0.575659			1.26357		NTC_new_748	0.575659			1.21161
NTC_new_882	0.320738			1.26357		CTBP1	0.6993	1.20975
UBR5	0.827245	1.26342				USP46	0.731356	1.20673
ASXL3	0.892307	1.25998				NTC_new_677	0.0186665			1.20525
ACTR5	0.00363803	1.25803				NTC_new_505	0.710096			1.20525
PSIP1	0.76765	1.2533				STK4	0.417602	1.20407
HLCS	0.747415	1.2507				PRDM16	0.309831	1.20333
MAZ	0.441817	1.25001				HIST1H4C	0.0128095	1.20188
RUVBL2	0.335179		1.24989			DTX3L	0.32059	1.19888
TLE1	0.415464	1.24965				PAF1	0.387195	1.19741
GATAD2B	0.711805	1.24911				PHF14	0.866127	1.19699
GATAD1	0.0467097	1.24723				GTF2I	0.243921	1.19659
KDM4A	0.35369	1.24709				CTBP2	0.868927	1.18996
SUV420H1	0.0822902	1.24662				NTC_new_498	0.399256			1.18745
BRE	0.570571	1.24564				NTC_new_611	0.308877			1.18729
DPF2	0.409964	1.24307				PRKCD	0.363138	1.18714
NTC_new_970	0.420673			1.24043		VDR	0.937429	1.18345
RCC1	0.922867	1.23806				NTC_new_564	0.227596			1.18185
H2AFY	0.982309	1.23342				NTC_new_523	0.880019			1.18185
HLTF	0.553652	1.2278				NTC_new_712	0.367512			1.18185
NTC_new_1077	0.0341744			1.22208		MORF4L2	0.613029		1.17976
NTC_new_538	0.391799			1.22208		NTC_new_43	0.346139			1.17709
NTC_new_551	0.920505			1.22208		NTC_new_1060	0.259996			1.17709
NTC_new_730	0.340414			1.22208		SFPQ	0.0384649	1.17539
NTC_new_1041	0.4181			1.22133		MBTD1	0.464946	1.17367
NTC_new_460	0.250683			1.22133		PRKAA2	0.131507	1.17057
SIRT3	0.775288	1.22066				NTC_new_329	0.0532966			1.16659
PHC1	0.00021416	1.21735				NTC_new_890	0.571727			1.16659
HCFC1	0.403828	1.21364				SAP30	0.921232	1.16611
NTC_new_153	0.670387			1.21336		SRSF3	0.366132	1.165
NTC_new_626	0.301961			1.2076		NTC_new_843	0.493089			1.16402
NTC_new_75	0.814074			1.2076		NTC_new_1028	0.629718			1.16402
HIRA	0.609363	1.20673				NTC_new_633	0.42427			1.15897
NTC_new_120	0.41569			1.1998		NTC_new_93	0.488369			1.15897
HIST1H1B	0.273716	1.19831				ATR	0.967691	1.15489
SAP18	0.843645	1.19487				PIWIL4	0.211907	1.15365
NTC_new_290	0.0624765			1.19413		HIST2H3D	0.0159081	1.14688
NTC_new_520	0.889615			1.19413		TAF6L	0.122437	1.144
NTC_new_225	0.231755			1.19357		NTC_new_350	0.163655			1.1405
NTC_new_286	0.100201			1.19357		NTC_new_171	0.657621			1.1405
NTC_new_497	0.497551			1.19357		NTC_new_608	0.706519			1.1405
TTK	0.120214	1.19258				NTC_new_821	0.492002			1.1405
CBX4	0.677358	1.18878				NTC_new_616	0.464016			1.1405
RPL23A	0.0506271	1.18859				NTC_new_254	0.418462			1.1405
CDK5	0.0475781	1.18142				NTC_new_385	0.896274			1.1405
HUWE1	0.493784	1.18022				NTC_new_594	0.573531			1.1405
HIST1H4E	0.0927345	1.17969				NTC_new_304	0.00614106			1.1405
MSH6	0.8733	1.1784				NTC_new_833	0.740434			1.1405
NTC_new_1068	0.0528254			1.17756		NTC_new_166	0.916103			1.1405
NTC_new_1085	0.034675			1.17756		NTC_new_753	0.911408			1.1405
NTC_new_26	0.0444093			1.17756		NTC_new_229	0.235478			1.1405
RPS6KA3	0.610304	1.17754				NTC_new_555	0.777258			1.1405
REST	0.791879	1.1707				NTC_new_779	0.368762			1.1405
NTC_new_363	0.240359			1.16935		NTC_new_684	0.242606			1.1405
GADD45A	0.669409	1.16439				NTC_new_825	0.0813108			1.1405
PCNA	0.130594	1.16427				NTC_new_859	0.413607			1.1405
SMARCA5	0.796652	1.16292				ZNF592	0.711236	1.14038
ING1	0.665664	1.1614				NTC_new_483	0.899747			1.13903
NCOA3	0.489356	1.16087				NTC_new_12	0.264447			1.13903
NTC_new_1027	0.91931			1.16058		EP300	0.879568	1.13792
NTC_new_23	0.979121			1.16058		CBX5	0.626427	1.13677
NTC_new_367	0.832365			1.16058		CIR1	0.565958	1.1362
CHD2	0.14999	1.16				SMARCA4	0.354887	1.13318
NTC_new_308	0.686794			1.15498		INO80E	0.320998	1.13174
USP22	0.0838021	1.14932				YEATS2	0.0605057	1.13104
NTC_new_115	0.847802			1.14779		PHF1	0.103933	1.13029
NTC_new_281	0.990771			1.14779		BANP	0.244629	1.12594
RB1	0.851969	1.14636				NTC_new_506	0.755481			1.12404
PRMT3	0.375965	1.14487				TFDP1	0.905221	1.1217
KANSL2	0.452332	1.14402				NTC_new_584	0.292972			1.11959
SFMBT2	0.547042	1.14342				NTC_new_249	0.919808			1.11959
PHF11	0.0289002	1.14313				GATAD2B	0.711805	1.11834
NTC_new_756	0.696643			1.14038		BRDT	0.249383	1.11248
NCOA6	0.681854	1.14026				NTC_new_271	0.713971			1.11244
SMN1	0.395118	1.13943				NTC_new_321	0.651845			1.11244
TRIM33	0.291751	1.13879				NTC_new_263	0.485092			1.10928
NTC_new_543	0.29321			1.13195		AURKC	0.607774	1.10916
RNF8	0.58546	1.12164				SATB1	0.510096	1.10488
NTC_new_171	0.657621			1.11955		NCL	0.42314	1.10125
NTC_new_934	0.689			1.11955		PRKAG3	0.124188	1.099
IKZF3	0.335986	1.11918				PPARGC1A	0.462191	1.09694
SKP1	0.471166	1.11114				SUPT6H	0.350349	1.09638
KMT2B	0.438906	1.11061				PHF5A	0.670066	1.09624
NTC_new_486	0.625613			1.10787		TDRD9	0.577473	1.09286
NTC_new_923	0.597493			1.10787		CHTOP	0.660451	1.08966
NTC_new_94	0.199446			1.10787		NTC_new_809	0.779072			1.08488
NTC_new_990	0.782559			1.10787		NTC_new_1030	0.740642			1.08382
INO80E	0.320998	1.1054				NTC_new_1073	0.198958			1.08382
SETD7	0.812429	1.10503				NTC_new_270	0.142125			1.07952
HIST1H3A	0.476272	1.10412				NTC_new_451	0.683804			1.07952
PRMT6	0.387505	1.10332				NTC_new_672	0.602121			1.07952
ZMYND11	0.272062	1.09918				HIST1H3F	0.767419	1.07845
PCGF5	0.30329	1.09684				TTF2	0.424962	1.07838
EP300	0.879568	1.09377				NTC_new_949	0.211689			1.07481
SMARCE1	0.232312	1.09119				UBE2D3	0.619442	1.07153
NTC_new_464	0.776199			1.08977		NTC_new_1092	0.753361			1.06672
NTC_new_513	0.0152544			1.08977		NTC_new_307	0.595054			1.06672
NTC_new_591	0.351449			1.08977		NTC_new_1	0.234029			1.06672
CHTOP	0.660451	1.0868				NTC_new_4	0.0292501			1.06672
AEBP2	0.148025	1.08606				NTC_new_139	0.0376666			1.06672
BARD1	0.726305	1.08575				NTC_new_577	0.549047			1.06661
NTC_new_1001	0.811772			1.08567		NTC_new_298	0.68201			1.06661
NTC_new_682	0.957109			1.08567		NTC_new_1052	0.84992			1.06661
MSL3	0.824375	1.08555				NTC_new_795	0.957218			1.06661
CLOCK	0.473544	1.08352				GTF3C4	0.633614	1.06636
JADE1	0.267605	1.08331				NTC_new_299	0.523715			1.06613
NTC_new_504	0.31715			1.08018		FOXP3	0.740856	1.06567
TLK1	0.966175	1.07775				NTC_new_909	0.611648			1.06256
GFI1B	0.225874	1.07522				NTC_new_16	0.433292			1.06256
PKN1	0.847418	1.07286				NTC_new_894	0.618214			1.06256
NTC_new_266	0.919318			1.07221		NTC_new_925	0.598244			1.06256
NTC_new_511	0.687561			1.07221		NTC_new_73	0.219204			1.06256
MDC1	0.657526	1.07015				NTC_new_1003	0.786364			1.06256
PRKAB1	0.579833	1.06946				NTC_new_408	0.369848			1.06256
NTC_new_1045	0.651643			1.06583		NTC_new_632	0.596696			1.06256
NTC_new_547	0.0583879			1.06583		NTC_new_744	0.379085			1.06256
NTC_new_759	0.652268			1.06204		NTC_new_466	0.332718			1.06256
NTC_new_99	0.0731758			1.06204		NTC_new_218	0.122133			1.06256
NTC_new_468	0.91502			1.05504		NTC_new_196	0.285323			1.06256
NTC_new_68	0.330949			1.05504		NTC_new_295	0.842126			1.06256
NTC_new_790	0.354922			1.05504		NTC_new_765	0.231218			1.06256
SS18L1	0.35504	1.05465				NTC_new_260	0.660357			1.06001
HP1BP3	0.930138	1.05427				NTC_new_691	0.449831			1.06001
BCORL1	0.398713	1.05198				NTC_new_1093	0.289876			1.06001
HIST1H4D	0.394704	1.0519				ZRANB3	0.660809	1.05265
NTC_new_242	0.654816			1.05067		NTC_new_856	0.338814			1.05136
CHD5	0.676395	1.05001				BCORL1	0.398713	1.04993
PCGF6	0.610789	1.0497				NTC_new_777	0.309034			1.04517
PRDM9	0.05009	1.04687				NTC_new_386	0.365216			1.04517
MCM2	0.442123	1.04586				NTC_new_365	0.563306			1.04253
HIST1H1E	0.473618	1.04493				NTC_new_625	0.0359414			1.04253
SMARCD2	0.378506	1.04264				SMEK1	0.600311	1.03731
HBP1	0.0398293	1.0414				HIST1H4E	0.0927345	1.03539
KAT2A	0.180891	1.0381				BPTF	0.366442	1.0336
SETMAR	0.810704	1.03584				GFI1	0.140281	1.0325
NTC_new_1031	0.52947			1.03131		C11ORF30	0.148111	1.03032
NTC_new_327	0.845929			1.03131		NTC_new_138	0.76639			1.02475
NTC_new_558	0.384112			1.03131		NTC_new_663	0.659562			1.02475
CBX3	0.787292	1.02915				RPA3	0.059313	1.02428
NTC_new_665	0.587611			1.02878		SETD1B	0.362916	1.02395
BAZ2B	0.219663	1.02695				TRIM24	0.405495	1.02257
NAP1L4	0.36136	1.0206				NTC_new_75	0.305115			1.02163
WDR82	0.819597	1.02012				NTC_new_318	0.0152544			1.02163
HDAC9	0.202423	1.01825				NTC_new_513	0.814074			1.02163
SP100	0.164553	1.01712				NTC_new_44	0.101248			1.01911
KEAP1	0.83247	1.01506				HJURP	0.20091	1.01282
NTC_new_740	0.245393			1.01423		POGZ	0.672636	1.01207
NTC_new_749	0.648398			1.01423		SMARCB1	0.0535514	1.01185
SHPRH	0.538019	1.00974				NTC_new_199	0.0899792			1.00997
NTC_new_593	0.058577			1.00501		NTC_new_455	0.273834			1.00997
NTC_new_924	0.686618			1.00501		DNMT3L	0.210844	1.00921
KAT7	0.477424	1.00141				BRMS1	0.80393	1.00838
PRDM11	0.238294	0.999349				HR	0.519263	1.00501
BRD2	0.110657	0.996324				A1CF	0.327053	1.00327
HMGN2	0.0468879	0.993106				KDM4E	0.959569	1.00242
EID2	0.318592	0.990379				DPF2	0.409964	1.00234
EPC2	0.0573207		0.989022			CHUK	0.789077	1.00141
NTC_new_374	0.85089			0.987078		HDAC6	0.871839	1.0014
NTC_new_582	0.466428			0.987078		NTC_new_202	0.103639			1.00088
FBRSL1	0.953673	0.983092				NTC_new_590	0.396164			1.00088
CIR1	0.565958	0.977201				NTC_new_306	0.815315			1.00088
SUDS3	0.537046	0.976336				NTC_new_522	0.969067			1.00088
MAP3K7	0.977601	0.973548				NTC_new_134	0.35957			1.00088
DR1	0.621969	0.971795				NTC_new_864	0.401823			1.00088
DPF3	0.965186	0.968268				UBE2E1	0.339891	0.997186
ELP4	0.445745	0.967825				TDRD6	0.288902	0.993962
PRDM7	0.747927	0.965692				KDM3B	0.654188	0.993235
NTC_new_360	0.802848			0.965492		NTC_new_1039	0.721622			0.993106
NTC_new_569	0.939765			0.965492		NTC_new_114	0.103987			0.993106
NTC_new_852	0.643601			0.965492		NTC_new_430	0.423931			0.993106
NTC_new_908	0.322288			0.965492		NTC_new_861	0.0766118			0.991698
NTC_new_972	0.934972			0.965492		NTC_new_279	0.218145			0.991698
NCOR2	0.137129	0.96437				NTC_new_552	0.491013			0.991698
NTC_new_390	0.956128			0.959398		NTC_new_816	0.872351			0.989912
NTC_new_911	0.0777802			0.959398		HDAC5	0.646705	0.989234
ZMYM3	0.254263	0.956088				INO80C	0.91157	0.986278
BCOR	0.372032	0.954677				HIST1H4L	0.533351	0.985228
NTC_new_355	0.430966			0.947383		SAFB	0.938149	0.984012
NTC_new_95	0.989623			0.947383		PHF19	0.347105	0.983343
NTC_new_998	0.669657			0.947383		NTC_new_27	0.40352			0.980925
NTC_new_634	0.303883			0.943743		NTC_new_595	0.439239			0.975884
NTC_new_80	0.683918			0.941119		NTC_new_30	0.128464			0.975884
NTC_new_1017	0.0920075			0.933637		ZMYM2	0.879073	0.975473
NTC_new_450	0.793686			0.933637		NTC_new_94	0.513378			0.973426
NTC_new_496	0.437707			0.933637		NTC_new_648	0.680175			0.973426
NTC_new_736	0.872914			0.932297		NTC_new_1033	0.199446			0.973426
NTC_new_1008	0.296217			0.926502		NTC_new_662	0.16525			0.9709
NTC_new_105	0.462738			0.926502		NTC_new_849	0.711053			0.9709
NTC_new_1060	0.346139			0.926502		RNF17	0.00245184	0.969724
NTC_new_141	0.926369			0.926502		MTA3	0.811934	0.969724
NTC_new_170	0.166415			0.926502		USP7	0.53635	0.96839
NTC_new_200	0.249761			0.926502		PRR14	0.340173	0.967059
NTC_new_215	0.815539			0.926502		ANKRD32	0.217938	0.965692
NTC_new_238	0.827009			0.926502		HIRA	0.609363	0.965171
NTC_new_243	0.862179			0.926502		CXXC1	0.656322	0.965051
NTC_new_341	0.581592			0.926502		PHF12	0.622064	0.963651
NTC_new_378	0.464577			0.926502		YWHAB	0.124113	0.963331
NTC_new_51	0.336723			0.926502		ZNF532	0.968178	0.962175
NTC_new_540	0.727716			0.926502		PWWP2B	0.523838	0.961698
NTC_new_546	0.660222			0.926502		NTC_new_757	0.0268292			0.960507
NTC_new_586	0.118208			0.926502		MYO1C	0.664232	0.960388
NTC_new_596	0.334985			0.926502		KMT2C	0.264799	0.960308
NTC_new_70	0.590677			0.926502		NTC_new_352	0.480451			0.958055
NTC_new_701	0.1115			0.926502		NTC_new_879	0.536454			0.958055
NTC_new_723	0.530267			0.926502		NTC_new_71	0.12549			0.958055
NTC_new_79	0.119235			0.926502		NTC_new_619	0.0482257			0.958055
NTC_new_809	0.779072			0.926502		NTC_new_116	0.612487			0.958055
NTC_new_817	0.675892			0.926502		POLE3	0.773042	0.956598
NTC_new_875	0.599892			0.926502		E2F6	0.193598	0.954442
NTC_new_997	0.261909			0.926502		NTC_new_557	0.79764			0.948809
FOXA1	0.654234	0.924928				ATAD2	0.449636	0.947498
NTC_new_81	0.887481			0.922559		PKM	0.697151	0.945962
TCF20	0.449187	0.921797				FXR2	0.373336	0.943934
HIST1H3I	0.0643963	0.918113				HIST1H3I	0.0643963	0.943896
NTC_new_1007	0.905068			0.917071		MBD5	0.985536	0.940815
NTC_new_960	0.166767			0.917071		TRIM28	0.112324	0.936929
NTC_new_988	0.0469388			0.917071		SMARCD2	0.378506	0.935093
ZMYND8	0.376074	0.915602				HIST1H4H	0.729003	0.93442
NTC_new_506	0.755481			0.909777		CDK2	0.0508028	0.933152
NTC_new_641	0.715673			0.909777		NTC_new_652	0.236248			0.932929
NTC_new_973	0.495158			0.909777		DIDO1	0.262252	0.930591
CHRAC1	0.522903	0.909742				TDRD7	0.883212	0.929334
NTC_new_121	0.87384			0.902118		NTC_new_715	0.210788			0.929297
NTC_new_755	0.807694			0.902118		NTC_new_2	0.640413			0.929297
NTC_new_776	0.167269			0.902118		BRMS1L	0.870585	0.928192
NTC_new_283	0.90217			0.899733		DPF1	0.524311	0.927493
NTC_new_492	0.150982			0.899733		MECP2	0.069956	0.926502
NTC_new_435	0.457579			0.897429		MLLT6	0.260887	0.925549
SIRT6	0.954448	0.893299				PRM2	0.153024	0.920565
SMARCC2	0.805617	0.892756				NTC_new_749	0.648398			0.919987
HIST1H4A	0.444079	0.892214				NTC_new_817	0.675892			0.919987
TDG	0.870677	0.89174				HIST4H4	0.719862	0.919734
CTCFL	0.548484	0.890759				NTC_new_546	0.593692			0.919698
HIST1H4I	0.815634	0.890658				NTC_new_186	0.660222			0.919698
NTC_new_139	0.234029			0.887094		NTC_new_264	0.374445			0.917681
NTC_new_386	0.309034			0.887094		NTC_new_326	0.748838			0.917681
USP44	0.22169	0.882464				NTC_new_346	0.529288			0.917681
NTC_new_209	0.00505305			0.881173		NTC_new_118	0.0341205			0.917681
NTC_new_236	0.515129			0.881173		NTC_new_834	0.958605			0.911793
NTC_new_284	0.183724			0.881173		NTC_new_86	0.033148			0.911793
LEO1	0.707243	0.88114				NTC_new_310	0.117885			0.911297
SETDB2	0.0641439	0.87844				NTC_new_327	0.845929			0.911297
NTC_new_28	0.641606			0.878112		NTC_new_50	0.553158			0.911297
NTC_new_87	0.31955			0.878112		ENY2	0.636288	0.908157
NTC_new_886	0.433528			0.878112		FOXP2	0.0334497	0.906543
NTC_new_922	0.444083			0.878112		NTC_new_1063	0.38306			0.905808
NTC_new_967	0.288235			0.878112		NTC_new_262	0.551014			0.90518
NTC_new_982	0.744103			0.878112		NTC_new_462	0.802848			0.90518
MRGBP	0.0720998		0.876933			NTC_new_460	0.250683			0.90518
NTC_new_190	0.173547			0.875365		NTC_new_360	0.200685			0.90518
NTC_new_828	0.718511			0.875365		NTC_new_887	0.797409			0.90518
HDAC1	0.778677	0.868574				NTC_new_991	0.109779			0.90518
SCML4	0.804877	0.868029				MTA1	0.202497	0.904935
NTC_new_212	0.625122			0.866844		HIST1H2BA	0.622962	0.903299
NTC_new_289	0.346846			0.866844		WSB2	0.00493151	0.900112
NTC_new_429	0.451853			0.866844		HIST1H3G	0.941998	0.899802
NTC_new_11	0.0801203			0.863755		EYA1	0.0990048	0.897429
NTC_new_554	0.562542			0.863755		SP140L	0.690948	0.895752
TLE4	0.889917	0.862298				SUV420H2	0.252736	0.894933
SIRT4	0.0366516	0.860562				PRKAA1	0.606375	0.89432
ATAD2	0.449636	0.858205				SETD7	0.812429	0.894081
NTC_new_1054	0.480175			0.857173		ARID4A	0.271121	0.893741
NTC_new_1079	0.415853			0.857173		USP49	0.931698	0.892553
NTC_new_201	0.478944			0.857173		ZMYND8	0.376074	0.890759
NTC_new_271	0.713971			0.857173		DPF3	0.965186	0.888973
NTC_new_30	0.439239			0.857173		NTC_new_503	0.373398			0.886391
NTC_new_381	0.0542818			0.857173		NTC_new_716	0.320239			0.886391
NTC_new_445	0.905227			0.857173		NTC_new_938	0.116133			0.882298
NTC_new_453	0.832584			0.857173		NTC_new_930	0.828915			0.880744
NTC_new_563	0.0947098			0.857173		NTC_new_706	0.160417			0.880744
NTC_new_567	0.465108			0.857173		NTC_new_82	0.905068			0.87992
NTC_new_607	0.719727			0.857173		NTC_new_151	0.395445			0.87992
NTC_new_619	0.12549			0.857173		NTC_new_1007	0.927531			0.87992
NTC_new_627	0.603498			0.857173		NTC_new_137	0.472741			0.87992
NTC_new_656	0.0660416			0.857173		NTC_new_1090	0.91943			0.87992
NTC_new_874	0.922575			0.857173		NTC_new_1087	0.0119743			0.87992
NTC_new_896	0.228007			0.857173		NTC_new_786	0.911307			0.87992
NTC_new_939	0.283089			0.857173		NTC_new_480	0.444829			0.87992
DDX50	0.416109	0.856673				NTC_new_340	0.0583847			0.87992
USP17L2	0.7908	0.856018				NTC_new_945	0.0516243			0.87992
NTC_new_618	0.587168			0.851027		NTC_new_128	0.86763			0.87992
NTC_new_726	0.17638			0.851027		HIST1H4F	0.436964	0.873187
NTC_new_986	0.305584			0.851027		NTC_new_1041	0.4181			0.873057
TAF7	0.0423692	0.847742				NTC_new_924	0.686618			0.873057
SETD1A	0.793136	0.844269				CDK17	0.965968	0.872377
HDGF	0.561172	0.840042				HIST1H2AL	0.02683	0.870407
ATXN7L3	0.642325	0.840012				APBB1	0.515269	0.87031
FBL	0.0767259	0.838422				HIST1H2AE	0.142182	0.862203
BRCC3	0.699905	0.838392				DOT1L	0.915403	0.860845
MLLT6	0.260887	0.837794				SMARCA1	0.98606	0.859241
PRDM8	0.162137	0.835112				PCGF6	0.610789	0.858268
NTC_new_101	0.860274			0.834548		EYA3	0.841548	0.856267
NTC_new_285	0.231469			0.834548		NTC_new_456	0.823455			0.854431
NTC_new_124	0.574332			0.832269		NTC_new_1086	0.452346			0.854431
NTC_new_891	0.362808			0.832269		NTC_new_1002	0.727538			0.854431
H3F3C	0.783915	0.827572				NTC_new_246	0.749383			0.854431
HIST1H1C	0.883441	0.827572				NTC_new_649	0.953286			0.854431
WDR77	0.0943881	0.825969				NTC_new_312	0.409655			0.852788
ERBB4	0.56929	0.825446				NTC_new_349	0.573561			0.852788
ASF1B	0.434965	0.824256				NCOA6	0.681854	0.84765
PRKCD	0.363138	0.821714				HIST1H2AI	0.547702	0.846063
NTC_new_182	0.939383			0.820649		MYBBP1A	0.427278	0.843511
NTC_new_280	0.0878321			0.820649		RAD54L	0.144577	0.842876
NTC_new_708	0.751002			0.820649		NTC_new_827	0.0789159			0.838662
NTC_new_751	0.440092			0.820649		NTC_new_366	0.683653			0.837047
NTC_new_814	0.23424			0.820649		NTC_new_543	0.599824			0.837047
NTC_new_186	0.593692			0.818671		NTC_new_178	0.679377			0.837047
NTC_new_2	0.210788			0.818671		NTC_new_379	0.693256			0.837047
NTC_new_221	0.529966			0.818671		NTC_new_21	0.835924			0.837047
NTC_new_815	0.651654			0.818671		NTC_new_157	0.186093			0.837047
NTC_new_1035	0.902426			0.818585		NTC_new_907	0.332803			0.837047
NTC_new_1049	0.574622			0.818585		NTC_new_482	0.902539			0.837047
NTC_new_1070	0.768135			0.818585		NTC_new_1062	0.29321			0.837047
NTC_new_1072	0.72162			0.818585		NTC_new_862	0.699764			0.837047
NTC_new_12	0.899747			0.818585		NTC_new_628	0.586016			0.837047
NTC_new_125	0.508013			0.818585		NTC_new_52	0.942438			0.837047
NTC_new_191	0.489147			0.818585		NTC_new_369	0.531124			0.834192
NTC_new_31	0.698853			0.818585		NTC_new_450	0.312014			0.834192
NTC_new_356	0.269046			0.818585		NTC_new_36	0.51401			0.834192
NTC_new_380	0.386767			0.818585		NTC_new_332	0.297819			0.834192
NTC_new_391	0.773708			0.818585		NTC_new_88	0.793686			0.834192
NTC_new_438	0.862015			0.818585		NTC_new_348	0.083711			0.834192
NTC_new_539	0.855197			0.818585		NTC_new_256	0.920924			0.830855
NTC_new_613	0.923764			0.818585		NTC_new_574	0.882335			0.825446
NTC_new_652	0.236248			0.818585		NTC_new_774	0.745499			0.825446
NTC_new_689	0.426769			0.818585		NTC_new_820	0.54637			0.825446
NTC_new_782	0.520511			0.818585		NTC_new_172	0.944647			0.825446
NTC_new_783	0.686739			0.818585		NTC_new_688	0.430966			0.821455
NTC_new_784	0.228043			0.818585		NTC_new_858	0.126327			0.821455
NTC_new_801	0.376409			0.818585		NTC_new_721	0.148077			0.821455
NTC_new_1029	0.643123			0.813807		NTC_new_946	0.847012			0.821455
CTBP2	0.868927	0.81155				NTC_new_355	0.901614			0.821455
HIST1H4L	0.533351	0.80682				NTC_new_41	0.558245			0.821455
H1FNT	0.836686	0.803934				NTC_new_709	0.852363			0.821455
NTC_new_503	0.373398			0.802471		NTC_new_464	0.964173			0.820276
NTC_new_530	0.952725			0.802471		NTC_new_402	0.412538			0.820276
NTC_new_531	0.596346			0.802471		NTC_new_591	0.776199			0.820276
NTC_new_792	0.0464238			0.802471		NTC_new_959	0.0456249			0.820276
TOP2B	0.575279	0.802389				NTC_new_443	0.351449			0.820276
HIST2H2BF	0.645017	0.800986				NTC_new_588	0.0261552			0.820276
NCL	0.42314	0.798821				PRMT2	0.0164379	0.817471
NTC_new_1080	0.395128			0.79019		NTC_new_561	0.615739			0.810005
NTC_new_342	0.526657			0.79019		ASXL1	0.93972	0.809668
NTC_new_502	0.550731			0.787493		HEATR1	0.110964	0.807377
HIST1H4B	0.722888	0.786881				DDX21	0.412761	0.806097
BPTF	0.366442	0.785978				MUM1	0.561312	0.805902
NTC_new_135	0.413343			0.782964		NTC_new_965	0.28446			0.805735
NTC_new_150	0.660589			0.782964		NTC_new_13	0.704047			0.805735
NTC_new_181	0.57792			0.782964		NTC_new_572	0.104694			0.805735
NTC_new_227	0.808657			0.782964		NTC_new_190	0.173547			0.800986
NTC_new_365	0.563306			0.782964		HSPA1B	0.532606	0.800958
NTC_new_46	0.151006			0.782964		SF3B3	0.917482	0.795934
NTC_new_718	0.0130945			0.782964		DR1	0.621969	0.793039
NTC_new_847	0.765603			0.782964		MSL2	0.430649	0.790485
NTC_new_931	0.0792967			0.782964		H3F3C	0.783915	0.79019
NTC_new_948	0.633077			0.782964		KDM4A	0.35369	0.787679
NTC_new_952	0.355293			0.782964		NTC_new_993	0.323201			0.785819
NTC_new_966	0.51456			0.782964		NTC_new_679	0.44427			0.785819
NTC_new_991	0.109779			0.781675		NTC_new_593	0.058577			0.785819
SMN2	0.772398	0.780573				NTC_new_436	0.314638			0.785819
TNP1	0.738607	0.779526				NTC_new_766	0.15278			0.785819
NTC_new_440	0.707646			0.776998		NTC_new_886	0.683918			0.785819
NTC_new_548	0.402555			0.776998		NTC_new_155	0.433528			0.785819
NTC_new_578	0.981683			0.776998		NTC_new_975	0.607687			0.785819
NTC_new_78	0.259824			0.77389		NTC_new_80	0.530584			0.785819
MOV10	0.400617	0.770165				NTC_new_952	0.941771			0.784177
NTC_new_140	0.18731			0.769883		NTC_new_914	0.039233			0.784177
NTC_new_240	0.393183			0.769883		NTC_new_180	0.463446			0.784177
NTC_new_437	0.939476			0.769883		NTC_new_928	0.355293			0.784177
NTC_new_721	0.901614			0.769883		HIST1H2BG	0.213161	0.782964
CHD4	0.844333	0.767614				CHD9	0.746058	0.781806
ZZZ3	0.506618	0.766928				NAP1L4	0.36136	0.779474
HIST1H2BF	0.362083	0.765787				NTC_new_212	0.625122			0.772653
TDRD6	0.288902	0.763564				NTC_new_411	0.482027			0.772653
FOXO1	0.945673	0.76311				CTR9	0.754738	0.772319
NTC_new_426	0.28578			0.762079		NTC_new_750	0.367681			0.765736
NTC_new_632	0.596696			0.762079		NTC_new_705	0.992361			0.765736
ASXL1	0.93972	0.760675				NTC_new_1084	0.591487			0.763841
SSRP1	0.0837322	0.756565				NTC_new_192	0.862337			0.763841
NTC_new_663	0.659562			0.756193		NTC_new_6	0.878845			0.763841
ATN1	0.120402	0.756094				UHRF2	0.401132	0.763564
CREBBP	0.149851	0.755871				SMARCE1	0.232312	0.762507
PADI4	0.29815	0.754858				PHF11	0.0289002	0.76223
HIST1H2AJ	0.21958	0.754512				NTC_new_438	0.18731			0.761552
CDC73	0.157795	0.751781				NTC_new_140	0.862015			0.761552
NTC_new_1065	0.926553			0.751144		NTC_new_296	0.0920075			0.757533
NTC_new_585	0.416825			0.751144		NTC_new_303	0.476992			0.757533
NTC_new_602	0.130719			0.751144		NTC_new_707	0.892414			0.757533
PHF20L1	0.977869	0.750435				NTC_new_1017	0.35146			0.757533
BANP	0.244629	0.746686				NTC_new_496	0.437707			0.757533
NTC_new_208	0.945209			0.742345		NTC_new_20	0.466428			0.757533
NTC_new_566	0.650487			0.742345		NTC_new_582	0.835506			0.757533
NTC_new_994	0.430573			0.742345		PRKAB2	0.108818	0.754784
NTC_new_1038	0.0624365			0.739356		FAM175A	0.768677	0.754068
NTC_new_108	0.342683			0.739356		NTC_new_1068	0.0528254			0.753822
NTC_new_179	0.474767			0.739356		NTC_new_51	0.336723			0.753822
NTC_new_337	0.0600475			0.739356		JADE2	0.260971	0.752616
NTC_new_40	0.903405			0.739356		TBL1XR1	0.338035	0.750459
NTC_new_572	0.704047			0.739356		PADI3	0.148863	0.749385
NTC_new_64	0.297674			0.739356		ACTB	0.655532		0.748313
NTC_new_741	0.280278			0.739356		NTC_new_769	0.980531			0.747001
NTC_new_778	0.600483			0.739356		NTC_new_15	0.873437			0.747001
NTC_new_807	0.569531			0.739356		NTC_new_252	0.166415			0.745936
NTC_new_857	0.258066			0.739356		NTC_new_565	0.38429			0.745936
NTC_new_185	0.562984			0.739332		NTC_new_170	0.375247			0.745936
TDRKH	0.316924	0.737335				NTC_new_313	0.255058			0.740143
NTC_new_786	0.0583847			0.736624		NTC_new_988	0.587611			0.740143
KAT6A	0.324709	0.733157				NTC_new_665	0.0469388			0.740143
NTC_new_165	0.970205			0.731071		NTC_new_129	0.0331465			0.737335
CBX2	0.814937	0.729974				NTC_new_972	0.970205			0.737335
SIRT7	0.0147824	0.727671				NTC_new_502	0.550731			0.737335
CHD6	0.23643	0.726027				NTC_new_165	0.934972			0.737335
NTC_new_473	0.492862			0.722872		HIST1H4D	0.394704	0.73497
NTC_new_50	0.553158			0.722872		PHF3	0.229267	0.734522
NTC_new_175	0.478471			0.722299		PRMT3	0.375965	0.733909
NTC_new_234	0.526326			0.722299		TAF3	0.763482	0.733627
NTC_new_313	0.255058			0.722299		ATM	0.938667	0.733627
PHF12	0.622064	0.721589				LRWD1	0.0540018	0.731773
HDAC2	0.15953	0.719604				CDK1	0.97179	0.731328
NTC_new_52	0.902539			0.717695		NTC_new_939	0.0765191			0.72853
NTC_new_840	0.456815			0.717695		NTC_new_780	0.133929			0.72853
USP11	0.0233057	0.71765				NTC_new_830	0.704629			0.72853
RPH3A	0.351953	0.713746				NTC_new_18	0.493163			0.72853
PHF21B	0.96627	0.713364				NTC_new_76	0.283089			0.72853
MAPKAPK3	0.435187	0.710411				NTC_new_726	0.543103			0.727996
NTC_new_172	0.882335			0.709899		NTC_new_528	0.17638			0.727996
NTC_new_241	0.491703			0.709899		NTC_new_154	0.508013			0.727068
NTC_new_427	0.591718			0.709899		NTC_new_421	0.972428			0.727068
NTC_new_617	0.980318			0.709899		NTC_new_659	0.945209			0.727068
NTC_new_849	0.711053			0.709899		NTC_new_994	0.698853			0.727068
ACTR8	0.0262829	0.707013				NTC_new_457	0.629438			0.727068
NTC_new_564	0.880019			0.706836		NTC_new_393	0.621894			0.727068
NTC_new_897	0.785355			0.706836		NTC_new_31	0.457759			0.727068
NTC_new_964	0.879459			0.706836		NTC_new_54	0.181277			0.727068
GATAD2A	0.216914	0.706063				NTC_new_544	0.565291			0.727068
HMGB1	0.348927	0.703225				NTC_new_664	0.622882			0.727068
NTC_new_519	0.442516			0.702743		NTC_new_912	0.651003			0.727068
NTC_new_574	0.745499			0.702743		NTC_new_208	0.195154			0.727068
SMYD5	0.499299	0.702086				NTC_new_694	0.237998			0.727068
HIST3H2A	0.714298	0.701758				NTC_new_989	0.538581			0.727068
PADI1	0.289248	0.701343				NTC_new_125	0.430573			0.727068
PADI3	0.148863	0.69947				NTC_new_5	0.637797			0.721475
KDM3A	0.579317	0.698623				NTC_new_257	0.121706			0.721475
NTC_new_1088	0.762388			0.697366		TDRKH	0.316924	0.720789
NTC_new_127	0.0967923			0.697366		KDM8	0.980958	0.717854
NTC_new_253	0.167095			0.697366		HP1BP3	0.930138	0.716518
NTC_new_938	0.116133			0.697366		HDGF	0.561172	0.716066
PRM1	0.385957	0.697344				NTC_new_56	0.867675			0.714195
UBE2E1	0.339891	0.69702				NTC_new_387	0.00404592			0.714195
NAP1L1	0.00726986	0.696502				NTC_new_919	0.626389			0.714195
SAP130	0.0331898	0.694821				PYGO1	0.233165	0.713409
TAF2	0.114176	0.692996				SUV39H1	0.864878	0.712982
RPS6KA5	0.41328	0.692183				NTC_new_301	0.827009			0.711393
APOBEC3F	0.82443	0.691799				NTC_new_759	0.459033			0.711393
NTC_new_821	0.368762			0.69167		NTC_new_481	0.691927			0.711393
JDP2	0.143581	0.68704				NTC_new_238	0.652268			0.711393
GADD45G	0.10309	0.686217				HIST1H3H	0.69731	0.709876
EYA4	0.734396	0.685753				H3F3A	0.119696	0.706063
NTC_new_1034	0.110806			0.68466		NCOA1	0.00526686	0.701474
NTC_new_441	0.686473			0.68466		NTC_new_538	0.0418054			0.699687
NTC_new_709	0.847012			0.68466		NTC_new_790	0.391799			0.699687
NTC_new_951	0.0178875			0.68466		NTC_new_1043	0.354922			0.699687
HIST1H3H	0.69731	0.682459				NAP1L2	0.12555	0.69947
ATAD2B	0.824164	0.682166				ACTR5	0.00363803	0.698601
ARID4A	0.271121	0.680166				MAPKAPK3	0.435187	0.698536
SIRT5	0.368836	0.679501				PARP2	0.842267	0.697604
TDRD12	0.79141	0.67776				GADD45G	0.10309	0.694821
BRCA1	0.446025	0.677615				TYW5	0.884409	0.694627
DPF1	0.524311	0.673111				CDK9	0.60476	0.693253
JARID2	0.297262	0.672518				HIF1AN	0.781919	0.692739
NTC_new_123	0.88116			0.672151		NTC_new_407	0.582835			0.69054
NTC_new_443	0.412538			0.672151		NTC_new_32	0.903405			0.69054
MYBBP1A	0.427278	0.671009				NTC_new_842	0.767966			0.69054
ACAT1	0.389893	0.670989				NTC_new_40	0.578045			0.69054
BRMS1	0.80393	0.667784				APOBEC2	0.778506	0.689349
NTC_new_24	0.614626			0.665526		NTC_new_404	0.0600475			0.688394
NTC_new_424	0.208495			0.665526		NTC_new_337	0.795606			0.688394
NTC_new_710	0.583838			0.665526		NTC_new_647	0.0333262			0.686892
NTC_new_276	0.444617			0.664622		NTC_new_985	0.0554487			0.686892
NTC_new_430	0.423931			0.664622		TOP2A	0.0873021	0.684849
NTC_new_498	0.399256			0.664622		HIST2H2BE	0.206994	0.683066
WHSC1	0.37913	0.6633				HUWE1	0.493784	0.682187
APOBEC2	0.778506	0.660668				BRCA1	0.446025	0.68202
DNMT3B	0.808951	0.657419				JMJD8	0.775121	0.681728
PARP1	0.641119	0.656729				HIST1H3A	0.476272	0.681102
UCHL5	0.60597	0.654391				CBX3	0.787292	0.677615
PARP2	0.842267	0.654136				JMJD6	0.213768	0.676562
DNAJC1	0.32188	0.65265				NTC_new_685	0.886369			0.6751
MUM1	0.561312	0.651773				NTC_new_571	0.660371			0.6751
NTC_new_184	0.0859675			0.650781		NTC_new_156	0.781097			0.674484
NTC_new_288	0.553708			0.650781		NTC_new_888	0.00112632			0.674484
NTC_new_603	0.279543			0.650781		NTC_new_772	0.852253			0.674484
ATXN7	0.55486	0.650722				USP21	0.301107	0.673091
ACTL6B	0.397124	0.650586				HMGN3	0.445989	0.671498
NTC_new_1003	0.611648			0.646738		UBE2B	0.528135	0.669627
NTC_new_45	0.970798			0.646738		NTC_new_937	0.769312			0.664402
NTC_new_59	0.115571			0.646738		NTC_new_259	0.242996			0.664402
NTC_new_796	0.48209			0.646738		NTC_new_452	0.207865			0.664402
NTC_new_877	0.422612			0.646738		NTC_new_792	0.938503			0.664402
CXXC1	0.656322	0.646161				NTC_new_908	0.59445			0.664402
TFPT	0.324182	0.643573				NTC_new_852	0.402499			0.664402
DIDO1	0.262252	0.643515				NTC_new_158	0.241425			0.664402
INO80B	0.0788481	0.642732				NTC_new_372	0.511924			0.664402
PRKAA2	0.131507	0.641209				NTC_new_667	0.904593			0.664402
PCGF1	0.149035	0.639653				NTC_new_294	0.210021			0.664402
UBR7	0.131941	0.639407				NTC_new_791	0.0464238			0.664402
NTC_new_1018	0.97354			0.634418		NTC_new_653	0.348135			0.664402
NTC_new_157	0.599824			0.634418		NTC_new_255	0.643601			0.664402
NTC_new_372	0.402499			0.634418		NTC_new_1014	0.322288			0.664402
NTC_new_848	0.68127			0.634418		NTC_new_836	0.370884			0.664402
NTC_new_194	0.799897			0.632831		NTC_new_410	0.786538			0.66372
NTC_new_364	0.221074			0.632831		NTC_new_897	0.6514			0.66372
NTC_new_397	0.32813			0.632831		NTC_new_964	0.785355			0.66372
NTC_new_434	0.375933			0.632831		NTC_new_870	0.879459			0.66372
NTC_new_977	0.0871794			0.632831		L3MBTL3	0.551735	0.6628
NTC_new_1012	0.251695			0.629431		RSF1	0.0163061	0.662501
NTC_new_262	0.551014			0.629431		PHF23	0.0469824	0.661444
NTC_new_287	0.851042			0.629431		RAI1	0.203015	0.660668
NTC_new_406	0.737849			0.629431		H2AFY	0.982309	0.660111
NTC_new_411	0.482027			0.629431		BRPF1	0.694709	0.659516
NTC_new_462	0.200685			0.629431		TET3	0.550573	0.659199
NTC_new_587	0.930939			0.629431		BAZ2A	0.136608	0.657716
NTC_new_654	0.443421			0.629431		NTC_new_947	0.795907			0.657124
NTC_new_662	0.16525			0.629431		NTC_new_660	0.654816			0.657124
NTC_new_766	0.15278			0.629431		NTC_new_1059	0.389567			0.657124
NTC_new_769	0.873437			0.629431		NTC_new_910	0.0137489			0.657124
NTC_new_935	0.632057			0.629431		NTC_new_242	0.151139			0.657124
APOBEC3A	0.65225	0.629228				TAF9B	0.362157	0.655038
SUPT7L	0.253177	0.628655				KDM2B	0.515108	0.652943
NTC_new_1015	0.889526			0.62505		ATN1	0.120402	0.652046
NTC_new_20	0.476992			0.62505		BRWD3	0.311827	0.651773
NTC_new_351	0.0822968			0.62505		HIST1H2BN	0.289831	0.650489
NTC_new_383	0.434097			0.62505		MBD1	0.29986	0.649403
NTC_new_553	0.516196			0.62505		PCGF3	0.855537	0.649113
NTC_new_731	0.840786			0.62505		GATAD2A	0.216914	0.648416
SMYD3	0.0614886	0.624538				GFI1B	0.225874	0.647489
NTC_new_298	0.68201			0.620985		NTC_new_568	0.895664			0.646873
NTC_new_466	0.369848			0.620985		PRDM8	0.162137	0.645892
NTC_new_1056	0.713811			0.619535		PHF13	0.707873	0.645565
NTC_new_148	0.219375			0.619102		SP100	0.164553	0.645315
NTC_new_4	0.0376666			0.619102		HIST1H1A	0.978563	0.645085
SMNDC1	0.830318	0.616921				NTC_new_1026	0.228051			0.643821
SRSF3	0.366132	0.616741				NTC_new_926	0.11564			0.643821
TADA2B	0.550735	0.616364				NTC_new_609	0.359251			0.643821
BAHD1	0.484671	0.614161				TLK1	0.966175	0.643477
SYNCRIP	0.581333	0.613929				SUDS3	0.537046	0.642694
SMARCAL1	0.96751	0.61343				EID2	0.318592	0.641894
YWHAE	0.780948	0.612681				TFPT	0.324182	0.641114
ELP5	0.686054	0.612361				NTC_new_1071	0.07332			0.640943
HIST1H4G	0.446426	0.610976				NTC_new_626	0.0116877			0.640943
HIST2H2AA4	0.536518	0.61071				NTC_new_10	0.301961			0.640943
KDM4E	0.959569	0.610409				HIST1H1D	0.965252	0.640316
PHC2	0.184349	0.610143				PRKCA	0.00670789	0.63952
BAZ1A	0.121863	0.608465				NTC_new_999	0.451853			0.638159
NEK9	0.4656	0.607919				NTC_new_429	0.249428			0.638159
HIST2H2BE	0.206994	0.607075				MAX	0.473791	0.636388
NTC_new_269	0.705544			0.606513		NTC_new_680	0.905227			0.633783
NTC_new_311	0.894762			0.606513		NTC_new_49	0.0453318			0.633783
NTC_new_421	0.621894			0.606513		NTC_new_8	0.467263			0.633783
NTC_new_912	0.237998			0.606513		NTC_new_445	0.0284397			0.633783
NTC_new_993	0.530584			0.606513		NTC_new_650	0.470223			0.633783
NTC_new_143	0.0783994			0.604185		NTC_new_281	0.641847			0.631211
NTC_new_717	0.353594			0.604185		NTC_new_274	0.990771			0.631211
GFI1	0.140281	0.602947				NTC_new_484	0.188306			0.631211
USP21	0.301107	0.602251				BAP1	0.477961	0.630209
NTC_new_1073	0.198958			0.599704		NTC_new_898	0.515612			0.628286
NTC_new_490	0.395467			0.599704		NTC_new_621	0.926553			0.623168
NTC_new_605	0.278434			0.599704		NTC_new_793	0.363484			0.623168
NTC_new_32	0.582835			0.599272		NTC_new_866	0.920872			0.623168
NTC_new_333	0.993003			0.599272		NTC_new_1065	0.258066			0.623168
NTC_new_371	0.0141319			0.599272		NTC_new_857	0.677415			0.623168
NTC_new_44	0.101248			0.599272		NTC_new_1038	0.0624365			0.619952
NTC_new_674	0.318744			0.599272		SKP1	0.471166	0.619644
NTC_new_903	0.471288			0.599272		KDM5D	0.162864	0.618416
AICDA	0.909867	0.598031				UTY	0.806047	0.618163
DNAJC2	0.285658	0.595954				HELLS	0.707226	0.616669
MGEA5	0.929329	0.595252				NTC_new_490	0.395467			0.614894
UBE2B	0.528135	0.595252				NTC_new_605	0.278434			0.614894
YWHAZ	0.575873	0.594039				CHAF1A	0.470586	0.614465
SETD1B	0.362916	0.593375				NTC_new_713	0.379015			0.611526
SMARCAD1	0.235981	0.593187				NTC_new_717	0.434902			0.611526
HIST1H2BI	0.481812	0.59249				NTC_new_1004	0.353594			0.611526
HDGFRP2	0.718333	0.591862				NTC_new_785	0.526326			0.611206
BRD1	0.647459	0.591573				NTC_new_234	0.648606			0.611206
HIST2H4A	0.529681	0.591133				SMN1	0.395118	0.610834
TCF19	0.28218	0.58897				RING1	0.336679	0.606811
MBD3	0.587536	0.587993				NTC_new_323	0.692713			0.604412
ARID1B	0.580797	0.58796				CDC6	0.5853	0.604307
NTC_new_334	0.560559			0.584993		NTC_new_814	0.104867			0.603993
NTC_new_359	0.735467			0.584993		NTC_new_222	0.845843			0.603993
NTC_new_336	0.614551			0.584259		NTC_new_48	0.23424			0.603993
NTC_new_36	0.51401			0.584259		NTC_new_285	0.740319			0.602947
NTC_new_415	0.0973948			0.584259		NTC_new_822	0.410217			0.602947
NTC_new_750	0.992361			0.584259		NTC_new_117	0.0783994			0.602947
NTC_new_879	0.612487			0.584259		NTC_new_666	0.231469			0.602947
PHF20	0.45295	0.583692				NTC_new_797	0.173148			0.602947
NTC_new_544	0.565291			0.580094		NTC_new_143	0.0327477			0.602947
NTC_new_955	0.11165			0.580094		NTC_new_102	0.627829			0.602947
NFYC	0.291164	0.579698				NTC_new_458	0.60041			0.602947
NTC_new_499	0.264888			0.579417		NTC_new_92	0.480234			0.602947
NTC_new_606	0.544041			0.579417		NTC_new_98	0.854886			0.602947
SMYD4	0.956635	0.579104				CHD7	0.130089	0.600136
PRKAB2	0.108818	0.577739				RCOR1	0.249571	0.599393
ZNF532	0.968178	0.577476				NTC_new_697	0.330013			0.596777
HIST2H4B	0.0478845	0.576279				NTC_new_1067	0.185209			0.595748
DOT1L	0.915403	0.575805				NTC_new_132	0.979317			0.595748
HIST1H2AL	0.02683	0.575756				NTC_new_200	0.249761			0.595748
H2BFM	0.706924	0.575102				NTC_new_267	0.791634			0.595748
IKZF1	0.118089	0.574661				CBX7	0.933227	0.593869
BRD3	0.951791	0.573814				ING5	0.859324	0.59283
CHD8	0.599499	0.573164				CUL5	0.241339	0.591811
JMJD6	0.213768	0.572514				PARP1	0.641119	0.591743
NTC_new_130	0.87165			0.570732		NTC_new_646	0.395128			0.591218
NTC_new_162	0.345345			0.570732		NTC_new_1080	0.828938			0.591218
NTC_new_392	0.435251			0.570732		NTC_new_68	0.330949			0.591218
NTC_new_965	0.104694			0.570732		NTC_new_763	0.866502			0.591218
NTC_new_1091	0.0150987			0.568106		UBR5	0.827245	0.590896
HIST2H2AA3	0.121654	0.564506				PADI2	0.251412	0.590659
CDK2	0.0508028	0.563344				TADA2A	0.110693	0.589037
NTC_new_331	0.701963			0.563106		MLLT1	0.0150153	0.588481
NTC_new_47	0.129573			0.563106		RBBP5	0.342358	0.588229
NTC_new_788	0.356794			0.563106		NBN	0.851123	0.587523
NTC_new_797	0.627829			0.563106		HIST3H2BB	0.926283	0.585361
NTC_new_893	0.497134			0.563106		H2AFB1	0.770597	0.584876
NTC_new_950	0.186591			0.563106		NTC_new_103	0.128658			0.583543
CARM1	0.599177	0.56217				NTC_new_742	0.014867			0.583543
MLLT10	0.157839	0.561869				NTC_new_644	0.533121			0.583543
SND1	0.104462	0.560446				NTC_new_515	0.881526			0.583543
SETDB1	0.324398	0.559815				NTC_new_851	0.847802			0.583226
NTC_new_642	0.440424			0.558776		NTC_new_818	0.493905			0.583226
NTC_new_851	0.315084			0.558776		NTC_new_115	0.315084			0.583226
NTC_new_667	0.904593			0.558682		NTC_new_948	0.274382			0.580028
NTC_new_894	0.285323			0.558682		NTC_new_673	0.0329735			0.580028
KMT2E	0.154384	0.557019				NTC_new_126	0.137984			0.580028
INO80C	0.91157	0.55669				NTC_new_545	0.130605			0.580028
H2BFWT	0.0437959	0.556362				NTC_new_38	0.0371235			0.580028
INO80D	0.466624	0.555674				NTC_new_601	0.731395			0.580028
TAF1L	0.376127	0.555456				NTC_new_517	0.492432			0.580028
CDY1	0.821588	0.554988				NTC_new_579	0.837996			0.580028
NTC_new_552	0.218145			0.553106		NTC_new_189	0.0917294			0.580028
NTC_new_89	0.933576			0.553106		NTC_new_487	0.933823			0.580028
NTC_new_987	0.411037			0.553106		NTC_new_982	0.961899			0.580028
PRDM12	0.124931	0.55199				NTC_new_703	0.533651			0.580028
H1FOO	0.132682	0.55083				NTC_new_34	0.386121			0.580028
NTC_new_296	0.892414			0.546819		NTC_new_1075	0.258902			0.580028
NTC_new_345	0.497586			0.546345		NTC_new_494	0.853781			0.580028
NTC_new_1020	0.102647			0.546101		NTC_new_414	0.633077			0.580028
NTC_new_113	0.10672			0.546101		NTC_new_806	0.744103			0.580028
NTC_new_159	0.904546			0.546101		SIRT6	0.954448	0.57978
NTC_new_196	0.618214			0.546101		ZNF217	0.426061	0.574678
NTC_new_328	0.730929			0.546101		HIST1H4B	0.722888	0.573684
NTC_new_382	0.420677			0.546101		NTC_new_39	0.331407			0.571493
NTC_new_422	0.840015			0.546101		NTC_new_974	0.300561			0.571493
NTC_new_649	0.953286			0.546101		NTC_new_943	0.0896447			0.571493
NTC_new_791	0.210021			0.546101		NTC_new_979	0.0288934			0.569312
NTC_new_827	0.0789159			0.546101		NTC_new_676	0.639076			0.569312
NTC_new_867	0.506291			0.546101		NTC_new_960	0.444617			0.568942
CHD3	0.870907	0.543057				NTC_new_276	0.00419578			0.568942
NTC_new_644	0.533121			0.540562		NTC_new_869	0.590383			0.568942
NTC_new_933	0.0683514			0.540562		NTC_new_737	0.479828			0.568942
ALKBH1	0.124358	0.539313				NTC_new_878	0.166767			0.568942
NTC_new_268	0.820416			0.537782		ARRB1	0.94672	0.568009
NTC_new_568	0.895664			0.537782		SIRT1	0.0240327	0.567833
KMT2C	0.264799	0.535824				CHRAC1	0.522903	0.567063
PHF6	0.921363	0.535585				RARA	0.583382	0.566102
NTC_new_274	0.641847			0.53484		SETD3	0.700847	0.566022
NTC_new_505	0.0186665			0.53484		HIST2H2AC	0.981527	0.564745
NTC_new_512	0.521501			0.53484		ASF1B	0.434965	0.564713
MTA1	0.202497	0.534677				ELP5	0.686054	0.564267
ATM	0.763482	0.533785				CHEK1	0.355704	0.563806
AKAP1	0.868525	0.532673				TDRD5	0.420602	0.562947
CDK3	0.960396	0.5318				TLE2	0.721555	0.561695
KAT6B	0.110097	0.529531				TCF20	0.449187	0.559815
NTC_new_220	0.466998			0.529061		NTC_new_743	0.651643			0.55961
NTC_new_312	0.409655			0.529061		NTC_new_800	0.0999635			0.55961
NTC_new_476	0.917289			0.529061		NTC_new_1045	0.907864			0.55961
ZBTB16	0.276632	0.528459				EXOSC8	0.376334	0.559547
BRD7	0.122227	0.528195				SIRT2	0.380877	0.556721
NTC_new_167	0.284564			0.525303		TP53BP1	0.751063	0.554411
NTC_new_216	0.539685			0.525303		MAP3K7	0.977601	0.554271
NTC_new_668	0.250651			0.525303		KDM4D	0.316908	0.55382
HIST1H4H	0.729003	0.52475				CDK5	0.0475781	0.553758
NTC_new_714	0.750312			0.524184		RCOR3	0.94662	0.55278
NTC_new_239	0.219765			0.523458		CDC73	0.157795	0.552439
NTC_new_556	0.303707			0.523458		NCOR1	0.00797146	0.552145
NTC_new_570	0.569142			0.523458		DEK	0.22245	0.552145
NEK6	0.922279	0.521087				SETD8	0.161292	0.551634
PCGF2	0.0399863	0.519892				ATXN7L3	0.642325	0.550614
KDM5B	0.0741663	0.51972				MBIP	0.611127	0.550599
PAF1	0.387195	0.519232				SAP25	0.0457189	0.548812
ENY2	0.636288	0.518228				PRPF31	0.854556	0.548536
TBL1XR1	0.338035	0.516869				UBE2D1	0.199512	0.548198
SPEN	0.0586214	0.516199				EHMT1	0.713557	0.547309
PRDM10	0.987353	0.515103				KMT2E	0.154384	0.546988
SIRT2	0.380877	0.512381				HIST1H2BF	0.362083	0.546942
HIST1H2AH	0.0022813	0.511492				NTC_new_1023	0.926735			0.545948
RCOR1	0.249571	0.511336				NTC_new_976	0.784277			0.545948
UTY	0.806047	0.509999				SMARCA5	0.796652	0.544622
PRKAG1	0.481427	0.509732				NTC_new_499	0.264888			0.543634
NTC_new_37	0.39554			0.508624		NTC_new_177	0.847939			0.540457
NTC_new_655	0.620193			0.508624		NTC_new_835	0.940995			0.540457
PHF19	0.347105	0.507603				NTC_new_63	0.0841206			0.540457
EXOSC1	0.780522	0.504969				NTC_new_1036	0.0638337			0.537437
NTC_new_822	0.60041			0.501483		NTC_new_398	0.981282			0.537437
NTC_new_869	0.590383			0.501483		NTC_new_146	0.356373			0.537063
BRD9	0.335907	0.500794				NTC_new_762	0.465108			0.537063
KDM1B	0.271252	0.499764				NTC_new_567	0.0510543			0.537063
CSRP2BP	0.883998	0.499242				NTC_new_657	0.614626			0.53554
AURKC	0.607774	0.498735				NTC_new_634	0.0878321			0.53554
H2AFB1	0.770597	0.497191				NTC_new_486	0.100201			0.53554
PHF1	0.103933	0.495706				NTC_new_682	0.0973948			0.53554
H2AFX	0.907247	0.49363				NTC_new_675	0.625613			0.53554
HIST1H2BM	0.644556	0.493414				NTC_new_558	0.384112			0.53554
ING2	0.576459	0.493116				NTC_new_24	0.303883			0.53554
NTC_new_155	0.323201			0.492414		NTC_new_286	0.984187			0.53554
NTC_new_485	0.960428			0.492414		NTC_new_280	0.184822			0.53554
NTC_new_609	0.11564			0.492414		NTC_new_415	0.957109			0.53554
NTC_new_905	0.0806512			0.492414		NTC_new_767	0.0881533			0.53554
ARID4B	0.758695	0.489107				SIRT5	0.368836	0.534647
NTC_new_1052	0.549047			0.489013		SMYD1	0.0154503	0.534245
NTC_new_138	0.76639			0.489013		HIST1H2AJ	0.21958	0.532451
NTC_new_83	0.889518			0.489013		NIPBL	0.0292955	0.532377
GSE1	0.730762	0.488103				NCOR2	0.137129	0.531845
NTC_new_1011	0.259575			0.486929		NTC_new_343	0.865001			0.528092
NTC_new_680	0.0284397			0.486929		NTC_new_951	0.960428			0.528092
NTC_new_73	0.379085			0.486929		NTC_new_485	0.0178875			0.528092
UBE2D1	0.199512	0.484086				APOBEC3D	0.631664	0.527829
TDRD5	0.420602	0.483663				NTC_new_453	0.832584			0.52491
PPP4R2	0.88937	0.481934				NTC_new_896	0.228007			0.52491
LAS1L	0.0356589	0.480251				H2AFB3	0.232044	0.523908
EYA2	0.443931	0.478313				H2BFM	0.706924	0.523748
NTC_new_176	0.866834			0.47783		HIST1H4K	0.901021	0.522864
NTC_new_279	0.0766118			0.47783		GATAD1	0.0467097	0.522792
NTC_new_309	0.769056			0.47783		CHD4	0.844333	0.521318
NTC_new_350	0.418462			0.47783		TNP1	0.738607	0.520583
NTC_new_592	0.577057			0.47783		NCOA2	0.438139	0.520022
NTC_new_599	0.418195			0.47783		NTC_new_519	0.442516			0.519361
NTC_new_638	0.67885			0.47783		NTC_new_620	0.986737			0.519361
NTC_new_687	0.709245			0.47783		H2AFB2	0.880965	0.51893
CHUK	0.789077	0.475435				NTC_new_722	0.685657			0.517784
SUV39H1	0.864878	0.474955				NTC_new_1005	0.807636			0.517784
HIST1H2BE	0.831561	0.474489				NTC_new_618	0.587168			0.517784
NTC_new_224	0.672431			0.474204		NTC_new_95	0.983779			0.517784
NTC_new_653	0.511924			0.474204		NTC_new_29	0.989623			0.517784
ZRANB3	0.660809	0.473054				SP1	0.307771	0.517284
TRIM27	0.333643	0.470095				SRSF1	0.894103	0.515672
E2F6	0.193598	0.469288				PHC2	0.184349	0.515629
NTC_new_1000	0.112454			0.467998		NTC_new_1072	0.72162			0.512197
NTC_new_301	0.459033			0.467998		NTC_new_9	0.0150987			0.509325
NTC_new_410	0.786538			0.467998		NTC_new_883	0.701963			0.509325
NTC_new_873	0.273517			0.467998		NTC_new_331	0.497586			0.509325
NTC_new_892	0.942692			0.467998		NTC_new_1091	0.746387			0.509325
CRB2	0.307235	0.467896				NTC_new_345	0.770573			0.509325
JADE3	0.565413	0.466571				HIST3H2A	0.714298	0.508386
MYSM1	0.889255	0.466139				NTC_new_240	0.393183			0.508232
ASF1A	0.855885	0.465111				NTC_new_437	0.939476			0.508232
HIST2H2AC	0.981527	0.463947				JMJD1C	0.213953	0.507295
HIST1H2BD	0.176605	0.463038				SETD1A	0.793136	0.506026
PRDM14	0.179573	0.462773				PRDM7	0.747927	0.503527
NBN	0.851123	0.461891				RBBP4	0.565481	0.501689
NTC_new_211	0.706463			0.460685		NTC_new_371	0.799897			0.500932
NTC_new_657	0.984187			0.460685		NTC_new_674	0.0141319			0.500932
HMGN4	0.727472	0.459583				NTC_new_194	0.318744			0.500932
HIST1H2BO	0.194806	0.456155				BRWD1	0.554665	0.499119
MECP2	0.069956	0.455622				NTC_new_570	0.615894			0.498475
NTC_new_1057	0.0448199			0.454681		NTC_new_425	0.827448			0.498475
NTC_new_260	0.449831			0.454681		NTC_new_3	0.808657			0.498475
NTC_new_264	0.748838			0.454681		NTC_new_227	0.999187			0.498475
NTC_new_375	0.658313			0.454681		NTC_new_784	0.160571			0.498475
NTC_new_516	0.111173			0.454681		NTC_new_900	0.84738			0.498475
NTC_new_636	0.99665			0.454681		NTC_new_389	0.569142			0.498475
NTC_new_66	0.801757			0.454681		NTC_new_758	0.303357			0.498475
NTC_new_773	0.348763			0.454681		NTC_new_895	0.228043			0.498475
NTC_new_146	0.356373			0.454421		NTC_new_223	0.258091			0.498475
NTC_new_295	0.219204			0.454421		NTC_new_104	0.351596			0.498475
NTC_new_439	0.54055			0.454421		NTC_new_342	0.526657			0.498297
NTC_new_947	0.151139			0.454421		NTC_new_911	0.922575			0.498297
HIST1H2AA	0.334259	0.449894				NTC_new_874	0.0777802			0.498297
NTC_new_1037	0.794318			0.447587		ALKBH1	0.124358	0.495176
NTC_new_48	0.845843			0.447587		NTC_new_933	0.0683514			0.49504
HIST1H3E	0.676071	0.444748				PRDM6	0.241195	0.494023
NTC_new_14	0.933742			0.44224		PADI4	0.29815	0.493333
NTC_new_195	0.184182			0.44224		HIST1H2BH	0.838236	0.493103
NTC_new_251	0.341491			0.44224		FOXA1	0.654234	0.492873
NTC_new_679	0.314638			0.44224		DNTTIP2	0.114424	0.492279
NTC_new_843	0.629718			0.44224		HIST1H3E	0.676071	0.489991
NTC_new_921	0.0480908			0.44224		NTC_new_434	0.375933			0.489428
NTC_new_941	0.587093			0.44224		NTC_new_300	0.589495			0.4892
NTC_new_981	0.174989			0.44224		LEO1	0.707243	0.487169
NTC_new_265	0.773745			0.439699		PYGO2	0.676635	0.486117
NTC_new_272	0.227294			0.439699		RNF2	0.242541	0.483663
NTC_new_168	0.791194			0.436638		NTC_new_1057	0.0448199			0.483306
ANKRD32	0.217938	0.43544				NTC_new_344	0.172559			0.483306
ACTR3B	0.906474	0.435026				NTC_new_837	0.828724			0.483306
CIT	0.0686545	0.432774				NTC_new_206	0.938376			0.483306
NTC_new_330	0.545077			0.432139		SMARCA2	0.122607	0.483174
NTC_new_767	0.0881533			0.432139		RBBP7	0.0524589	0.482197
NTC_new_870	0.6514			0.432139		KDM5C	0.0156881	0.481013
NTC_new_555	0.573531			0.429796		AEBP2	0.148025	0.479765
USP46	0.731356	0.429469				NTC_new_944	0.614363			0.479124
NTC_new_29	0.807636			0.425795		NTC_new_936	0.787338			0.479124
NTC_new_174	0.353422			0.424408		NTC_new_469	0.47456			0.47641
NTC_new_177	0.847939			0.424408		HBP1	0.0398293	0.475877
NTC_new_67	0.262169			0.424408		NTC_new_220	0.466998			0.475072
NTC_new_753	0.235478			0.424408		NTC_new_62	0.102395			0.475072
NTC_new_838	0.766092			0.424408		NTC_new_643	0.505708			0.475072
NTC_new_1028	0.493089			0.421258		KDM4B	0.0306773	0.473415
NTC_new_203	0.742894			0.421258		H1FOO	0.132682	0.472112
NTC_new_214	0.600343			0.421258		NTC_new_275	0.254749			0.471533
NTC_new_399	0.418687			0.421258		NTC_new_106	0.97769			0.471533
NTC_new_620	0.986737			0.421258		NTC_new_241	0.491703			0.470005
NTC_new_648	0.680175			0.421258		NTC_new_968	0.686473			0.468266
NTC_new_803	0.780592			0.421258		NTC_new_441	0.865368			0.468266
FOXP3	0.740856	0.418244				CDYL2	0.632766	0.467029
VRK1	0.821325	0.415884				EED	0.922075	0.466622
HCFC2	0.662596	0.415499				H2AFJ	0.495307	0.466571
KDM3B	0.654188	0.415104				TEX10	0.0925195	0.465796
HIST1H3B	0.497478	0.412783				EPC1	0.235338		0.465568
NTC_new_235	0.71079			0.412648		SAP130	0.0331898	0.464605
NTC_new_27	0.40352			0.412648		SCML4	0.804877	0.463732
PYGO2	0.676635	0.412009				NTC_new_70	0.590677			0.461829
NTC_new_160	0.663392			0.41156		BRCC3	0.699905	0.460635
NTC_new_839	0.337875			0.41156		FOXP4	0.779264	0.460372
NTC_new_856	0.338814			0.41156		NTC_new_193	0.379494			0.460034
NTC_new_956	0.239162			0.41156		BRD7	0.122227	0.456466
TEX10	0.0925195	0.410475				NTC_new_291	0.0433753			0.455944
SMARCD1	0.666141	0.408947				NTC_new_119	0.990123			0.455944
TDRD9	0.577473	0.407823				NTC_new_860	0.87709			0.455944
ZMYM2	0.879073	0.407801				NTC_new_72	0.472306			0.455882
HIST1H3F	0.767419	0.405155				NTC_new_651	0.503626			0.455882
NTC_new_111	0.00919481			0.404217		NTC_new_1040	0.729366			0.455882
NTC_new_6	0.878845			0.404217		NTC_new_380	0.235927			0.453988
NTC_new_122	0.243498			0.40381		NTC_new_597	0.386767			0.453988
NTC_new_472	0.490207			0.40381		NTC_new_278	0.114882			0.453988
NTC_new_58	0.427461			0.40381		BABAM1	0.21541	0.452902
NTC_new_762	0.0510543			0.40381		SNAI2	0.934924	0.452459
NTC_new_927	0.843877			0.40381		FAM175B	0.929823	0.450408
DAXX	0.450251	0.400794				HLCS	0.747415	0.449808
NAP1L2	0.12555	0.398809				LBR	0.506099	0.449723
SMARCD3	0.271748	0.398125				FBRSL1	0.953673	0.449625
OGT	0.196727	0.397376				UIMC1	0.208107	0.448941
KDM4C	0.687486	0.397007				HDAC2	0.15953	0.447636
RBBP7	0.0524589	0.395191				NTC_new_489	0.683055			0.446032
NTC_new_1078	0.895332			0.392459		NTC_new_1056	0.52947			0.446008
NTC_new_258	0.804692			0.392459		NTC_new_133	0.713811			0.446008
NTC_new_373	0.343092			0.392459		NTC_new_1031	0.524794			0.446008
NTC_new_413	0.779294			0.392459		TOP2B	0.575279	0.443372
NTC_new_550	0.35101			0.392459		AKAP1	0.868525	0.442276
NTC_new_695	0.84439			0.392459		JMJD4	0.064605	0.442192
NTC_new_711	0.755191			0.392459		UBR2	0.0602991	0.44194
NTC_new_715	0.640413			0.392459		NTC_new_245	0.881674			0.440644
NTC_new_76	0.133929			0.392459		NTC_new_1047	0.872708			0.440644
HSPBAP1	0.633508	0.391945				NTC_new_89	0.610328			0.440644
HDAC6	0.871839	0.38799				NTC_new_110	0.933576			0.440644
CBX1	0.884125	0.38782				ATAD2B	0.824164	0.43989
NTC_new_129	0.0331465			0.38445		ZNF541	0.853077	0.439472
NTC_new_210	0.281499			0.38445		NTC_new_733	0.937279			0.437552
NTC_new_576	0.227568			0.38445		NTC_new_656	0.0660416			0.437267
NTC_new_681	0.452828			0.38445		HIST1H4I	0.815634	0.43544
NTC_new_91	0.34313			0.38445		EYA2	0.443931	0.434613
NTC_new_1055	0.476629			0.38425		NTC_new_747	0.643123			0.432574
NTC_new_292	0.423725			0.38425		NTC_new_563	0.669001			0.432574
NTC_new_302	0.764582			0.38425		NTC_new_418	0.12293			0.432574
NTC_new_914	0.039233			0.38425		NTC_new_1029	0.626241			0.432574
NTC_new_1032	0.961317			0.384166		NTC_new_297	0.0947098			0.432574
NTC_new_145	0.208818			0.384166		NTC_new_449	0.71799			0.432574
NTC_new_537	0.00712156			0.384166		SUV420H1	0.0822902	0.429948
NTC_new_739	0.932088			0.384166		SCMH1	0.207029	0.429878
NTC_new_916	0.756213			0.384166		NTC_new_444	0.904546			0.429679
HIST1H3G	0.941998	0.381638				NTC_new_57	0.934545			0.429679
SUV39H2	0.0709409	0.380156				NTC_new_661	0.355453			0.429679
UIMC1	0.208107	0.378491				NTC_new_442	0.36862			0.429679
ACTR6	0.496265		0.376255			NTC_new_159	0.385405			0.429679
EPC1	0.235338		0.375532			NTC_new_556	0.303707			0.429679
NTC_new_118	0.374445			0.374533		NTC_new_228	0.917962			0.429679
NTC_new_161	0.296257			0.374533		NTC_new_514	0.577057			0.429679
NTC_new_461	0.94443			0.374533		NTC_new_592	0.643777			0.429679
NTC_new_5	0.121706			0.374533		NTC_new_622	0.820416			0.429305
NTC_new_61	0.584331			0.374533		NTC_new_268	0.584331			0.429305
RNF17	0.811934	0.372102				NTC_new_61	0.617349			0.429305
H3F3B	0.623759	0.37156				BRD1	0.647459	0.428012
H2AFY2	0.680984	0.370611				HIST1H3C	0.397535	0.426397
HIST1H3J	0.344718	0.369888				SMARCD3	0.271748	0.425992
NTC_new_1010	0.498422			0.367593		MDC1	0.657526	0.423797
NTC_new_388	0.0851886			0.367593		L3MBTL2	0.11576	0.423003
NTC_new_405	0.215054			0.367593		NTC_new_395	0.997382			0.422853
NTC_new_525	0.486102			0.367593		NTC_new_732	0.231627			0.422853
NTC_new_579	0.961899			0.367593		SIRT7	0.0147824	0.419931
NTC_new_643	0.505708			0.367593		NTC_new_100	0.739544			0.419565
NTC_new_754	0.907231			0.367593		NTC_new_1078	0.895332			0.419565
NTC_new_1024	0.888652			0.367178		NTC_new_891	0.362808			0.419565
NTC_new_699	0.109088			0.367178		NTC_new_808	0.749523			0.417221
NTC_new_727	0.954427			0.367178		NTC_new_1009	0.218149			0.417221
NTC_new_804	0.14345			0.367178		MEN1	0.182574	0.414336
NTC_new_1058	0.127852			0.366501		KDM4C	0.687486	0.413931
NTC_new_22	0.370662			0.366501		NTC_new_714	0.750312			0.412997
NTC_new_865	0.219005			0.366501		MBD4	0.805184	0.412009
CDY1B	0.403202	0.364124				NTC_new_397	0.32813			0.411852
FOXP2	0.0334497	0.363051				NTC_new_547	0.0583879			0.411852
NTC_new_77	0.514999			0.35931		KEAP1	0.83247	0.410084
NTC_new_219	0.264452			0.358814		NTC_new_610	0.154387			0.406304
NTC_new_354	0.0171211			0.358814		NTC_new_848	0.802751			0.406304
NTC_new_969	0.897694			0.358814		NTC_new_838	0.766092			0.406304
HIST1H2BC	0.264373	0.358248				NTC_new_823	0.68127			0.406304
PPARGC1A	0.462191	0.356992				CHD5	0.676395	0.405906
CHD1L	0.816196	0.356676				NTC_new_282	0.887847			0.404879
SUV420H2	0.252736	0.356488				CHD3	0.870907	0.404779
SP1	0.307771	0.356044				BRE	0.570571	0.40156
POLE3	0.773042	0.355227				H1F0	0.50113	0.40133
PRKAG3	0.124188	0.354725				TADA1	0.0940506	0.4011
RBX1	0.13656	0.354421				ZNF687	0.510893	0.399452
SMARCA2	0.122607	0.353812				ELP3	0.267883	0.399256
H3F3A	0.119696	0.353606				NTC_new_847	0.184182			0.396455
PHF23	0.0469824	0.353498				NTC_new_787	0.560559			0.396455
NTC_new_1044	0.703231			0.350451		NTC_new_334	0.735467			0.396455
NTC_new_1061	0.109803			0.350451		NTC_new_359	0.259809			0.396455
NTC_new_297	0.669001			0.350451		NTC_new_195	0.765603			0.396455
NTC_new_366	0.835924			0.350451		NTC_new_931	0.970798			0.395396
NTC_new_432	0.318733			0.350451		NTC_new_45	0.0792967			0.395396
NTC_new_824	0.79504			0.350451		NTC_new_357	0.509592			0.391602
NTC_new_1022	0.0262123			0.349081		NTC_new_921	0.0480908			0.391602
NTC_new_103	0.128658			0.349081		MSL3	0.824375	0.39015
NTC_new_349	0.573561			0.349081		HIRIP3	0.0251305	0.389446
NTC_new_493	0.7571			0.349081		NTC_new_184	0.0859675			0.385936
NTC_new_518	0.783777			0.349081		NTC_new_261	0.00855427			0.385936
NTC_new_677	0.710096			0.349081		NTC_new_606	0.290334			0.384513
NTC_new_742	0.881526			0.349081		NTC_new_580	0.660945			0.384513
NTC_new_985	0.0554487			0.349081		NTC_new_966	0.215792			0.384513
ZNF541	0.853077	0.347377				NTC_new_136	0.544041			0.384513
MBD4	0.805184	0.346556				NTC_new_144	0.51456			0.384513
NTC_new_18	0.0765191			0.343988		NTC_new_828	0.353422			0.3828
NTC_new_463	0.151608			0.343988		NTC_new_174	0.718511			0.3828
NTC_new_635	0.775853			0.343988		H2BFWT	0.0437959	0.382203
UBE2T	0.0219305	0.343614				HIST1H2BO	0.194806	0.380698
RARA	0.583382	0.343183				NTC_new_754	0.279543			0.379042
NTC_new_361	0.959857			0.340569		NTC_new_603	0.907231			0.379042
NTC_new_517	0.0917294			0.340569		PHF20L1	0.977869	0.373814
NTC_new_614	0.492847			0.340569		NTC_new_500	0.87165			0.373732
NTC_new_671	0.704462			0.340569		NTC_new_507	0.925093			0.373732
NTC_new_768	0.523141			0.340569		NTC_new_130	0.284564			0.373732
NTC_new_915	0.648218			0.338793		NTC_new_167	0.375362			0.373732
HMGB2	0.947144	0.336403				NTC_new_142	0.766322			0.373732
RAD54L	0.144577	0.335819				NTC_new_855	0.730307			0.373732
NTC_new_976	0.784277			0.333126		NTC_new_922	0.444083			0.373732
NTC_new_992	0.433505			0.333126		NTC_new_735	0.737849			0.373711
NSD1	0.333742	0.332939				NTC_new_778	0.960729			0.373711
NTC_new_358	0.203956			0.332164		NTC_new_406	0.600483			0.373711
NTC_new_54	0.181277			0.332164		DNAJC1	0.32188	0.372102
NTC_new_704	0.726235			0.332164		BARD1	0.726305	0.371254
NTC_new_832	0.618439			0.332164		SETD2	0.524919	0.370071
HIST1H2AE	0.142182	0.329513				PHF10	0.844747	0.367533
NTC_new_270	0.142125			0.328809		NTC_new_899	0.539685			0.366289
NTC_new_425	0.84738			0.328809		NTC_new_216	0.730929			0.366289
NTC_new_669	0.603633			0.328809		NTC_new_638	0.67885			0.366289
NTC_new_697	0.330013			0.328809		NTC_new_328	0.704309			0.366289
NTC_new_917	0.863724			0.328809		NTC_new_645	0.0822968			0.365795
PRR14	0.340173	0.328753				NTC_new_351	0.562542			0.365795
TDRD10	0.801203	0.327625				NTC_new_554	0.393689			0.365795
NTC_new_1047	0.881674			0.327367		NTC_new_520	0.889615			0.364567
NTC_new_670	0.511583			0.327367		SMARCAD1	0.235981	0.36198
NTC_new_707	0.835506			0.327367		NTC_new_388	0.855534	0.358605
NTC_new_752	0.896246			0.327367		ANP32B	0.582835			0.358605
NTC_new_837	0.938376			0.327367		NTC_new_1081	0.0851886			0.358605
USP3	0.448106	0.324405				HIST1H2AB	0.0232055	0.358248
PHF8	0.0459552	0.323508				INO80D	0.466624	0.357625
SP140L	0.690948	0.32337				ARID1B	0.580797	0.356834
ELP2	0.184052	0.321473				UBE2T	0.0219305	0.355433
SMARCA1	0.98606	0.320618				NFYC	0.291164	0.354165
ARNTL	0.319917	0.32				CHD8	0.599499	0.352999
NTC_new_549	0.0446607			0.319773		PHIP	0.824218	0.35293
HIST1H2BJ	0.271332	0.319447				FXR1	0.870936	0.352793
PHF13	0.707873	0.318451				NTC_new_176	0.0801203			0.352627
HSPA1B	0.532606	0.315828				NTC_new_845	0.866834			0.352627
SMYD1	0.0154503	0.315217				NTC_new_11	0.936147			0.352627
NTC_new_535	0.67808			0.312899		CBX8	0.113463	0.352617
NTC_new_696	0.758491			0.312899		ZCWPW1	0.667069	0.351377
NTC_new_800	0.907864			0.312899		SET	0.510747	0.350451
NTC_new_854	0.61696			0.312899		HDGFRP3	0.420244	0.350363
NTC_new_1	0.753361			0.31248		NTC_new_596	0.334985			0.347976
NTC_new_491	0.442596			0.31248		NTC_new_695	0.529065			0.347976
NTC_new_902	0.972839			0.31248		NTC_new_612	0.84439			0.347976
NTC_new_128	0.472741			0.310718		NTC_new_575	0.923708			0.347763
NTC_new_315	0.828888			0.310718		NTC_new_97	0.256434			0.347763
NTC_new_545	0.933823			0.310718		NTC_new_405	0.215054			0.347096
NTC_new_692	0.512268			0.310718		NTC_new_573	0.39136			0.347096
NTC_new_764	0.983044			0.310718		NTC_new_932	0.392337			0.337072
NTC_new_92	0.480234			0.310718		NTC_new_475	0.183724			0.335847
KDM7A	0.146457	0.310203				NTC_new_708	0.449524			0.335847
CBX8	0.113463	0.308848				NTC_new_284	0.751002			0.335847
SP140	0.654768	0.307717				SMYD2	0.214289	0.335245
SUPT3H	0.43509	0.307435				NTC_new_826	0.909722			0.332463
HMGA2	0.191195	0.307118				HDAC8	0.488004	0.331791
H1F0	0.50113	0.306299				NTC_new_602	0.820376			0.330665
TRIM28	0.112324	0.305948				NTC_new_465	0.130719			0.330665
NTC_new_589	0.981704			0.302701		HIST1H1B	0.273716	0.330367
NTC_new_672	0.602121			0.302701		TCF19	0.28218	0.330088
NTC_new_945	0.86763			0.302701		PHF21A	0.976042	0.329327
GADD45B	0.222965	0.302596				NEK6	0.922279	0.328392
NPAS2	0.510877	0.301821				HIST1H1E	0.473618	0.327828
NTC_new_33	0.135937			0.301334		PRDM15	0.491391	0.327265
NTC_new_362	0.0132278			0.301334		NTC_new_957	0.849519			0.326537
NTC_new_467	0.593822			0.301334		NTC_new_377	0.191369			0.326537
NTC_new_483	0.264447			0.301334		NTC_new_447	0.563228			0.326408
NTC_new_698	0.0208736			0.301334		NTC_new_35	0.0961599			0.326408
NTC_new_825	0.242606			0.301334		DNMT3A	0.519044	0.324478
CDK17	0.965968	0.298622				GADD45A	0.669409	0.32337
NTC_new_1081	0.582835			0.297897		NTC_new_85	0.0444093			0.322293
NTC_new_249	0.292972			0.297897		NTC_new_26	0.169138			0.322293
NTC_new_401	0.800939			0.297897		NTC_new_335	0.777665			0.322293
NTC_new_402	0.964173			0.297897		NTC_new_153	0.259575			0.322211
NTC_new_494	0.837996			0.297897		NTC_new_1011	0.670387			0.322211
NTC_new_733	0.937279			0.297897		NTC_new_731	0.840786			0.322211
NTC_new_979	0.639076			0.297897		CUL4B	0.656693	0.320899
NTC_new_16	0.433292			0.294684		HIST1H2BI	0.481812	0.319447
NTC_new_597	0.114882			0.294684		HMGA2	0.191195	0.31856
NTC_new_820	0.944647			0.294684		RUVBL1	0.936454		0.31818
NTC_new_9	0.770573			0.294684		UBR7	0.131941	0.318081
GLYR1	0.988479	0.293282				PCGF5	0.30329	0.317981
TAF8	0.186575	0.291902				SETMAR	0.810704	0.31744
MTF2	0.567143	0.291146				NTC_new_1066	0.0197865			0.314796
CBX5	0.626427	0.291095				NTC_new_728	0.341491			0.314796
KDM5C	0.0156881	0.290857				NTC_new_251	0.456393			0.314796
NCOR1	0.22245	0.290374				NTC_new_1048	0.97354			0.313838
FXR1	0.870936	0.290247				NTC_new_1077	0.231191			0.313838
HIST1H2BL	0.89427	0.289654				NTC_new_686	0.0341744			0.313838
PCGF3	0.855537	0.289417				NTC_new_701	0.0178391			0.313838
HIST4H4	0.719862	0.288936				NTC_new_1018	0.1115			0.313838
NTC_new_562	0.937129			0.288783		NTC_new_918	0.573103			0.313096
NTC_new_818	0.493905			0.288783		NTC_new_287	0.765628			0.313096
RCOR3	0.94662	0.28875				NTC_new_1051	0.851042			0.313096
SCML2	0.0805226	0.288454				NTC_new_587	0.930939			0.313096
PHF3	0.229267	0.287401				NTC_new_654	0.980318			0.313096
KDM8	0.980958	0.286451				NTC_new_935	0.443421			0.313096
HIST1H4F	0.436964	0.283729				NTC_new_617	0.780356			0.313096
CBX6	0.0391499	0.281407				NTC_new_147	0.632057			0.313096
NTC_new_864	0.401823			0.280619		WHSC1	0.37913	0.311456
NTC_new_999	0.249428			0.280619		HIST1H3B	0.497478	0.310736
PHC3	0.703014	0.280023				HIST1H2AA	0.334259	0.308636
KDM5A	0.468323	0.279006				NTC_new_711	0.379701			0.308247
NTC_new_1043	0.0418054			0.276323		NTC_new_474	0.755191			0.308247
NTC_new_163	0.846732			0.276323		HIST1H2BL	0.89427	0.307074
NTC_new_173	0.306013			0.276323		NTC_new_1013	0.31956			0.306414
NTC_new_316	0.173359			0.276323		NTC_new_773	0.348763			0.306414
NTC_new_340	0.911307			0.276323		ATXN7	0.55486	0.304536
NTC_new_524	0.459397			0.276323		MGA	0.958593	0.303216
NTC_new_855	0.730307			0.274423		NTC_new_317	0.753937			0.302474
NTC_new_628	0.699764			0.273672		NTC_new_877	0.422612			0.302474
NTC_new_747	0.71799			0.273672		NTC_new_1074	0.805228			0.299314
NTC_new_772	0.00112632			0.273672		HDAC4	0.667714	0.298743
HR	0.519263	0.273224				RNF168	0.294505	0.296717
NTC_new_245	0.610328			0.271014		EID2B	0.296911	0.296219
NTC_new_408	0.786364			0.271014		SMYD3	0.0614886	0.295995
NTC_new_588	0.0456249			0.271014		STK31	0.753745	0.295686
NTC_new_859	0.413607			0.271014		SS18L1	0.35504	0.295532
NTC_new_1074	0.805228			0.267888		HIST1H2BC	0.264373	0.295481
NTC_new_137	0.91943			0.267888		USP22	0.0838021	0.295198
HDAC7	0.89138	0.267068				HIST1H2AK	0.750476	0.291469
JADE2	0.260971	0.266097				NTC_new_840	0.769056			0.291095
NCOA2	0.438139	0.265424				NTC_new_37	0.0171211			0.291095
SUPT6H	0.350349	0.265016				NTC_new_354	0.39554			0.291095
NTC_new_193	0.379494			0.264697		NTC_new_745	0.0948629			0.291095
NTC_new_377	0.849519			0.264697		NTC_new_309	0.456815			0.291095
NTC_new_384	0.236314			0.264697		AURKA	0.371841	0.290789
ZNF217	0.426061	0.264241				NTC_new_492	0.498422			0.289274
CSNK2A1	0.305787	0.263627				NTC_new_472	0.804692			0.289274
NTC_new_963	0.888263			0.26156		NTC_new_752	0.490207			0.289274
NTC_new_1093	0.660357			0.260554		NTC_new_258	0.150982			0.289274
NTC_new_207	0.105033			0.260554		NTC_new_1010	0.981683			0.289274
NTC_new_335	0.169138			0.260554		NTC_new_578	0.896246			0.289274
NTC_new_436	0.44427			0.260554		NTC_new_693	0.599738			0.287031
NTC_new_471	0.342058			0.260554		HIST1H4J	0.117834	0.286795
NTC_new_561	0.615739			0.260554		NTC_new_266	0.919318			0.284322
NTC_new_949	0.211689			0.260554		NTC_new_583	0.52768			0.284322
NTC_new_958	0.372204			0.260554		NTC_new_904	0.0358798			0.284322
NTC_new_339	0.703213			0.260024		NTC_new_761	0.631191			0.284322
NTC_new_428	0.703699			0.260024		IKBKAP	0.325452	0.284139
NTC_new_480	0.444829			0.260024		ELP4	0.445745	0.282987
NTC_new_481	0.691927			0.260024		HDAC3	0.593323	0.282962
NTC_new_573	0.39136			0.260024		NTC_new_339	0.342683			0.280031
NTC_new_595	0.128464			0.260024		NTC_new_978	0.703213			0.280031
RNF168	0.294505	0.25862				NTC_new_108	0.597705			0.280031
NTC_new_456	0.749383			0.25649		NTC_new_467	0.593822			0.27965
NTC_new_624	0.926443			0.25649		NTC_new_807	0.488256			0.27965
NTC_new_841	0.321636			0.255308		NTC_new_508	0.569531			0.27965
NTC_new_881	0.669982			0.255308		NTC_new_811	0.169942			0.278651
NTC_new_1092	0.595054			0.255042		SP110	0.191801	0.278428
NTC_new_134	0.103639			0.255042		RB1	0.851969	0.278132
NTC_new_169	0.4072			0.255042		TAF1L	0.376127	0.276659
NTC_new_348	0.312014			0.255042		SS18L2	0.856477	0.276183
NTC_new_56	0.00404592			0.255042		NTC_new_315	0.219375			0.275962
PAXIP1	0.804172	0.254519				NTC_new_148	0.231755			0.275962
PPM1G	0.79374	0.253973				NTC_new_225	0.828888			0.275962
PRKAA1	0.606375	0.253078				CBX4	0.677358	0.274799
HIST1H4C	0.0128095	0.251541				PAK2	0.603407	0.273517
NTC_new_323	0.692713			0.250573		PRDM2	0.760188	0.273224
NTC_new_416	0.893241			0.250573		SFMBT2	0.547042	0.273085
NTC_new_49	0.0453318			0.250573		NTC_new_426	0.28578			0.270236
NTC_new_500	0.375362			0.250573		NTC_new_865	0.219005			0.270236
NTC_new_8	0.470223			0.250573		BAZ1B	0.727373	0.270155
NTC_new_82	0.0516243			0.250573		NTC_new_905	0.457579			0.269945
NTC_new_63	0.940995			0.249268		NTC_new_454	0.354588			0.269945
NTC_new_645	0.393689			0.249268		NTC_new_585	0.920505			0.269945
NTC_new_830	0.493163			0.248521		NTC_new_90	0.416825			0.269945
PRKCB	0.868466	0.248382				NTC_new_551	0.696643			0.269945
NTC_new_19	0.531174			0.245797		NTC_new_756	0.921921			0.269945
NTC_new_465	0.820376			0.245797		NTC_new_435	0.0806512			0.269945
NTC_new_771	0.31797			0.245797		HMGN1	0.0402745	0.26921
NTC_new_248	0.271192			0.242832		PPP4R2	0.88937	0.268589
NTC_new_691	0.289876			0.242202		HIST1H1T	0.568402	0.266971
NTC_new_7	0.0519536			0.242202		CUL4A	0.420595	0.266875
NTC_new_978	0.597705			0.242202		H1FNT	0.836686	0.266714
NTC_new_237	0.284897			0.240604		HIST3H3	0.203252	0.266201
NTC_new_332	0.531124			0.240604		JAK2	0.213265	0.265848
NTC_new_819	0.574459			0.240604		ING1	0.665664	0.265552
PARP3	0.72416	0.239789				PRDM5	0.638055	0.265288
HDAC4	0.667714	0.239043				NTC_new_150	0.102647			0.263476
TFDP1	0.905221	0.238666				NTC_new_815	0.660589			0.263476
DNMT3A	0.519044	0.2382				NTC_new_1020	0.651654			0.263476
MTA3	0.00245184	0.237291				NTC_new_876	0.614829			0.263476
DDX21	0.412761	0.236909				NTC_new_942	0.889526			0.263189
NTC_new_489	0.683055			0.235092		NTC_new_536	0.742894			0.263189
NTC_new_664	0.651003			0.235092		NTC_new_203	0.2549			0.263189
NTC_new_732	0.231627			0.235092		NTC_new_1015	0.815426			0.263189
NTC_new_808	0.218149			0.235092		NTC_new_1076	0.902426			0.261077
NTC_new_487	0.492432			0.233959		NTC_new_739	0.26429			0.261077
PRMT7	0.471056	0.233104				NTC_new_542	0.540943			0.261077
BAZ2A	0.136608	0.230903				NTC_new_1050	0.529966			0.261077
TET1	0.990636	0.230482				NTC_new_221	0.887917			0.261077
NTC_new_1084	0.591487			0.230099		NTC_new_433	0.98958			0.261077
NTC_new_542	0.98958			0.230099		NTC_new_1035	0.932088			0.261077
NTC_new_690	0.984929			0.230099		MRGBP	0.0720998		0.260966
BRWD3	0.311827	0.230025				ACTL6B	0.397124	0.26042
NTC_new_395	0.997382			0.22867		PRKAG2	0.0354843	0.259811
NTC_new_417	0.0681346			0.22867		NTC_new_927	0.464577			0.256875
NTC_new_454	0.354588			0.22867		NTC_new_589	0.981704			0.256875
NTC_new_829	0.565869			0.22867		NTC_new_378	0.843877			0.256875
NTC_new_470	0.336104			0.227444		HMG20B	0.525996	0.256835
NTC_new_233	0.763062			0.224324		POLR2D	0.894816	0.256686
NTC_new_254	0.492002			0.224324		NTC_new_841	0.979121			0.254519
NTC_new_376	0.240986			0.224324		NTC_new_23	0.321636			0.254519
NTC_new_419	0.736348			0.224324		NTC_new_681	0.394728			0.252487
NTC_new_661	0.643777			0.224324		NTC_new_478	0.41569			0.252487
NTC_new_455	0.273834			0.224026		NTC_new_120	0.420677			0.252487
NTC_new_522	0.969067			0.224026		NTC_new_1064	0.435251			0.252487
NTC_new_980	0.351524			0.224026		NTC_new_473	0.492862			0.252487
HAT1	0.674479	0.223154				NTC_new_392	0.00911727			0.252487
H2AFJ	0.495307	0.222667				NTC_new_382	0.452828			0.252487
PRKCA	0.00670789	0.222334				NTC_new_630	0.924674			0.251014
ZCWPW1	0.667069	0.222283				NTC_new_521	0.335817			0.251014
EZH1	0.393329	0.222204				MYSM1	0.889255	0.249253
SETD4	0.5169	0.222109				H2AFX	0.907247	0.249121
SMARCA4	0.354887	0.221436				APOBEC3H	0.93793	0.24859
NTC_new_678	0.260155			0.219582		TAF1	0.411611	0.24779
NTC_new_324	0.24209			0.21951		NTC_new_187	0.491055			0.246639
NTC_new_370	0.0963876			0.21951		PRMT8	0.403708	0.245927
NTC_new_737	0.00419578			0.21951		HDAC11	0.781592	0.245529
NTC_new_805	0.899731			0.21951		NTC_new_760	0.801757			0.245415
RAI1	0.203015	0.218388				NTC_new_66	0.129646			0.245415
USP12	0.901627	0.218281				NTC_new_971	0.458762			0.245415
C11ORF30	0.148111	0.218151				NTC_new_798	0.815981			0.239819
CUL2	0.226013	0.218144				NTC_new_509	0.135606			0.239819
SMEK1	0.600311	0.217542				NTC_new_882	0.320738			0.239012
ZCWPW2	0.368257	0.216811				NTC_new_917	0.863724			0.239012
HMGN1	0.0402745	0.216268				SUV39H2	0.0709409	0.237037
NTC_new_431	0.244314			0.215126		NTC_new_428	0.763062			0.236115
NTC_new_452	0.241425			0.215126		NTC_new_872	0.907316			0.236115
NTC_new_577	0.84992			0.215126		NTC_new_99	0.203956			0.236115
NTC_new_616	0.916103			0.215062		NTC_new_233	0.703699			0.236115
NTC_new_631	0.805433			0.215062		NTC_new_305	0.480259			0.236115
NTC_new_895	0.258091			0.215062		NTC_new_358	0.0731758			0.236115
HIST3H2BB	0.926283	0.214243				KAT6B	0.110097	0.235174
YEATS2	0.0605057	0.213334				NTC_new_998	0.669657			0.234466
PRDM16	0.309831	0.211754				TLE4	0.889917	0.232555
NTC_new_307	0.0292501			0.211669		CTCFL	0.548484	0.232317
NTC_new_675	0.184822			0.211669		NTC_new_367	0.982547			0.232214
CDY2A	0.937173	0.209616				NTC_new_319	0.341813			0.232214
MYO1C	0.664232	0.20937				NTC_new_47	0.832365			0.232214
NTC_new_823	0.802751			0.207503		NTC_new_493	0.129573			0.232214
NTC_new_65	0.510066			0.205658		NTC_new_217	0.7571			0.232214
NTC_new_878	0.479828			0.205658		NTC_new_639	0.857859			0.232214
NTC_new_98	0.854886			0.205658		TP53	0.475353	0.232177
UBR2	0.0602991	0.205275				SIRT4	0.0366516	0.230852
UBE2N	0.555827	0.201964				HIST1H2BM	0.644556	0.230652
EID2B	0.296911	0.200846				SF3B1	0.330282	0.229398
NTC_new_116	0.480451			0.19837		PRDM12	0.124931	0.22903
NTC_new_41	0.126327			0.19837		MBD3	0.587536	0.228258
NTC_new_74	0.320956			0.19837		PHF2	0.607924	0.228133
NTC_new_247	0.220335			0.19802		HIST1H2AH	0.0022813	0.226696
HIST1H2BA	0.622962	0.196536				HIST1H3J	0.344718	0.226162
TDRD3	0.779215	0.195881				NTC_new_623	0.0903332			0.226053
NTC_new_1006	0.370629			0.193603		NTC_new_812	0.240986			0.225702
NTC_new_403	0.296242			0.193603		NTC_new_376	0.603633			0.225702
NTC_new_831	0.248014			0.193603		NTC_new_934	0.530267			0.225702
HIST1H1A	0.978563	0.192336				NTC_new_984	0.305232			0.225702
KDM2B	0.515108	0.19214				NTC_new_669	0.61696			0.225702
TLE2	0.721555	0.191559				NTC_new_723	0.689			0.225702
NTC_new_1071	0.0116877			0.189599		NTC_new_854	0.95121			0.225702
ADNP	0.629448	0.188231				ERBB4	0.56929	0.224739
FOXP4	0.779264	0.188083				NTC_new_655	0.531174			0.222117
BABAM1	0.21541	0.187648				NTC_new_19	0.620193			0.222117
ACTB	0.655532		0.186646			NTC_new_986	0.305584			0.222117
NTC_new_379	0.186093			0.186412		NTC_new_844	0.167095			0.221936
NTC_new_1026	0.228051			0.185074		NTC_new_491	0.442596			0.221936
NTC_new_310	0.117885			0.185074		NTC_new_253	0.871137			0.221936
NTC_new_326	0.529288			0.185074		H2AFY2	0.680984	0.221545
NTC_new_446	0.454112			0.185074		APOBEC3F	0.82443	0.221415
NTC_new_884	0.287118			0.185074		HCFC2	0.662596	0.220829
NTC_new_623	0.0903332			0.183712		L3MBTL4	0.300268	0.220461
NTC_new_793	0.920872			0.183712		PCGF2	0.0399863	0.219848
L3MBTL2	0.11576	0.183513				APOBEC1	0.81484	0.21851
PRDM1	0.837781	0.183374				NTC_new_913	0.109803			0.216876
POLR2A	0.154721	0.182395				NTC_new_1061	0.369512			0.216876
MAX	0.473791	0.18225				NTC_new_163	0.846732			0.216876
EHMT1	0.713557	0.18182				NTC_new_1069	0.318733			0.216876
NTC_new_114	0.103987			0.178932		NTC_new_432	0.481005			0.216876
NTC_new_188	0.491762			0.178932		NTC_new_540	0.462738			0.21559
NTC_new_35	0.563228			0.178932		NTC_new_363	0.926369			0.21559
NTC_new_610	0.154387			0.178932		NTC_new_141	0.581592			0.21559
NTC_new_647	0.0333262			0.178932		NTC_new_105	0.240359			0.21559
NTC_new_846	0.167602			0.178932		NTC_new_341	0.727716			0.21559
NTC_new_901	0.527932			0.178932		FOXP1	0.73355	0.21381
NTC_new_259	0.938503			0.177498		NTC_new_235	0.71079			0.213085
KDM4B	0.0306773	0.175178				NTC_new_250	0.79396			0.211662
DAPK3	0.208545	0.173258				NTC_new_468	0.91502			0.211662
NTC_new_204	0.304529			0.170934		NTC_new_396	0.370662			0.210927
NTC_new_3	0.999187			0.170934		NTC_new_829	0.45853			0.210927
NTC_new_442	0.355453			0.170934		NTC_new_417	0.0681346			0.210927
NTC_new_189	0.137984			0.17058		NTC_new_22	0.565869			0.210927
NTC_new_369	0.297819			0.17058		NTC_new_850	0.292339			0.208808
NTC_new_507	0.766322			0.17058		NTC_new_78	0.35101			0.208653
NTC_new_659	0.622882			0.17058		NTC_new_794	0.259824			0.208653
NTC_new_813	0.168522			0.17058		NTC_new_550	0.00030298			0.208653
NTC_new_206	0.172559			0.167913		KAT6A	0.324709	0.206859
NTC_new_394	0.502469			0.167913		SMYD4	0.956635	0.206838
NTC_new_743	0.0999635			0.167913		IKZF3	0.335986	0.205561
NTC_new_565	0.375247			0.166662		MLLT10	0.157839	0.205324
NTC_new_1016	0.20704			0.164627		AIRE	0.782811	0.204864
NTC_new_57	0.917962			0.164627		SETDB1	0.324398	0.204169
NTC_new_871	0.176046			0.164627		NTC_new_283	0.532995			0.204064
NTC_new_514	0.385405			0.164018		NTC_new_67	0.90217			0.204064
NTC_new_744	0.332718			0.164018		NTC_new_1089	0.262169			0.204064
NTC_new_475	0.449524			0.160849		NTC_new_903	0.993003			0.202608
NTC_new_583	0.52768			0.160849		NTC_new_333	0.60217			0.202608
NTC_new_872	0.480259			0.160849		NTC_new_729	0.471288			0.202608
NTC_new_299	0.523715			0.160679		NTC_new_427	0.591718			0.200535
NTC_new_317	0.753937			0.160679		NTC_new_399	0.418687			0.19975
NTC_new_590	0.35957			0.160679		NTC_new_973	0.495158			0.19975
NTC_new_974	0.0896447			0.160679		NTC_new_642	0.00712156			0.199468
NTC_new_53	0.745795			0.157297		NTC_new_980	0.440424			0.199468
NTC_new_1090	0.927531			0.157241		NTC_new_537	0.351524			0.199468
RAD54L2	0.901244	0.155684				NTC_new_289	0.110806			0.196536
HDAC8	0.488004	0.154927				NTC_new_1034	0.346846			0.196536
NTC_new_612	0.529065			0.154232		NTC_new_923	0.899731			0.196536
NTC_new_722	0.983779			0.154232		NTC_new_805	0.597493			0.196536
NTC_new_794	0.00030298			0.154232		NTC_new_107	0.450097			0.196359
SFMBT1	0.73975	0.152946				NTC_new_599	0.418195			0.196359
TAF4	0.983753	0.152829				NTC_new_881	0.250651			0.194764
SF3B1	0.330282	0.152138				NTC_new_741	0.280278			0.194764
MBD5	0.985536	0.151448				NTC_new_668	0.669982			0.194764
NTC_new_833	0.0813108			0.150845		PRDM11	0.238294	0.193379
HIST1H3C	0.397535	0.149054				NTC_new_210	0.281499			0.19323
A1CF	0.327053	0.148944				NTC_new_423	0.047169			0.19323
ANP32B	0.855534	0.148045				PRDM1	0.837781	0.191182
NTC_new_789	0.744259			0.14752		NTC_new_101	0.860274			0.191155
FAM175A	0.768677	0.144281				NTC_new_512	0.497263			0.189586
NTC_new_1013	0.31956			0.143888		NTC_new_244	0.521501			0.189586
NTC_new_444	0.36862			0.143888		NTC_new_956	0.512919			0.189586
NTC_new_630	0.335817			0.143888		NTC_new_770	0.239162			0.189586
NTC_new_1021	0.985066			0.141956		HIST1H4G	0.446426	0.18811
NTC_new_228	0.934545			0.141956		PDP1	0.729474	0.187882
NTC_new_508	0.488256			0.141956		YWHAE	0.780948	0.187782
NTC_new_529	0.958103			0.141956		NTC_new_796	0.248784			0.186786
NTC_new_640	0.73639			0.141956		NTC_new_871	0.923764			0.186786
NTC_new_996	0.46502			0.141956		NTC_new_799	0.510066			0.186786
RPS6KA4	0.205359	0.141944				NTC_new_613	0.48209			0.186786
TP53	0.475353	0.141048				NTC_new_409	0.127552			0.186786
NTC_new_156	0.781097			0.138609		NTC_new_65	0.176046			0.186786
NTC_new_293	0.91001			0.138609		NTC_new_962	0.490158			0.186786
NTC_new_55	0.842359			0.137731		NTC_new_362	0.88116			0.186212
NTC_new_971	0.458762			0.137731		NTC_new_311	0.894762			0.186212
PRMT8	0.403708	0.136725				NTC_new_730	0.0132278			0.186212
CHD7	0.130089	0.13594				NTC_new_867	0.0446607			0.186212
NTC_new_414	0.731395			0.134819		NTC_new_549	0.340414			0.186212
NTC_new_686	0.0178391			0.134038		NTC_new_123	0.506291			0.186212
NTC_new_888	0.852253			0.134038		NTC_new_74	0.320956			0.184947
L3MBTL4	0.300268	0.132279				UCHL5	0.60597	0.184861
ARRB1	0.94672	0.132002				ZCWPW2	0.368257	0.184754
HIST1H1D	0.965252	0.131979				NASP	0.0221726	0.183374
NTC_new_102	0.740319			0.130358		NTC_new_188	0.491762			0.181919
NTC_new_256	0.920924			0.130358		NTC_new_692	0.512268			0.181919
NTC_new_278	0.235927			0.130358		NTC_new_699	0.109088			0.181695
NTC_new_418	0.12293			0.130358		NTC_new_804	0.14345			0.181695
NTC_new_477	0.711578			0.130358		NTC_new_725	0.4072			0.179897
NTC_new_478	0.00911727			0.130358		NTC_new_702	0.994935			0.179897
NTC_new_907	0.942438			0.130358		NTC_new_169	0.929992			0.179897
TNP2	0.910075	0.129707				NTC_new_637	0.00412033			0.178853
NTC_new_318	0.305115			0.126999		NTC_new_940	0.686201			0.178853
NTC_new_646	0.828938			0.126999		NTC_new_488	0.84196			0.178853
NTC_new_660	0.389567			0.126999		NTC_new_325	0.410503			0.178853
CUL4B	0.656693	0.125663				NTC_new_889	0.357865			0.178519
APOBEC3G	0.976047	0.124719				NTC_new_627	0.603498			0.1762
UBN1	0.727863	0.124435				TRIM27	0.333643	0.175978
NTC_new_10	0.07332			0.123436		DDB1	0.805917	0.175003
NTC_new_180	0.941771			0.123436		MSL1	0.00072079	0.173802
NTC_new_495	0.765125			0.123436		PHF8	0.0459552	0.173394
KDM6A	0.226389	0.12184				NTC_new_400	0.691521			0.172876
TET3	0.550573	0.120652				NTC_new_853	0.750101			0.172876
NTC_new_132	0.979317			0.119878		SMARCAL1	0.96751	0.172779
NTC_new_25	0.322936			0.119878		PRMT7	0.471056	0.172301
NTC_new_584	0.919808			0.119878		SP140	0.654768	0.172263
NTC_new_1069	0.369512			0.119438		SETD6	0.559487	0.171985
NTC_new_250	0.79396			0.119438		HIST1H2BD	0.176605	0.17114
NTC_new_810	0.380622			0.119438		NCOA3	0.489356	0.167804
NTC_new_913	0.481005			0.119438		NTC_new_671	0.474767			0.167702
NTC_new_1067	0.185209			0.116753		NTC_new_179	0.745795			0.167702
NTC_new_21	0.693256			0.116753		NTC_new_53	0.715673			0.167702
NTC_new_357	0.509592			0.116753		NTC_new_641	0.704462			0.167702
NTC_new_151	0.0119743			0.116543		NTC_new_920	0.726235			0.166751
NTC_new_780	0.704629			0.116543		NTC_new_832	0.618439			0.166751
NTC_new_84	0.458346			0.116543		NTC_new_704	0.165493			0.166751
NTC_new_232	0.406319			0.114232		RLIM	0.21781	0.166025
NTC_new_457	0.457759			0.114232		ASH1L	0.898797	0.16502
NTC_new_658	0.97415			0.114232		RAD54B	0.288782	0.164906
NTC_new_34	0.130605			0.113628		YWHAZ	0.575873	0.164608
NTC_new_541	0.171241			0.113628		NTC_new_1082	0.598638			0.163866
NTC_new_702	0.994935			0.113628		NTC_new_124	0.574332			0.163866
PDP1	0.729474	0.112546				NTC_new_248	0.271192			0.161724
NTC_new_158	0.242996			0.111287		NTC_new_375	0.658313			0.161724
NTC_new_389	0.160571			0.111287		NTC_new_598	0.765125			0.161724
NTC_new_447	0.0961599			0.111287		NTC_new_495	0.180607			0.161724
NTC_new_953	0.295464			0.111287		NTC_new_162	0.345345			0.161296
NTC_new_71	0.0482257			0.110586		HDGFL1	0.876041	0.157534
NTC_new_936	0.614363			0.110586		NTC_new_1054	0.480175			0.155697
ERCC6	0.677942	0.110116				NTC_new_322	0.901029			0.155697
NTC_new_777	0.365216			0.109171		NTC_new_607	0.0542818			0.155697
NTC_new_866	0.677415			0.109171		NTC_new_381	0.719727			0.155697
SMEK2	0.0782691	0.108479				H1FX	0.333115	0.154133
UHRF2	0.401132	0.108234				PHF21B	0.96627	0.153409
SIRT1	0.0240327	0.107744				HIST1H4A	0.444079	0.152946
ING5	0.859324	0.107438				NTC_new_539	0.855197			0.152841
ATF2	0.125531	0.106871				HIST1H1C	0.883441	0.152366
NTC_new_861	0.491013			0.106371		BAZ1A	0.121863	0.15202
NTC_new_920	0.165493			0.105839		CBX1	0.884125	0.151651
NTC_new_527	0.753822			0.103518		NTC_new_391	0.773708			0.150181
NTC_new_536	0.2549			0.103518		NTC_new_164	0.922743			0.14928
NTC_new_842	0.578045			0.102659		NTC_new_987	0.411037			0.14928
NTC_new_919	0.626389			0.102659		NTC_new_439	0.705544			0.145487
NTC_new_942	0.815426			0.102659		NTC_new_269	0.54055			0.145487
H2AFB3	0.232044	0.100968				NTC_new_906	0.289655			0.145487
ING4	0.76447	0.100946				NTC_new_461	0.94443			0.14439
HDGFRP3	0.420244	0.100267				NTC_new_604	0.964105			0.14439
CBX7	0.933227	0.0998296				NTC_new_77	0.514999			0.14439
CDY2B	0.665402	0.0994581				RAD54L2	0.901244	0.142306
KDM5D	0.162864	0.0993762				BAZ2B	0.219663	0.141409
USP7	0.53635	0.0991851				KDM7A	0.146457	0.141048
SMYD2	0.214289	0.0987161				OGT	0.196727	0.140513
HIST1H2AB	0.0232055	0.0975837				NTC_new_412	0.227294			0.138215
NTC_new_230	0.196363			0.0971815		NTC_new_272	0.63851			0.138215
NTC_new_615	0.189802			0.0971815		NTC_new_783	0.414501			0.138215
NTC_new_853	0.750101			0.0971815		NTC_new_533	0.686739			0.138215
NTC_new_560	0.709533			0.0963675		NTC_new_81	0.887481			0.135596
NTC_new_594	0.00614106			0.0963675		NTC_new_239	0.219765			0.134138
NTC_new_806	0.853781			0.0963675		NTC_new_963	0.764582			0.134138
NTC_new_959	0.0261552			0.0963675		NTC_new_302	0.486102			0.134138
H2AFV	0.0507095	0.0949655				NTC_new_525	0.888263			0.134138
NTC_new_136	0.290334			0.0945009		PPM1G	0.79374	0.130886
NTC_new_178	0.679377			0.0945009		NTC_new_338	0.811772			0.129983
APOBEC3H	0.93793	0.0936111				NTC_new_1001	0.298929			0.129983
DEK	0.00797146	0.092132				NTC_new_527	0.034675			0.129514
ZNF687	0.510893	0.0920837				NTC_new_1085	0.753822			0.129514
TADA1	0.0940506	0.0920622				HMGN5	0.0135194	0.127657
NIPBL	0.0292955	0.0919227				TET1	0.990636	0.127576
H2AFB2	0.880965	0.0917831				USP3	0.448106	0.127383
CDK9	0.60476	0.0912631				UBE2N	0.555827	0.126122
HIST2H3D	0.0159081	0.0904707				NTC_new_678	0.574622			0.125855
NTC_new_393	0.629438			0.0901659		NTC_new_1049	0.260155			0.125855
NTC_new_651	0.503626			0.0901659		NTC_new_831	0.248014			0.125814
GTF3C4	0.633614	0.0893062				DNMT3B	0.808951	0.12432
NTC_new_1062	0.683653			0.0881981		DPPA3	0.821562	0.123436
NTC_new_412	0.63851			0.0881981		NTC_new_353	0.102289			0.122623
NTC_new_598	0.180607			0.0881981		PADI1	0.289248	0.12184
NTC_new_601	0.533651			0.0881981		NTC_new_718	0.0130945			0.120417
NTC_new_799	0.127552			0.0881981		NTC_new_198	0.910381			0.119695
NTC_new_104	0.615894			0.0872201		ANP32A	0.422155	0.116316
NTC_new_1048	0.231191			0.0872201		NTC_new_59	0.500339			0.11614
JMJD4	0.064605	0.0861067				NTC_new_320	0.840015			0.11614
NTC_new_144	0.660945			0.0856516		NTC_new_422	0.115571			0.11614
NTC_new_509	0.815981			0.0850014		NTC_new_802	0.637326			0.115176
NTC_new_836	0.348135			0.0850014		NTC_new_961	0.612683			0.112917
NTC_new_352	0.536454			0.083704		NTC_new_273	0.322936			0.111338
NTC_new_60	0.192386			0.083704		NTC_new_624	0.253464			0.111338
NTC_new_713	0.434902			0.083704		NTC_new_782	0.926443			0.111338
NTC_new_775	0.599148			0.083704		NTC_new_25	0.520511			0.111338
NTC_new_798	0.135606			0.083704		NTC_new_84	0.800939			0.110625
CHD9	0.746058	0.082857				NTC_new_401	0.775853			0.110625
APOBEC3D	0.631664	0.0819277				NTC_new_635	0.458346			0.110625
SETD3	0.700847	0.0818123				NTC_new_541	0.171241			0.108808
NTC_new_1005	0.685657			0.0806656		NTC_new_720	0.284897			0.107416
NTC_new_889	0.357865			0.0806656		NTC_new_615	0.189802			0.107416
SUPT16H	0.773233	0.0798193				NTC_new_237	0.0822024			0.107416
HIST1H2BG	0.213161	0.0797618				NTC_new_788	0.768135			0.106938
NTC_new_17	0.0225958			0.0790006		NTC_new_992	0.356794			0.106938
BRCA2	0.386325	0.0781367				NTC_new_1070	0.433505			0.106938
HMGN5	0.0135194	0.0779132				ZBTB7C	0.770346	0.105523
NAT10	0.661227	0.0778041				CLNS1A	0.795993	0.105407
ELP3	0.267883	0.0776846				NSL1	0.969616	0.103987
ZNF711	0.190842	0.0776379				NTC_new_532	2.73e-05			0.103248
NTC_new_1039	0.721622			0.0757517		NTC_new_990	0.380622			0.102934
NTC_new_343	0.865001			0.0757517		NTC_new_810	0.782559			0.102934
NTC_new_39	0.331407			0.0757517		MSH6	0.8733	0.100661
NTC_new_407	0.767966			0.0757517		RNF8	0.58546	0.10013
NTC_new_62	0.102395			0.0757517		PRDM14	0.179573	0.0984055
NTC_new_625	0.0359414			0.0757517		NTC_new_55	0.842359			0.0971109
NTC_new_787	0.259809			0.0757517		ARNTL	0.319917	0.0950952
NTC_new_1033	0.513378			0.0754313		NTC_new_751	0.709245			0.0926854
NTC_new_521	0.924674			0.0754313		NTC_new_687	0.426769			0.0926854
NTC_new_712	0.367512			0.0754313		NTC_new_689	0.440092			0.0926854
NTC_new_1004	0.379015			0.0746466		ACTR3B	0.906474	0.0922716
NTC_new_398	0.981282			0.0746466		MINA	0.672531	0.0920622
NTC_new_523	0.227596			0.0746466		DZIP3	0.0181105	0.0919924
NTC_new_746	0.610489			0.0746466		NFYB	0.909332	0.091574
USP49	0.931698	0.0737399				ACAT1	0.389893	0.0911988
SIN3B	0.963326	0.0736318				NTC_new_1055	0.476629			0.0907436
NTC_new_774	0.54637			0.0727888		NTC_new_600	0.596346			0.0907436
NTC_new_811	0.169942			0.0727888		NTC_new_531	0.158321			0.0907436
NTC_new_1076	0.540943			0.0725526		SMYD5	0.499299	0.0897012
NTC_new_213	0.261905			0.0725526		SPEN	0.0586214	0.0896478
NTC_new_255	0.207865			0.0725526		NTC_new_207	0.794318			0.0887784
NTC_new_459	0.225494			0.0725526		NTC_new_1037	0.105033			0.0887784
NTC_new_580	0.215792			0.0725526		USP15	0.203771	0.0886346
NTC_new_968	0.865368			0.0725526		NTC_new_231	0.652993			0.0870662
CTBP1	0.6993	0.0717322				NTC_new_724	0.265749			0.0869972
YWHAB	0.124113	0.0710207				SAP18	0.843645	0.085805
WSB2	0.00493151	0.0709696				CDK7	0.852164	0.0857468
RNF2	0.242541	0.070765				NTC_new_46	0.151006			0.084558
NTC_new_338	0.298929			0.0698919		NTC_new_614	0.225494			0.0833671
NTC_new_904	0.631191			0.0698919		NTC_new_459	0.492847			0.0833671
HDAC11	0.781592	0.0690764				NTC_new_629	0.124902			0.0833671
ZBTB7C	0.770346	0.068883				CDY2A	0.937173	0.0831462
RPA3	0.059313	0.0679831				PHF6	0.921363	0.0807754
MBIP	0.611127	0.0678307				NTC_new_955	0.11165			0.0794593
NTC_new_899	0.704309			0.0673132		USP44	0.22169	0.079084
TDRD1	0.453105	0.0672371				NTC_new_265	0.675926			0.0781939
NTC_new_458	0.173148			0.0662091		NTC_new_1083	0.939383			0.0781939
NTC_new_724	0.265749			0.0662091		NTC_new_182	0.773745			0.0781939
CUL4A	0.420595	0.0652845				RPS6KA4	0.205359	0.0781627
TDRD7	0.883212	0.0651886				NTC_new_970	0.420673			0.0772745
BRWD1	0.554665	0.0642308				HIST1H2BK	0.424109	0.0771397
HIST1H2AK	0.750476	0.0641855				SND1	0.104462	0.0762639
CHAF1B	0.235571	0.063793				HIST2H2AA3	0.121654	0.0759224
HMG20A	0.557647	0.0634963				HDAC9	0.202423	0.0758086
NTC_new_273	0.253464			0.0624871		ATF2	0.125531	0.0755088
NTC_new_69	0.619685			0.0624871		DDB2	0.543973	0.0750749
NTC_new_975	0.607687			0.0624871		HAT1	0.674479	0.0744868
NTC_new_1083	0.675926			0.0621061		NTC_new_873	0.273517			0.0743116
NTC_new_957	0.191369			0.0621061		HMGB2	0.947144	0.0736833
INO80	0.722211	0.0615153				NTC_new_219	0.264452			0.0722397
NFRKB	0.880997	0.0610602				NTC_new_868	0.545077			0.0722397
NTC_new_400	0.691521			0.0601315		NTC_new_330	0.987077			0.0722397
NTC_new_231	0.652993			0.0586526		NTC_new_839	0.427461			0.070096
NOC2L	0.514231	0.0574711				NTC_new_901	0.0208736			0.070096
NTC_new_943	0.300561			0.0562484		NTC_new_58	0.337875			0.070096
ANP32E	0.255116	0.0539754				NTC_new_950	0.527932			0.070096
NTC_new_72	0.729366			0.0523409		NTC_new_698	0.186591			0.070096
APEX1	0.54098	0.0515235				POLR2A	0.154721	0.0692852
NTC_new_1063	0.38306			0.0505953		HIST1H2BB	0.832951	0.0692343
NTC_new_282	0.887847			0.0505953		CHAF1B	0.235571	0.0691324
SATB2	0.00589411	0.0497569				CLOCK	0.473544	0.0688117
NTC_new_109	0.255463			0.049168		CHD1	0.151797	0.0686795
NTC_new_761	0.0358798			0.049168		NFRKB	0.880997	0.0679323
NTC_new_198	0.910381			0.0478229		CDY2B	0.665402	0.0674349
NTC_new_533	0.414501			0.0478229		KAT2B	0.0840318	0.0670293
NTC_new_263	0.485092			0.0455838		PRDM4	0.791193	0.0666696
NTC_new_347	0.863747			0.0428191		NTC_new_204	0.304529			0.0666241
NTC_new_890	0.571727			0.0428191		NTC_new_559	0.831457			0.0666241
NTC_new_666	0.0327477			0.0417802		PRDM13	0.06166	0.066619
NTC_new_202	0.396164			0.0404006		CBX2	0.814937	0.0664621
NTC_new_528	0.543103			0.0404006		EXOSC1	0.780522	0.0659158
NTC_new_1019	0.0344471			0.0387308		NTC_new_122	0.243498			0.0652138
NTC_new_719	0.706831			0.0387308		NTC_new_1044	0.703231			0.0631697
NTC_new_906	0.289655			0.0387308		NTC_new_173	0.306013			0.0631697
NTC_new_294	0.59445			0.0369823		NTC_new_516	0.111173			0.0611502
NTC_new_937	0.370884			0.0369823		NTC_new_160	0.663392			0.0606255
NTC_new_862	0.586016			0.0351607		NTC_new_364	0.221074			0.0599918
NTC_new_303	0.35146			0.0343327		NTC_new_670	0.511583			0.0599918
NTC_new_673	0.386121			0.0343327		NTC_new_846	0.167602			0.0599918
NTC_new_781	0.213599			0.0334359		HIST2H2AA4	0.536518	0.0593839
NTC_new_858	0.558245			0.0334359		NTC_new_17	0.91931			0.0576794
H1FX	0.333115	0.0329109				NTC_new_734	0.0225958			0.0576794
NTC_new_257	0.637797			0.0324099		NTC_new_1027	0.548756			0.0576794
SP110	0.191801	0.0318347				NTC_new_764	0.208818			0.0553101
NTC_new_482	0.332803			0.0314377		NTC_new_87	0.983044			0.0553101
NTC_new_581	0.619057			0.0314377		NTC_new_145	0.31955			0.0553101
NTC_new_705	0.367681			0.0314377		NTC_new_28	0.641606			0.0550685
NTC_new_720	0.0822024			0.0314377		NTC_new_967	0.288235			0.0550685
NTC_new_703	0.258902			0.0306353		NTC_new_384	0.236314			0.0541328
NTC_new_261	0.00855427			0.0297322		KAT7	0.477424	0.0536558
NTC_new_725	0.929992			0.0288587		NTC_new_576	0.614551			0.052988
NTC_new_802	0.637326			0.0288587		NTC_new_518	0.85089			0.052988
CDC6	0.5853	0.0282558				NTC_new_336	0.783777			0.052988
NTC_new_760	0.129646			0.0279083		NTC_new_374	0.227568			0.052988
HIST1H2BN	0.289831	0.0273113				NTC_new_1025	0.321612			0.0527722
NTC_new_252	0.38429			0.0265442		NTC_new_683	0.805433			0.0527722
NTC_new_320	0.500339			0.0265442		NTC_new_631	0.670128			0.0527722
NTC_new_688	0.148077			0.0265442		NTC_new_504	0.31715			0.0515186
NTC_new_409	0.248784			0.0244487		NTC_new_247	0.220335			0.0511178
KAT2B	0.0840318	0.0239987				BRD3	0.951791	0.0507808
NTC_new_763	0.866502			0.0236042		NTC_new_33	0.135937			0.0499322
NTC_new_448	0.939684			0.0210347		NTC_new_479	0.671001			0.0488082
NTC_new_770	0.512919			0.0210347		NTC_new_995	0.529718			0.0488082
NTC_new_85	0.777665			0.0210347		HIST1H2AG	0.396383	0.0480605
NTC_new_154	0.972428			0.0204789		TDRD3	0.779215	0.0477986
NTC_new_1087	0.395445			0.0197738		SYNCRIP	0.581333	0.0472705
NTC_new_305	0.907316			0.0197738		NTC_new_361	0.959857			0.0472366
DDB2	0.543973	0.0188295				SSRP1	0.0837322	0.0471591
NTC_new_1086	0.452346			0.0184849		TAF5L	0.603418	0.0467817
NTC_new_929	0.106058			0.0184849		NTC_new_775	0.599148			0.0459699
NTC_new_131	0.470858			0.0177469		NTC_new_292	0.423725			0.0453523
NTC_new_676	0.0288934			0.0177469		NTC_new_819	0.574459			0.0445913
NTC_new_880	0.0964651			0.0177469		NTC_new_529	0.958103			0.0444325
EYA3	0.841548	0.0170507				NTC_new_383	0.600343			0.0433226
PWWP2B	0.523838	0.016852				NTC_new_214	0.434097			0.0433226
NTC_new_385	0.896274			0.0163016		NTC_new_969	0.897694			0.0418807
ATF7IP	0.616589	0.0158554				TDG	0.870677	0.040992
NTC_new_329	0.0532966			0.0149105		HIST1H2BE	0.831561	0.0396862
NTC_new_1025	0.321612			0.0142638		EZH1	0.393329	0.0395245
NTC_new_344	0.828724			0.0142638		NTC_new_183	0.82437			0.0390776
NTC_new_812	0.305232			0.0142638		NTC_new_548	0.402555			0.0376544
NTC_new_738	0.267256			0.0137793		NTC_new_530	0.680349			0.0366231
NTC_new_534	0.832478			0.013497		NTC_new_510	0.10975			0.0366231
DZIP3	0.0181105	0.0132641				NTC_new_112	0.952725			0.0366231
NTC_new_608	0.740434			0.0128479		NTC_new_893	0.497134			0.035076
NTC_new_983	0.651826			0.0124946		NTC_new_152	0.487489			0.0325316
SETD6	0.559487	0.0121238				NTC_new_403	0.296242			0.0325316
KDM4D	0.316908	0.011963				NTC_new_69	0.619685			0.0302627
NTC_new_779	0.777258			0.0118113		NTC_new_191	0.489147			0.0295601
NTC_new_928	0.463446			0.0118113		NTC_new_420	0.607744			0.0288959
NTC_new_277	0.344685			0.0115793		NTC_new_471	0.342058			0.0249682
NTC_new_1050	0.26429			0.0111469		NTC_new_476	0.917289			0.0243522
NTC_new_142	0.925093			0.0111469		NTC_new_636	0.99665			0.0243522
NTC_new_166	0.163655			0.0111469		NTC_new_719	0.706831			0.0219794
NTC_new_187	0.491055			0.0111469		NTC_new_394	0.502469			0.0214452
NTC_new_559	0.831457			0.0111469		NTC_new_83	0.889518			0.0207066
NTC_new_826	0.909722			0.0111469		PAXIP1	0.804172	0.0204152
NTC_new_868	0.987077			0.0111469		NTC_new_789	0.744259			0.0191834
NTC_new_117	0.410217			0.0106036		PRMT6	0.387505	0.0173941
APOBEC3B	0.656579	0.0103322				NTC_new_1032	0.961317			0.0171365
NTC_new_353	0.102289			0.0100832		PRKAB1	0.579833	0.0169152
NTC_new_199	0.0899792			0.0098166		CDK3	0.960396	0.0168972
NTC_new_451	0.683804			0.0098166		CDY1B	0.403202	0.016279
NFYB	0.909332	0.00970111				TAF9	0.489074	0.0159545
SAP30L	0.619817	0.00943473				CDY1	0.821588	0.0158374
PADI2	0.251412	0.00939923				PHC3	0.703014	0.0157518
NTC_new_629	0.124902			0.00913303		NTC_new_277	0.344685			0.014605
NTC_new_845	0.936147			0.00913303		NTC_new_416	0.893241			0.0142279
NTC_new_984	0.95121			0.00913303		NTC_new_1053	0.50856			0.0123203
ANP32A	0.422155	0.00863657				ING4	0.76447	0.0117801
NTC_new_420	0.607744			0.00841954		ARID4B	0.758695	0.0113474
HIST3H3	0.203252	0.00806103				TLE1	0.415464	0.0112716
NTC_new_900	0.351596			0.00784871		NTC_new_419	0.736348			0.0110845
NTC_new_925	0.231218			0.00784871		ZNF711	0.190842	0.0108128
NTC_new_304	0.464016			0.00762324		NTC_new_781	0.213599			0.0106481
PYGO1	0.233165	0.0074995				USP11	0.0233057	0.0103989
NTC_new_1059	0.795907			0.00738463		CHD1L	0.816196	0.0103811
NTC_new_700	0.474445			0.00718148		SFMBT1	0.73975	0.0103722
NTC_new_43	0.259996			0.00687693		NTC_new_431	0.244314			0.00966559
SAP25	0.0457189	0.00671812				JDP2	0.143581	0.00951907
NTC_new_1053	0.50856			0.00655495		NTC_new_824	0.79504			0.00926611
NTC_new_244	0.497263			0.00638744		TAF8	0.186575	0.00806103
NTC_new_387	0.867675			0.00638744		NTC_new_1000	0.112454			0.00776028
NTC_new_1082	0.598638			0.00598216		NTC_new_534	0.832478			0.00776028
NTC_new_300	0.589495			0.00598216		NTC_new_738	0.267256			0.00776028
SATB1	0.510096	0.00575326				NTC_new_581	0.619057			0.00753927
NTC_new_683	0.670128			0.00563005		NTC_new_690	0.984929			0.00728746
NTC_new_107	0.450097			0.0054497		SETD5	0.764895	0.00691664
NTC_new_684	0.911408			0.0054497		NTC_new_175	0.478471			0.00677105
AIRE	0.782811	0.00526943				TADA2B	0.550735	0.00620238
NTC_new_716	0.320239			0.00514636		NTC_new_181	0.57792			0.00579727
NTC_new_306	0.815315			0.0049179		JADE1	0.267605	0.0054453
NTC_new_758	0.303357			0.0049179		ATRX	0.30144	0.00537495
YAF2	0.177197	0.00480371				NTC_new_553	0.516196			0.00511121
NTC_new_883	0.746387			0.00464565		NTC_new_1019	0.0344471			0.00488276
NTC_new_15	0.980531			0.00442184		APOBEC3G	0.976047	0.00465004
NTC_new_1023	0.926735			0.00421568		FOXO1	0.945673	0.00460615
NTC_new_785	0.648606			0.00421568		NTC_new_109	0.255463			0.00436919
NTC_new_962	0.490158			0.00385623		NTC_new_916	0.756213			0.00424199
NTC_new_469	0.47456			0.00372042		NTC_new_113	0.10672			0.00388252
USP16	0.968721	0.00359779				RPS6KA3	0.610304	0.00358903
NTC_new_449	0.626241			0.00338327		ZHX1	0.645907	0.00313386
NTC_new_795	0.957218			0.00338327		GSE1	0.730762	0.00291957
NTC_new_926	0.359251			0.00318635		NTC_new_746	0.610489			0.00277093
NTC_new_86	0.033148			0.00237775		RPH3A	0.351953	0.00273597
NTC_new_501	0.232625			0.00225986		KMT2B	0.438906	0.00225113
NTC_new_223	0.827448			0.00178427		NEK9	0.4656	0.00210709
NTC_new_126	0.0329735			0.00156192		NTC_new_771	0.31797			0.00187149
PHF21A	0.976042	0.00140504				PRKCB	0.868466	0.00177119
NTC_new_604	0.964105			0.00126564		NTC_new_135	0.413343			0.0017363
NTC_new_133	0.524794			0.00098697		NTC_new_347	0.863747			0.0017363
NTC_new_910	0.0137489			0.00093474		NTC_new_700	0.706463			0.00107839
SET	0.510747	0.00086511				NTC_new_211	0.474445			0.00107839
NTC_new_222	0.104867			0.00079549		HMG20A	0.557647	0.00042147
RLIM	0.21781	0.00077373				NTC_new_91	0.34313			0.00029977
MGA	0.958593	0.00069108				ELP2	0.184052	0.00026066
NTC_new_267	0.791634			0.00020851		NPAS2	0.510877	0.00014334

## Sheet: Figure3C
Figure 3C	Metascape GO analysis of the gene hits with a <10% FDR in each J-Lat cell line
J-Lat 5A8
-Log10(P-value)	Regulation of chromosome organization (GO:0033044)	Regulation of TP53 Activity through Phosphorylation (R-HSA-6804756)	Macromolecule methylation (GO:0043414)	SRCAP-associated chromatin remodeling complex (CORUM:304)	Covalent chromatin modification (GO:0016569)
	-5.83005	-6.21351	-8.77836	-13.4601	-22.1496
J-Lat 10.6
-Log10(P-value)	TCF dependent signaling in response to WNT (R-HSA-201681)	DNA modification (GO:0006304)	Regulation of TP53 Activity through Phosphorylation (R-HSA-6504756)	Intracellular estrogen receptor signaling pathway (GO:0030520)	snRNA 3'-end processing (GO:0034472)	MOF complex (CORUM:1401)	SRCAP-associated chromatin remodeling complex (CORUM:304)	Histone acetylation (GO:001657)
	-3.30874	-4.14695	-4.50202	-5.12819	-5.93692	-7.50658	-10.5089	-17.7455

## Sheet: Figure4A
Figure 4A	Validation of the top 9 gene hits from the Latency HIV-CRISPR screen
J-Lat 5A8
	Rep1 (guide 1)	Rep2 (guide 1)	Rep3 (guide 1)	Rep1 (guide 2)	Rep2 (guide 2)	Rep3 (guide 3)
SRCAP	2.2325	1.30292	1.18557	2.19202	1.41755	1.541
YEATS4	3.48321	1.4493	1.53683	4.00715	1.35772	1.37474
VPS72	1.70459	1.5711	1.50441	1.3645	1.51043	1.37728
DMAP1	1.84744	2.57755	2.63956	1.23284	1.84402	1.24278
DNMT1	1.52011	1.65318	1.5876	1.89867	2.03157	2.28393
TAF5	3.05397	2.02524	1.7488	2.15916	1.44945	1.54007
ACTL6A	5.0006	4.70179	5.3296	3.23139	7.1563	6.50425
CUL3	1.71404	1.50364	2.28236	2.76398	2.19948	2.21379
KAT5	3.28962	3.98047	2.0248	1.19762	1.84825	1.52072
NFKBIA	2.99355	2.87664	2.99905	4.14034	5.24185	5.60549
NTC	1.06308	1.0416	1.06156	0.936919	0.944707	0.952137
J-Lat 10.6
	Rep1 (guide 1)	Rep2 (guide 1)	Rep3 (guide 1)	Rep1 (guide 2)	Rep2 (guide 2)	Rep3 (guide 3)
SRCAP	5.00076	4.10201	8.28786	6.85418	5.70112	6.92528
YEATS4	11.4133	7.03991	4.33643	10.5591	6.60353	6.12834
VPS72	7.17168	7.35793	2.95016	2.35292	4.90232	19.5655
DMAP1	14.9634	22.526	45.7187	31.8174	40.0204	70.7173
DNMT1	1.26367	1.83424	2.94272	1.43188	1.80237	4.38483
TAF5	16.465	34.846	49.6248	15.2345	27.926	52.646
ACTL6A	40.6544	60.7338	98.6937	16.226	61.0824	81.0405
CUL3	21.5997	58.2648	27.2048	31.8365	53.5295	64.8639
KAT5	9.43064	9.47392	13.6077	16.4352	13.0907	12.962
NFKBIA	32.6201	92.8784	106.568	118.626	274.375	268.18
NTC	1.09869	1.1488	1.29781	0.901313	0.851199	1.34342

## Sheet: Figure4B
Figure 4B	Quantification of viral reactivation upon AAVS1 and CUL3 knockout in a primary CD4+ T cell model of HIV-1 latency
Viral reactivation fold change
	Donor A	Donor B	Donor C	Donor D
AAVS1	1	1	1	1
CUL3	1.76244	1.49288	1.41361	1.83193
% Thy1.2+, GFP+
	Donor A	Donor B	Donor C	Donor D
AAVS1	35.5	35.1	19.1	11
CUL3	62.5667	52.4	27	20.2333

## Sheet: Figure5A
Figure 5A	The -log10 of the MAGeCK scores for each gene targeted by the HuEpi sgRNA library and NTCs in the AZD5582 Latency HIV-CRISPR screen
J-Lat 5A8					J-Lat 10.6
	Score for Randomization	-Log (MAGeCK Score)	SynNTC			Score for Randomization	-Log (MAGeCK Score)	SynNTC
A1CF	0.327053	0.384439			A1CF	0.327053	0.309131
ACAT1	0.389893	1.081			ACAT1	0.389893	0.185926
ACTB	0.655532	0.105967			ACTB	0.655532	0.136987
ACTL6A	0.454879	4.06098			ACTL6A	0.454879	6.9615
ACTL6B	0.397124	0.618578			ACTL6B	0.397124	0.867036
ACTR3B	0.906474	0.478522			ACTR3B	0.906474	2.07093
ACTR5	0.00363803	0.99221			ACTR5	0.00363803	0.436638
ACTR6	0.496265	1.79024			ACTR6	0.496265	2.56135
ACTR8	0.0262829	1.18022			ACTR8	0.0262829	1.18669
ADNP	0.629448	0.621166			ADNP	0.629448	1.1899
AEBP2	0.148025	1.3886			AEBP2	0.148025	4.27973
AICDA	0.909867	0.00729188			AICDA	0.909867	0.00475541
AIRE	0.782811	1.519			AIRE	0.782811	1.63311
AKAP1	0.868525	0.548306			AKAP1	0.868525	0.528694
ALKBH1	0.124358	0.388755			ALKBH1	0.124358	0.356459
ANKRD32	0.217938	0.548275			ANKRD32	0.217938	0.491605
ANP32A	0.422155	0.655333			ANP32A	0.422155	0.383136
ANP32B	0.855534	0.99123			ANP32B	0.855534	0.139716
ANP32E	0.255116	0.544881			ANP32E	0.255116	1.28271
APBB1	0.515269	0.0960477			APBB1	0.515269	0.220714
APEX1	0.54098	0.0946413			APEX1	0.54098	1.00792
APOBEC1	0.81484	0.64119			APOBEC1	0.81484	1.59017
APOBEC2	0.778506	0.596639			APOBEC2	0.778506	0.308423
APOBEC3A	0.65225	0.607602			APOBEC3A	0.65225	0.072214
APOBEC3B	0.656579	0.517798			APOBEC3B	0.656579	0.0807806
APOBEC3C	0.760257	0.825969			APOBEC3C	0.760257	1.49477
APOBEC3D	0.631664	0.010061			APOBEC3D	0.631664	0.730627
APOBEC3F	0.82443	0.312828			APOBEC3F	0.82443	1.909
APOBEC3G	0.976047	0.33922			APOBEC3G	0.976047	0.405961
APOBEC3H	0.93793	1.21166			APOBEC3H	0.93793	0.976336
ARID1A	0.35871	2.54864			ARID1A	0.35871	2.60091
ARID1B	0.580797	0.969724			ARID1B	0.580797	1.82016
ARID2	0.60997	0.2987			ARID2	0.60997	0.13998
ARID4A	0.271121	0.562614			ARID4A	0.271121	0.960705
ARID4B	0.758695	2.25195			ARID4B	0.758695	0.666533
ARNTL	0.319917	0.899113			ARNTL	0.319917	0.497491
ARRB1	0.94672	1.4796			ARRB1	0.94672	0.892078
ASF1A	0.855885	1.23104			ASF1A	0.855885	1.11415
ASF1B	0.434965	0.430415			ASF1B	0.434965	0.0297973
ASH1L	0.898797	0.896128			ASH1L	0.898797	0.348974
ASH2L	0.715916	0.0193377			ASH2L	0.715916	0.262211
ASXL1	0.93972	0.548766			ASXL1	0.93972	0.855052
ASXL3	0.892307	0.679231			ASXL3	0.892307	1.00347
ATAD2	0.449636	0.230505			ATAD2	0.449636	0.541302
ATAD2B	0.824164	2.5589			ATAD2B	0.824164	1.14219
ATAT1	0.843286	2.46648			ATAT1	0.843286	0.529678
ATF2	0.125531	0.53657			ATF2	0.125531	0.123915
ATF7IP	0.616589	1.14932			ATF7IP	0.616589	0.102582
ATM	0.763482	0.768046			ATM	0.763482	0.163638
ATN1	0.120402	0.0477453			ATN1	0.120402	0.22552
ATR	0.967691	0.947498			ATR	0.967691	0.0601813
ATRX	0.30144	0.725704			ATRX	0.30144	0.923105
ATXN7	0.55486	0.617173			ATXN7	0.55486	1.36152
ATXN7L3	0.642325	0.338538			ATXN7L3	0.642325	0.872895
AURKA	0.371841	1.11784			AURKA	0.371841	0.4149
AURKB	0.208261	4.64656			AURKB	0.208261	1.08607
AURKC	0.607774	0.494565			AURKC	0.607774	1.75647
BABAM1	0.21541	0.766928			BABAM1	0.21541	0.451132
BAHD1	0.484671	2.17166			BAHD1	0.484671	1.17168
BANP	0.244629	0.857955			BANP	0.244629	0.637122
BAP1	0.477961	0.322612			BAP1	0.477961	0.653999
BARD1	0.726305	1.34446			BARD1	0.726305	2.10356
BAZ1A	0.121863	1.16833			BAZ1A	0.121863	1.46383
BAZ1B	0.727373	0.67305			BAZ1B	0.727373	0.30837
BAZ2A	0.136608	0.728321			BAZ2A	0.136608	2.24283
BAZ2B	0.219663	0.852231			BAZ2B	0.219663	1.1795
BCOR	0.372032	0.411359			BCOR	0.372032	0.00391758
BCORL1	0.398713	0.419417			BCORL1	0.398713	0.926502
BPTF	0.366442	1.10412			BPTF	0.366442	1.66246
BRCA1	0.446025	0.840975			BRCA1	0.446025	2.57174
BRCA2	0.386325	0.376255			BRCA2	0.386325	0.817728
BRCC3	0.699905	1.48562			BRCC3	0.699905	1.58601
BRD1	0.647459	0.629431			BRD1	0.647459	0.102274
BRD2	0.110657	3.53161			BRD2	0.110657	2.51784
BRD3	0.951791	0.269662			BRD3	0.951791	0.689179
BRD4	0.865334	3.54963			BRD4	0.865334	2.72276
BRD7	0.122227	0.226762			BRD7	0.122227	0.267285
BRD8	0.0226215	1.18345			BRD8	0.0226215	2.63691
BRD9	0.335907	0.866557			BRD9	0.335907	1.12339
BRDT	0.249383	0.327819			BRDT	0.249383	1.18531
BRE	0.570571	0.933376			BRE	0.570571	0.302727
BRMS1	0.80393	0.00166218			BRMS1	0.80393	1.01064
BRMS1L	0.870585	1.60588			BRMS1L	0.870585	2.34343
BRPF1	0.694709	0.277506			BRPF1	0.694709	0.940209
BRPF3	0.275603	1.72809			BRPF3	0.275603	1.22493
BRWD1	0.554665	0.168834			BRWD1	0.554665	0.481486
BRWD3	0.311827	0.212391			BRWD3	0.311827	0.885189
BUB1	0.664892	1.64268			BUB1	0.664892	2.28404
C11ORF30	0.148111	0.189828			C11ORF30	0.148111	0.212972
CARM1	0.599177	1.32227			CARM1	0.599177	0.379635
CBX1	0.884125	0.097513			CBX1	0.884125	0.36176
CBX2	0.814937	0.315487			CBX2	0.814937	0.0362169
CBX3	0.787292	1.08331			CBX3	0.787292	1.53667
CBX4	0.677358	0.198137			CBX4	0.677358	0.283554
CBX5	0.626427	0.0715376			CBX5	0.626427	0.967825
CBX6	0.0391499	0.148155			CBX6	0.0391499	0.519318
CBX7	0.933227	0.00696959			CBX7	0.933227	0.221234
CBX8	0.113463	0.52475			CBX8	0.113463	0.0610752
CCDC101	0.812726	1.38724			CCDC101	0.812726	0.448941
CDC6	0.5853	0.505873			CDC6	0.5853	0.0498397
CDC73	0.157795	0.434636			CDC73	0.157795	1.05095
CDK1	0.97179	0.672518			CDK1	0.97179	0.375543
CDK17	0.965968	0.777284			CDK17	0.965968	0.914709
CDK2	0.0508028	0.846368			CDK2	0.0508028	0.48171
CDK3	0.960396	0.573603			CDK3	0.960396	0.275094
CDK5	0.0475781	0.975473			CDK5	0.0475781	0.853624
CDK7	0.852164	0.839052			CDK7	0.852164	0.0722653
CDK9	0.60476	0.186186			CDK9	0.60476	0.928192
CDY1	0.821588	0.329133			CDY1	0.821588	0.109898
CDY1B	0.403202	0.137338			CDY1B	0.403202	0.0746982
CDY2A	0.937173	0.25862			CDY2A	0.937173	0.0238931
CDY2B	0.665402	0.256969			CDY2B	0.665402	0.0671408
CDYL	0.666766	1.5553			CDYL	0.666766	1.69396
CDYL2	0.632766	0.935355			CDYL2	0.632766	0.843511
CENPA	0.0952398	0.906999			CENPA	0.0952398	1.2414
CENPC	0.681764	0.953934			CENPC	0.681764	0.707722
CHAF1A	0.470586	1.44128			CHAF1A	0.470586	0.775752
CHAF1B	0.235571	0.632514			CHAF1B	0.235571	0.0580118
CHD1	0.151797	0.0288077			CHD1	0.151797	0.226521
CHD1L	0.816196	0.608694			CHD1L	0.816196	0.293282
CHD2	0.14999	1.4118			CHD2	0.14999	1.53224
CHD3	0.870907	0.3618			CHD3	0.870907	0.27502
CHD4	0.844333	0.616005			CHD4	0.844333	0.121283
CHD5	0.676395	1.43608			CHD5	0.676395	0.495638
CHD6	0.23643	0.0833829			CHD6	0.23643	0.891435
CHD7	0.130089	0.479621			CHD7	0.130089	0.12313
CHD8	0.599499	0.0723166			CHD8	0.599499	0.867228
CHD9	0.746058	0.22889			CHD9	0.746058	0.825824
CHEK1	0.355704	0.670806			CHEK1	0.355704	0.954755
CHRAC1	0.522903	0.0415938			CHRAC1	0.522903	0.700514
CHTOP	0.660451	0.455882			CHTOP	0.660451	0.557677
CHUK	0.789077	0.46652			CHUK	0.789077	0.893775
CIR1	0.565958	0.230778			CIR1	0.565958	1.14253
CIT	0.0686545	1.0519			CIT	0.0686545	0.234726
CLNS1A	0.795993	0.581284			CLNS1A	0.795993	0.640943
CLOCK	0.473544	1.3688			CLOCK	0.473544	0.659794
CRB2	0.307235	0.671661			CRB2	0.307235	1.21468
CREBBP	0.149851	0.0841413			CREBBP	0.149851	0.0177921
CSNK2A1	0.305787	0.741411			CSNK2A1	0.305787	0.726536
CSRP2BP	0.883998	0.727578			CSRP2BP	0.883998	1.14002
CTBP1	0.6993	0.539809			CTBP1	0.6993	0.345592
CTBP2	0.868927	1.07221			CTBP2	0.868927	1.04963
CTCF	0.991803	3.23797			CTCF	0.991803	0.75965
CTCFL	0.548484	1.47305			CTCFL	0.548484	2.61879
CTR9	0.754738	0.0493285			CTR9	0.754738	0.158622
CUL1	0.866108	0.27538			CUL1	0.866108	0.102038
CUL2	0.226013	0.484882			CUL2	0.226013	0.887563
CUL3	0.512321	2.31896			CUL3	0.512321	2.26949
CUL4A	0.420595	0.145949			CUL4A	0.420595	0.162898
CUL4B	0.656693	0.547003			CUL4B	0.656693	0.547631
CUL5	0.241339	0.0365475			CUL5	0.241339	0.0005693
CXXC1	0.656322	1.02868			CXXC1	0.656322	3.49452
DAPK3	0.208545	0.87992			DAPK3	0.208545	2.56772
DAXX	0.450251	1.61461			DAXX	0.450251	2.09748
DDB1	0.805917	0.587691			DDB1	0.805917	1.11784
DDB2	0.543973	0.715885			DDB2	0.543973	0.276971
DDX21	0.412761	0.104693			DDX21	0.412761	0.407424
DDX50	0.416109	1.13361			DDX50	0.416109	0.704653
DEK	0.00797146	0.910589			DEK	0.00797146	0.41472
DIDO1	0.262252	0.591811			DIDO1	0.262252	0.705534
DMAP1	0.16805	3.58316			DMAP1	0.16805	4.09776
DNAJC1	0.32188	0.046023			DNAJC1	0.32188	2.05788
DNAJC2	0.285658	0.351386			DNAJC2	0.285658	0.19071
DNMT1	0.905073	6.37145			DNMT1	0.905073	4.16381
DNMT3A	0.519044	0.129064			DNMT3A	0.519044	0.0823895
DNMT3B	0.808951	1.18292			DNMT3B	0.808951	0.30298
DNMT3L	0.210844	0.66619			DNMT3L	0.210844	0.557348
DNTTIP2	0.114424	0.809388			DNTTIP2	0.114424	0.097187
DOT1L	0.915403	0.136118			DOT1L	0.915403	0.103143
DPF1	0.524311	0.301821			DPF1	0.524311	0.0294486
DPF2	0.409964	0.219452			DPF2	0.409964	3.55108
DPF3	0.965186	0.876083			DPF3	0.965186	0.906859
DPPA3	0.821562	1.99987			DPPA3	0.821562	0.515871
DPY30	0.637835	1.86157			DPY30	0.637835	2.6311
DR1	0.621969	3.28975			DR1	0.621969	2.49863
DTX3L	0.32059	0.931666			DTX3L	0.32059	0.0145241
DZIP3	0.0181105	0.7286			DZIP3	0.0181105	0.269468
E2F6	0.193598	1.08861			E2F6	0.193598	0.468355
EED	0.922075	4.32364			EED	0.922075	5.14057
EHMT1	0.713557	0.553106			EHMT1	0.713557	0.496332
EHMT2	0.337757	0.977407			EHMT2	0.337757	2.1951
EID2	0.318592	0.106799			EID2	0.318592	0.846643
EID2B	0.296911	0.621075			EID2B	0.296911	0.667642
ELP2	0.184052	0.612699			ELP2	0.184052	0.278758
ELP3	0.267883	0.342887			ELP3	0.267883	1.98813
ELP4	0.445745	0.456565			ELP4	0.445745	0.432139
ELP5	0.686054	0.805735			ELP5	0.686054	0.210483
ELP6	0.376369	1.69446			ELP6	0.376369	2.79907
ENY2	0.636288	0.975802			ENY2	0.636288	0.0267151
EP300	0.879568	0.285461			EP300	0.879568	0.0998296
EP400	0.408631	1.49197			EP400	0.408631	5.16241
EPC1	0.235338	2.52685			EPC1	0.235338	0.545064
EPC2	0.0573207	0.592558			EPC2	0.0573207	0.902292
ERBB4	0.56929	0.961698			ERBB4	0.56929	0.399038
ERCC6	0.677942	0.3871			ERCC6	0.677942	1.95479
EXOSC1	0.780522	0.595816			EXOSC1	0.780522	0.247222
EXOSC2	0.463993	1.44214			EXOSC2	0.463993	1.28436
EXOSC3	0.769565	2.09813			EXOSC3	0.769565	0.109383
EXOSC4	0.637202	0.538067			EXOSC4	0.637202	1.46168
EXOSC5	0.227384	1.41597			EXOSC5	0.227384	1.09117
EXOSC6	0.175199	0.412749			EXOSC6	0.175199	1.30582
EXOSC7	0.0209703	0.287704			EXOSC7	0.0209703	1.33714
EXOSC8	0.376334	0.342237			EXOSC8	0.376334	0.898184
EXOSC9	0.741861	2.62532			EXOSC9	0.741861	1.34446
EYA1	0.0990048	1.22852			EYA1	0.0990048	0.118575
EYA2	0.443931	0.613929			EYA2	0.443931	0.841276
EYA3	0.841548	0.163613			EYA3	0.841548	0.875202
EYA4	0.734396	0.594995			EYA4	0.734396	0.944431
EZH1	0.393329	1.22817			EZH1	0.393329	0.511336
EZH2	0.929596	2.64905			EZH2	0.929596	5.30307
FAM175A	0.768677	0.0922018			FAM175A	0.768677	0.296906
FAM175B	0.929823	1.12493			FAM175B	0.929823	1.16613
FBL	0.0767259	1.22717			FBL	0.0767259	0.900112
FBRSL1	0.953673	2.56893			FBRSL1	0.953673	0.196946
FOXA1	0.654234	0.589476			FOXA1	0.654234	0.402711
FOXO1	0.945673	0.0806133			FOXO1	0.945673	0.793417
FOXP1	0.73355	0.152125			FOXP1	0.73355	0.313355
FOXP2	0.0334497	1.99598			FOXP2	0.0334497	0.995765
FOXP3	0.740856	0.285771			FOXP3	0.740856	0.175178
FOXP4	0.779264	0.00977662			FOXP4	0.779264	1.20276
FXR1	0.870936	0.323425			FXR1	0.870936	0.255449
FXR2	0.373336	0.516598			FXR2	0.373336	0.636821
G2E3	0.890753	1.37361			G2E3	0.890753	0.630766
GADD45A	0.669409	0.614537			GADD45A	0.669409	0.283154
GADD45B	0.222965	0.234756			GADD45B	0.222965	1.14313
GADD45G	0.10309	1.0305			GADD45G	0.10309	1.08505
GATAD1	0.0467097	0.164392			GATAD1	0.0467097	0.00900443
GATAD2A	0.216914	0.718103			GATAD2A	0.216914	0.537392
GATAD2B	0.711805	1.7122			GATAD2B	0.711805	2.08145
GFI1	0.140281	0.0126287			GFI1	0.140281	0.492616
GFI1B	0.225874	2.04617			GFI1B	0.225874	1.03278
GLYR1	0.988479	1.52629			GLYR1	0.988479	0.108557
GSE1	0.730762	0.173258			GSE1	0.730762	0.080096
GTF2I	0.243921	0.237809			GTF2I	0.243921	0.00216819
GTF3C4	0.633614	0.560068			GTF3C4	0.633614	0.799314
H1F0	0.50113	0.00156192			H1F0	0.50113	0.58102
H1FNT	0.836686	0.364124			H1FNT	0.836686	2.08022
H1FOO	0.132682	0.76025			H1FOO	0.132682	0.28076
H1FX	0.333115	0.0680288			H1FX	0.333115	0.545796
H2AFB1	0.770597	0.546025			H2AFB1	0.770597	0.886023
H2AFB2	0.880965	0.499818			H2AFB2	0.880965	0.523748
H2AFB3	0.232044	0.339049			H2AFB3	0.232044	1.04808
H2AFJ	0.495307	0.12313			H2AFJ	0.495307	0.118216
H2AFV	0.0507095	0.0446442			H2AFV	0.0507095	0.482197
H2AFX	0.907247	1.3378			H2AFX	0.907247	0.272117
H2AFY	0.982309	1.38398			H2AFY	0.982309	0.494945
H2AFY2	0.680984	0.279568			H2AFY2	0.680984	0.513485
H2AFZ	0.0480646	1.47026			H2AFZ	0.0480646	2.12058
H2BFM	0.706924	0.40003			H2BFM	0.706924	0.314231
H2BFWT	0.0437959	0.314715			H2BFWT	0.0437959	0.12432
H3F3A	0.119696	1.25634			H3F3A	0.119696	0.794119
H3F3B	0.623759	0.0062949			H3F3B	0.623759	0.276684
H3F3C	0.783915	2.52497			H3F3C	0.783915	0.382696
HAT1	0.674479	0.72409			HAT1	0.674479	1.16448
HBP1	0.0398293	0.978273			HBP1	0.0398293	0.91639
HCFC1	0.403828	0.868317			HCFC1	0.403828	0.655333
HCFC2	0.662596	0.770293			HCFC2	0.662596	0.626187
HDAC1	0.778677	1.62971			HDAC1	0.778677	1.0428
HDAC11	0.781592	1.15231			HDAC11	0.781592	1.98059
HDAC2	0.15953	0.310194			HDAC2	0.15953	2.05101
HDAC3	0.593323	0.387439			HDAC3	0.593323	0.634549
HDAC4	0.667714	0.612432			HDAC4	0.667714	1.19659
HDAC5	0.646705	0.701474			HDAC5	0.646705	0.89671
HDAC6	0.871839	0.167549			HDAC6	0.871839	1.65614
HDAC7	0.89138	0.0878577			HDAC7	0.89138	0.110541
HDAC8	0.488004	0.664522			HDAC8	0.488004	0.342619
HDAC9	0.202423	1.06861			HDAC9	0.202423	0.668229
HDGF	0.561172	0.0187252			HDGF	0.561172	0.0667963
HDGFL1	0.876041	0.44938			HDGFL1	0.876041	0.141679
HDGFRP2	0.718333	0.594039			HDGFRP2	0.718333	0.0846793
HDGFRP3	0.420244	0.60986			HDGFRP3	0.420244	0.311376
HEATR1	0.110964	0.29006			HEATR1	0.110964	0.797294
HELLS	0.707226	0.61197			HELLS	0.707226	0.476865
HIF1AN	0.781919	0.451574			HIF1AN	0.781919	1.06505
HINFP	0.905012	1.70187			HINFP	0.905012	1.61461
HIRA	0.609363	0.0759948			HIRA	0.609363	0.0959773
HIRIP3	0.0251305	1.03767			HIRIP3	0.0251305	0.10013
HIST1H1A	0.978563	1.28271			HIST1H1A	0.978563	0.271671
HIST1H1B	0.273716	0.137261			HIST1H1B	0.273716	0.856454
HIST1H1C	0.883441	0.0133671			HIST1H1C	0.883441	1.22066
HIST1H1D	0.965252	0.705115			HIST1H1D	0.965252	1.60415
HIST1H1E	0.473618	0.885422			HIST1H1E	0.473618	0.436887
HIST1H1T	0.568402	0.619662			HIST1H1T	0.568402	0.49363
HIST1H2AA	0.334259	0.678153			HIST1H2AA	0.334259	0.884489
HIST1H2AB	0.0232055	0.356044			HIST1H2AB	0.0232055	0.545338
HIST1H2AC	0.822789	0.665406			HIST1H2AC	0.822789	0.305246
HIST1H2AE	0.142182	1.66464			HIST1H2AE	0.142182	0.327367
HIST1H2AG	0.396383	1.1054			HIST1H2AG	0.396383	2.16179
HIST1H2AH	0.0022813	0.365341			HIST1H2AH	0.0022813	1.29723
HIST1H2AI	0.547702	0.497436			HIST1H2AI	0.547702	1.4971
HIST1H2AJ	0.21958	1.99896			HIST1H2AJ	0.21958	0.598737
HIST1H2AK	0.750476	0.396758			HIST1H2AK	0.750476	0.0116462
HIST1H2AL	0.02683	0.447198			HIST1H2AL	0.02683	0.249399
HIST1H2BA	0.622962	0.0143221			HIST1H2BA	0.622962	0.0383843
HIST1H2BB	0.832951	1.3906			HIST1H2BB	0.832951	0.18536
HIST1H2BC	0.264373	0.546406			HIST1H2BC	0.264373	1.5674
HIST1H2BD	0.176605	1.02107			HIST1H2BD	0.176605	0.890421
HIST1H2BE	0.831561	0.857298			HIST1H2BE	0.831561	0.124811
HIST1H2BF	0.362083	1.29818			HIST1H2BF	0.362083	2.01656
HIST1H2BG	0.213161	0.0943822			HIST1H2BG	0.213161	0.0962699
HIST1H2BH	0.838236	1.33867			HIST1H2BH	0.838236	0.702108
HIST1H2BI	0.481812	0.0799759			HIST1H2BI	0.481812	0.40133
HIST1H2BJ	0.271332	1.26231			HIST1H2BJ	0.271332	2.13023
HIST1H2BK	0.424109	0.850812			HIST1H2BK	0.424109	1.24608
HIST1H2BL	0.89427	0.188955			HIST1H2BL	0.89427	2.17011
HIST1H2BM	0.644556	0.0131924			HIST1H2BM	0.644556	1.34179
HIST1H2BN	0.289831	1.05927			HIST1H2BN	0.289831	0.517341
HIST1H2BO	0.194806	0.225629			HIST1H2BO	0.194806	0.951131
HIST1H3A	0.476272	0.0522184			HIST1H3A	0.476272	1.04212
HIST1H3B	0.497478	0.618903			HIST1H3B	0.497478	0.162645
HIST1H3C	0.397535	1.12338			HIST1H3C	0.397535	0.769168
HIST1H3D	0.417568	0.652299			HIST1H3D	0.417568	0.210624
HIST1H3E	0.676071	0.834756			HIST1H3E	0.676071	1.09359
HIST1H3F	0.767419	0.685417			HIST1H3F	0.767419	0.945502
HIST1H3G	0.941998	1.14276			HIST1H3G	0.941998	0.484656
HIST1H3H	0.69731	0.974981			HIST1H3H	0.69731	1.23487
HIST1H3I	0.0643963	1.11082			HIST1H3I	0.0643963	0.070765
HIST1H3J	0.344718	0.28223			HIST1H3J	0.344718	0.729974
HIST1H4A	0.444079	0.799889			HIST1H4A	0.444079	0.312319
HIST1H4B	0.722888	0.491107			HIST1H4B	0.722888	0.0374555
HIST1H4C	0.0128095	0.584476			HIST1H4C	0.0128095	0.749385
HIST1H4D	0.394704	0.316791			HIST1H4D	0.394704	0.278651
HIST1H4E	0.0927345	1.38775			HIST1H4E	0.0927345	1.14749
HIST1H4F	0.436964	0.306299			HIST1H4F	0.436964	0.202954
HIST1H4G	0.446426	1.73878			HIST1H4G	0.446426	0.807015
HIST1H4H	0.729003	2.06957			HIST1H4H	0.729003	0.846185
HIST1H4I	0.815634	0.0190472			HIST1H4I	0.815634	0.0217282
HIST1H4J	0.117834	0.627456			HIST1H4J	0.117834	1.9227
HIST1H4K	0.901021	0.711974			HIST1H4K	0.901021	2.63916
HIST1H4L	0.533351	0.741315			HIST1H4L	0.533351	0.0116685
HIST2H2AA3	0.121654	1.403			HIST2H2AA3	0.121654	2.9968
HIST2H2AA4	0.536518	1.21939			HIST2H2AA4	0.536518	2.17579
HIST2H2AC	0.981527	0.167804			HIST2H2AC	0.981527	0.723194
HIST2H2BE	0.206994	2.03681			HIST2H2BE	0.206994	1.35345
HIST2H2BF	0.645017	0.286216			HIST2H2BF	0.645017	0.69394
HIST2H3D	0.0159081	1.05898			HIST2H3D	0.0159081	1.13792
HIST2H4A	0.529681	1.22986			HIST2H4A	0.529681	1.42713
HIST2H4B	0.0478845	1.13734			HIST2H4B	0.0478845	1.45308
HIST3H2A	0.714298	0.468943			HIST3H2A	0.714298	0.842483
HIST3H2BB	0.926283	0.245216			HIST3H2BB	0.926283	0.372102
HIST3H3	0.203252	1.24024			HIST3H3	0.203252	0.149293
HIST4H4	0.719862	0.169886			HIST4H4	0.719862	0.323105
HJURP	0.20091	0.445899			HJURP	0.20091	1.54729
HLCS	0.747415	0.155989			HLCS	0.747415	0.632011
HLTF	0.553652	0.825824			HLTF	0.553652	1.01397
HMG20A	0.557647	0.3009			HMG20A	0.557647	1.11834
HMG20B	0.525996	0.394458			HMG20B	0.525996	0.0730097
HMGA1	0.800527	0.76035			HMGA1	0.800527	1.3819
HMGA2	0.191195	0.770037			HMGA2	0.191195	1.61172
HMGB1	0.348927	0.965692			HMGB1	0.348927	0.325304
HMGB2	0.947144	0.163106			HMGB2	0.947144	0.307074
HMGB3	0.918643	0.153558			HMGB3	0.918643	0.725127
HMGN1	0.0402745	0.0518904			HMGN1	0.0402745	1.34318
HMGN2	0.0468879	0.625435			HMGN2	0.0468879	0.88941
HMGN3	0.445989	1.35535			HMGN3	0.445989	1.15598
HMGN4	0.727472	0.325718			HMGN4	0.727472	0.394264
HMGN5	0.0135194	0.00860113			HMGN5	0.0135194	1.04348
HP1BP3	0.930138	2.65031			HP1BP3	0.930138	0.751536
HR	0.519263	0.292047			HR	0.519263	1.13569
HSPA1B	0.532606	0.0064227			HSPA1B	0.532606	1.06583
HSPBAP1	0.633508	2.39496			HSPBAP1	0.633508	0.866365
HUWE1	0.493784	0.639142			HUWE1	0.493784	0.054059
IKBKAP	0.325452	0.609294			IKBKAP	0.325452	0.670806
IKZF1	0.118089	0.500038			IKZF1	0.118089	1.27382
IKZF3	0.335986	1.22136			IKZF3	0.335986	0.673357
ING1	0.665664	0.364305			ING1	0.665664	0.488585
ING2	0.576459	0.168706			ING2	0.576459	0.0742549
ING3	0.616388	11.3598			ING3	0.616388	9.33359
ING4	0.76447	0.0717424			ING4	0.76447	1.27331
ING5	0.859324	0.940361			ING5	0.859324	0.560304
INO80	0.722211	0.0821008			INO80	0.722211	0.0146319
INO80B	0.0788481	1.38332			INO80B	0.0788481	0.962135
INO80C	0.91157	0.167038			INO80C	0.91157	0.889074
INO80D	0.466624	2.12814			INO80D	0.466624	0.223684
INO80E	0.320998	2.0743			INO80E	0.320998	0.577476
INTS12	0.0793721	1.65244			INTS12	0.0793721	8.57297
JADE1	0.267605	0.136552			JADE1	0.267605	0.0107282
JADE2	0.260971	1.76013			JADE2	0.260971	0.688437
JADE3	0.565413	0.745138			JADE3	0.565413	0.273672
JAK2	0.213265	1.34046			JAK2	0.213265	0.74451
JARID2	0.297262	1.22455			JARID2	0.297262	0.890658
JDP2	0.143581	0.622621			JDP2	0.143581	0.943934
JMJD1C	0.213953	2.54849			JMJD1C	0.213953	1.57128
JMJD4	0.064605	0.630191			JMJD4	0.064605	2.11671
JMJD6	0.213768	0.0835303			JMJD6	0.213768	0.0232008
JMJD8	0.775121	0.564267			JMJD8	0.775121	0.530163
KANSL1	0.490946	2.55376			KANSL1	0.490946	2.49858
KANSL2	0.452332	3.59702			KANSL2	0.452332	5.11561
KANSL3	0.150704	2.11637			KANSL3	0.150704	2.10744
KAT2A	0.180891	0.776011			KAT2A	0.180891	1.26959
KAT2B	0.0840318	0.0274038			KAT2B	0.0840318	0.0102877
KAT5	0.261355	4.13841			KAT5	0.261355	7.15193
KAT6A	0.324709	0.102796			KAT6A	0.324709	0.0393961
KAT6B	0.110097	0.375584			KAT6B	0.110097	0.255246
KAT7	0.477424	0.00282339			KAT7	0.477424	0.0177469
KAT8	0.0124283	2.42577			KAT8	0.0124283	9.07046
KDM1A	0.334521	0.453346			KDM1A	0.334521	0.748313
KDM1B	0.271252	0.295078			KDM1B	0.271252	0.39585
KDM2A	0.111527	0.798057			KDM2A	0.111527	1.47939
KDM2B	0.515108	0.00898669			KDM2B	0.515108	0.0830831
KDM3A	0.579317	1.22621			KDM3A	0.579317	2.31608
KDM3B	0.654188	2.92804			KDM3B	0.654188	2.56368
KDM4A	0.35369	0.493116			KDM4A	0.35369	0.0464336
KDM4B	0.0306773	0.942714			KDM4B	0.0306773	0.163018
KDM4C	0.687486	0.122853			KDM4C	0.687486	0.407024
KDM4D	0.316908	0.394103			KDM4D	0.316908	0.45069
KDM4E	0.959569	1.5782			KDM4E	0.959569	0.890152
KDM5A	0.468323	1.19326			KDM5A	0.468323	0.325185
KDM5B	0.0741663	0.146369			KDM5B	0.0741663	0.0464674
KDM5C	0.0156881	0.00742881			KDM5C	0.0156881	0.118855
KDM5D	0.162864	0.175393			KDM5D	0.162864	0.0147262
KDM6A	0.226389	0.12618			KDM6A	0.226389	0.510266
KDM6B	0.446614	0.586382			KDM6B	0.446614	0.0401719
KDM7A	0.146457	0.252588			KDM7A	0.146457	0.274799
KDM8	0.980958	1.35696			KDM8	0.980958	1.04687
KEAP1	0.83247	0.695747			KEAP1	0.83247	0.247775
KMT2A	0.184471	0.985228			KMT2A	0.184471	0.465111
KMT2B	0.438906	0.638272			KMT2B	0.438906	0.224586
KMT2C	0.264799	0.400313			KMT2C	0.264799	0.217656
KMT2D	0.0787126	2.34508			KMT2D	0.0787126	6.73955
KMT2E	0.154384	0.245201			KMT2E	0.154384	0.123597
L3MBTL2	0.11576	0.0148521			L3MBTL2	0.11576	0.092551
L3MBTL3	0.551735	0.501221			L3MBTL3	0.551735	0.843511
L3MBTL4	0.300268	1.20024			L3MBTL4	0.300268	1.22151
LAS1L	0.0356589	0.229553			LAS1L	0.0356589	1.24524
LBR	0.506099	0.33728			LBR	0.506099	0.871924
LEO1	0.707243	0.877948			LEO1	0.707243	0.00293268
LRWD1	0.0540018	0.541075			LRWD1	0.0540018	0.715051
MAP3K7	0.977601	0.342036			MAP3K7	0.977601	1.94769
MAPKAPK3	0.435187	0.108518			MAPKAPK3	0.435187	0.277506
MASTL	0.859419	0.862298			MASTL	0.859419	0.354381
MAX	0.473791	1.5883			MAX	0.473791	0.8175
MAZ	0.441817	0.354214			MAZ	0.441817	0.0847321
MBD1	0.29986	1.60185			MBD1	0.29986	0.581765
MBD2	0.745885	1.45138			MBD2	0.745885	2.52459
MBD3	0.587536	0.199091			MBD3	0.587536	0.150421
MBD4	0.805184	1.18142			MBD4	0.805184	0.947498
MBD5	0.985536	0.0917134			MBD5	0.985536	0.506166
MBD6	0.173355	1.70413			MBD6	0.173355	0.731633
MBIP	0.611127	1.9984			MBIP	0.611127	0.894762
MBTD1	0.464946	0.546483			MBTD1	0.464946	0.0994581
MCM2	0.442123	1.0463			MCM2	0.442123	0.0723012
MCRS1	0.881311	2.96573			MCRS1	0.881311	3.74468
MDC1	0.657526	1.85752			MDC1	0.657526	1.15365
MEAF6	0.142423	0.0287381			MEAF6	0.142423	0.51807
MECP2	0.069956	0.533518			MECP2	0.069956	1.63825
MEN1	0.182574	0.225454			MEN1	0.182574	1.29077
MGA	0.958593	0.265848			MGA	0.958593	0.781806
MGEA5	0.929329	0.323919			MGEA5	0.929329	0.0969263
MINA	0.672531	0.168963			MINA	0.672531	0.742345
MLLT1	0.0150153	2.32851			MLLT1	0.0150153	1.42006
MLLT10	0.157839	0.947152			MLLT10	0.157839	0.733298
MLLT6	0.260887	1.61714			MLLT6	0.260887	1.48858
MORF4L1	0.26013	0.23652			MORF4L1	0.26013	0.0702593
MORF4L2	0.613029	0.307532			MORF4L2	0.613029	1.17367
MOV10	0.400617	0.78627			MOV10	0.400617	1.52812
MPHOSPH8	0.750647	0.976789			MPHOSPH8	0.750647	2.1578
MRGBP	0.0720998	1.07352			MRGBP	0.0720998	3.28377
MSH6	0.8733	0.0804983			MSH6	0.8733	0.831797
MSL1	0.00072079	0.0675364			MSL1	0.00072079	1.53033
MSL2	0.430649	2.10238			MSL2	0.430649	0.74841
MSL3	0.824375	1.39235			MSL3	0.824375	0.140784
MST1	0.566381	0.573814			MST1	0.566381	1.38885
MTA1	0.202497	0.577952			MTA1	0.202497	0.479687
MTA2	0.620371	1.4136			MTA2	0.620371	1.53379
MTA3	0.00245184	0.163208			MTA3	0.00245184	1.38083
MTF2	0.567143	1.55854			MTF2	0.567143	1.57362
MUM1	0.561312	0.374235			MUM1	0.561312	0.833363
MYBBP1A	0.427278	0.171688			MYBBP1A	0.427278	0.107416
MYO1C	0.664232	0.595098			MYO1C	0.664232	1.66641
MYSM1	0.889255	0.669383			MYSM1	0.889255	0.814855
NAP1L1	0.00726986	0.0623217			NAP1L1	0.00726986	0.456354
NAP1L2	0.12555	0.112478			NAP1L2	0.12555	0.682982
NAP1L4	0.36136	0.230527			NAP1L4	0.36136	0.115324
NASP	0.0221726	0.669952			NASP	0.0221726	0.733674
NAT10	0.661227	1.17703			NAT10	0.661227	1.97704
NBN	0.851123	0.665667			NBN	0.851123	0.735347
NCL	0.42314	0.821167			NCL	0.42314	0.276183
NCOA1	0.00526686	1.81639			NCOA1	0.00526686	1.23678
NCOA2	0.438139	0.0148655			NCOA2	0.438139	1.55185
NCOA3	0.489356	2.31312			NCOA3	0.489356	4.7775e-05
NCOA6	0.681854	1.48705			NCOA6	0.681854	0.699839
NCOR1	0.22245	0.551216			NCOR1	0.22245	0.354421
NCOR2	0.137129	0.389106			NCOR2	0.137129	0.724297
NEK6	0.922279	0.408601			NEK6	0.922279	0.669079
NEK9	0.4656	0.169257			NEK9	0.4656	0.395191
NFRKB	0.880997	0.103281			NFRKB	0.880997	0.235107
NFYB	0.909332	0.360553			NFYB	0.909332	0.995249
NFYC	0.291164	0.219164			NFYC	0.291164	0.590896
NIPBL	0.0292955	0.172611			NIPBL	0.0292955	0.845241
NOC2L	0.514231	0.177335			NOC2L	0.514231	0.997316
NPAS2	0.510877	0.743739			NPAS2	0.510877	0.371039
NPM1	0.0937737	0.494267			NPM1	0.0937737	1.29615
NPM2	0.457962	0.237291			NPM2	0.457962	1.39939
NSD1	0.333742	0.953232			NSD1	0.333742	0.222979
NSL1	0.969616	1.41499			NSL1	0.969616	1.36452
OGT	0.196727	0.771087			OGT	0.196727	0.103672
PADI1	0.289248	0.0192515			PADI1	0.289248	0.148356
PADI2	0.251412	0.104395			PADI2	0.251412	0.21951
PADI3	0.148863	0.418244			PADI3	0.148863	0.0108261
PADI4	0.29815	0.860751			PADI4	0.29815	1.27877
PAF1	0.387195	0.0676835			PAF1	0.387195	0.658605
PAK2	0.603407	0.65117			PAK2	0.603407	0.0132283
PARP1	0.641119	0.726027			PARP1	0.641119	3.17418
PARP2	0.842267	0.525027			PARP2	0.842267	1.50498
PARP3	0.72416	0.217965			PARP3	0.72416	0.981299
PAXIP1	0.804172	0.198253			PAXIP1	0.804172	0.539313
PBK	0.653324	2.69912			PBK	0.653324	2.52378
PBRM1	0.270152	2.65404			PBRM1	0.270152	0.155101
PCGF1	0.149035	0.622166			PCGF1	0.149035	0.47991
PCGF2	0.0399863	0.00531339			PCGF2	0.0399863	1.0535
PCGF3	0.855537	0.313123			PCGF3	0.855537	0.28047
PCGF5	0.30329	0.119009			PCGF5	0.30329	0.395914
PCGF6	0.610789	0.660668			PCGF6	0.610789	0.096194
PCNA	0.130594	0.243265			PCNA	0.130594	0.624483
PDP1	0.729474	1.25066			PDP1	0.729474	0.416926
PELP1	0.94338	1.46387			PELP1	0.94338	0.328383
PHC1	0.00021416	0.995249			PHC1	0.00021416	2.05004
PHC2	0.184349	0.688437			PHC2	0.184349	1.74084
PHC3	0.703014	0.0520519			PHC3	0.703014	1.34246
PHF1	0.103933	0.527829			PHF1	0.103933	1.01495
PHF10	0.844747	0.724297			PHF10	0.844747	0.207181
PHF11	0.0289002	1.00931			PHF11	0.0289002	0.344401
PHF12	0.622064	0.954755			PHF12	0.622064	0.0062949
PHF13	0.707873	0.0134164			PHF13	0.707873	0.507072
PHF14	0.866127	1.22941			PHF14	0.866127	0.818242
PHF19	0.347105	0.0134791			PHF19	0.347105	0.239623
PHF2	0.607924	1.099			PHF2	0.607924	0.234339
PHF20	0.45295	1.44258			PHF20	0.45295	0.138298
PHF20L1	0.977869	2.13636			PHF20L1	0.977869	0.31818
PHF21A	0.976042	0.36639			PHF21A	0.976042	0.352392
PHF21B	0.96627	0.534097			PHF21B	0.96627	0.402941
PHF23	0.0469824	0.445765			PHF23	0.0469824	0.252076
PHF3	0.229267	0.917071			PHF3	0.229267	1.03692
PHF5A	0.670066	0.208148			PHF5A	0.670066	1.16883
PHF6	0.921363	1.63117			PHF6	0.921363	0.795744
PHF8	0.0459552	1.34713			PHF8	0.0459552	1.34579
PHIP	0.824218	0.295978			PHIP	0.824218	0.707279
PHRF1	0.309255	0.776245			PHRF1	0.309255	1.1614
PIWIL4	0.211907	3.31521			PIWIL4	0.211907	0.74739
PKM	0.697151	0.971632			PKM	0.697151	0.0617455
PKN1	0.847418	0.54992			PKN1	0.847418	0.464099
POGZ	0.672636	0.369237			POGZ	0.672636	1.18135
POLE3	0.773042	1.47102			POLE3	0.773042	0.844451
POLR2A	0.154721	0.840643			POLR2A	0.154721	1.0085
POLR2D	0.894816	0.604778			POLR2D	0.894816	0.00181479
PPARGC1A	0.462191	0.425795			PPARGC1A	0.462191	0.749751
PPM1G	0.79374	2.42236			PPM1G	0.79374	0.213213
PPP2CA	0.647707	1.91034			PPP2CA	0.647707	1.59986
PPP4C	0.577557	1.35412			PPP4C	0.577557	2.34388
PPP4R2	0.88937	1.07322			PPP4R2	0.88937	0.641627
PRDM1	0.837781	0.00626406			PRDM1	0.837781	0.959279
PRDM10	0.987353	0.846978			PRDM10	0.987353	0.188572
PRDM11	0.238294	0.272508			PRDM11	0.238294	0.884256
PRDM12	0.124931	0.664823			PRDM12	0.124931	1.27798
PRDM13	0.06166	0.296717			PRDM13	0.06166	0.596091
PRDM14	0.179573	1.15532			PRDM14	0.179573	0.0929005
PRDM15	0.491391	1.80033			PRDM15	0.491391	0.0228208
PRDM16	0.309831	1.08447			PRDM16	0.309831	0.839381
PRDM2	0.760188	1.66244			PRDM2	0.760188	1.08784
PRDM4	0.791193	1.03469			PRDM4	0.791193	0.163917
PRDM5	0.638055	1.10833			PRDM5	0.638055	0.450249
PRDM6	0.241195	0.360026			PRDM6	0.241195	0.302222
PRDM7	0.747927	0.39156			PRDM7	0.747927	0.840975
PRDM8	0.162137	0.432644			PRDM8	0.162137	0.0741982
PRDM9	0.05009	0.527258			PRDM9	0.05009	0.0222307
PRKAA1	0.606375	0.409582			PRKAA1	0.606375	0.709476
PRKAA2	0.131507	1.44527			PRKAA2	0.131507	0.492117
PRKAB1	0.579833	0.169784			PRKAB1	0.579833	0.41628
PRKAB2	0.108818	1.14319			PRKAB2	0.108818	1.16524
PRKAG1	0.481427	0.823648			PRKAG1	0.481427	1.03394
PRKAG2	0.0354843	3.6733			PRKAG2	0.0354843	0.0947061
PRKAG3	0.124188	1.09343			PRKAG3	0.124188	0.888771
PRKCA	0.00670789	0.500904			PRKCA	0.00670789	2.72061
PRKCB	0.868466	0.00736255			PRKCB	0.868466	0.794714
PRKCD	0.363138	0.553603			PRKCD	0.363138	1.08861
PRM1	0.385957	0.522315			PRM1	0.385957	0.437148
PRM2	0.153024	0.519591			PRM2	0.153024	0.896778
PRMT1	0.0844545	2.13272			PRMT1	0.0844545	1.68096
PRMT2	0.0164379	0.937456			PRMT2	0.0164379	0.10661
PRMT3	0.375965	0.210102			PRMT3	0.375965	0.445899
PRMT5	0.0847328	0.350023			PRMT5	0.0847328	0.671661
PRMT6	0.387505	0.178421			PRMT6	0.387505	0.133961
PRMT7	0.471056	0.594193			PRMT7	0.471056	0.638896
PRMT8	0.403708	0.314554			PRMT8	0.403708	0.00328261
PRPF31	0.854556	1.6858			PRPF31	0.854556	1.08606
PRR14	0.340173	0.83286			PRR14	0.340173	0.604307
PSIP1	0.76765	0.69118			PSIP1	0.76765	0.118467
PWWP2B	0.523838	0.132167			PWWP2B	0.523838	0.382475
PYGO1	0.233165	0.164893			PYGO1	0.233165	0.186186
PYGO2	0.676635	0.881438			PYGO2	0.676635	0.736482
RAD51	0.777937	1.95975			RAD51	0.777937	0.129023
RAD54B	0.288782	0.235869			RAD54B	0.288782	0.558997
RAD54L	0.144577	1.08436			RAD54L	0.144577	0.0396862
RAD54L2	0.901244	1.35793			RAD54L2	0.901244	0.979349
RAI1	0.203015	0.266835			RAI1	0.203015	0.107254
RARA	0.583382	0.299452			RARA	0.583382	0.175711
RB1	0.851969	0.226989			RB1	0.851969	0.849428
RBBP4	0.565481	0.824256			RBBP4	0.565481	0.443722
RBBP5	0.342358	0.67776			RBBP5	0.342358	2.05851
RBBP7	0.0524589	0.718671			RBBP7	0.0524589	0.676872
RBX1	0.13656	0.0546151			RBX1	0.13656	0.906999
RCC1	0.922867	0.520583			RCC1	0.922867	0.277267
RCOR1	0.249571	0.00858341			RCOR1	0.249571	0.156225
RCOR3	0.94662	0.761352			RCOR3	0.94662	0.704961
REST	0.791879	0.00599097			REST	0.791879	0.226513
RING1	0.336679	2.02072			RING1	0.336679	1.32559
RLIM	0.21781	0.363944			RLIM	0.21781	0.00820263
RMI1	0.1619	0.68759			RMI1	0.1619	0.799834
RNF168	0.294505	0.590439			RNF168	0.294505	0.528752
RNF17	0.811934	0.0825628			RNF17	0.811934	2.24402
RNF2	0.242541	0.666956			RNF2	0.242541	0.873219
RNF20	0.860301	2.50239			RNF20	0.860301	1.01423
RNF40	0.51498	0.621366			RNF40	0.51498	2.43577
RNF8	0.58546	0.615199			RNF8	0.58546	1.11332
RPA3	0.059313	0.164322			RPA3	0.059313	1.30389
RPH3A	0.351953	0.818356			RPH3A	0.351953	0.169989
RPL23A	0.0506271	0.535242			RPL23A	0.0506271	0.0964
RPS6KA3	0.610304	1.16334			RPS6KA3	0.610304	0.0272188
RPS6KA4	0.205359	1.14863			RPS6KA4	0.205359	0.894422
RPS6KA5	0.41328	0.469211			RPS6KA5	0.41328	0.0835934
RRP8	0.31399	1.17728			RRP8	0.31399	1.96831
RSF1	0.0163061	0.206538			RSF1	0.0163061	0.683799
RUVBL1	0.936454	0.61181			RUVBL1	0.936454	0.656513
RUVBL2	0.335179	0.0136449			RUVBL2	0.335179	0.137684
SAFB	0.938149	1.10164			SAFB	0.938149	2.51024
SAP130	0.0331898	0.282371			SAP130	0.0331898	0.446748
SAP18	0.843645	0.693554			SAP18	0.843645	1.57978
SAP25	0.0457189	2.33988			SAP25	0.0457189	0.305395
SAP30	0.921232	0.653256			SAP30	0.921232	0.615718
SAP30L	0.619817	0.313355			SAP30L	0.619817	0.266418
SATB1	0.510096	2.29752			SATB1	0.510096	0.802913
SATB2	0.00589411	0.824575			SATB2	0.00589411	1.84454
SCMH1	0.207029	0.521131			SCMH1	0.207029	0.867997
SCML2	0.0805226	0.408757			SCML2	0.0805226	0.776245
SCML4	0.804877	0.111046			SCML4	0.804877	0.857423
SENP1	0.869822	3.50297			SENP1	0.869822	5.13221
SET	0.510747	0.0542312			SET	0.510747	0.664121
SETD1A	0.793136	1.92661			SETD1A	0.793136	3.85546
SETD1B	0.362916	0.0810213			SETD1B	0.362916	1.19994
SETD2	0.524919	3.44313			SETD2	0.524919	0.414528
SETD3	0.700847	0.881173			SETD3	0.700847	0.169784
SETD4	0.5169	0.412154			SETD4	0.5169	0.999349
SETD5	0.764895	1.99422			SETD5	0.764895	0.804959
SETD6	0.559487	0.00126999			SETD6	0.559487	0.0148386
SETD7	0.812429	0.496277			SETD7	0.812429	0.0169468
SETD8	0.161292	0.375924			SETD8	0.161292	2.14546
SETDB1	0.324398	0.0681812			SETDB1	0.324398	0.523081
SETDB2	0.0641439	1.16113			SETDB2	0.0641439	0.727694
SETMAR	0.810704	0.54005			SETMAR	0.810704	0.44738
SF3B1	0.330282	0.0135194			SF3B1	0.330282	0.00281027
SF3B3	0.917482	0.723722			SF3B3	0.917482	0.567063
SFMBT1	0.73975	1.71974			SFMBT1	0.73975	0.0137345
SFMBT2	0.547042	0.121105			SFMBT2	0.547042	0.258762
SFPQ	0.0384649	0.841607			SFPQ	0.0384649	0.301212
SHPRH	0.538019	0.423762			SHPRH	0.538019	0.277992
SIN3A	0.52794	0.862868			SIN3A	0.52794	0.681311
SIN3B	0.963326	0.207342			SIN3B	0.963326	1.25317
SIRT1	0.0240327	0.580573			SIRT1	0.0240327	0.350763
SIRT2	0.380877	1.17883			SIRT2	0.380877	0.732664
SIRT3	0.775288	0.956441			SIRT3	0.775288	0.00367662
SIRT4	0.0366516	0.246348			SIRT4	0.0366516	1.27068
SIRT5	0.368836	0.365019			SIRT5	0.368836	0.157534
SIRT6	0.954448	0.217456			SIRT6	0.954448	0.197897
SIRT7	0.0147824	0.648668			SIRT7	0.0147824	1.14052
SKP1	0.471166	0.730627			SKP1	0.471166	0.218647
SMARCA1	0.98606	1.334			SMARCA1	0.98606	0.218474
SMARCA2	0.122607	0.300743			SMARCA2	0.122607	0.522864
SMARCA4	0.354887	0.473428			SMARCA4	0.354887	2.12104
SMARCA5	0.796652	1.13965			SMARCA5	0.796652	2.12333
SMARCAD1	0.235981	0.882961			SMARCAD1	0.235981	2.17139
SMARCAL1	0.96751	0.167421			SMARCAL1	0.96751	0.731633
SMARCB1	0.0535514	4.8679			SMARCB1	0.0535514	2.31448
SMARCC1	0.113279	1.10328			SMARCC1	0.113279	1.65092
SMARCC2	0.805617	0.87844			SMARCC2	0.805617	2.46268
SMARCD1	0.666141	0.66314			SMARCD1	0.666141	0.24376
SMARCD2	0.378506	0.762456			SMARCD2	0.378506	3.04143
SMARCD3	0.271748	1.1614			SMARCD3	0.271748	0.107015
SMARCE1	0.232312	1.18461			SMARCE1	0.232312	0.920204
SMEK1	0.600311	0.979349			SMEK1	0.600311	0.372747
SMEK2	0.0782691	0.938623			SMEK2	0.0782691	0.00918626
SMN1	0.395118	1.03394			SMN1	0.395118	1.13749
SMN2	0.772398	0.362841			SMN2	0.772398	0.27828
SMNDC1	0.830318	0.935692			SMNDC1	0.830318	1.57067
SMYD1	0.0154503	1.70025			SMYD1	0.0154503	0.329179
SMYD2	0.214289	0.278651			SMYD2	0.214289	0.0103411
SMYD3	0.0614886	0.0525467			SMYD3	0.0614886	0.360733
SMYD4	0.956635	0.51893			SMYD4	0.956635	0.0298485
SMYD5	0.499299	0.214934			SMYD5	0.499299	0.548812
SNAI2	0.934924	0.0797618			SNAI2	0.934924	0.614036
SND1	0.104462	0.222457			SND1	0.104462	0.57641
SP1	0.307771	0.150077			SP1	0.307771	0.318243
SP100	0.164553	3.41567			SP100	0.164553	1.21017
SP110	0.191801	0.493698			SP110	0.191801	0.517784
SP140	0.654768	0.383808			SP140	0.654768	0.00179735
SP140L	0.690948	0.276602			SP140L	0.690948	0.96473
SPEN	0.0586214	0.581053			SPEN	0.0586214	0.211917
SPOP	0.68668	0.958528			SPOP	0.68668	1.6727
SRCAP	0.0234232	3.55227			SRCAP	0.0234232	3.17204
SRSF1	0.894103	1.48333			SRSF1	0.894103	0.62753
SRSF3	0.366132	0.0160717			SRSF3	0.366132	0.316827
SS18L1	0.35504	1.05424			SS18L1	0.35504	0.532629
SS18L2	0.856477	2.26276			SS18L2	0.856477	0.745355
SSRP1	0.0837322	0.519275			SSRP1	0.0837322	0.153292
STK31	0.753745	0.406426			STK31	0.753745	0.18182
STK4	0.417602	1.03618			STK4	0.417602	0.00122644
SUDS3	0.537046	0.270657			SUDS3	0.537046	0.793714
SUPT16H	0.773233	0.769168			SUPT16H	0.773233	1.918
SUPT3H	0.43509	1.42744			SUPT3H	0.43509	0.525085
SUPT6H	0.350349	0.0217875			SUPT6H	0.350349	0.185786
SUPT7L	0.253177	0.651773			SUPT7L	0.253177	1.04789
SUV39H1	0.864878	0.422554			SUV39H1	0.864878	0.640867
SUV39H2	0.0709409	1.26582			SUV39H2	0.0709409	0.310026
SUV420H1	0.0822902	1.26543			SUV420H1	0.0822902	0.701343
SUV420H2	0.252736	0.494131			SUV420H2	0.252736	1.68296
SUZ12	0.574321	2.24438			SUZ12	0.574321	3.62995
SYNCRIP	0.581333	0.547631			SYNCRIP	0.581333	0.550614
TADA1	0.0940506	0.0712765			TADA1	0.0940506	0.512947
TADA2A	0.110693	2.66965			TADA2A	0.110693	0.657262
TADA2B	0.550735	0.032747			TADA2B	0.550735	0.00392196
TADA3	0.596929	0.874356			TADA3	0.596929	0.897909
TAF1	0.411611	2.32092			TAF1	0.411611	1.00316
TAF10	0.417896	1.72735			TAF10	0.417896	5.16804
TAF12	0.862269	1.17168			TAF12	0.862269	2.42219
TAF1L	0.376127	1.17793			TAF1L	0.376127	0.470095
TAF2	0.114176	1.11237			TAF2	0.114176	1.43362
TAF3	0.938667	3.96055			TAF3	0.938667	4.12246
TAF4	0.983753	0.807935			TAF4	0.983753	2.31256
TAF5	0.0919631	4.11779			TAF5	0.0919631	3.90004
TAF5L	0.603418	0.057605			TAF5L	0.603418	0.0028059
TAF6	0.397684	2.80297			TAF6	0.397684	3.7499
TAF6L	0.122437	0.120193			TAF6L	0.122437	0.114791
TAF7	0.0423692	1.97285			TAF7	0.0423692	5.86066
TAF8	0.186575	0.596091			TAF8	0.186575	0.691799
TAF9	0.489074	2.05263			TAF9	0.489074	0.301465
TAF9B	0.362157	0.563281			TAF9B	0.362157	1.03346
TBL1XR1	0.338035	0.579153			TBL1XR1	0.338035	0.696502
TCF19	0.28218	0.318714			TCF19	0.28218	0.672498
TCF20	0.449187	0.37289			TCF20	0.449187	1.38532
TDG	0.870677	0.107727			TDG	0.870677	0.383882
TDRD1	0.453105	0.451132			TDRD1	0.453105	0.360155
TDRD10	0.801203	1.12619			TDRD10	0.801203	0.0450776
TDRD12	0.79141	0.1301			TDRD12	0.79141	0.417062
TDRD3	0.779215	0.430907			TDRD3	0.779215	0.317638
TDRD5	0.420602	0.536988			TDRD5	0.420602	0.759151
TDRD6	0.288902	1.49599			TDRD6	0.288902	0.653178
TDRD7	0.883212	0.00656818			TDRD7	0.883212	0.370896
TDRD9	0.577473	0.111972			TDRD9	0.577473	2.03051
TDRKH	0.316924	0.611526			TDRKH	0.316924	0.662301
TET1	0.990636	0.969724			TET1	0.990636	0.163511
TET2	0.430796	2.47603			TET2	0.430796	2.32529
TET3	0.550573	0.8706			TET3	0.550573	0.235622
TEX10	0.0925195	1.50373			TEX10	0.0925195	1.12619
TFDP1	0.905221	1.89042			TFDP1	0.905221	0.941992
TFPT	0.324182	1.51469			TFPT	0.324182	0.255042
TLE1	0.415464	0.522792			TLE1	0.415464	0.53009
TLE2	0.721555	0.483293			TLE2	0.721555	0.444241
TLE4	0.889917	0.697604			TLE4	0.889917	0.263046
TLK1	0.966175	0.0134656			TLK1	0.966175	1.19487
TLK2	0.485885	1.05233			TLK2	0.485885	0.363041
TNP1	0.738607	0.525361			TNP1	0.738607	1.4179
TNP2	0.910075	0.0912631			TNP2	0.910075	0.186072
TONSL	0.652115	0.689689			TONSL	0.652115	0.449808
TOP2A	0.0873021	1.50317			TOP2A	0.0873021	0.00762324
TOP2B	0.575279	0.613055			TOP2B	0.575279	1.65244
TP53	0.475353	1.06821			TP53	0.475353	1.53545
TP53BP1	0.751063	1.08088			TP53BP1	0.751063	2.09438
TRIM24	0.405495	0.0302022			TRIM24	0.405495	0.893741
TRIM27	0.333643	0.791612			TRIM27	0.333643	0.381387
TRIM28	0.112324	0.225264			TRIM28	0.112324	0.315487
TRIM33	0.291751	0.383461			TRIM33	0.291751	0.214165
TRRAP	0.639925	2.31685			TRRAP	0.639925	2.5609
TTF2	0.424962	1.24564			TTF2	0.424962	0.184648
TTK	0.120214	0.606513			TTK	0.120214	0.688013
TYW5	0.884409	1.84391			TYW5	0.884409	0.244605
UBE2A	0.236695	1.47196			UBE2A	0.236695	0.596159
UBE2B	0.528135	1.08942			UBE2B	0.528135	0.28656
UBE2D1	0.199512	0.36269			UBE2D1	0.199512	0.0107594
UBE2D3	0.619442	1.68363			UBE2D3	0.619442	0.66314
UBE2E1	0.339891	1.84676			UBE2E1	0.339891	2.3541
UBE2H	0.0984203	1.65255			UBE2H	0.0984203	3.67884
UBE2N	0.555827	0.702064			UBE2N	0.555827	0.081912
UBE2T	0.0219305	0.0941879			UBE2T	0.0219305	0.758055
UBN1	0.727863	0.0837198			UBN1	0.727863	0.568733
UBR2	0.0602991	0.261489			UBR2	0.0602991	0.36269
UBR5	0.827245	1.24525			UBR5	0.827245	0.603661
UBR7	0.131941	0.267646			UBR7	0.131941	1.82339
UCHL5	0.60597	0.715321			UCHL5	0.60597	0.839052
UHRF2	0.401132	0.316314			UHRF2	0.401132	0.779683
UIMC1	0.208107	0.663981			UIMC1	0.208107	0.791263
USP11	0.0233057	0.76427			USP11	0.0233057	0.341931
USP12	0.901627	0.874356			USP12	0.901627	0.607743
USP15	0.203771	1.13236			USP15	0.203771	0.0499566
USP16	0.968721	0.00461493			USP16	0.968721	0.278569
USP17L2	0.7908	0.409693			USP17L2	0.7908	1.09377
USP21	0.301107	0.672233			USP21	0.301107	0.754784
USP22	0.0838021	1.17211			USP22	0.0838021	0.673111
USP3	0.448106	0.0217099			USP3	0.448106	0.922305
USP36	0.865399	0.694778			USP36	0.865399	0.276249
USP44	0.22169	2.45188			USP44	0.22169	0.942334
USP46	0.731356	1.19549			USP46	0.731356	0.41294
USP49	0.931698	0.864422			USP49	0.931698	1.80888
USP7	0.53635	0.489602			USP7	0.53635	0.278874
UTY	0.806047	1.22493			UTY	0.806047	0.872442
VDR	0.937429	0.694842			VDR	0.937429	1.09835
VPS72	0.777492	0.670195			VPS72	0.777492	4.1101
VRK1	0.821325	0.871181			VRK1	0.821325	1.34016
WAC	0.797561	3.58794			WAC	0.797561	4.72418
WDR5	0.374553	3.10162			WDR5	0.374553	5.96686
WDR77	0.0943881	0.870955			WDR77	0.0943881	0.879558
WDR82	0.819597	3.17418			WDR82	0.819597	2.51567
WHSC1	0.37913	0.421808			WHSC1	0.37913	0.612183
WHSC1L1	0.502172	1.27169			WHSC1L1	0.502172	1.58454
WSB2	0.00493151	0.0667963			WSB2	0.00493151	0.764825
YAF2	0.177197	0.0151713			YAF2	0.177197	1.82772
YEATS2	0.0605057	0.719513			YEATS2	0.0605057	0.894933
YEATS4	0.326064	4.28976			YEATS4	0.326064	6.60192
YWHAB	0.124113	0.149293			YWHAB	0.124113	0.943248
YWHAE	0.780948	1.54002			YWHAE	0.780948	0.692226
YWHAZ	0.575873	0.153409			YWHAZ	0.575873	0.850812
YY1	0.650714	0.153082			YY1	0.650714	0.279593
ZBTB16	0.276632	0.28562			ZBTB16	0.276632	0.99123
ZBTB33	0.755616	0.636821			ZBTB33	0.755616	0.579417
ZBTB7C	0.770346	0.231917			ZBTB7C	0.770346	0.226257
ZCWPW1	0.667069	0.571638			ZCWPW1	0.667069	1.05156
ZCWPW2	0.368257	1.37812			ZCWPW2	0.368257	0.112473
ZFP57	0.183187	1.57988			ZFP57	0.183187	0.428664
ZHX1	0.645907	1.55556			ZHX1	0.645907	1.22913
ZMYM2	0.879073	1.08331			ZMYM2	0.879073	0.493563
ZMYM3	0.254263	0.856985			ZMYM3	0.254263	0.469659
ZMYND11	0.272062	0.543057			ZMYND11	0.272062	0.778221
ZMYND8	0.376074	0.21519			ZMYND8	0.376074	0.811184
ZNF217	0.426061	1.17395			ZNF217	0.426061	2.3941
ZNF532	0.968178	0.295232			ZNF532	0.968178	1.21957
ZNF541	0.853077	0.0850278			ZNF541	0.853077	0.77142
ZNF592	0.711236	2.74441			ZNF592	0.711236	1.11666
ZNF687	0.510893	0.0114143			ZNF687	0.510893	0.467424
ZNF711	0.190842	0.174107			ZNF711	0.190842	0.0906954
ZNHIT1	0.778306	2.5176			ZNHIT1	0.778306	5.89558
ZRANB3	0.660809	0.370234			ZRANB3	0.660809	0.774768
ZZZ3	0.506618	2.98826			ZZZ3	0.506618	0.625343
NTC_new_1	0.753361		0.166362		NTC_new_1	0.753361		0.998656
NTC_new_10	0.07332		0.79607		NTC_new_10	0.07332		0.687548
NTC_new_100	0.739544		0.322302		NTC_new_100	0.739544		0.0152747
NTC_new_1000	0.112454		0.624721		NTC_new_1000	0.112454		0.81409
NTC_new_1001	0.811772		0.602199		NTC_new_1001	0.811772		0.39015
NTC_new_1002	0.823455		1.28782		NTC_new_1002	0.823455		0.673664
NTC_new_1003	0.611648		0.00326511		NTC_new_1003	0.611648		0.321309
NTC_new_1004	0.379015		0.389084		NTC_new_1004	0.379015		0.18874
NTC_new_1005	0.685657		1.97704		NTC_new_1005	0.685657		1.40676
NTC_new_1006	0.370629		0.305018		NTC_new_1006	0.370629		0.423359
NTC_new_1007	0.905068		1.40158		NTC_new_1007	0.905068		1.54762
NTC_new_1008	0.296217		0.79607		NTC_new_1008	0.296217		1.48666
NTC_new_1009	0.749523		1.92147		NTC_new_1009	0.749523		0.588751
NTC_new_101	0.860274		1.32037		NTC_new_101	0.860274		2.36126
NTC_new_1010	0.498422		0.279957		NTC_new_1010	0.498422		1.65482
NTC_new_1011	0.259575		0.607233		NTC_new_1011	0.259575		0.219841
NTC_new_1012	0.251695		0.79607		NTC_new_1012	0.251695		0.194703
NTC_new_1013	0.31956		0.79607		NTC_new_1013	0.31956		0.14615
NTC_new_1014	0.769312		1.21809		NTC_new_1014	0.769312		1.12976
NTC_new_1015	0.889526		0.0676023		NTC_new_1015	0.889526		0.198445
NTC_new_1016	0.20704		0.57344		NTC_new_1016	0.20704		0.29001
NTC_new_1017	0.0920075		1.02476		NTC_new_1017	0.0920075		1.21298
NTC_new_1018	0.97354		1.97704		NTC_new_1018	0.97354		0.564522
NTC_new_1019	0.0344471		0.107416		NTC_new_1019	0.0344471		0.160434
NTC_new_102	0.740319		0.0208433		NTC_new_102	0.740319		1.71783
NTC_new_1020	0.102647		1.25575		NTC_new_1020	0.102647		0.0820746
NTC_new_1021	0.985066		0.601557		NTC_new_1021	0.985066		1.68037
NTC_new_1022	0.0262123		0.742489		NTC_new_1022	0.0262123		0.313435
NTC_new_1023	0.926735		3.2966		NTC_new_1023	0.926735		0.204621
NTC_new_1024	0.888652		0.657262		NTC_new_1024	0.888652		0.704103
NTC_new_1025	0.321612		0.143936		NTC_new_1025	0.321612		0.716948
NTC_new_1026	0.228051		0.681644		NTC_new_1026	0.228051		0.913854
NTC_new_1027	0.91931		0.00775586		NTC_new_1027	0.91931		1.06377
NTC_new_1028	0.493089		0.241482		NTC_new_1028	0.493089		0.923979
NTC_new_1029	0.643123		1.97704		NTC_new_1029	0.643123		0.194703
NTC_new_103	0.128658		0.155442		NTC_new_103	0.128658		0.608871
NTC_new_1030	0.740642		0.737478		NTC_new_1030	0.740642		1.99499
NTC_new_1031	0.52947		0.234279		NTC_new_1031	0.52947		0.308609
NTC_new_1032	0.961317		0.626628		NTC_new_1032	0.961317		1.06377
NTC_new_1033	0.513378		0.274807		NTC_new_1033	0.513378		0.564522
NTC_new_1034	0.110806		0.231488		NTC_new_1034	0.110806		1.94466
NTC_new_1035	0.902426		0.00295017		NTC_new_1035	0.902426		0.177564
NTC_new_1036	0.0638337		1.47151		NTC_new_1036	0.0638337		0.0730765
NTC_new_1037	0.794318		0.242103		NTC_new_1037	0.794318		0.287182
NTC_new_1038	0.0624365		0.661165		NTC_new_1038	0.0624365		0.564522
NTC_new_1039	0.721622		0.162525		NTC_new_1039	0.721622		0.130692
NTC_new_104	0.615894		1.42314		NTC_new_104	0.615894		0.0971815
NTC_new_1040	0.472306		0.57344		NTC_new_1040	0.472306		0.216604
NTC_new_1041	0.4181		1.76394		NTC_new_1041	0.4181		0.349275
NTC_new_1042	0.342491		1.25827		NTC_new_1042	0.342491		0.588751
NTC_new_1043	0.0418054		0.322302		NTC_new_1043	0.0418054		0.160434
NTC_new_1044	0.703231		0.395396		NTC_new_1044	0.703231		0.267606
NTC_new_1045	0.651643		0.272597		NTC_new_1045	0.651643		1.06377
NTC_new_1046	0.823875		0.990549		NTC_new_1046	0.823875		1.10696
NTC_new_1047	0.881674		0.201018		NTC_new_1047	0.881674		0.322585
NTC_new_1048	0.231191		0.79607		NTC_new_1048	0.231191		0.716179
NTC_new_1049	0.574622		0.839742		NTC_new_1049	0.574622		0.449637
NTC_new_105	0.462738		0.224324		NTC_new_105	0.462738		0.716948
NTC_new_1050	0.26429		0.272004		NTC_new_1050	0.26429		0.302213
NTC_new_1051	0.573103		0.831679		NTC_new_1051	0.573103		0.308609
NTC_new_1052	0.549047		0.284791		NTC_new_1052	0.549047		1.33526
NTC_new_1053	0.50856		0.0421869		NTC_new_1053	0.50856		0.903681
NTC_new_1054	0.480175		0.274807		NTC_new_1054	0.480175		0.135596
NTC_new_1055	0.476629		0.195098		NTC_new_1055	0.476629		0.741458
NTC_new_1056	0.713811		1.02476		NTC_new_1056	0.713811		0.120302
NTC_new_1057	0.0448199		0.255246		NTC_new_1057	0.0448199		1.14005
NTC_new_1058	0.127852		1.63547		NTC_new_1058	0.127852		1.51985
NTC_new_1059	0.795907		0.0146005		NTC_new_1059	0.795907		1.29834
NTC_new_106	0.254749		0.158559		NTC_new_106	0.254749		0.305325
NTC_new_1060	0.346139		0.568106		NTC_new_1060	0.346139		0.716948
NTC_new_1061	0.109803		0.742489		NTC_new_1061	0.109803		1.04629
NTC_new_1062	0.683653		0.238945		NTC_new_1062	0.683653		0.410643
NTC_new_1063	0.38306		0.263731		NTC_new_1063	0.38306		0.535704
NTC_new_1064	0.394728		0.466724		NTC_new_1064	0.394728		0.687548
NTC_new_1065	0.926553		0.583676		NTC_new_1065	0.926553		0.951131
NTC_new_1066	0.0197865		0.624721		NTC_new_1066	0.0197865		0.0492507
NTC_new_1067	0.185209		0.0174212		NTC_new_1067	0.185209		0.329801
NTC_new_1068	0.0528254		1.33955		NTC_new_1068	0.0528254		1.84533
NTC_new_1069	0.369512		0.602199		NTC_new_1069	0.369512		0.459045
NTC_new_107	0.450097		0.0266227		NTC_new_107	0.450097		0.17793
NTC_new_1070	0.768135		0.0353209		NTC_new_1070	0.768135		0.85149
NTC_new_1071	0.0116877		0.309237		NTC_new_1071	0.0116877		0.345958
NTC_new_1072	0.72162		0.292566		NTC_new_1072	0.72162		0.127191
NTC_new_1073	0.198958		1.2476		NTC_new_1073	0.198958		0.521708
NTC_new_1074	0.805228		1.2476		NTC_new_1074	0.805228		0.00949687
NTC_new_1075	0.274382		0.617137		NTC_new_1075	0.274382		1.08814
NTC_new_1076	0.540943		0.272004		NTC_new_1076	0.540943		0.0917992
NTC_new_1077	0.0341744		0.242103		NTC_new_1077	0.0341744		0.963052
NTC_new_1078	0.895332		1.82795		NTC_new_1078	0.895332		0.204621
NTC_new_1079	0.415853		0.350607		NTC_new_1079	0.415853		0.981924
NTC_new_108	0.342683		0.661165		NTC_new_108	0.342683		0.352363
NTC_new_1080	0.395128		0.24779		NTC_new_1080	0.395128		1.48666
NTC_new_1081	0.582835		0.410665		NTC_new_1081	0.582835		0.162052
NTC_new_1082	0.598638		0.305018		NTC_new_1082	0.598638		1.07983
NTC_new_1083	0.675926		1.97704		NTC_new_1083	0.675926		0.0203151
NTC_new_1084	0.591487		0.217441		NTC_new_1084	0.591487		0.267606
NTC_new_1085	0.034675		2.75548		NTC_new_1085	0.034675		0.586197
NTC_new_1086	0.452346		0.335932		NTC_new_1086	0.452346		1.48666
NTC_new_1087	0.395445		0.886625		NTC_new_1087	0.395445		0.423359
NTC_new_1088	0.762388		0.249769		NTC_new_1088	0.762388		0.272866
NTC_new_1089	0.532995		1.25575		NTC_new_1089	0.532995		0.586197
NTC_new_109	0.255463		0.637782		NTC_new_109	0.255463		0.0715376
NTC_new_1090	0.927531		0.242103		NTC_new_1090	0.927531		0.132085
NTC_new_1091	0.0150987		0.101253		NTC_new_1091	0.0150987		0.873966
NTC_new_1092	0.595054		1.97704		NTC_new_1092	0.595054		1.21298
NTC_new_1093	0.660357		0.481947		NTC_new_1093	0.660357		0.640316
NTC_new_11	0.0801203		0.0353209		NTC_new_11	0.0801203		0.25766
NTC_new_110	0.872708		1.46275		NTC_new_110	0.872708		0.588751
NTC_new_111	0.00919481		0.389084		NTC_new_111	0.00919481		1.32088
NTC_new_112	0.680349		0.748094		NTC_new_112	0.680349		0.588751
NTC_new_113	0.10672		1.25575		NTC_new_113	0.10672		0.249191
NTC_new_114	0.103987		0.162525		NTC_new_114	0.103987		0.410643
NTC_new_115	0.847802		1.97704		NTC_new_115	0.847802		0.00644474
NTC_new_116	0.480451		1.94371		NTC_new_116	0.480451		0.677719
NTC_new_117	0.410217		0.101253		NTC_new_117	0.410217		1.29834
NTC_new_118	0.374445		0.0411925		NTC_new_118	0.374445		0.366542
NTC_new_119	0.0433753		0.466724		NTC_new_119	0.0433753		0.81409
NTC_new_12	0.899747		0.10559		NTC_new_12	0.899747		0.385936
NTC_new_120	0.41569		0.910625		NTC_new_120	0.41569		0.296838
NTC_new_121	0.87384		0.532303		NTC_new_121	0.87384		1.06377
NTC_new_122	0.243498		0.466724		NTC_new_122	0.243498		0.160434
NTC_new_123	0.88116		1.42911		NTC_new_123	0.88116		0.421498
NTC_new_124	0.574332		0.886391		NTC_new_124	0.574332		0.588751
NTC_new_125	0.508013		0.319393		NTC_new_125	0.508013		0.803354
NTC_new_126	0.0329735		0.0706117		NTC_new_126	0.0329735		0.172282
NTC_new_127	0.0967923		0.472744		NTC_new_127	0.0967923		0.808773
NTC_new_128	0.472741		0.19237		NTC_new_128	0.472741		1.20755
NTC_new_129	0.0331465		0.292566		NTC_new_129	0.0331465		0.687548
NTC_new_13	0.28446		1.2761		NTC_new_13	0.28446		0.181695
NTC_new_130	0.87165		0.910625		NTC_new_130	0.87165		0.687548
NTC_new_131	0.470858		0.00452276		NTC_new_131	0.470858		0.468943
NTC_new_132	0.979317		0.495529		NTC_new_132	0.979317		0.475098
NTC_new_133	0.524794		0.0813826		NTC_new_133	0.524794		0.129567
NTC_new_134	0.103639		1.45208		NTC_new_134	0.103639		1.16003
NTC_new_135	0.413343		1.43392		NTC_new_135	0.413343		0.0631295
NTC_new_136	0.290334		0.00706228		NTC_new_136	0.290334		0.366936
NTC_new_137	0.91943		0.461879		NTC_new_137	0.91943		0.251603
NTC_new_138	0.76639		0.839742		NTC_new_138	0.76639		1.69031
NTC_new_139	0.234029		0.910625		NTC_new_139	0.234029		0.609294
NTC_new_14	0.933742		1.0182		NTC_new_14	0.933742		0.468943
NTC_new_140	0.18731		0.57344		NTC_new_140	0.18731		0.55278
NTC_new_141	0.926369		0.568106		NTC_new_141	0.926369		0.44074
NTC_new_142	0.925093		0.809893		NTC_new_142	0.925093		0.375419
NTC_new_143	0.0783994		1.20518		NTC_new_143	0.0783994		1.29834
NTC_new_144	0.660945		0.334851		NTC_new_144	0.660945		0.608871
NTC_new_145	0.208818		0.466724		NTC_new_145	0.208818		1.0686
NTC_new_146	0.356373		0.158559		NTC_new_146	0.356373		0.0778613
NTC_new_147	0.765628		1.25575		NTC_new_147	0.765628		1.14961
NTC_new_148	0.219375		0.375728		NTC_new_148	0.219375		1.26127
NTC_new_149	0.966588		0.568106		NTC_new_149	0.966588		0.44074
NTC_new_15	0.980531		0.288033		NTC_new_15	0.980531		0.0954846
NTC_new_150	0.660589		1.04156		NTC_new_150	0.660589		0.322585
NTC_new_151	0.0119743		1.97704		NTC_new_151	0.0119743		0.704103
NTC_new_152	0.487489		0.339884		NTC_new_152	0.487489		0.85149
NTC_new_153	0.670387		1.30325		NTC_new_153	0.670387		0.492279
NTC_new_154	0.972428		0.319393		NTC_new_154	0.972428		0.451635
NTC_new_155	0.323201		1.97704		NTC_new_155	0.323201		0.564522
NTC_new_156	0.781097		0.140567		NTC_new_156	0.781097		0.130692
NTC_new_157	0.599824		0.438445		NTC_new_157	0.599824		0.272866
NTC_new_158	0.242996		0.350607		NTC_new_158	0.242996		0.00859227
NTC_new_159	0.904546		1.25575		NTC_new_159	0.904546		1.48666
NTC_new_16	0.433292		0.288033		NTC_new_16	0.433292		0.321309
NTC_new_160	0.663392		0.748094		NTC_new_160	0.663392		0.564522
NTC_new_161	0.296257		0.020174		NTC_new_161	0.296257		1.48666
NTC_new_162	0.345345		0.680478		NTC_new_162	0.345345		0.775648
NTC_new_163	0.846732		0.0963024		NTC_new_163	0.846732		0.500629
NTC_new_164	0.922743		0.561695		NTC_new_164	0.922743		0.588751
NTC_new_165	0.970205		0.561695		NTC_new_165	0.970205		1.71783
NTC_new_166	0.163655		1.04156		NTC_new_166	0.163655		0.357723
NTC_new_167	0.284564		0.288033		NTC_new_167	0.284564		0.588751
NTC_new_168	0.791194		0.79607		NTC_new_168	0.791194		0.0692088
NTC_new_169	0.4072		1.42314		NTC_new_169	0.4072		0.668573
NTC_new_17	0.0225958		0.312266		NTC_new_17	0.0225958		0.120302
NTC_new_170	0.166415		0.224324		NTC_new_170	0.166415		0.982174
NTC_new_171	0.657621		0.187943		NTC_new_171	0.657621		0.774329
NTC_new_172	0.882335		0.231488		NTC_new_172	0.882335		1.48666
NTC_new_173	0.306013		1.97704		NTC_new_173	0.306013		0.0190472
NTC_new_174	0.353422		0.0632752		NTC_new_174	0.353422		0.0185438
NTC_new_175	0.478471		0.263731		NTC_new_175	0.478471		0.963052
NTC_new_176	0.866834		0.451205		NTC_new_176	0.866834		0.584609
NTC_new_177	0.847939		0.157878		NTC_new_177	0.847939		0.580821
NTC_new_178	0.679377		0.0279222		NTC_new_178	0.679377		0.540336
NTC_new_179	0.474767		1.21809		NTC_new_179	0.474767		0.628341
NTC_new_18	0.0765191		0.255058		NTC_new_18	0.0765191		0.951131
NTC_new_180	0.941771		0.073745		NTC_new_180	0.941771		0.567432
NTC_new_181	0.57792		0.831679		NTC_new_181	0.57792		0.0152747
NTC_new_182	0.939383		0.648049		NTC_new_182	0.939383		1.02748
NTC_new_183	0.82437		1.28782		NTC_new_183	0.82437		0.17793
NTC_new_184	0.0859675		0.322302		NTC_new_184	0.0859675		0.177564
NTC_new_185	0.562984		0.0819854		NTC_new_185	0.562984		1.02144
NTC_new_186	0.593692		0.466724		NTC_new_186	0.593692		0.458034
NTC_new_187	0.491055		1.65279		NTC_new_187	0.491055		0.00519471
NTC_new_188	0.491762		1.12466		NTC_new_188	0.491762		0.661185
NTC_new_189	0.137984		0.312266		NTC_new_189	0.137984		0.567432
NTC_new_19	0.531174		0.274807		NTC_new_19	0.531174		0.038916
NTC_new_190	0.173547		0.466724		NTC_new_190	0.173547		0.73762
NTC_new_191	0.489147		0.481947		NTC_new_191	0.489147		0.346797
NTC_new_192	0.862337		0.00821148		NTC_new_192	0.862337		0.019792
NTC_new_193	0.379494		0.162525		NTC_new_193	0.379494		1.48666
NTC_new_194	0.799897		1.02476		NTC_new_194	0.799897		0.56615
NTC_new_195	0.184182		0.450666		NTC_new_195	0.184182		0.329801
NTC_new_196	0.618214		1.94371		NTC_new_196	0.618214		0.360255
NTC_new_197	0.572431		0.0753176		NTC_new_197	0.572431		0.555565
NTC_new_198	0.910381		0.342189		NTC_new_198	0.910381		0.325231
NTC_new_199	0.0899792		0.255246		NTC_new_199	0.0899792		0.14615
NTC_new_2	0.210788		1.04433		NTC_new_2	0.210788		0.0406437
NTC_new_20	0.476992		0.362881		NTC_new_20	0.476992		1.95668
NTC_new_200	0.249761		0.495529		NTC_new_200	0.249761		0.44074
NTC_new_201	0.478944		0.0251937		NTC_new_201	0.478944		0.966938
NTC_new_202	0.396164		0.0213631		NTC_new_202	0.396164		0.716179
NTC_new_203	0.742894		0.865472		NTC_new_203	0.742894		0.722574
NTC_new_204	0.304529		0.312266		NTC_new_204	0.304529		0.0152747
NTC_new_205	0.499427		0.362881		NTC_new_205	0.499427		0.564522
NTC_new_206	0.172559		0.309237		NTC_new_206	0.172559		0.120422
NTC_new_207	0.105033		0.00821148		NTC_new_207	0.105033		0.731352
NTC_new_208	0.945209		0.375728		NTC_new_208	0.945209		0.81409
NTC_new_209	0.00505305		0.272004		NTC_new_209	0.00505305		1.02731
NTC_new_21	0.693256		0.509199		NTC_new_21	0.693256		0.619029
NTC_new_210	0.281499		0.00395264		NTC_new_210	0.281499		0.431282
NTC_new_211	0.706463		0.29775		NTC_new_211	0.706463		0.0406437
NTC_new_212	0.625122		0.00212891		NTC_new_212	0.625122		1.5092
NTC_new_213	0.261905		0.941081		NTC_new_213	0.261905		0.357723
NTC_new_214	0.600343		0.748094		NTC_new_214	0.600343		0.0763002
NTC_new_215	0.815539		0.355778		NTC_new_215	0.815539		0.653471
NTC_new_216	0.539685		0.596708		NTC_new_216	0.539685		0.588751
NTC_new_217	0.982547		0.29775		NTC_new_217	0.982547		0.521708
NTC_new_218	0.598244		0.0813826		NTC_new_218	0.598244		0.321309
NTC_new_219	0.264452		0.428454		NTC_new_219	0.264452		0.0134746
NTC_new_22	0.370662		0.910625		NTC_new_22	0.370662		0.0339616
NTC_new_220	0.466998		0.00206345		NTC_new_220	0.466998		0.320345
NTC_new_221	0.529966		1.25575		NTC_new_221	0.529966		0.214998
NTC_new_222	0.104867		0.0266227		NTC_new_222	0.104867		0.144027
NTC_new_223	0.827448		0.989191		NTC_new_223	0.827448		0.366501
NTC_new_224	0.672431		2.4349		NTC_new_224	0.672431		0.122715
NTC_new_225	0.231755		0.928413		NTC_new_225	0.231755		0.609294
NTC_new_226	0.226154		0.713633		NTC_new_226	0.226154		0.609294
NTC_new_227	0.808657		2.0173		NTC_new_227	0.808657		0.366501
NTC_new_228	0.934545		2.15981		NTC_new_228	0.934545		1.48666
NTC_new_229	0.706519		1.10875		NTC_new_229	0.706519		1.96609
NTC_new_23	0.979121		0.0689186		NTC_new_23	0.979121		0.261814
NTC_new_230	0.196363		0.910625		NTC_new_230	0.196363		1.63671
NTC_new_231	0.652993		0.109629		NTC_new_231	0.652993		0.594278
NTC_new_232	0.406319		0.919626		NTC_new_232	0.406319		0.349275
NTC_new_233	0.763062		0.910625		NTC_new_233	0.763062		0.00674899
NTC_new_234	0.526326		0.607233		NTC_new_234	0.526326		1.05632
NTC_new_235	0.71079		1.0768		NTC_new_235	0.71079		0.00539693
NTC_new_236	0.515129		0.742489		NTC_new_236	0.515129		0.687548
NTC_new_237	0.284897		0.272004		NTC_new_237	0.284897		0.00519471
NTC_new_238	0.827009		0.79607		NTC_new_238	0.827009		1.29527
NTC_new_239	0.219765		1.63515		NTC_new_239	0.219765		0.540336
NTC_new_24	0.614626		0.234279		NTC_new_24	0.614626		0.100979
NTC_new_240	0.393183		0.561695		NTC_new_240	0.393183		1.17248
NTC_new_241	0.491703		0.596708		NTC_new_241	0.491703		0.555565
NTC_new_242	0.654816		0.532303		NTC_new_242	0.654816		0.378305
NTC_new_243	0.862179		0.479464		NTC_new_243	0.862179		1.14005
NTC_new_244	0.497263		0.410665		NTC_new_244	0.497263		0.442216
NTC_new_245	0.610328		0.180061		NTC_new_245	0.610328		0.548766
NTC_new_246	0.727538		0.717038		NTC_new_246	0.727538		0.241906
NTC_new_247	0.220335		0.143936		NTC_new_247	0.220335		0.316395
NTC_new_248	0.271192		0.438445		NTC_new_248	0.271192		0.272866
NTC_new_249	0.292972		0.107416		NTC_new_249	0.292972		0.0482789
NTC_new_25	0.322936		0.0141246		NTC_new_25	0.322936		0.184382
NTC_new_250	0.79396		0.791854		NTC_new_250	0.79396		0.240377
NTC_new_251	0.341491		0.362881		NTC_new_251	0.341491		0.232866
NTC_new_252	0.38429		0.34699		NTC_new_252	0.38429		1.07917
NTC_new_253	0.167095		0.451205		NTC_new_253	0.167095		0.81409
NTC_new_254	0.492002		0.973957		NTC_new_254	0.492002		0.282105
NTC_new_255	0.207865		1.1664		NTC_new_255	0.207865		0.459045
NTC_new_256	0.920924		1.0768		NTC_new_256	0.920924		0.14615
NTC_new_257	0.637797		1.2476		NTC_new_257	0.637797		0.219906
NTC_new_258	0.804692		0.0887465		NTC_new_258	0.804692		0.687548
NTC_new_259	0.938503		0.990549		NTC_new_259	0.938503		0.0531549
NTC_new_26	0.0444093		0.177498		NTC_new_26	0.0444093		0.287182
NTC_new_260	0.449831		0.00913303		NTC_new_260	0.449831		0.104931
NTC_new_261	0.00855427		0.999653		NTC_new_261	0.00855427		0.325231
NTC_new_262	0.551014		0.6483		NTC_new_262	0.551014		0.648242
NTC_new_263	0.485092		0.150937		NTC_new_263	0.485092		1.27235
NTC_new_264	0.748838		0.305018		NTC_new_264	0.748838		0.332332
NTC_new_265	0.773745		1.60781		NTC_new_265	0.773745		0.532999
NTC_new_266	0.919318		0.831679		NTC_new_266	0.919318		0.646315
NTC_new_267	0.791634		0.410665		NTC_new_267	0.791634		0.913854
NTC_new_268	0.820416		0.729647		NTC_new_268	0.820416		1.25046
NTC_new_269	0.705544		0.342189		NTC_new_269	0.705544		0.640316
NTC_new_27	0.40352		0.461879		NTC_new_27	0.40352		0.372798
NTC_new_270	0.142125		1.16388		NTC_new_270	0.142125		0.785925
NTC_new_271	0.713971		0.6483		NTC_new_271	0.713971		0.305325
NTC_new_272	0.227294		0.466724		NTC_new_272	0.227294		0.14615
NTC_new_273	0.253464		0.466724		NTC_new_273	0.253464		0.532999
NTC_new_274	0.641847		0.155442		NTC_new_274	0.641847		0.823272
NTC_new_275	0.97769		0.756218		NTC_new_275	0.97769		0.716179
NTC_new_276	0.444617		0.924417		NTC_new_276	0.444617		0.716179
NTC_new_277	0.344685		0.403909		NTC_new_277	0.344685		0.435962
NTC_new_278	0.235927		1.97704		NTC_new_278	0.235927		1.44933
NTC_new_279	0.0766118		0.672805		NTC_new_279	0.0766118		0.267606
NTC_new_28	0.641606		1.2476		NTC_new_28	0.641606		0.648242
NTC_new_280	0.0878321		0.151848		NTC_new_280	0.0878321		1.07952
NTC_new_281	0.990771		0.00502772		NTC_new_281	0.990771		0.982174
NTC_new_282	0.887847		0.479464		NTC_new_282	0.887847		0.540487
NTC_new_283	0.90217		0.509199		NTC_new_283	0.90217		0.132085
NTC_new_284	0.183724		0.532303		NTC_new_284	0.183724		0.687548
NTC_new_285	0.231469		2.17974		NTC_new_285	0.231469		1.3682
NTC_new_286	0.100201		1.38974		NTC_new_286	0.100201		1.07952
NTC_new_287	0.851042		0.80446		NTC_new_287	0.851042		0.0857732
NTC_new_288	0.553708		0.488973		NTC_new_288	0.553708		1.32088
NTC_new_289	0.346846		0.831679		NTC_new_289	0.346846		0.0715376
NTC_new_29	0.807636		0.910625		NTC_new_29	0.807636		0.375419
NTC_new_290	0.0624765		0.990549		NTC_new_290	0.0624765		0.695617
NTC_new_291	0.990123		0.461879		NTC_new_291	0.990123		0.500533
NTC_new_292	0.423725		0.442192		NTC_new_292	0.423725		0.81409
NTC_new_293	0.91001		2.01447		NTC_new_293	0.91001		0.172282
NTC_new_294	0.59445		0.350607		NTC_new_294	0.59445		0.851891
NTC_new_295	0.219204		0.234279		NTC_new_295	0.219204		1.26192
NTC_new_296	0.892414		0.532303		NTC_new_296	0.892414		0.661185
NTC_new_297	0.669001		0.481947		NTC_new_297	0.669001		0.192932
NTC_new_298	0.68201		0.12184		NTC_new_298	0.68201		0.903681
NTC_new_299	0.523715		0.495529		NTC_new_299	0.523715		0.199812
NTC_new_3	0.999187		0.554551		NTC_new_3	0.999187		0.366501
NTC_new_30	0.439239		0.255246		NTC_new_30	0.439239		0.823272
NTC_new_300	0.589495		0.886625		NTC_new_300	0.589495		0.0303279
NTC_new_301	0.459033		0.79607		NTC_new_301	0.459033		1.32088
NTC_new_302	0.764582		0.742489		NTC_new_302	0.764582		0.019792
NTC_new_303	0.35146		0.79607		NTC_new_303	0.35146		0.716179
NTC_new_304	0.464016		0.941081		NTC_new_304	0.464016		1.16182
NTC_new_305	0.907316		0.481947		NTC_new_305	0.907316		0.087661
NTC_new_306	0.815315		0.263731		NTC_new_306	0.815315		0.366501
NTC_new_307	0.0292501		1.48415		NTC_new_307	0.0292501		0.345958
NTC_new_308	0.686794		1.6625		NTC_new_308	0.686794		0.354322
NTC_new_309	0.769056		0.282829		NTC_new_309	0.769056		0.25766
NTC_new_31	0.698853		0.839742		NTC_new_31	0.698853		0.451635
NTC_new_310	0.117885		0.681644		NTC_new_310	0.117885		1.19662
NTC_new_311	0.894762		1.09532		NTC_new_311	0.894762		1.66496
NTC_new_312	0.409655		0.607233		NTC_new_312	0.409655		0.540487
NTC_new_313	0.255058		1.50099		NTC_new_313	0.255058		1.1849
NTC_new_314	0.577925		0.57344		NTC_new_314	0.577925		1.29834
NTC_new_315	0.828888		0.393124		NTC_new_315	0.828888		0.0659512
NTC_new_316	0.173359		1.16549		NTC_new_316	0.173359		1.625
NTC_new_317	0.753937		0.135821		NTC_new_317	0.753937		0.668573
NTC_new_318	0.305115		1.21809		NTC_new_318	0.305115		0.18874
NTC_new_319	0.341813		1.25575		NTC_new_319	0.341813		1.14961
NTC_new_32	0.582835		0.112957		NTC_new_32	0.582835		1.48666
NTC_new_320	0.500339		0.428338		NTC_new_320	0.500339		0.346797
NTC_new_321	0.651845		1.25575		NTC_new_321	0.651845		0.249191
NTC_new_322	0.901029		0.928413		NTC_new_322	0.901029		1.83351
NTC_new_323	0.692713		0.897395		NTC_new_323	0.692713		0.435962
NTC_new_324	0.24209		0.251339		NTC_new_324	0.24209		0.354322
NTC_new_325	0.00412033		0.368171		NTC_new_325	0.00412033		0.573082
NTC_new_326	0.529288		1.2476		NTC_new_326	0.529288		0.521708
NTC_new_327	0.845929		1.80782		NTC_new_327	0.845929		2.30008
NTC_new_328	0.730929		1.25575		NTC_new_328	0.730929		0.741458
NTC_new_329	0.0532966		0.410665		NTC_new_329	0.0532966		1.48666
NTC_new_33	0.135937		0.0700194		NTC_new_33	0.135937		1.07983
NTC_new_330	0.545077		0.00775586		NTC_new_330	0.545077		1.19905
NTC_new_331	0.701963		1.25575		NTC_new_331	0.701963		0.673664
NTC_new_332	0.531124		1.65279		NTC_new_332	0.531124		0.0911934
NTC_new_333	0.993003		0.100968		NTC_new_333	0.993003		0.00138326
NTC_new_334	0.560559		0.258006		NTC_new_334	0.560559		0.673664
NTC_new_335	0.169138		0.43989		NTC_new_335	0.169138		1.40676
NTC_new_336	0.614551		0.0731587		NTC_new_336	0.614551		0.0161032
NTC_new_337	0.0600475		0.375728		NTC_new_337	0.0600475		0.423359
NTC_new_338	0.298929		1.97704		NTC_new_338	0.298929		0.39015
NTC_new_339	0.703213		0.0784124		NTC_new_339	0.703213		0.668573
NTC_new_34	0.130605		1.67309		NTC_new_34	0.130605		0.352363
NTC_new_340	0.911307		0.504497		NTC_new_340	0.911307		0.0589708
NTC_new_341	0.581592		0.224324		NTC_new_341	0.581592		1.29527
NTC_new_342	0.526657		0.28935		NTC_new_342	0.526657		0.130692
NTC_new_343	0.865001		0.34699		NTC_new_343	0.865001		1.04629
NTC_new_344	0.828724		0.155442		NTC_new_344	0.828724		0.85149
NTC_new_345	0.497586		0.691777		NTC_new_345	0.497586		0.0794801
NTC_new_346	0.0341205		0.254488		NTC_new_346	0.0341205		0.0730765
NTC_new_347	0.863747		0.928413		NTC_new_347	0.863747		0.00399647
NTC_new_348	0.312014		0.561695		NTC_new_348	0.312014		0.540336
NTC_new_349	0.573561		0.016288		NTC_new_349	0.573561		0.540487
NTC_new_35	0.563228		0.0196875		NTC_new_35	0.563228		0.00644474
NTC_new_350	0.418462		0.708165		NTC_new_350	0.418462		0.0225416
NTC_new_351	0.0822968		0.43989		NTC_new_351	0.0822968		0.633017
NTC_new_352	0.536454		0.596708		NTC_new_352	0.536454		0.458034
NTC_new_353	0.102289		0.886625		NTC_new_353	0.102289		2.31764
NTC_new_354	0.0171211		0.000139		NTC_new_354	0.0171211		0.0457141
NTC_new_355	0.430966		1.02476		NTC_new_355	0.430966		0.677719
NTC_new_356	0.269046		0.112957		NTC_new_356	0.269046		2.96823
NTC_new_357	0.509592		0.0898507		NTC_new_357	0.509592		2.07604
NTC_new_358	0.203956		0.0141246		NTC_new_358	0.203956		0.232866
NTC_new_359	0.735467		0.231488		NTC_new_359	0.735467		0.564522
NTC_new_36	0.51401		0.368171		NTC_new_36	0.51401		0.338452
NTC_new_360	0.802848		0.990549		NTC_new_360	0.802848		0.0692088
NTC_new_361	0.959857		1.4586		NTC_new_361	0.959857		0.204621
NTC_new_362	0.0132278		1.42911		NTC_new_362	0.0132278		0.116844
NTC_new_363	0.240359		0.0505953		NTC_new_363	0.240359		0.44074
NTC_new_364	0.221074		1.02476		NTC_new_364	0.221074		0.281357
NTC_new_365	0.563306		0.919626		NTC_new_365	0.563306		0.458034
NTC_new_366	0.835924		0.157878		NTC_new_366	0.835924		0.410643
NTC_new_367	0.832365		0.831679		NTC_new_367	0.832365		0.144027
NTC_new_368	0.817579		0.292064		NTC_new_368	0.817579		0.240778
NTC_new_369	0.297819		0.368171		NTC_new_369	0.297819		0.673664
NTC_new_37	0.39554		0.0196875		NTC_new_37	0.39554		0.108228
NTC_new_370	0.0963876		0.554551		NTC_new_370	0.0963876		1.16427
NTC_new_371	0.0141319		0.731562		NTC_new_371	0.0141319		0.127191
NTC_new_372	0.402499		1.23685		NTC_new_372	0.402499		0.346797
NTC_new_373	0.343092		0.742489		NTC_new_373	0.343092		1.32088
NTC_new_374	0.85089		0.151848		NTC_new_374	0.85089		0.588751
NTC_new_375	0.658313		0.12184		NTC_new_375	0.658313		1.43181
NTC_new_376	0.240986		0.331335		NTC_new_376	0.240986		0.540487
NTC_new_377	0.849519		0.416801		NTC_new_377	0.849519		0.0570697
NTC_new_378	0.464577		0.80446		NTC_new_378	0.464577		1.19086
NTC_new_379	0.186093		0.24779		NTC_new_379	0.186093		1.09045
NTC_new_38	0.0371235		1.1458		NTC_new_38	0.0371235		1.12976
NTC_new_380	0.386767		1.2761		NTC_new_380	0.386767		0.0242466
NTC_new_381	0.0542818		1.58665		NTC_new_381	0.0542818		0.219906
NTC_new_382	0.420677		1.25575		NTC_new_382	0.420677		0.586197
NTC_new_383	0.434097		0.263731		NTC_new_383	0.434097		0.81409
NTC_new_384	0.236314		0.110923		NTC_new_384	0.236314		0.929113
NTC_new_385	0.896274		0.292566		NTC_new_385	0.896274		1.1031
NTC_new_386	0.309034		0.109629		NTC_new_386	0.309034		0.273631
NTC_new_387	0.867675		0.428454		NTC_new_387	0.867675		1.76145
NTC_new_388	0.0851886		0.748094		NTC_new_388	0.0851886		0.00783102
NTC_new_389	0.160571		0.742489		NTC_new_389	0.160571		0.332332
NTC_new_39	0.331407		0.0316105		NTC_new_39	0.331407		0.113554
NTC_new_390	0.956128		0.133317		NTC_new_390	0.956128		0.540487
NTC_new_391	0.773708		0.481947		NTC_new_391	0.773708		0.160434
NTC_new_392	0.435251		0.853934		NTC_new_392	0.435251		0.0327329
NTC_new_393	0.629438		1.1664		NTC_new_393	0.629438		0.39015
NTC_new_394	0.502469		0.0353209		NTC_new_394	0.502469		0.661185
NTC_new_395	0.997382		0.886625		NTC_new_395	0.997382		0.0303279
NTC_new_396	0.45853		2.11472		NTC_new_396	0.45853		0.0730765
NTC_new_397	0.32813		1.02476		NTC_new_397	0.32813		1.94466
NTC_new_398	0.981282		0.671886		NTC_new_398	0.981282		1.0078
NTC_new_399	0.418687		0.6483		NTC_new_399	0.418687		0.722574
NTC_new_4	0.0376666		0.234279		NTC_new_4	0.0376666		2.27782
NTC_new_40	0.903405		0.617137		NTC_new_40	0.903405		0.765306
NTC_new_400	0.691521		0.80446		NTC_new_400	0.691521		0.559296
NTC_new_401	0.800939		0.731562		NTC_new_401	0.800939		0.0357734
NTC_new_402	0.964173		0.393124		NTC_new_402	0.964173		0.673664
NTC_new_403	0.296242		0.989191		NTC_new_403	0.296242		0.334081
NTC_new_404	0.795606		1.71086		NTC_new_404	0.795606		0.223902
NTC_new_405	0.215054		0.0609802		NTC_new_405	0.215054		0.741458
NTC_new_406	0.737849		0.166362		NTC_new_406	0.737849		0.435962
NTC_new_407	0.767966		0.200377		NTC_new_407	0.767966		0.468943
NTC_new_408	0.786364		0.204544		NTC_new_408	0.786364		1.80346
NTC_new_409	0.248784		0.355778		NTC_new_409	0.248784		0.253701
NTC_new_41	0.126327		1.02476		NTC_new_41	0.126327		1.94466
NTC_new_410	0.786538		0.886625		NTC_new_410	0.786538		0.883127
NTC_new_411	0.482027		0.073745		NTC_new_411	0.482027		0.232236
NTC_new_412	0.63851		0.731562		NTC_new_412	0.63851		0.14615
NTC_new_413	0.779294		0.853934		NTC_new_413	0.779294		1.32088
NTC_new_414	0.731395		0.0583296		NTC_new_414	0.731395		1.50304
NTC_new_415	0.0973948		1.28066		NTC_new_415	0.0973948		0.132085
NTC_new_416	0.893241		0.488973		NTC_new_416	0.893241		1.04629
NTC_new_417	0.0681346		1.97704		NTC_new_417	0.0681346		0.0286638
NTC_new_418	0.12293		0.0632752		NTC_new_418	0.12293		0.619029
NTC_new_419	0.736348		0.160252		NTC_new_419	0.736348		0.619029
NTC_new_42	0.143168		1.77461		NTC_new_42	0.143168		0.357723
NTC_new_420	0.607744		0.355778		NTC_new_420	0.607744		0.784653
NTC_new_421	0.621894		0.319393		NTC_new_421	0.621894		0.803354
NTC_new_422	0.840015		1.25575		NTC_new_422	0.840015		0.346797
NTC_new_423	0.047169		0.258006		NTC_new_423	0.047169		1.06377
NTC_new_424	0.208495		0.0251937		NTC_new_424	0.208495		0.71924
NTC_new_425	0.84738		0.509199		NTC_new_425	0.84738		1.51985
NTC_new_426	0.28578		0.355778		NTC_new_426	0.28578		0.0715376
NTC_new_427	0.591718		1.97704		NTC_new_427	0.591718		0.421498
NTC_new_428	0.703699		0.358814		NTC_new_428	0.703699		0.0185438
NTC_new_429	0.451853		0.389084		NTC_new_429	0.451853		0.00352773
NTC_new_43	0.259996		0.249769		NTC_new_43	0.259996		0.762406
NTC_new_430	0.423931		0.532303		NTC_new_430	0.423931		0.509213
NTC_new_431	0.244314		0.110923		NTC_new_431	0.244314		0.111366
NTC_new_432	0.318733		0.428454		NTC_new_432	0.318733		0.0531549
NTC_new_433	0.887917		0.466724		NTC_new_433	0.887917		0.338452
NTC_new_434	0.375933		1.02476		NTC_new_434	0.375933		0.458034
NTC_new_435	0.457579		1.02476		NTC_new_435	0.457579		2.02511
NTC_new_436	0.44427		0.140567		NTC_new_436	0.44427		0.640316
NTC_new_437	0.939476		0.561695		NTC_new_437	0.939476		0.704103
NTC_new_438	0.862015		0.0168385		NTC_new_438	0.862015		0.521708
NTC_new_439	0.54055		0.899629		NTC_new_439	0.54055		1.26192
NTC_new_44	0.101248		0.0731587		NTC_new_44	0.101248		0.0950033
NTC_new_440	0.707646		0.708165		NTC_new_440	0.707646		0.14615
NTC_new_441	0.686473		0.742489		NTC_new_441	0.686473		0.451635
NTC_new_442	0.355453		1.1458		NTC_new_442	0.355453		1.48666
NTC_new_443	0.412538		0.680478		NTC_new_443	0.412538		8.2524e-05
NTC_new_444	0.36862		0.59005		NTC_new_444	0.36862		1.48666
NTC_new_445	0.905227		0.820649		NTC_new_445	0.905227		0.646315
NTC_new_446	0.454112		0.350607		NTC_new_446	0.454112		1.29834
NTC_new_447	0.0961599		0.0002172		NTC_new_447	0.0961599		0.127191
NTC_new_448	0.939684		0.0784124		NTC_new_448	0.939684		0.173148
NTC_new_449	0.626241		1.97704		NTC_new_449	0.626241		0.146776
NTC_new_45	0.970798		0.910625		NTC_new_45	0.970798		0.0190472
NTC_new_450	0.793686		0.177498		NTC_new_450	0.793686		0.214998
NTC_new_451	0.683804		1.45326		NTC_new_451	0.683804		0.130692
NTC_new_452	0.241425		1.43392		NTC_new_452	0.241425		0.0659158
NTC_new_453	0.832584		0.322302		NTC_new_453	0.832584		0.346797
NTC_new_454	0.354588		0.6483		NTC_new_454	0.354588		0.619319
NTC_new_455	0.273834		0.40156		NTC_new_455	0.273834		0.640316
NTC_new_456	0.749383		0.990549		NTC_new_456	0.749383		0.33728
NTC_new_457	0.457759		1.04433		NTC_new_457	0.457759		1.14005
NTC_new_458	0.173148		0.0196875		NTC_new_458	0.173148		1.29834
NTC_new_459	0.225494		1.50099		NTC_new_459	0.225494		0.633017
NTC_new_46	0.151006		1.16388		NTC_new_46	0.151006		0.584609
NTC_new_460	0.250683		0.284791		NTC_new_460	0.250683		0.548766
NTC_new_461	0.94443		0.790431		NTC_new_461	0.94443		0.648242
NTC_new_462	0.200685		0.115137		NTC_new_462	0.200685		0.194703
NTC_new_463	0.151608		0.115137		NTC_new_463	0.151608		1.68081
NTC_new_464	0.776199		0.43348		NTC_new_464	0.776199		0.522517
NTC_new_465	0.820376		0.596708		NTC_new_465	0.820376		0.295841
NTC_new_466	0.369848		0.282829		NTC_new_466	0.369848		0.321309
NTC_new_467	0.593822		0.379156		NTC_new_467	0.593822		1.21298
NTC_new_468	0.91502		0.334851		NTC_new_468	0.91502		0.287182
NTC_new_469	0.47456		0.410665		NTC_new_469	0.47456		0.555565
NTC_new_47	0.129573		0.177498		NTC_new_47	0.129573		0.673664
NTC_new_470	0.336104		1.05465		NTC_new_470	0.336104		0.522517
NTC_new_471	0.342058		0.284791		NTC_new_471	0.342058		0.86774
NTC_new_472	0.490207		0.251339		NTC_new_472	0.490207		0.14615
NTC_new_473	0.492862		1.97704		NTC_new_473	0.492862		0.601348
NTC_new_474	0.379701		1.59673		NTC_new_474	0.379701		0.586197
NTC_new_475	0.449524		0.790431		NTC_new_475	0.449524		0.687548
NTC_new_476	0.917289		1.1664		NTC_new_476	0.917289		0.673664
NTC_new_477	0.711578		0.34699		NTC_new_477	0.711578		1.25482
NTC_new_478	0.00911727		0.416801		NTC_new_478	0.00911727		0.126714
NTC_new_479	0.671001		0.729647		NTC_new_479	0.671001		0.0859796
NTC_new_48	0.845843		1.1303		NTC_new_48	0.845843		0.228515
NTC_new_480	0.444829		0.187943		NTC_new_480	0.444829		0.451635
NTC_new_481	0.691927		0.833363		NTC_new_481	0.691927		0.29001
NTC_new_482	0.332803		0.030957		NTC_new_482	0.332803		0.410643
NTC_new_483	0.264447		0.0700194		NTC_new_483	0.264447		0.251882
NTC_new_484	0.188306		1.54863		NTC_new_484	0.188306		1.45811
NTC_new_485	0.960428		0.075452		NTC_new_485	0.960428		1.09045
NTC_new_486	0.625613		2.31382		NTC_new_486	0.625613		0.33728
NTC_new_487	0.492432		0.018426		NTC_new_487	0.492432		0.320345
NTC_new_488	0.686201		0.989191		NTC_new_488	0.686201		0.0715376
NTC_new_489	0.683055		0.110923		NTC_new_489	0.683055		0.982174
NTC_new_49	0.0453318		1.1664		NTC_new_49	0.0453318		0.861161
NTC_new_490	0.395467		1.29221		NTC_new_490	0.395467		1.06377
NTC_new_491	0.442596		0.00206345		NTC_new_491	0.442596		0.679625
NTC_new_492	0.150982		1.28782		NTC_new_492	0.150982		0.334081
NTC_new_493	0.7571		0.790431		NTC_new_493	0.7571		0.329801
NTC_new_494	0.837996		0.073745		NTC_new_494	0.837996		0.172282
NTC_new_495	0.765125		0.331335		NTC_new_495	0.765125		0.251882
NTC_new_496	0.437707		1.97704		NTC_new_496	0.437707		0.291596
NTC_new_497	0.497551		0.418824		NTC_new_497	0.497551		1.16427
NTC_new_498	0.399256		0.714713		NTC_new_498	0.399256		0.913498
NTC_new_499	0.264888		1.37129		NTC_new_499	0.264888		0.177564
NTC_new_5	0.121706		0.0377017		NTC_new_5	0.121706		1.08814
NTC_new_50	0.553158		0.0963024		NTC_new_50	0.553158		0.500629
NTC_new_500	0.375362		0.339884		NTC_new_500	0.375362		1.10049
NTC_new_501	0.232625		0.13892		NTC_new_501	0.232625		0.73497
NTC_new_502	0.550731		0.488973		NTC_new_502	0.550731		0.687548
NTC_new_503	0.373398		0.910625		NTC_new_503	0.373398		0.619319
NTC_new_504	0.31715		0.786243		NTC_new_504	0.31715		1.57833
NTC_new_505	0.0186665		0.856673		NTC_new_505	0.0186665		0.313435
NTC_new_506	0.755481		1.12511		NTC_new_506	0.755481		0.219906
NTC_new_507	0.766322		0.177498		NTC_new_507	0.766322		0.264784
NTC_new_508	0.488256		0.839742		NTC_new_508	0.488256		0.442216
NTC_new_509	0.815981		0.461565		NTC_new_509	0.815981		0.619029
NTC_new_51	0.336723		1.11428		NTC_new_51	0.336723		0.492279
NTC_new_510	0.10975		1.09532		NTC_new_510	0.10975		0.588751
NTC_new_511	0.687561		0.303373		NTC_new_511	0.687561		1.16427
NTC_new_512	0.521501		0.43989		NTC_new_512	0.521501		0.192932
NTC_new_513	0.0152544		1.0182		NTC_new_513	0.0152544		0.522517
NTC_new_514	0.385405		0.43989		NTC_new_514	0.385405		1.48666
NTC_new_515	0.014867		0.410665		NTC_new_515	0.014867		0.762406
NTC_new_516	0.111173		0.12184		NTC_new_516	0.111173		0.129567
NTC_new_517	0.0917294		0.238945		NTC_new_517	0.0917294		0.537153
NTC_new_518	0.783777		0.018426		NTC_new_518	0.783777		0.135596
NTC_new_519	0.442516		0.0339052		NTC_new_519	0.442516		0.0982149
NTC_new_52	0.902539		0.43989		NTC_new_52	0.902539		1.22866
NTC_new_520	0.889615		1.97704		NTC_new_520	0.889615		0.588751
NTC_new_521	0.924674		0.0279222		NTC_new_521	0.924674		0.73497
NTC_new_522	0.969067		0.770369		NTC_new_522	0.969067		1.48666
NTC_new_523	0.227596		1.45326		NTC_new_523	0.227596		0.0071859
NTC_new_524	0.459397		0.875691		NTC_new_524	0.459397		1.8383
NTC_new_525	0.486102		0.742489		NTC_new_525	0.486102		0.0190472
NTC_new_526	0.572449		0.426235		NTC_new_526	0.572449		0.774329
NTC_new_527	0.753822		0.77705		NTC_new_527	0.753822		0.346797
NTC_new_528	0.543103		1.97704		NTC_new_528	0.543103		0.087661
NTC_new_529	0.958103		0.284791		NTC_new_529	0.958103		0.339011
NTC_new_53	0.745795		0.790431		NTC_new_53	0.745795		0.799587
NTC_new_530	0.952725		0.633353		NTC_new_530	0.952725		0.126714
NTC_new_531	0.596346		0.127576		NTC_new_531	0.596346		0.366542
NTC_new_532	2.73e-05		0.358814		NTC_new_532	2.73e-05		1.83351
NTC_new_533	0.414501		0.030957		NTC_new_533	0.414501		0.500038
NTC_new_534	0.832478		0.0963024		NTC_new_534	0.832478		0.232866
NTC_new_535	0.67808		0.00957678		NTC_new_535	0.67808		0.313435
NTC_new_536	0.2549		0.79607		NTC_new_536	0.2549		0.0631295
NTC_new_537	0.00712156		0.383682		NTC_new_537	0.00712156		1.06377
NTC_new_538	0.391799		1.31568		NTC_new_538	0.391799		0.117424
NTC_new_539	0.855197		0.24779		NTC_new_539	0.855197		0.716179
NTC_new_54	0.181277		2.55479		NTC_new_54	0.181277		0.423359
NTC_new_540	0.727716		0.0505953		NTC_new_540	0.727716		1.80203
NTC_new_541	0.171241		0.309237		NTC_new_541	0.171241		0.346797
NTC_new_542	0.98958		0.602199		NTC_new_542	0.98958		0.81409
NTC_new_543	0.29321		0.602199		NTC_new_543	0.29321		0.112901
NTC_new_544	0.565291		0.59005		NTC_new_544	0.565291		0.15906
NTC_new_545	0.933823		0.0689186		NTC_new_545	0.933823		0.291596
NTC_new_546	0.660222		0.166362		NTC_new_546	0.660222		1.19086
NTC_new_547	0.0583879		0.34699		NTC_new_547	0.0583879		2.1943
NTC_new_548	0.402555		0.899629		NTC_new_548	0.402555		0.588751
NTC_new_549	0.0446607		0.897395		NTC_new_549	0.0446607		0.66312
NTC_new_55	0.842359		1.97704		NTC_new_55	0.842359		0.0339616
NTC_new_550	0.35101		0.140567		NTC_new_550	0.35101		0.012593
NTC_new_551	0.920505		0.945655		NTC_new_551	0.920505		0.483518
NTC_new_552	0.218145		0.742489		NTC_new_552	0.218145		0.661185
NTC_new_553	0.516196		0.910625		NTC_new_553	0.516196		0.198445
NTC_new_554	0.562542		0		NTC_new_554	0.562542		0.500533
NTC_new_555	0.573531		0.875691		NTC_new_555	0.573531		0.357723
NTC_new_556	0.303707		0.335932		NTC_new_556	0.303707		1.48666
NTC_new_557	0.79764		0.561695		NTC_new_557	0.79764		1.12976
NTC_new_558	0.384112		0.624721		NTC_new_558	0.384112		0.213085
NTC_new_559	0.831457		0.809893		NTC_new_559	0.831457		0.00539693
NTC_new_56	0.00404592		1.2476		NTC_new_56	0.00404592		1.0686
NTC_new_560	0.709533		0.919626		NTC_new_560	0.709533		1.47332
NTC_new_561	0.615739		0.00582808		NTC_new_561	0.615739		1.45811
NTC_new_562	0.937129		0.292064		NTC_new_562	0.937129		0.0778613
NTC_new_563	0.0947098		0.358814		NTC_new_563	0.0947098		0.00783102
NTC_new_564	0.880019		1.47151		NTC_new_564	0.880019		0.0820746
NTC_new_565	0.375247		0.833363		NTC_new_565	0.375247		0.0820746
NTC_new_566	0.650487		0.319393		NTC_new_566	0.650487		0.349275
NTC_new_567	0.465108		0.00413237		NTC_new_567	0.465108		0.0286638
NTC_new_568	0.895664		0.195826		NTC_new_568	0.895664		1.04629
NTC_new_569	0.939765		0.350607		NTC_new_569	0.939765		1.32088
NTC_new_57	0.917962		0.57344		NTC_new_57	0.917962		1.48666
NTC_new_570	0.569142		1.38974		NTC_new_570	0.569142		0.0971815
NTC_new_571	0.886369		1.25575		NTC_new_571	0.886369		1.1849
NTC_new_572	0.704047		0.272597		NTC_new_572	0.704047		1.29834
NTC_new_573	0.39136		0.383682		NTC_new_573	0.39136		0.0677343
NTC_new_574	0.745499		0.238945		NTC_new_574	0.745499		1.48666
NTC_new_575	0.923708		0.479464		NTC_new_575	0.923708		0.0936757
NTC_new_576	0.227568		0.0196875		NTC_new_576	0.227568		0.537153
NTC_new_577	0.84992		1.43392		NTC_new_577	0.84992		0.677719
NTC_new_578	0.981683		1.25575		NTC_new_578	0.981683		0.249191
NTC_new_579	0.961899		0.790431		NTC_new_579	0.961899		0.172282
NTC_new_58	0.427461		1.189		NTC_new_58	0.427461		0.204621
NTC_new_580	0.215792		0.907736		NTC_new_580	0.215792		1.21298
NTC_new_581	0.619057		0.6483		NTC_new_581	0.619057		1.47771
NTC_new_582	0.466428		0.0436875		NTC_new_582	0.466428		1.06377
NTC_new_583	0.52768		0.466724		NTC_new_583	0.52768		1.0686
NTC_new_584	0.919808		1.05465		NTC_new_584	0.919808		0.608871
NTC_new_585	0.416825		0.0123695		NTC_new_585	0.416825		1.25046
NTC_new_586	0.118208		1.15544		NTC_new_586	0.118208		1.48666
NTC_new_587	0.930939		1.56573		NTC_new_587	0.930939		0.509213
NTC_new_588	0.0456249		0.00582808		NTC_new_588	0.0456249		0.198445
NTC_new_589	0.981704		0.303373		NTC_new_589	0.981704		0.903681
NTC_new_59	0.115571		0.485346		NTC_new_59	0.115571		0.687548
NTC_new_590	0.35957		0.698775		NTC_new_590	0.35957		0.345958
NTC_new_591	0.351449		0.379156		NTC_new_591	0.351449		0.522517
NTC_new_592	0.577057		1.37423		NTC_new_592	0.577057		1.48666
NTC_new_593	0.058577		0.626628		NTC_new_593	0.058577		0.199812
NTC_new_594	0.00614106		0.297587		NTC_new_594	0.00614106		0.122715
NTC_new_595	0.128464		0.00884927		NTC_new_595	0.128464		1.44532
NTC_new_596	0.334985		0.479464		NTC_new_596	0.334985		0.442216
NTC_new_597	0.114882		0.0676023		NTC_new_597	0.114882		0.564522
NTC_new_598	0.180607		0.355778		NTC_new_598	0.180607		1.5092
NTC_new_599	0.418195		0.195098		NTC_new_599	0.418195		0.329801
NTC_new_6	0.878845		0.0390158		NTC_new_6	0.878845		0.00859227
NTC_new_60	0.192386		1.01395		NTC_new_60	0.192386		1.19662
NTC_new_600	0.158321		0.24779		NTC_new_600	0.158321		1.87595
NTC_new_601	0.533651		0.731562		NTC_new_601	0.533651		0.646315
NTC_new_602	0.130719		0.0123695		NTC_new_602	0.130719		0.232866
NTC_new_603	0.279543		1.25575		NTC_new_603	0.279543		0.998959
NTC_new_604	0.964105		0.907736		NTC_new_604	0.964105		1.21298
NTC_new_605	0.278434		1.29221		NTC_new_605	0.278434		0.154462
NTC_new_606	0.544041		2.03444		NTC_new_606	0.544041		0.366936
NTC_new_607	0.719727		0.231488		NTC_new_607	0.719727		0.325231
NTC_new_608	0.740434		0.118575		NTC_new_608	0.740434		0.640316
NTC_new_609	0.11564		1.1458		NTC_new_609	0.11564		1.11922
NTC_new_61	0.584331		0.0297601		NTC_new_61	0.584331		0.601348
NTC_new_610	0.154387		0.288033		NTC_new_610	0.154387		0.150243
NTC_new_611	0.308877		1.05465		NTC_new_611	0.308877		0.609294
NTC_new_612	0.529065		0.637782		NTC_new_612	0.529065		0.313435
NTC_new_613	0.923764		0.13892		NTC_new_613	0.923764		0.0857732
NTC_new_614	0.492847		0.731562		NTC_new_614	0.492847		0.00461493
NTC_new_615	0.189802		1.33955		NTC_new_615	0.189802		0.0109419
NTC_new_616	0.916103		0.118575		NTC_new_616	0.916103		0.762406
NTC_new_617	0.980318		0.297587		NTC_new_617	0.980318		0.253701
NTC_new_618	0.587168		0.0120479		NTC_new_618	0.587168		1.54762
NTC_new_619	0.12549		0.350607		NTC_new_619	0.12549		0.458034
NTC_new_62	0.102395		0.241482		NTC_new_62	0.102395		0.39015
NTC_new_620	0.986737		0.195098		NTC_new_620	0.986737		0.166572
NTC_new_621	0.363484		1.0182		NTC_new_621	0.363484		0.273631
NTC_new_622	0.617349		1.25608		NTC_new_622	0.617349		0.648242
NTC_new_623	0.0903332		0.195826		NTC_new_623	0.0903332		0.949968
NTC_new_624	0.926443		0.461565		NTC_new_624	0.926443		0.150243
NTC_new_625	0.0359414		0.0898507		NTC_new_625	0.0359414		0.184382
NTC_new_626	0.301961		0.130903		NTC_new_626	0.301961		0.785925
NTC_new_627	0.603498		0.532303		NTC_new_627	0.603498		0.038916
NTC_new_628	0.699764		1.61293		NTC_new_628	0.699764		0.765306
NTC_new_629	0.124902		0.6483		NTC_new_629	0.124902		0.204621
NTC_new_63	0.940995		0.00261798		NTC_new_63	0.940995		1.69031
NTC_new_630	0.335817		0.100968		NTC_new_630	0.335817		0.00352773
NTC_new_631	0.805433		0.0322462		NTC_new_631	0.805433		0.0857732
NTC_new_632	0.596696		0.377258		NTC_new_632	0.596696		0.923979
NTC_new_633	0.42427		0.284791		NTC_new_633	0.42427		1.07952
NTC_new_634	0.303883		0.375728		NTC_new_634	0.303883		0.213085
NTC_new_635	0.775853		0.865472		NTC_new_635	0.775853		0.404096
NTC_new_636	0.99665		0.0558283		NTC_new_636	0.99665		1.57833
NTC_new_637	0.84196		2.07463		NTC_new_637	0.84196		0.241906
NTC_new_638	0.67885		0.681644		NTC_new_638	0.67885		0.320345
NTC_new_639	0.857859		0.466724		NTC_new_639	0.857859		0.458034
NTC_new_64	0.297674		0.38099		NTC_new_64	0.297674		0.0936757
NTC_new_640	0.73639		0.284791		NTC_new_640	0.73639		1.5092
NTC_new_641	0.715673		0.672805		NTC_new_641	0.715673		0.219906
NTC_new_642	0.440424		0.255246		NTC_new_642	0.440424		0.404096
NTC_new_643	0.505708		0.910625		NTC_new_643	0.505708		0.823272
NTC_new_644	0.533121		0.255246		NTC_new_644	0.533121		0.564522
NTC_new_645	0.393689		0.00821148		NTC_new_645	0.393689		0.500533
NTC_new_646	0.828938		0.657262		NTC_new_646	0.828938		0.332332
NTC_new_647	0.0333262		0.160252		NTC_new_647	0.0333262		0.39015
NTC_new_648	0.680175		0.292566		NTC_new_648	0.680175		1.39904
NTC_new_649	0.953286		1.25575		NTC_new_649	0.953286		0.0677343
NTC_new_65	0.510066		0.393124		NTC_new_65	0.510066		0.458034
NTC_new_650	0.467263		1.77461		NTC_new_650	0.467263		0.66312
NTC_new_651	0.503626		0.254488		NTC_new_651	0.503626		0.219841
NTC_new_652	0.236248		0.479464		NTC_new_652	0.236248		0.372798
NTC_new_653	0.511924		0.969158		NTC_new_653	0.511924		0.47563
NTC_new_654	0.443421		0.00561685		NTC_new_654	0.443421		2.13398
NTC_new_655	0.620193		0.087964		NTC_new_655	0.620193		0.591218
NTC_new_656	0.0660416		0.379156		NTC_new_656	0.0660416		1.3682
NTC_new_657	0.984187		0.731562		NTC_new_657	0.984187		0.0982149
NTC_new_658	0.97415		0.856673		NTC_new_658	0.97415		0.695617
NTC_new_659	0.622882		1.20725		NTC_new_659	0.622882		0.349275
NTC_new_66	0.801757		0.263731		NTC_new_66	0.801757		0.435962
NTC_new_660	0.389567		0.64081		NTC_new_660	0.389567		0.722574
NTC_new_661	0.643777		1.37423		NTC_new_661	0.643777		1.48666
NTC_new_662	0.16525		0.713633		NTC_new_662	0.16525		0.555565
NTC_new_663	0.659562		0.255058		NTC_new_663	0.659562		0.951131
NTC_new_664	0.651003		0.919626		NTC_new_664	0.651003		0.559296
NTC_new_665	0.587611		1.23161		NTC_new_665	0.587611		0.139878
NTC_new_666	0.0327477		1.12466		NTC_new_666	0.0327477		1.29834
NTC_new_667	0.904593		0.865472		NTC_new_667	0.904593		0.135596
NTC_new_668	0.250651		0.151848		NTC_new_668	0.250651		2.61092
NTC_new_669	0.603633		0.891266		NTC_new_669	0.603633		0.261814
NTC_new_67	0.262169		0.481947		NTC_new_67	0.262169		0.282105
NTC_new_670	0.511583		0.729647		NTC_new_670	0.511583		0.153082
NTC_new_671	0.704462		2.73222		NTC_new_671	0.704462		0.316395
NTC_new_672	0.602121		1.16388		NTC_new_672	0.602121		0.564522
NTC_new_673	0.386121		0.305018		NTC_new_673	0.386121		2.21906
NTC_new_674	0.318744		0.00913303		NTC_new_674	0.318744		0.104931
NTC_new_675	0.184822		0.0865835		NTC_new_675	0.184822		0.601348
NTC_new_676	0.0288934		0.00756137		NTC_new_676	0.0288934		0.468943
NTC_new_677	0.710096		0.0213631		NTC_new_677	0.710096		1.27235
NTC_new_678	0.260155		1.97704		NTC_new_678	0.260155		0.316395
NTC_new_679	0.314638		1.0182		NTC_new_679	0.314638		0.240377
NTC_new_68	0.330949		1.25608		NTC_new_68	0.330949		0.0857732
NTC_new_680	0.0284397		1.80782		NTC_new_680	0.0284397		0.861161
NTC_new_681	0.452828		0.509199		NTC_new_681	0.452828		0.0715376
NTC_new_682	0.957109		0.813241		NTC_new_682	0.957109		0.540487
NTC_new_683	0.670128		0.013		NTC_new_683	0.670128		0.329801
NTC_new_684	0.911408		0.241482		NTC_new_684	0.911408		1.07917
NTC_new_685	0.660371		0.831679		NTC_new_685	0.660371		1.19086
NTC_new_686	0.0178391		0.358814		NTC_new_686	0.0178391		0.81409
NTC_new_687	0.709245		1.23161		NTC_new_687	0.709245		0.272866
NTC_new_688	0.148077		0.342189		NTC_new_688	0.148077		0.345958
NTC_new_689	0.426769		1.97704		NTC_new_689	0.426769		0.0286638
NTC_new_69	0.619685		0.297587		NTC_new_69	0.619685		0.019792
NTC_new_690	0.984929		1.20725		NTC_new_690	0.984929		0.673664
NTC_new_691	0.289876		0.155442		NTC_new_691	0.289876		0.267606
NTC_new_692	0.512268		1.28782		NTC_new_692	0.512268		0.762406
NTC_new_693	0.599738		0.6472		NTC_new_693	0.599738		0.219841
NTC_new_694	0.195154		3.96485		NTC_new_694	0.195154		0.349275
NTC_new_695	0.84439		0.140567		NTC_new_695	0.84439		0.223902
NTC_new_696	0.758491		0.461879		NTC_new_696	0.758491		0.73762
NTC_new_697	0.330013		0.184721		NTC_new_697	0.330013		0.785925
NTC_new_698	0.0208736		0.559264		NTC_new_698	0.0208736		0.017358
NTC_new_699	0.109088		0.0927177		NTC_new_699	0.109088		0.00092603
NTC_new_7	0.0519536		1.1664		NTC_new_7	0.0519536		1.07917
NTC_new_70	0.590677		0.568106		NTC_new_70	0.590677		1.19086
NTC_new_700	0.474445		0.0963024		NTC_new_700	0.474445		0.540336
NTC_new_701	0.1115		0.671886		NTC_new_701	0.1115		1.0078
NTC_new_702	0.994935		1.40158		NTC_new_702	0.994935		0.716179
NTC_new_703	0.258902		0.204544		NTC_new_703	0.258902		2.07604
NTC_new_704	0.726235		0.0421869		NTC_new_704	0.726235		0.375419
NTC_new_705	0.367681		0.150937		NTC_new_705	0.367681		0.808773
NTC_new_706	0.828915		1.25575		NTC_new_706	0.828915		0.586197
NTC_new_707	0.835506		0.729647		NTC_new_707	0.835506		0.661185
NTC_new_708	0.751002		0.200377		NTC_new_708	0.751002		0.785925
NTC_new_709	0.847012		0.045333		NTC_new_709	0.847012		0.600188
NTC_new_71	0.0482257		1.0768		NTC_new_71	0.0482257		0.483518
NTC_new_710	0.583838		0.950201		NTC_new_710	0.583838		1.29834
NTC_new_711	0.755191		0.485346		NTC_new_711	0.755191		0.458034
NTC_new_712	0.367512		0.389084		NTC_new_712	0.367512		1.45811
NTC_new_713	0.434902		0.389084		NTC_new_713	0.434902		0.0954846
NTC_new_714	0.750312		0.297587		NTC_new_714	0.750312		0.144027
NTC_new_715	0.640413		0.485346		NTC_new_715	0.640413		0.0101677
NTC_new_716	0.320239		0.150937		NTC_new_716	0.320239		0.29001
NTC_new_717	0.353594		0.891266		NTC_new_717	0.353594		0.332332
NTC_new_718	0.0130945		0.950201		NTC_new_718	0.0130945		0.29001
NTC_new_719	0.706831		0.107416		NTC_new_719	0.706831		0.0954846
NTC_new_72	0.729366		1.14253		NTC_new_72	0.729366		0.458034
NTC_new_720	0.0822024		0.0279222		NTC_new_720	0.0822024		0.808773
NTC_new_721	0.901614		1.45208		NTC_new_721	0.901614		0.55278
NTC_new_722	0.983779		0.0353209		NTC_new_722	0.983779		0.130692
NTC_new_723	0.530267		1.11428		NTC_new_723	0.530267		0.584609
NTC_new_724	0.265749		0.00212891		NTC_new_724	0.265749		0.219841
NTC_new_725	0.929992		0.292566		NTC_new_725	0.929992		0.601348
NTC_new_726	0.17638		0.561695		NTC_new_726	0.17638		0.166534
NTC_new_727	0.954427		0.561695		NTC_new_727	0.954427		0.55278
NTC_new_728	0.456393		2.04871		NTC_new_728	0.456393		0.0659512
NTC_new_729	0.60217		0.272597		NTC_new_729	0.60217		0.0457141
NTC_new_73	0.379085		0.886391		NTC_new_73	0.379085		0.321309
NTC_new_730	0.340414		1.20518		NTC_new_730	0.340414		0.116844
NTC_new_731	0.840786		0.607233		NTC_new_731	0.840786		0.73762
NTC_new_732	0.231627		0.319211		NTC_new_732	0.231627		0.338452
NTC_new_733	0.937279		0.072091		NTC_new_733	0.937279		0.0835829
NTC_new_734	0.548756		0.466724		NTC_new_734	0.548756		0.219906
NTC_new_735	0.960729		1.98105		NTC_new_735	0.960729		1.05632
NTC_new_736	0.872914		0.204544		NTC_new_736	0.872914		0.305325
NTC_new_737	0.00419578		0.714713		NTC_new_737	0.00419578		0.240778
NTC_new_738	0.267256		1.12466		NTC_new_738	0.267256		0.198445
NTC_new_739	0.932088		0.0223267		NTC_new_739	0.932088		1.06377
NTC_new_74	0.320956		1.02476		NTC_new_74	0.320956		0.741458
NTC_new_740	0.245393		0.609595		NTC_new_740	0.245393		0.81409
NTC_new_741	0.280278		0.910625		NTC_new_741	0.280278		0.120422
NTC_new_742	0.881526		0.107416		NTC_new_742	0.881526		1.5092
NTC_new_743	0.0999635		0.853934		NTC_new_743	0.0999635		0.192932
NTC_new_744	0.332718		0.43989		NTC_new_744	0.332718		1.08814
NTC_new_745	0.0948629		0.717038		NTC_new_745	0.0948629		0.346797
NTC_new_746	0.610489		0.045333		NTC_new_746	0.610489		0.00243888
NTC_new_747	0.71799		0.607233		NTC_new_747	0.71799		1.14005
NTC_new_748	0.575659		0.292064		NTC_new_748	0.575659		0.100979
NTC_new_749	0.648398		0.609595		NTC_new_749	0.648398		1.03773
NTC_new_75	0.814074		1.30717		NTC_new_75	0.814074		0.73762
NTC_new_750	0.992361		1.02476		NTC_new_750	0.992361		0.500629
NTC_new_751	0.440092		0.234279		NTC_new_751	0.440092		0.017358
NTC_new_752	0.896246		0.279957		NTC_new_752	0.896246		1.16427
NTC_new_753	0.235478		0.609595		NTC_new_753	0.235478		0.122715
NTC_new_754	0.907231		0.43348		NTC_new_754	0.907231		0.640316
NTC_new_755	0.807694		0.533118		NTC_new_755	0.807694		1.02731
NTC_new_756	0.696643		0.251339		NTC_new_756	0.696643		0.192932
NTC_new_757	0.0268292		1.05465		NTC_new_757	0.0268292		0.73497
NTC_new_758	0.303357		0.671886		NTC_new_758	0.303357		0.500629
NTC_new_759	0.652268		0.950201		NTC_new_759	0.652268		0.600188
NTC_new_76	0.133929		0.428454		NTC_new_76	0.133929		0.687548
NTC_new_760	0.129646		0.481947		NTC_new_760	0.129646		0.741458
NTC_new_761	0.0358798		0.757384		NTC_new_761	0.0358798		0.354322
NTC_new_762	0.0510543		0.59005		NTC_new_762	0.0510543		1.04629
NTC_new_763	0.866502		0.63175		NTC_new_763	0.866502		1.62803
NTC_new_764	0.983044		0.10559		NTC_new_764	0.983044		0.160434
NTC_new_765	0.122133		0.607233		NTC_new_765	0.122133		0.573082
NTC_new_766	0.15278		1.24361		NTC_new_766	0.15278		0.194703
NTC_new_767	0.0881533		0.0251937		NTC_new_767	0.0881533		0.378305
NTC_new_768	0.523141		0.771061		NTC_new_768	0.523141		0.621075
NTC_new_769	0.873437		0.00561685		NTC_new_769	0.873437		0.85149
NTC_new_77	0.514999		0.57344		NTC_new_77	0.514999		0.591218
NTC_new_770	0.512919		0.596708		NTC_new_770	0.512919		0.232866
NTC_new_771	0.31797		0.509199		NTC_new_771	0.31797		0.223902
NTC_new_772	0.00112632		0.607233		NTC_new_772	0.00112632		0.540336
NTC_new_773	0.348763		0.039929		NTC_new_773	0.348763		0.695617
NTC_new_774	0.54637		0.117885		NTC_new_774	0.54637		0.784653
NTC_new_775	0.599148		0.495529		NTC_new_775	0.599148		0.287182
NTC_new_776	0.167269		0.790431		NTC_new_776	0.167269		0.349275
NTC_new_777	0.365216		0.481947		NTC_new_777	0.365216		0.775648
NTC_new_778	0.600483		0.601557		NTC_new_778	0.600483		1.47771
NTC_new_779	0.777258		0.426235		NTC_new_779	0.777258		0.329801
NTC_new_78	0.259824		1.2761		NTC_new_78	0.259824		0.785925
NTC_new_780	0.704629		0.255058		NTC_new_780	0.704629		0.232236
NTC_new_781	0.213599		0.617137		NTC_new_781	0.213599		0.716948
NTC_new_782	0.520511		0.729647		NTC_new_782	0.520511		0.150243
NTC_new_783	0.686739		0.602199		NTC_new_783	0.686739		0.500038
NTC_new_784	0.228043		0.305018		NTC_new_784	0.228043		1.58431
NTC_new_785	0.648606		0.00086946		NTC_new_785	0.648606		0.284799
NTC_new_786	0.0583847		1.01395		NTC_new_786	0.0583847		0.621075
NTC_new_787	0.259809		1.97704		NTC_new_787	0.259809		0.204621
NTC_new_788	0.356794		0.177498		NTC_new_788	0.356794		1.06377
NTC_new_789	0.744259		0.332799		NTC_new_789	0.744259		0.012593
NTC_new_79	0.119235		0.224324		NTC_new_79	0.119235		1.19086
NTC_new_790	0.354922		1.11428		NTC_new_790	0.354922		1.19086
NTC_new_791	0.210021		1.25575		NTC_new_791	0.210021		0.0118648
NTC_new_792	0.0464238		0.907736		NTC_new_792	0.0464238		1.04629
NTC_new_793	0.920872		0.395396		NTC_new_793	0.920872		1.29834
NTC_new_794	0.00030298		0.495529		NTC_new_794	0.00030298		0.352363
NTC_new_795	0.957218		1.97704		NTC_new_795	0.957218		0.621075
NTC_new_796	0.48209		0.13892		NTC_new_796	0.48209		0.338452
NTC_new_797	0.627829		0.748094		NTC_new_797	0.627829		1.84533
NTC_new_798	0.135606		0.292064		NTC_new_798	0.135606		0.14615
NTC_new_799	0.127552		0.833363		NTC_new_799	0.127552		0.0109419
NTC_new_8	0.470223		0.109629		NTC_new_8	0.470223		0.555565
NTC_new_80	0.683918		1.25575		NTC_new_80	0.683918		0.608871
NTC_new_800	0.907864		0.100968		NTC_new_800	0.907864		0.267606
NTC_new_801	0.376409		0.0237188		NTC_new_801	0.376409		0.410643
NTC_new_802	0.637326		0.115137		NTC_new_802	0.637326		0.0794801
NTC_new_803	0.780592		0.0819854		NTC_new_803	0.780592		0.0763002
NTC_new_804	0.14345		0.115137		NTC_new_804	0.14345		0.0235354
NTC_new_805	0.899731		0.0731587		NTC_new_805	0.899731		0.71924
NTC_new_806	0.853781		0.969158		NTC_new_806	0.853781		0.537153
NTC_new_807	0.569531		0.59005		NTC_new_807	0.569531		0.375419
NTC_new_808	0.218149		0.481947		NTC_new_808	0.218149		0.338452
NTC_new_809	0.779072		0.568106		NTC_new_809	0.779072		0.981924
NTC_new_81	0.887481		1.02476		NTC_new_81	0.887481		0.677719
NTC_new_810	0.380622		0.265248		NTC_new_810	0.380622		0.120302
NTC_new_811	0.169942		0.509199		NTC_new_811	0.169942		0.00384309
NTC_new_812	0.305232		0.368171		NTC_new_812	0.305232		0.0122533
NTC_new_813	0.168522		0.698775		NTC_new_813	0.168522		0.648242
NTC_new_814	0.23424		0.393124		NTC_new_814	0.23424		1.01588
NTC_new_815	0.651654		2.0173		NTC_new_815	0.651654		0.0820746
NTC_new_816	0.872351		1.02476		NTC_new_816	0.872351		0.281357
NTC_new_817	0.675892		1.189		NTC_new_817	0.675892		0.44074
NTC_new_818	0.493905		0.292064		NTC_new_818	0.493905		0.354322
NTC_new_819	0.574459		0.450666		NTC_new_819	0.574459		0.716179
NTC_new_82	0.0516243		0.504497		NTC_new_82	0.0516243		0.621075
NTC_new_820	0.944647		0.133317		NTC_new_820	0.944647		0.741458
NTC_new_821	0.368762		1.67726		NTC_new_821	0.368762		1.42787
NTC_new_822	0.60041		0.087964		NTC_new_822	0.60041		1.29834
NTC_new_823	0.802751		0.00469833		NTC_new_823	0.802751		0.510745
NTC_new_824	0.79504		0.479464		NTC_new_824	0.79504		0.332332
NTC_new_825	0.242606		0.559264		NTC_new_825	0.242606		1.19905
NTC_new_826	0.909722		0.809893		NTC_new_826	0.909722		0.648242
NTC_new_827	0.0789159		1.25575		NTC_new_827	0.0789159		1.29834
NTC_new_828	0.718511		0.150937		NTC_new_828	0.718511		0.646315
NTC_new_829	0.565869		0.0988524		NTC_new_829	0.565869		0.0715376
NTC_new_83	0.889518		0.403909		NTC_new_83	0.889518		0.73497
NTC_new_830	0.493163		0.255058		NTC_new_830	0.493163		0.173148
NTC_new_831	0.248014		0.0213631		NTC_new_831	0.248014		0.716179
NTC_new_832	0.618439		0.254488		NTC_new_832	0.618439		0.0936757
NTC_new_833	0.0813108		1.23685		NTC_new_833	0.0813108		0.0225416
NTC_new_834	0.958605		0.284791		NTC_new_834	0.958605		0.86774
NTC_new_835	0.0841206		1.25575		NTC_new_835	0.0841206		0.251882
NTC_new_836	0.348135		0.790431		NTC_new_836	0.348135		0.198445
NTC_new_837	0.938376		0.438445		NTC_new_837	0.938376		0.775648
NTC_new_838	0.766092		0.509199		NTC_new_838	0.766092		0.19046
NTC_new_839	0.337875		0.509199		NTC_new_839	0.337875		0.0794801
NTC_new_84	0.458346		1.16549		NTC_new_84	0.458346		0.173148
NTC_new_840	0.456815		0.809893		NTC_new_840	0.456815		0.648242
NTC_new_841	0.321636		0.309237		NTC_new_841	0.321636		0.130692
NTC_new_842	0.578045		0.377258		NTC_new_842	0.578045		0.465263
NTC_new_843	0.629718		0.362881		NTC_new_843	0.629718		1.40676
NTC_new_844	0.871137		0.583676		NTC_new_844	0.871137		0.601348
NTC_new_845	0.936147		0.160252		NTC_new_845	0.936147		0.18874
NTC_new_846	0.167602		0.0887465		NTC_new_846	0.167602		0.73497
NTC_new_847	0.765603		0.831679		NTC_new_847	0.765603		0.00445694
NTC_new_848	0.68127		0.358814		NTC_new_848	0.68127		0.653471
NTC_new_849	0.711053		0.853934		NTC_new_849	0.711053		0.388436
NTC_new_85	0.777665		0.249769		NTC_new_85	0.777665		0.731352
NTC_new_850	0.292339		0.24779		NTC_new_850	0.292339		1.12976
NTC_new_851	0.315084		0.292064		NTC_new_851	0.315084		0.228515
NTC_new_852	0.643601		0.945655		NTC_new_852	0.643601		0.00285399
NTC_new_853	0.750101		1.77461		NTC_new_853	0.750101		0.584609
NTC_new_854	0.61696		0.488973		NTC_new_854	0.61696		0.372798
NTC_new_855	0.730307		0.0223267		NTC_new_855	0.730307		0.346797
NTC_new_856	0.338814		0.428454		NTC_new_856	0.338814		0.762406
NTC_new_857	0.258066		0.771061		NTC_new_857	0.258066		0.619319
NTC_new_858	0.558245		0.242103		NTC_new_858	0.558245		1.08814
NTC_new_859	0.413607		0.383682		NTC_new_859	0.413607		0.633017
NTC_new_86	0.033148		0.0390158		NTC_new_86	0.033148		0.0692088
NTC_new_860	0.87709		0.907736		NTC_new_860	0.87709		0.241906
NTC_new_861	0.491013		0.714713		NTC_new_861	0.491013		0.949968
NTC_new_862	0.586016		0.428454		NTC_new_862	0.586016		0.410643
NTC_new_863	0.742661		1.39927		NTC_new_863	0.742661		0.522517
NTC_new_864	0.401823		0.00413237		NTC_new_864	0.401823		0.0134746
NTC_new_865	0.219005		1.21809		NTC_new_865	0.219005		0.0659158
NTC_new_866	0.677415		0.34539		NTC_new_866	0.677415		0.775648
NTC_new_867	0.506291		1.56573		NTC_new_867	0.506291		0.249191
NTC_new_868	0.987077		0.790431		NTC_new_868	0.987077		0.0134746
NTC_new_869	0.590383		0.714713		NTC_new_869	0.590383		1.17248
NTC_new_87	0.31955		3.2966		NTC_new_87	0.31955		0.219906
NTC_new_870	0.6514		0.609595		NTC_new_870	0.6514		0.282105
NTC_new_871	0.176046		0.249769		NTC_new_871	0.176046		0.0917992
NTC_new_872	0.480259		0.626628		NTC_new_872	0.480259		0.0643517
NTC_new_873	0.273517		0.79607		NTC_new_873	0.273517		1.83351
NTC_new_874	0.922575		1.97704		NTC_new_874	0.922575		0.219841
NTC_new_875	0.599892		0.350607		NTC_new_875	0.599892		0.44074
NTC_new_876	0.614829		0.201018		NTC_new_876	0.614829		1.14005
NTC_new_877	0.422612		1.37129		NTC_new_877	0.422612		0.043337
NTC_new_878	0.479828		0.714713		NTC_new_878	0.479828		0.139878
NTC_new_879	0.612487		0.278758		NTC_new_879	0.612487		0.458034
NTC_new_88	0.083711		1.45326		NTC_new_88	0.083711		0.0643517
NTC_new_880	0.0964651		0.0583296		NTC_new_880	0.0964651		0.913498
NTC_new_881	0.669982		0.79607		NTC_new_881	0.669982		0.00302014
NTC_new_882	0.320738		0.843118		NTC_new_882	0.320738		0.261814
NTC_new_883	0.746387		0.671886		NTC_new_883	0.746387		1.48666
NTC_new_884	0.287118		0.0987161		NTC_new_884	0.287118		1.50304
NTC_new_885	0.283453		0.217441		NTC_new_885	0.283453		0.834548
NTC_new_886	0.433528		0.072091		NTC_new_886	0.433528		0.640316
NTC_new_887	0.797409		0.910625		NTC_new_887	0.797409		1.02144
NTC_new_888	0.852253		0.0485313		NTC_new_888	0.852253		0.966938
NTC_new_889	0.357865		1.97704		NTC_new_889	0.357865		0.640316
NTC_new_89	0.933576		1.55499		NTC_new_89	0.933576		0.0859796
NTC_new_890	0.571727		0.020174		NTC_new_890	0.571727		1.48666
NTC_new_891	0.362808		0.485346		NTC_new_891	0.362808		0.223902
NTC_new_892	0.942692		0.504497		NTC_new_892	0.942692		0.81409
NTC_new_893	0.497134		0.70892		NTC_new_893	0.497134		1.44933
NTC_new_894	0.285323		0.10559		NTC_new_894	0.285323		0.601348
NTC_new_895	0.258091		0.217441		NTC_new_895	0.258091		0.0971815
NTC_new_896	0.228007		0.0421869		NTC_new_896	0.228007		0.375419
NTC_new_897	0.785355		0.342189		NTC_new_897	0.785355		0.261814
NTC_new_898	0.515612		1.25575		NTC_new_898	0.515612		1.07917
NTC_new_899	0.704309		0.886625		NTC_new_899	0.704309		0.522517
NTC_new_9	0.770573		0.200377		NTC_new_9	0.770573		0.313435
NTC_new_90	0.921921		0.158559		NTC_new_90	0.921921		0.192932
NTC_new_900	0.351596		0.0485313		NTC_new_900	0.351596		0.366501
NTC_new_901	0.527932		0.428454		NTC_new_901	0.527932		0.0982149
NTC_new_902	0.972839		0.0485313		NTC_new_902	0.972839		2.2036
NTC_new_903	0.471288		0.158559		NTC_new_903	0.471288		0.287182
NTC_new_904	0.631191		0.29775		NTC_new_904	0.631191		1.41478
NTC_new_905	0.0806512		0.075452		NTC_new_905	0.0806512		1.09045
NTC_new_906	0.289655		0.184721		NTC_new_906	0.289655		0.435962
NTC_new_907	0.942438		0.278758		NTC_new_907	0.942438		0.78912
NTC_new_908	0.322288		0.990549		NTC_new_908	0.322288		0.261814
NTC_new_909	0.842126		0.509199		NTC_new_909	0.842126		0.785925
NTC_new_91	0.34313		0.509199		NTC_new_91	0.34313		0.0122533
NTC_new_910	0.0137489		0.0813826		NTC_new_910	0.0137489		0.0631295
NTC_new_911	0.0777802		0.624721		NTC_new_911	0.0777802		0.998656
NTC_new_912	0.237998		0.319393		NTC_new_912	0.237998		1.47332
NTC_new_913	0.481005		0.131632		NTC_new_913	0.481005		0.0219519
NTC_new_914	0.039233		0.200377		NTC_new_914	0.039233		0.144027
NTC_new_915	0.648218		0.485346		NTC_new_915	0.648218		0.803354
NTC_new_916	0.756213		0.200377		NTC_new_916	0.756213		1.06377
NTC_new_917	0.863724		0.115743		NTC_new_917	0.863724		0.261814
NTC_new_918	0.780356		0.177498		NTC_new_918	0.780356		0.739762
NTC_new_919	0.626389		0.0784124		NTC_new_919	0.626389		2.5884
NTC_new_92	0.480234		0.79607		NTC_new_92	0.480234		1.40676
NTC_new_920	0.165493		0.63175		NTC_new_920	0.165493		0.184382
NTC_new_921	0.0480908		1.56573		NTC_new_921	0.0480908		0.166572
NTC_new_922	0.444083		0.362881		NTC_new_922	0.444083		0.308609
NTC_new_923	0.597493		1.25575		NTC_new_923	0.597493		1.14961
NTC_new_924	0.686618		0.532303		NTC_new_924	0.686618		0.0516017
NTC_new_925	0.231218		0.13892		NTC_new_925	0.231218		0.923979
NTC_new_926	0.359251		0.0865835		NTC_new_926	0.359251		0.594278
NTC_new_927	0.843877		0.714713		NTC_new_927	0.843877		0.564522
NTC_new_928	0.463446		0.103242		NTC_new_928	0.463446		0.329801
NTC_new_929	0.106058		1.18487		NTC_new_929	0.106058		0.290874
NTC_new_93	0.488369		0.950201		NTC_new_93	0.488369		1.05632
NTC_new_930	0.160417		0.472744		NTC_new_930	0.160417		0.287182
NTC_new_931	0.0792967		0.831679		NTC_new_931	0.0792967		0.468943
NTC_new_932	0.392337		0.0223267		NTC_new_932	0.392337		0.608871
NTC_new_933	0.0683514		0.28935		NTC_new_933	0.0683514		0.146776
NTC_new_934	0.689		0.561695		NTC_new_934	0.689		0.55278
NTC_new_935	0.632057		0.0390158		NTC_new_935	0.632057		0.15906
NTC_new_936	0.614363		0.742489		NTC_new_936	0.614363		0.345958
NTC_new_937	0.370884		0.990549		NTC_new_937	0.370884		0.375419
NTC_new_938	0.116133		0.0154817		NTC_new_938	0.116133		1.01588
NTC_new_939	0.283089		0.255058		NTC_new_939	0.283089		0.0357734
NTC_new_94	0.199446		0.70892		NTC_new_94	0.199446		0.500533
NTC_new_940	0.410503		0.171514		NTC_new_940	0.410503		1.22866
NTC_new_941	0.587093		0.648049		NTC_new_941	0.587093		0.136897
NTC_new_942	0.815426		1.16388		NTC_new_942	0.815426		0.468943
NTC_new_943	0.300561		0.714713		NTC_new_943	0.300561		0.71924
NTC_new_944	0.787338		2.18557		NTC_new_944	0.787338		0.573082
NTC_new_945	0.86763		0.950201		NTC_new_945	0.86763		0.564522
NTC_new_946	0.852363		0.583676		NTC_new_946	0.852363		1.20755
NTC_new_947	0.151139		0.0887465		NTC_new_947	0.151139		0.366936
NTC_new_948	0.633077		0.831679		NTC_new_948	0.633077		0.765306
NTC_new_949	0.211689		0.393124		NTC_new_949	0.211689		0.640316
NTC_new_95	0.989623		0.561695		NTC_new_95	0.989623		0.267606
NTC_new_950	0.186591		1.54863		NTC_new_950	0.186591		1.0686
NTC_new_951	0.0178875		0.485346		NTC_new_951	0.0178875		0.963052
NTC_new_952	0.355293		0.831679		NTC_new_952	0.355293		0.591218
NTC_new_953	0.295464		0.319393		NTC_new_953	0.295464		1.29834
NTC_new_954	0.890566		0.224324		NTC_new_954	0.890566		0.509213
NTC_new_955	0.11165		1.05931		NTC_new_955	0.11165		0.232762
NTC_new_956	0.239162		0.195098		NTC_new_956	0.239162		0.601348
NTC_new_957	0.191369		0.428454		NTC_new_957	0.191369		0.943362
NTC_new_958	0.372204		1.94371		NTC_new_958	0.372204		0.774329
NTC_new_959	0.0261552		0.853934		NTC_new_959	0.0261552		0.0327329
NTC_new_96	0.954958		0.28935		NTC_new_96	0.954958		1.29527
NTC_new_960	0.166767		0.714713		NTC_new_960	0.166767		0.483518
NTC_new_961	0.612683		1.12466		NTC_new_961	0.612683		1.22511
NTC_new_962	0.490158		0.393124		NTC_new_962	0.490158		0.240377
NTC_new_963	0.888263		0.742489		NTC_new_963	0.888263		0.0203151
NTC_new_964	0.879459		0.680478		NTC_new_964	0.879459		0.500038
NTC_new_965	0.104694		1.58665		NTC_new_965	0.104694		0.219906
NTC_new_966	0.51456		2.0173		NTC_new_966	0.51456		0.619319
NTC_new_967	0.288235		0.334851		NTC_new_967	0.288235		0.295841
NTC_new_968	0.865368		0.809893		NTC_new_968	0.865368		0.0071859
NTC_new_969	0.897694		0.559264		NTC_new_969	0.897694		0.308609
NTC_new_97	0.256434		0.532303		NTC_new_97	0.256434		0.0659158
NTC_new_970	0.420673		0.166362		NTC_new_970	0.420673		0.181695
NTC_new_971	0.458762		0.297587		NTC_new_971	0.458762		0.0339616
NTC_new_972	0.934972		0.990549		NTC_new_972	0.934972		0.687548
NTC_new_973	0.495158		1.2476		NTC_new_973	0.495158		0.458034
NTC_new_974	0.0896447		0.924417		NTC_new_974	0.0896447		0.043337
NTC_new_975	0.607687		0.851181		NTC_new_975	0.607687		0.240377
NTC_new_976	0.784277		1.37423		NTC_new_976	0.784277		1.48666
NTC_new_977	0.0871794		1.02476		NTC_new_977	0.0871794		0.372798
NTC_new_978	0.597705		0.322302		NTC_new_978	0.597705		0.385936
NTC_new_979	0.639076		0.024582		NTC_new_979	0.639076		0.267606
NTC_new_98	0.854886		0.158559		NTC_new_98	0.854886		1.29834
NTC_new_980	0.351524		1.97704		NTC_new_980	0.351524		0.633017
NTC_new_981	0.174989		1.82795		NTC_new_981	0.174989		0.134393
NTC_new_982	0.744103		0.0786153		NTC_new_982	0.744103		0.388436
NTC_new_983	0.651826		0.305018		NTC_new_983	0.651826		0.228515
NTC_new_984	0.95121		0.928413		NTC_new_984	0.95121		0.130692
NTC_new_985	0.0554487		0.714713		NTC_new_985	0.0554487		1.29834
NTC_new_986	0.305584		1.97704		NTC_new_986	0.305584		0.540487
NTC_new_987	0.411037		1.12466		NTC_new_987	0.411037		0.913854
NTC_new_988	0.0469388		0.362881		NTC_new_988	0.0469388		0.510745
NTC_new_989	0.538581		0.919626		NTC_new_989	0.538581		0.241906
NTC_new_99	0.0731758		1.25575		NTC_new_99	0.0731758		0.81409
NTC_new_990	0.782559		0.57344		NTC_new_990	0.782559		0.0257739
NTC_new_991	0.109779		0.466724		NTC_new_991	0.109779		1.48666
NTC_new_992	0.433505		0.29775		NTC_new_992	0.433505		0.81409
NTC_new_993	0.530584		0.856673		NTC_new_993	0.530584		0.640316
NTC_new_994	0.430573		1.30325		NTC_new_994	0.430573		0.349275
NTC_new_995	0.529718		1.28066		NTC_new_995	0.529718		0.241906
NTC_new_996	0.46502		0.657262		NTC_new_996	0.46502		1.63671
NTC_new_997	0.261909		1.04156		NTC_new_997	0.261909		0.754512
NTC_new_998	0.669657		0.853934		NTC_new_998	0.669657		0.296838
NTC_new_999	0.249428		0.481947		NTC_new_999	0.249428		0.0954846

## Sheet: Figure5B
Figure 5B	Comparison of the Latency HIV-CRISPR screen by MAGeCK score in the presence and absence of AZD5582
J-Lat 5A8					J-Lat 10.6
	No LRA	AZD5582	NTC			No LRA	AZD5582	NTC
A1CF	0.0744352	0.311553			A1CF	0.871	0.230733
ACAT1	0.443818	0.918689			ACAT1	0.0724654	0.142999
ACTB	0.0997695	0.0882513			ACTB	0.541513	0.0884642
ACTL6A	6.58558	3.80958			ACTL6A	11.4	6.29215
ACTL6B	0.460171	0.516056			ACTL6B	0.196	0.676274
ACTR3B	0.325791	0.425402			ACTR3B	0.0628	1.7597
ACTR5	0.770037	0.825388			ACTR5	0.623	0.371529
ACTR6	0.215989	1.56613			ACTR6	1.96305	2.33943
ACTR8	0.549335	1.08992			ACTR8	1.94036	1.05751
ADNP	0.108546	0.481789			ADNP	1.0755	0.838692
AEBP2	0.900803	1.22944			AEBP2	0.381	3.63624
AICDA	0.36178	0.00450959			AICDA	1.81	0.0028977
AIRE	0.00300702	1.36404			AIRE	0.0793	1.35834
AKAP1	0.28735	0.273909			AKAP1	0.358	0.41384
ALKBH1	0.364687	0.285394			ALKBH1	0.4226	0.288978
ANKRD32	0.351923	0.445087			ANKRD32	0.711438	0.393791
ANP32A	0.00498818	0.574286			ANP32A	0.0889	0.319583
ANP32B	0.111635	0.907841			ANP32B	0.308786	0.114718
ANP32E	0.0307332	0.0825943			ANP32E	0.985	1.17643
APBB1	1.4161	0.078012			APBB1	0.660986	0.157428
APEX1	0.022624	0.0361178			APEX1	1.3813	0.876148
APOBEC1	1.97807	0.631471			APOBEC1	0.179	1.40859
APOBEC2	0.298924	0.540231			APOBEC2	0.496	0.247652
APOBEC3A	0.369816	0.520684			APOBEC3A	1.80618	0.0172359
APOBEC3B	0.00464126	0.398853			APOBEC3B	1	0.0173037
APOBEC3C	1.47126	0.754339			APOBEC3C	0.953	1.26215
APOBEC3D	0.0244533	0.00626846			APOBEC3D	0.415	0.542815
APOBEC3F	0.455858	0.26524			APOBEC3F	0.188	1.61796
APOBEC3G	0.0896798	0.284105			APOBEC3G	0.00365472	0.350266
APOBEC3H	0.0409204	1.04311			APOBEC3H	0.196	0.874389
ARID1A	1.58153	2.37236			ARID1A	3.14	2.25247
ARID1B	0.394243	0.797348			ARID1B	0.295	1.55289
ARID2	1.05496	0.263986			ARID2	1.13	0.100163
ARID4A	0.477543	0.455287			ARID4A	0.683904	0.818785
ARID4B	0.338604	2.10698			ARID4B	0.00826017	0.507337
ARNTL	0.22195	0.773297			ARNTL	0.0748	0.400969
ARRB1	0.107788	1.40633			ARRB1	0.4447	0.765204
ASF1A	0.382193	1.08496			ASF1A	2.54	0.887294
ASF1B	0.643573	0.313212			ASF1B	0.468	0.0220296
ASH1L	1.70728	0.719171			ASH1L	0.125918	0.26829
ASH2L	1.37661	0.0182901			ASH2L	2.11868	0.184801
ASXL1	0.602564	0.430181			ASXL1	0.629	0.648378
ASXL3	0.493441	0.61968			ASXL3	1.35	0.842573
ATAD2	0.691222	0.18716			ATAD2	0.757	0.45123
ATAD2B	0.462181	2.21765			ATAD2B	0.306	0.750215
ATAT1	1.35323	2.18995			ATAT1	1.18488	0.434577
ATF2	0.0158239	0.45781			ATF2	0.0643668	0.0946629
ATF7IP	0.0100032	1.01331			ATF7IP	1.51	0.0784019
ATM	0.124268	0.646603			ATM	0.673	0.128013
ATN1	0.331074	0.0276675			ATN1	0.525259	0.175094
ATR	1.39843	0.781701			ATR	1.08	0.0462017
ATRX	1.17747	0.620241			ATRX	0.00390882	0.733862
ATXN7	0.481789	0.336384			ATXN7	0.27	1.17827
ATXN7L3	0.678029	0.276109			ATXN7L3	0.407557	0.724274
AURKA	2.55892	0.990719			AURKA	0.197	0.364154
AURKB	5.48888	4.76591			AURKB	1.54	0.977984
AURKC	0.328133	0.363512			AURKC	0.818871	1.53226
BABAM1	0.125918	0.718467			BABAM1	0.339	0.347444
BAHD1	0.537557	1.25087			BAHD1	1.42	0.995077
BANP	0.682375	0.780782			BANP	0.828	0.540638
BAP1	1.96654	0.285721			BAP1	0.511	0.494864
BARD1	0.279923	1.15066			BARD1	0.287	1.80554
BAZ1A	0.501042	1.03836			BAZ1A	0.103	1.24707
BAZ1B	1.01101	0.636144			BAZ1B	0.244	0.240801
BAZ2A	0.0237693	0.588262			BAZ2A	0.536197	2.07479
BAZ2B	0.794687	0.727184			BAZ2B	0.12	0.727973
BCOR	0.731071	0.340635			BCOR	2.38	0.00240831
BCORL1	0.690412	0.344794			BCORL1	0.561521	0.745234
BPTF	0.622439	1.0398			BPTF	0.834	1.39326
BRCA1	0.342495	0.690412			BRCA1	0.575	2.33167
BRCA2	0.00907538	0.308706			BRCA2	1.08	0.674525
BRCC3	0.53551	1.34234			BRCC3	0.343308	1.4257
BRD1	0.428082	0.548014			BRD1	0.192939	0.0803937
BRD2	0.834459	3.4096			BRD2	0.957	2.26173
BRD3	0.44188	0.212065			BRD3	0.0471	0.570264
BRD4	2.94838	3.28567			BRD4	2.69	2.42871
BRD7	0.0171365	0.215989			BRD7	0.295	0.203134
BRD8	1.30144	1.10134			BRD8	1.28	2.28323
BRD9	0.354175	0.72063			BRD9	1.45737	0.900354
BRDT	1.05975	0.248605			BRDT	0.856	0.984305
BRE	0.733557	0.736104			BRE	0.358714	0.228199
BRMS1	0.249245	0.00099567			BRMS1	0.788	0.796206
BRMS1L	1.03169	1.46919			BRMS1L	0.698	2.16446
BRPF1	1.47074	0.220101			BRPF1	0.516	0.829504
BRPF3	1.29293	1.5235			BRPF3	1.06144	1.03645
BRWD1	0.0100476	0.138573			BRWD1	0.407	0.403942
BRWD3	0.0940962	0.155038			BRWD3	0.576	0.755698
BUB1	2.46815	1.85251			BUB1	2.05631	1.89763
C11ORF30	0.198624	0.167051			C11ORF30	0.947	0.139632
CARM1	0.164145	1.29642			CARM1	1.13	0.313999
CBX1	0.284398	0.0734415			CBX1	0.137892	0.269517
CBX2	0.5309	0.264768			CBX2	0.0555124	0.0225828
CBX3	0.644855	0.454285			CBX3	0.58486	1.2716
CBX4	0.626297	0.151269			CBX4	0.188251	0.238945
CBX5	0.206615	0.0156617			CBX5	1.09	0.789441
CBX6	0.155088	0.109445			CBX6	1.56	0.236767
CBX7	0.0630893	0.00428146			CBX7	0.456	0.15953
CBX8	0.183712	0.398538			CBX8	0.256922	0.0436058
CCDC101	1.63153	1.10079			CCDC101	1.03	0.346778
CDC6	0.0172359	0.483108			CDC6	0.516	0.038114
CDC73	0.587674	0.410196			CDC73	0.485	0.758503
CDK1	2.50514	0.644855			CDK1	0.485	0.324231
CDK17	0.203107	0.622985			CDK17	0.785	0.718467
CDK2	0.34073	0.702349			CDK2	0.598	0.390918
CDK3	0.410889	0.454507			CDK3	0.01373	0.203641
CDK5	0.852664	0.802719			CDK5	0.431857	0.64138
CDK7	1.69319	0.736482			CDK7	0.0713174	0.0395625
CDK9	0.0383843	0.170002			CDK9	0.520252	0.709965
CDY1	0.261552	0.292208			CDY1	0.0118	0.0743064
CDY1B	0.304334	0.0963729			CDY1B	0.0123	0.0259214
CDY2A	0.151891	0.173232			CDY2A	0.0642	0.0133133
CDY2B	0.0814559	0.0922824			CDY2B	0.0493	0.0289794
CDYL	3.44094	1.33787			CDYL	1.01	1.40389
CDYL2	0.905669	0.781438			CDYL2	0.439	0.695337
CENPA	1.50284	0.837675			CENPA	1.79	1.18291
CENPC	2.39783	0.942943			CENPC	1.17747	0.573961
CHAF1A	1.10867	1.30077			CHAF1A	0.405	0.632812
CHAF1B	0.0482595	0.531372			CHAF1B	0.0643	0.0445335
CHD1	1.06081	0.0199648			CHD1	0.0565	0.173109
CHD1L	0.236647	0.472254			CHD1L	0.00655	0.228986
CHD2	0.329986	1.20365			CHD2	1.12358	1.35312
CHD3	0.108903	0.298587			CHD3	0.254	0.216733
CHD4	0.685606	0.549397			CHD4	0.492	0.0949493
CHD5	0.744197	1.26535			CHD5	0.286	0.423935
CHD6	0.557207	0.0179324			CHD6	0.819272	0.756888
CHD7	0.0218195	0.377631			CHD7	0.545	0.101434
CHD8	0.38524	0.0328828			CHD8	0.273	0.743812
CHD9	0.00889803	0.146837			CHD9	0.588498	0.637951
CHEK1	1.28773	0.565559			CHEK1	0.475	0.764244
CHRAC1	0.61409	0.0272095			CHRAC1	0.487	0.571412
CHTOP	0.72995	0.405596			CHTOP	0.917	0.461062
CHUK	0.305325	0.36507			CHUK	0.774	0.695553
CIR1	0.819444	0.132232			CIR1	0.894	0.967381
CIT	0.329485	0.915031			CIT	0.864	0.124476
CLNS1A	0.959912	0.286048			CLNS1A	0.0643	0.582761
CLOCK	0.842573	1.17487			CLOCK	0.0513	0.508498
CRB2	0.239547	0.624483			CRB2	1.93	1.04735
CREBBP	0.577755	0.0121551			CREBBP	1.2	0.0122801
CSNK2A1	0.150028	0.58218			CSNK2A1	1.31921	0.58016
CSRP2BP	0.389872	0.655509			CSRP2BP	1.04	0.585394
CTBP1	0.0541918	0.439687			CTBP1	0.953	0.277778
CTBP2	0.427303	0.832801			CTBP2	0.849	0.849827
CTCF	4.34321	2.99435			CTCF	1.41	0.667642
CTCFL	0.595919	1.27531			CTCFL	0.160597	2.27745
CTR9	1.02272	0.0351561			CTR9	0.58218	0.125089
CUL1	0.473376	0.206328			CUL1	0.808	0.0793446
CUL2	0.134286	0.487916			CUL2	1.38	0.716337
CUL3	9.59719	2.08645			CUL3	12.2356	2.16221
CUL4A	0.0128568	0.092836			CUL4A	0.195	0.127593
CUL4B	0.0965248	0.434495			CUL4B	0.261552	0.447892
CUL5	1.21834	0.0239987			CUL5	0.459	0.00028238
CXXC1	0.463505	0.856298			CXXC1	0.734	2.81816
DAPK3	0.109847	0.742946			DAPK3	1	2.33322
DAXX	0.371009	1.66081			DAXX	1.27	1.82295
DDB1	1.24413	0.534662			DDB1	0.131	0.926062
DDB2	0.0143311	0.432879			DDB2	0.0554	0.114057
DDX21	0.145154	0.0879587			DDX21	0.628	0.306449
DDX50	0.703818	0.9537			DDX50	1.57	0.582994
DEK	0.0673994	0.805958			DEK	0.44289	0.319175
DIDO1	0.242483	0.613127			DIDO1	0.705	0.559358
DMAP1	3.6549	3.15231			DMAP1	6.11138	3.66406
DNAJC1	0.44844	0.0341589			DNAJC1	0.334	1.76718
DNAJC2	0.412581	0.282363			DNAJC2	0.897	0.142523
DNMT1	6.95202	5.78078			DNMT1	5.85316	3.41439
DNMT3A	0.136939	0.0959448			DNMT3A	0.207	0.0135911
DNMT3B	0.439233	1.04153			DNMT3B	0.0911773	0.233788
DNMT3L	0.573131	0.461175			DNMT3L	0.802	0.449588
DNTTIP2	1.85341	0.720584			DNTTIP2	0.345	0.082463
DOT1L	0.333267	0.117049			DOT1L	0.804	0.0915901
DPF1	0.463985	0.261552			DPF1	0.481381	0.0186118
DPF2	0.880876	0.178644			DPF2	0.939	3.10829
DPF3	0.724182	0.776504			DPF3	0.623	0.782358
DPPA3	1.34413	0.954051			DPPA3	0.101505	0.423049
DPY30	3.50319	1.73039			DPY30	1.79	2.25859
DR1	0.822868	3.13116			DR1	0.711371	2.2528
DTX3L	1.8025	0.867452			DTX3L	0.971	0.01203
DZIP3	0.00701373	0.588498			DZIP3	0.0723423	0.201418
E2F6	0.365311	0.933562			E2F6	0.682	0.360384
EED	2.18141	4.02513			EED	0.452	4.50162
EHMT1	0.11113	0.447892			EHMT1	0.411	0.4226
EHMT2	1.43664	0.851675			EHMT2	1.04	1.95382
EID2	0.895581	0.0458781			EID2	0.494864	0.631137
EID2B	0.118855	0.52821			EID2B	0.244	0.550552
ELP2	0.197582	0.491753			ELP2	0.00018244	0.232206
ELP3	0.0499663	0.350782			ELP3	0.332	1.72533
ELP4	0.565559	0.405652			ELP4	0.214	0.377009
ELP5	0.550815	0.744535			ELP5	0.442	0.0678815
ELP6	2.33804	1.50376			ELP6	1.32844	2.48971
ENY2	0.106588	0.884722			ENY2	0.661	0.0175795
EP300	0.869184	0.305799			EP300	0.799259	0.0762018
EP400	2.02882	1.3034			EP400	2.16	4.5129
EPC1	0.237066	2.35054			EPC1	0.377	0.45932
EPC2	0.799587	0.529825			EPC2	1.09256	0.796423
ERBB4	0.415895	0.817728			ERBB4	0.182	0.34417
ERCC6	0.0943822	0.352031			ERCC6	1.92	1.60693
EXOSC1	0.309848	0.558352			EXOSC1	0.053	0.190164
EXOSC2	1.20636	1.25309			EXOSC2	3.91	1.05471
EXOSC3	2.70062	2.06077			EXOSC3	1.12	0.0932233
EXOSC4	2.58791	0.454038			EXOSC4	3.51694	1.31217
EXOSC5	1.87559	1.29815			EXOSC5	1.63564	0.849704
EXOSC6	2.54943	0.369023			EXOSC6	1.94943	1.0728
EXOSC7	1.37581	0.272963			EXOSC7	1.56	1.10293
EXOSC8	1.07882	0.268065			EXOSC8	0.517	0.812395
EXOSC9	4.72239	2.37077			EXOSC9	1.37764	1.11434
EYA1	1.3456	1.03479			EYA1	0.786668	0.0991142
EYA2	0.290637	0.371009			EYA2	0.39844	0.690412
EYA3	0.0127763	0.126586			EYA3	0.723	0.733557
EYA4	0.527141	0.487422			EYA4	1.9971	0.775545
EZH1	0.142764	1.11778			EZH1	0.0261151	0.409214
EZH2	2.02161	2.55532			EZH2	1.23	4.41882
FAM175A	0.0791934	0.0676277			FAM175A	0.49	0.236153
FAM175B	1.45604	0.698753			FAM175B	0.336902	0.978149
FBL	0.821512	1.16236			FBL	1.6	0.678029
FBRSL1	0.750459	2.16964			FBRSL1	0.204	0.13205
FOXA1	0.654019	0.47524			FOXA1	0.431	0.349829
FOXO1	0.604971	0.0284505			FOXO1	0.00227295	0.675635
FOXP1	1.25768	0.115715			FOXP1	0.0748	0.24936
FOXP2	0.272337	1.71153			FOXP2	0.621	0.839381
FOXP3	0.288024	0.201073			FOXP3	0.961777	0.132232
FOXP4	0.122439	0.00552447			FOXP4	0.380479	1.02566
FXR1	0.219344	0.147368			FXR1	0.297	0.1921
FXR2	1.31995	0.380656			FXR2	0.764	0.507715
G2E3	1.09463	1.37903			G2E3	1.43343	0.536286
GADD45A	0.696955	0.50696			GADD45A	0.199	0.222233
GADD45B	0.140603	0.191931			GADD45B	1.14	0.935654
GADD45G	0.30298	0.855457			GADD45G	0.562	0.617515
GATAD1	0.927456	0.131226			GATAD1	0.365	0.00714174
GATAD2A	0.611526	0.645258			GATAD2A	0.579104	0.278016
GATAD2B	0.651481	1.52825			GATAD2B	0.866972	1.73086
GFI1	0.378429	0.00745532			GFI1	0.91	0.396174
GFI1B	0.869473	1.86601			GFI1B	0.524	0.857579
GLYR1	0.148791	1.29554			GLYR1	1.38	0.0860802
GSE1	0.27193	0.128205			GSE1	0.00169	0.0614002
GTF2I	1.24866	0.0868646			GTF2I	0.911	0.00144426
GTF3C4	0.0417229	0.448465			GTF3C4	0.929	0.638669
H1F0	0.215411	0.00089122			H1F0	0.306	0.445644
H1FNT	0.502462	0.279287			H1FNT	0.219	1.64687
H1FOO	0.338405	0.634512			H1FOO	0.349	0.0795897
H1FX	0.0190926	0.0174077			H1FX	0.127844	0.377631
H2AFB1	0.305886	0.363893			H2AFB1	0.486	0.691542
H2AFB2	0.0596479	0.392577			H2AFB2	0.384471	0.432879
H2AFB3	0.0697133	0.0988415			H2AFB3	0.391	0.89059
H2AFJ	0.0522625	0.0986234			H2AFJ	0.397	0.0947818
H2AFV	0.0303418	0.0338489			H2AFV	2.53	0.379926
H2AFX	0.327634	1.18102			H2AFX	0.223706	0.206615
H2AFY	0.893877	1.28251			H2AFY	0.565	0.394243
H2AFY2	0.216818	0.223146			H2AFY2	0.17	0.407368
H2AFZ	2.29885	1.32715			H2AFZ	1.62597	1.79493
H2BFM	0.458196	0.30196			H2BFM	0.46	0.238095
H2BFWT	0.37106	0.0828465			H2BFWT	0.322	0.0887305
H3F3A	0.333117	1.24088			H3F3A	0.596	0.626297
H3F3B	0.211245	0.00307699			H3F3B	1.23	0.235555
H3F3C	0.628341	2.20532			H3F3C	0.688	0.30968
HAT1	0.146837	0.661862			HAT1	0.0665836	1.00869
HBP1	0.721132	0.881173			HBP1	0.437862	0.72063
HCFC1	0.94127	0.756243			HCFC1	1.11	0.561743
HCFC2	0.250233	0.691542			HCFC2	0.173	0.494945
HDAC1	0.667138	1.47752			HDAC1	1.68158	0.551464
HDAC11	0.036642	1.02272			HDAC11	0.209	1.47945
HDAC2	0.608359	0.282871			HDAC2	0.0862232	1.61004
HDAC3	1.72582	0.342495			HDAC3	0.27	0.248151
HDAC4	0.14635	0.311634			HDAC4	0.264	1.07339
HDAC5	1.21903	0.281847			HDAC5	0.782	0.73497
HDAC6	0.246386	0.123655			HDAC6	0.855	1.4082
HDAC7	0.170523	0.0231458			HDAC7	1.18	0.0884003
HDAC8	0.0986234	0.582927			HDAC8	0.238	0.25286
HDAC9	0.621184	0.922341			HDAC9	0.06	0.517941
HDGF	0.509536	0.0112226			HDGF	0.524	0.0439901
HDGFL1	1.339	0.359688			HDGFL1	0.115046	0.10392
HDGFRP2	0.272028	0.503887			HDGFRP2	2.35	0.0622415
HDGFRP3	0.0378391	0.459708			HDGFRP3	0.287	0.252456
HEATR1	1.29864	0.234361			HEATR1	0.638934	0.583826
HELLS	1.61796	0.586717			HELLS	0.561	0.369613
HIF1AN	2.49982	0.392223			HIF1AN	0.696	0.842453
HINFP	1.00477	1.6965			HINFP	2.3	1.28891
HIRA	0.990719	0.0423927			HIRA	0.82	0.0717373
HIRIP3	1.64146	0.917753			HIRIP3	0.243752	0.0755656
HIST1H1A	0.103297	1.00477			HIST1H1A	0.51	0.210525
HIST1H1B	0.897361	0.084938			HIST1H1B	0.203	0.644855
HIST1H1C	0.483729	0.00793716			HIST1H1C	0.0993	1.13762
HIST1H1D	0.10381	0.638669			HIST1H1D	0.507952	1.3685
HIST1H1E	0.733862	0.755599			HIST1H1E	0.226631	0.385271
HIST1H1T	0.878276	0.469275			HIST1H1T	0.249	0.394587
HIST1H2AA	0.324038	0.452164			HIST1H2AA	0.175	0.685606
HIST1H2AB	0.0251568	0.272898			HIST1H2AB	0.227	0.082337
HIST1H2AC	1.60882	0.618614			HIST1H2AC	1.21737	0.240937
HIST1H2AE	0.194479	1.53582			HIST1H2AE	0.706	0.275798
HIST1H2AG	1.11048	0.945272			HIST1H2AG	0.0330608	1.88783
HIST1H2AH	0.358714	0.287805			HIST1H2AH	0.172	1.08203
HIST1H2AI	1.64555	0.381429			HIST1H2AI	0.671	1.25812
HIST1H2AJ	0.587086	1.79795			HIST1H2AJ	0.44224	0.43909
HIST1H2AK	0.032761	0.319248			HIST1H2AK	0.240755	0.00707552
HIST1H2AL	0.371795	0.390651			HIST1H2AL	0.783122	0.20046
HIST1H2BA	0.117106	0.0125661			HIST1H2BA	0.686	0.0276166
HIST1H2BB	2.70963	1.16135			HIST1H2BB	0.0548	0.140652
HIST1H2BC	0.229781	0.490448			HIST1H2BC	0.182	1.41931
HIST1H2BD	0.340302	0.845637			HIST1H2BD	0.0489443	0.762632
HIST1H2BE	0.303085	0.751781			HIST1H2BE	0.0314	0.101269
HIST1H2BF	0.600586	1.2307			HIST1H2BF	0.507	1.78592
HIST1H2BG	0.0250602	0.038935			HIST1H2BG	0.632831	0.0675567
HIST1H2BH	1.18393	1.16375			HIST1H2BH	0.454	0.553323
HIST1H2BI	0.391431	0.0572481			HIST1H2BI	0.283112	0.322813
HIST1H2BJ	0.271492	0.872539			HIST1H2BJ	1.75	1.79863
HIST1H2BK	1.3463	0.675923			HIST1H2BK	0.0688677	0.998612
HIST1H2BL	0.164386	0.164107			HIST1H2BL	0.204	1.39234
HIST1H2BM	0.310851	0.00840626			HIST1H2BM	0.188	1.09953
HIST1H2BN	0.0245912	0.836123			HIST1H2BN	0.524765	0.275347
HIST1H2BO	0.347647	0.207321			HIST1H2BO	0.265	0.769143
HIST1H3A	0.871795	0.0382468			HIST1H3A	0.621	0.833156
HIST1H3B	0.271443	0.537677			HIST1H3B	0.284423	0.124268
HIST1H3C	0.100311	0.982049			HIST1H3C	0.349	0.579714
HIST1H3D	1.01253	0.262156			HIST1H3D	1.68	0.15106
HIST1H3E	0.292208	0.705071			HIST1H3E	0.398	0.858268
HIST1H3F	0.240377	0.310514			HIST1H3F	0.973	0.764573
HIST1H3G	0.278016	0.946			HIST1H3G	0.84	0.390502
HIST1H3H	0.400543	0.831149			HIST1H3H	0.575	0.884789
HIST1H3I	0.720584	1.00168			HIST1H3I	0.521376	0.00846382
HIST1H3J	0.273909	0.140417			HIST1H3J	0.166	0.594773
HIST1H4A	0.627788	0.692782			HIST1H4A	0.1	0.241792
HIST1H4B	0.625747	0.400182			HIST1H4B	0.522	0.0258246
HIST1H4C	0.0871299	0.488919			HIST1H4C	1.06	0.558698
HIST1H4D	0.766699	0.203641			HIST1H4D	0.584	0.223917
HIST1H4E	1.01907	1.22045			HIST1H4E	0.881	0.938434
HIST1H4F	0.146107	0.219085			HIST1H4F	0.660111	0.151269
HIST1H4G	0.411235	1.55177			HIST1H4G	0.0398	0.649713
HIST1H4H	0.392095	1.88536			HIST1H4H	0.673	0.703664
HIST1H4I	0.573977	0.0127226			HIST1H4I	0.379	0.0165677
HIST1H4J	1.02162	0.607743			HIST1H4J	0.19685	1.32985
HIST1H4K	1.43984	0.687569			HIST1H4K	0.445	2.38408
HIST1H4L	0.580077	0.5795			HIST1H4L	0.828	0.00659463
HIST2H2AA3	0.287443	1.23118			HIST2H2AA3	0.0446105	2.81773
HIST2H2AA4	0.145755	1.08903			HIST2H2AA4	0.0157	2.15098
HIST2H2AC	0.354224	0.13766			HIST2H2AC	0.470031	0.581434
HIST2H2BE	0.471212	1.86287			HIST2H2BE	0.538	1.12516
HIST2H2BF	0.631471	0.175568			HIST2H2BF	2.21	0.55151
HIST2H3D	0.0831199	0.986362			HIST2H3D	0.959635	0.915066
HIST2H4A	0.264601	1.10167			HIST2H4A	1.82	1.16724
HIST2H4B	0.327459	1.00196			HIST2H4B	2.37	1.29484
HIST3H2A	0.217477	0.394566			HIST3H2A	0.289637	0.626132
HIST3H2BB	0.138119	0.210885			HIST3H2BB	0.534	0.298553
HIST3H3	0.00371604	0.674525			HIST3H3	0.186046	0.110329
HIST4H4	0.195704	0.143356			HIST4H4	0.752	0.239231
HJURP	1.32715	0.375007			HJURP	0.912	1.20574
HLCS	0.988303	0.116333			HLCS	0.329	0.478522
HLTF	0.857892	0.679791			HLTF	1.53	0.851675
HMG20A	0.0331218	0.202442			HMG20A	0.000317	0.888603
HMG20B	0.92376	0.315639			HMG20B	0.242	0.0533562
HMGA1	1.66983	0.611047			HMGA1	0.867356	1.12358
HMGA2	0.0883311	0.676294			HMGA2	0.265	1.47842
HMGB1	0.558698	0.838842			HMGB1	1.63596	0.256475
HMGB2	0.20838	0.157166			HMGB2	0.0496205	0.237884
HMGB3	1.98966	0.13828			HMGB3	1.85	0.691585
HMGN1	0.196031	0.0522625			HMGN1	0.223	1.1485
HMGN2	0.879624	0.327099			HMGN2	2.01561	0.782727
HMGN3	1.03146	1.25005			HMGN3	0.62	0.608818
HMGN4	0.567335	0.278651			HMGN4	1.06	0.288648
HMGN5	0.0074023	0.00405784			HMGN5	0.122	0.411224
HP1BP3	0.63032	2.42359			HP1BP3	0.598255	0.588246
HR	0.143356	0.123574			HR	0.905	0.581202
HSPA1B	0.268911	0.00381242			HSPA1B	0.627788	0.844846
HSPBAP1	0.276832	2.24685			HSPBAP1	1.23333	0.747997
HUWE1	0.953037	0.616562			HUWE1	0.619156	0.0356696
IKBKAP	2.19378	0.553323			IKBKAP	0.22748	0.522763
IKZF1	0.382685	0.380479			IKZF1	1.41651	1.04146
IKZF3	0.891334	1.11142			IKZF3	0.176	0.58486
ING1	0.781701	0.295249			ING1	0.160333	0.411739
ING2	0.4447	0.160597			ING2	3.25	0.0590405
ING3	1.51314	10.6102			ING3	3.38843	8.9423
ING4	0.0510152	0.0383179			ING4	0.00781	1.08763
ING5	0.042843	0.771625			ING5	0.537377	0.283379
INO80	0.0288726	0.0299555			INO80	1.14352	0.00954126
INO80B	0.486183	1.24558			INO80B	1.6	0.826959
INO80C	0.420091	0.127174			INO80C	0.919	0.754339
INO80D	0.245438	1.53474			INO80D	0.246754	0.165757
INO80E	0.831974	1.75602			INO80E	1.09	0.408657
INTS12	2.20381	1.73276			INTS12	6.9	7.16487
JADE1	0.74824	0.0995728			JADE1	0.00390005	0.00768954
JADE2	0.143162	1.41427			JADE2	0.605	0.532096
JADE3	0.297923	0.66274			JADE3	0.961	0.211245
JAK2	2.34166	1.11665			JAK2	0.241	0.597017
JARID2	0.489348	0.842151			JARID2	1.42	0.689562
JDP2	0.340264	0.517941			JDP2	0.00577	0.761803
JMJD1C	2.19628	2.21909			JMJD1C	0.456	1.40406
JMJD4	0.033971	0.530355			JMJD4	0.379999	1.69752
JMJD6	0.363893	0.0649363			JMJD6	0.654332	0.0156617
JMJD8	1.17717	0.409939			JMJD8	0.546	0.44289
KANSL1	3.23311	2.42041			KANSL1	1.55791	2.09677
KANSL2	1.00358	3.18109			KANSL2	2.06	4.45479
KANSL3	1.20397	1.98708			KANSL3	1.75	1.67764
KAT2A	0.64138	0.65014			KAT2A	1.31153	1.09287
KAT2B	0.0148925	0.0260183			KAT2B	0.0542	0.00915521
KAT5	5.92845	3.78867			KAT5	3.46709	6.41636
KAT6A	0.505025	0.0336658			KAT6A	0.153045	0.0281353
KAT6B	0.340635	0.309281			KAT6B	0.187	0.189203
KAT7	0.784098	0.00203727			KAT7	0.00981	0.0106214
KAT8	1.34769	2.14538			KAT8	4.07	7.7764
KDM1A	1.7597	0.36248			KDM1A	1.42	0.541513
KDM1B	0.43909	0.212688			KDM1B	1.23992	0.338604
KDM2A	1.78963	0.714465			KDM2A	1.57	1.22523
KDM2B	0.122871	0.00733604			KDM2B	0.533592	0.0596479
KDM3A	0.524009	1.06483			KDM3A	1.19821	1.95265
KDM3B	0.261965	2.5581			KDM3B	0.727184	2.30919
KDM4A	0.769015	0.400991			KDM4A	0.651	0.0346525
KDM4B	0.106693	0.821196			KDM4B	0.451	0.127383
KDM4C	0.258746	0.0935303			KDM4C	0.342	0.3023
KDM4D	0.00806103	0.319175			KDM4D	0.467	0.352138
KDM4E	0.483451	1.35323			KDM4E	0.958963	0.731984
KDM5A	0.13363	1.13762			KDM5A	0.94	0.274619
KDM5B	0.403513	0.112371			KDM5B	1.08434	0.0313023
KDM5C	0.181721	0.00368976			KDM5C	0.417	0.0763157
KDM5D	0.0509273	0.118227			KDM5D	0.541967	0.00998099
KDM6A	0.0858156	0.101955			KDM6A	2	0.399376
KDM6B	0.677636	0.498215			KDM6B	1.29	0.0281863
KDM7A	0.188908	0.252884			KDM7A	0.123395	0.213419
KDM8	0.184695	1.10505			KDM8	0.591	0.909742
KEAP1	0.754956	0.626132			KEAP1	0.27241	0.188572
KMT2A	1.27987	0.890455			KMT2A	1.92926	0.348112
KMT2B	0.809977	0.540095			KMT2B	0.00146604	0.176506
KMT2C	0.372521	0.333229			KMT2C	0.708	0.0963729
KMT2D	2.54596	2.35121			KMT2D	3.52	6.05155
KMT2E	0.369206	0.222522			KMT2E	0.456441	0.102109
L3MBTL2	0.108362	0.0109865			L3MBTL2	0.292762	0.0713737
L3MBTL3	1.10862	0.423486			L3MBTL3	0.62	0.731703
L3MBTL4	0.0912309	1.04806			L3MBTL4	0.177	0.698146
LAS1L	0.363191	0.182335			LAS1L	1.11617	1.1052
LBR	1.27939	0.26665			LBR	0.396	0.710813
LEO1	0.757508	0.735017			LEO1	0.425	0.00194565
LRWD1	1.44162	0.473376			LRWD1	0.552935	0.651481
MAP3K7	0.617947	0.298182			MAP3K7	0.397766	1.59193
MAPKAPK3	0.503887	0.082463			MAPKAPK3	0.556002	0.218597
MASTL	2.79648	0.809696			MASTL	1.4688	0.307074
MAX	0.118074	1.68346			MAX	0.43909	0.698102
MAZ	1.04223	0.273574			MAZ	1.12	0.0221118
MBD1	1.51656	1.42872			MBD1	0.566	0.435133
MBD2	4.91693	1.35834			MBD2	2.45	2.18389
MBD3	0.376213	0.164145			MBD3	0.203	0.11001
MBD4	0.249885	0.985102			MBD4	0.304	0.766699
MBD5	0.0870874	0.0697133			MBD5	0.634	0.426467
MBD6	0.986699	1.60316			MBD6	1.59	0.624647
MBIP	0.0228436	1.61025			MBIP	0.517	0.732312
MBTD1	0.708387	0.384471			MBTD1	1.12	0.0747756
MCM2	0.779578	0.99221			MCM2	3.13	0.0514208
MCRS1	1.48529	2.79137			MCRS1	1.86	3.17383
MDC1	0.807293	1.68064			MDC1	0.312819	0.967744
MEAF6	2.05915	0.0210347			MEAF6	1.30315	0.425402
MECP2	0.266698	0.402623			MECP2	0.773	1.37903
MEN1	1.15545	0.209096			MEN1	0.352	1.05975
MGA	0.00029542	0.053818			MGA	0.288	0.591489
MGEA5	0.487169	0.273591			MGEA5	1.91	0.0819592
MINA	1.48585	0.127803			MINA	0.0701	0.595149
MLLT1	1.11665	2.09749			MLLT1	0.519921	1.16269
MLLT10	0.378626	0.800382			MLLT10	0.11	0.605583
MLLT6	0.721818	1.48923			MLLT6	0.676088	1.24483
MORF4L1	1.09502	0.147813			MORF4L1	2.46	0.0494502
MORF4L2	0.818785	0.253428			MORF4L2	0.947	1.03896
MOV10	0.647528	0.668694			MOV10	1.71	1.30602
MPHOSPH8	1.53832	0.773117			MPHOSPH8	1.73	1.78845
MRGBP	0.576836	0.883724			MRGBP	0.216754	2.87867
MSH6	0.820822	0.0420194			MSH6	0.0781	0.68271
MSL1	1.46109	0.0362499			MSL1	0.0742	1.31362
MSL2	3.02512	1.71197			MSL2	0.667541	0.595919
MSL3	0.676294	1.14471			MSL3	0.29	0.104688
MST1	1.41917	0.587674			MST1	0.932855	1.14589
MTA1	0.368171	0.452336			MTA1	0.663	0.404801
MTA2	0.648648	1.32314			MTA2	3.06	1.34127
MTA3	0.0867957	0.127663			MTA3	0.668	1.13639
MTF2	0.142173	1.35854			MTF2	1.32738	1.30192
MUM1	0.491928	0.345458			MUM1	0.657	0.668694
MYBBP1A	0.4675	0.141818			MYBBP1A	0.698	0.0829832
MYO1C	0.121478	0.498653			MYO1C	0.754339	1.41557
MYSM1	0.322804	0.555066			MYSM1	0.21	0.660986
NAP1L1	0.556487	0.0502247			NAP1L1	1.27837	0.356528
NAP1L2	0.278478	0.0791934			NAP1L2	0.577	0.520684
NAP1L4	0.718467	0.0296252			NAP1L4	0.557	0.0799602
NASP	3.24799	0.608359			NASP	0.144	0.545887
NAT10	0.0380429	1.03236			NAT10	1.1	1.66081
NBN	0.313882	0.605233			NBN	0.503	0.66292
NCL	0.588852	0.721132			NCL	0.905	0.229251
NCOA1	1.6552	1.72088			NCOA1	0.615	1.08996
NCOA2	0.0873954	0.00941698			NCOA2	0.4	1.24645
NCOA3	0.825591	2.14882			NCOA3	0.120039	3.9088e-05
NCOA6	0.900112	1.43664			NCOA6	0.744824	0.56414
NCOR1	0.157953	0.438171			NCOR1	0.462231	0.290001
NCOR2	0.647142	0.32039			NCOR2	0.445	0.630728
NEK6	0.0866047	0.348887			NEK6	0.211	0.515544
NEK9	0.406083	0.133914			NEK9	0.0010305	0.291171
NFRKB	0.0182539	0.0142727			NFRKB	0.0514	0.0156302
NFYB	0.00618035	0.316782			NFYB	0.069	0.816474
NFYC	0.516741	0.199042			NFYC	0.262	0.280561
NIPBL	0.0668317	0.151029			NIPBL	0.461	0.609949
NOC2L	0.0392154	0.134849			NOC2L	2.5	0.839592
NonTargeting_Human_0001	0.072332		0.305632		NonTargeting_Human_0001	0.424		0.0673335
NonTargeting_Human_0002	0.0342387		0.0308032		NonTargeting_Human_0002	0.395		1.12133
NonTargeting_Human_0003	0.0106392		0.149421		NonTargeting_Human_0003	0.328		0.497764
NonTargeting_Human_0004	0.304807		0.0004519		NonTargeting_Human_0004	0.0353916		0.106183
NonTargeting_Human_0005	0.356074		0.063436		NonTargeting_Human_0005	0.12203		0.354411
NonTargeting_Human_0006	0.0864722		0.106283		NonTargeting_Human_0006	0.678712		0.65443
NonTargeting_Human_0007	0.107644		0.2144		NonTargeting_Human_0007	1.67		0.895376
NonTargeting_Human_0008	0.427361		0.258959		NonTargeting_Human_0008	0.0558333		0.340569
NonTargeting_Human_0009	0.383283		0.128912		NonTargeting_Human_0009	0.0287		0.20068
NonTargeting_Human_0010	0.325249		0.787253		NonTargeting_Human_0010	0.280263		0.61493
NonTargeting_Human_0011	0.732242		1.23435		NonTargeting_Human_0011	0.573489		0.661862
NonTargeting_Human_0012	0.681061		0.557254		NonTargeting_Human_0012	0.740717		0.182997
NonTargeting_Human_0013	0.393081		0.0364577		NonTargeting_Human_0013	0.186252		0.245079
NonTargeting_Human_0014	0.457486		0.225943		NonTargeting_Human_0014	0.23		0.140627
NonTargeting_Human_0015	0.319755		0.887094		NonTargeting_Human_0015	1.31933		0.547324
NonTargeting_Human_0016	0.0847796		0.204203		NonTargeting_Human_0016	0.473		0.268726
NonTargeting_Human_0017	0.0561149		0.0618307		NonTargeting_Human_0017	0.0962		0.0696318
NonTargeting_Human_0018	0.917143		0.278395		NonTargeting_Human_0018	0.0862762		0.591641
NonTargeting_Human_0019	0.353479		0.19848		NonTargeting_Human_0019	0.286		0.0146005
NonTargeting_Human_0020	0.01039		0.0568618		NonTargeting_Human_0020	0.382		0.382884
NonTargeting_Human_0021	0.717899		1.1681		NonTargeting_Human_0021	0.677553		0.693403
NonTargeting_Human_0022	0.262092		0.0104745		NonTargeting_Human_0022	0.0145		0.33223
NonTargeting_Human_0023	0.0614553		0.0557444		NonTargeting_Human_0023	0.0743631		0.129462
NonTargeting_Human_0024	0.0882726		0.104721		NonTargeting_Human_0024	0.289		0.256741
NonTargeting_Human_0025	0.255261		0.402689		NonTargeting_Human_0025	0.120514		0.00061279
NonTargeting_Human_0026	0.0872732		1.4474		NonTargeting_Human_0026	0.518		0.156985
NonTargeting_Human_0027	0.239223		0.194112		NonTargeting_Human_0027	0.063		0.409783
NonTargeting_Human_0028	0.141192		0.0581657		NonTargeting_Human_0028	0.37		0.237659
NonTargeting_Human_0029	0.602303		0.700732		NonTargeting_Human_0029	0.00689		0.735796
NonTargeting_Human_0030	0.135009		0.384471		NonTargeting_Human_0030	0.602634		0.851397
NonTargeting_Human_0031	0.273762		0.812		NonTargeting_Human_0031	0.283		0.00012162
NonTargeting_Human_0032	0.355148		0.0772901		NonTargeting_Human_0032	0.246		0.28957
NonTargeting_Human_0033	0.56379		0.161592		NonTargeting_Human_0033	0.36187		1.24861
NonTargeting_Human_0034	0.0528703		0.0244395		NonTargeting_Human_0034	0.142095		0.367745
NonTargeting_Human_0035	0.334701		0.0308917		NonTargeting_Human_0035	0.3		0.0617355
NonTargeting_Human_0036	0.965733		0.965733		NonTargeting_Human_0036	0.547049		0.0289608
NonTargeting_Human_0037	0.411672		0.424743		NonTargeting_Human_0037	0.00938591		0.0929113
NonTargeting_Human_0038	0.500863		0.601973		NonTargeting_Human_0038	0.114		0.125512
NonTargeting_Human_0039	0.202767		0.701562		NonTargeting_Human_0039	0.0187		0.0759224
NonTargeting_Human_0040	0.706947		0.534825		NonTargeting_Human_0040	0.81		0.0968774
NonTargeting_Human_0041	0.1564		0.279957		NonTargeting_Human_0041	0.896675		0.299556
NonTargeting_Human_0042	0.066285		0.0777781		NonTargeting_Human_0042	0.134		0.471559
NonTargeting_Human_0043	0.553727		0.0904868		NonTargeting_Human_0043	0.808		0.075142
NonTargeting_Human_0044	0.113876		0.159932		NonTargeting_Human_0044	0.00036931		0.0255666
NonTargeting_Human_0045	0.237239		2.91211		NonTargeting_Human_0045	0.15		0.163613
NonTargeting_Human_0046	0.0931103		0.0639087		NonTargeting_Human_0046	0.191		0.139381
NonTargeting_Human_0047	0.773426		0.0254791		NonTargeting_Human_0047	0.47423		0.0140932
NonTargeting_Human_0048	0.0421007		0.579978		NonTargeting_Human_0048	0.306		0.0760207
NonTargeting_Human_0049	0.383871		0.566198		NonTargeting_Human_0049	0.167		0.129789
NonTargeting_Human_0050	0.085678		0.0215912		NonTargeting_Human_0050	0.0680034		0.219798
NonTargeting_Human_0051	0.244506		0.174847		NonTargeting_Human_0051	0.0469946		0.161592
NonTargeting_Human_0052	0.0286128		0.340207		NonTargeting_Human_0052	0.167		0.43154
NonTargeting_Human_0053	1.33496		0.0762122		NonTargeting_Human_0053	0.655529		0.0272188
NonTargeting_Human_0054	0.216282		0.519404		NonTargeting_Human_0054	0.420194		0.351825
NonTargeting_Human_0055	0.264944		0.356261		NonTargeting_Human_0055	0.193		0.165287
NonTargeting_Human_0056	0.229678		0.810931		NonTargeting_Human_0056	0.0983129		0.177544
NonTargeting_Human_0057	0.402272		0.964971		NonTargeting_Human_0057	1.19803		0.190541
NonTargeting_Human_0058	0.172282		0.0910916		NonTargeting_Human_0058	0.244506		0.0896798
NonTargeting_Human_0059	0.541604		0.00704904		NonTargeting_Human_0059	0.22		0.0507466
NonTargeting_Human_0060	0.0965736		1.24143		NonTargeting_Human_0060	0.00448		0.721338
NonTargeting_Human_0061	0.0327376		0.0571391		NonTargeting_Human_0061	0.147		0.905808
NonTargeting_Human_0062	0.114514		0.345073		NonTargeting_Human_0062	1.03		2.08653
NonTargeting_Human_0063	0.583093		0.869184		NonTargeting_Human_0063	0.0613602		0.85608
NonTargeting_Human_0064	0.0857732		0.0926048		NonTargeting_Human_0064	0.593869		0.71451
NonTargeting_Human_0065	0.106599		0.00505848		NonTargeting_Human_0065	0.249		0.0681965
NonTargeting_Human_0066	0.0241777		0.0671459		NonTargeting_Human_0066	0.382496		0.0129105
NonTargeting_Human_0067	0.42583		0.48609		NonTargeting_Human_0067	0.0244		0.268113
NonTargeting_Human_0068	0.415488		0.561996		NonTargeting_Human_0068	0.316692		0.494186
NonTargeting_Human_0069	0.112602		0.0819067		NonTargeting_Human_0069	1.23		0.689392
NonTargeting_Human_0070	0.606249		0.0574215		NonTargeting_Human_0070	0.0143		0.0535183
NonTargeting_Human_0071	0.506877		0.40063		NonTargeting_Human_0071	0.0708		0.123009
NonTargeting_Human_0072	0.356261		0.0397624		NonTargeting_Human_0072	0.266001		0.074559
NonTargeting_Human_0073	1.14695		0.474955		NonTargeting_Human_0073	0.561		0.17742
NonTargeting_Human_0074	0.213596		0.231621		NonTargeting_Human_0074	0.148		0.0275657
NonTargeting_Human_0075	0.467934		0.879591		NonTargeting_Human_0075	0.719		0.221154
NonTargeting_Human_0076	0.186379		1.33144		NonTargeting_Human_0076	0.627235		0.266602
NonTargeting_Human_0077	0.249268		0.885222		NonTargeting_Human_0077	0.0479		0.382685
NonTargeting_Human_0078	0.317196		0.152316		NonTargeting_Human_0078	0.576		0.00622
NonTargeting_Human_0079	0.115686		0.057982		NonTargeting_Human_0079	0.837107		0.0469946
NonTargeting_Human_0080	0.398777		0.232881		NonTargeting_Human_0080	0.336		0.715344
NonTargeting_Human_0081	0.245506		0.613911		NonTargeting_Human_0081	0.154		0.204593
NonTargeting_Human_0082	0.232599		1.06939		NonTargeting_Human_0082	0.00863214		0.101094
NonTargeting_Human_0083	0.296958		0.136909		NonTargeting_Human_0083	0.382098		1.20848
NonTargeting_Human_0084	0.257031		0.346884		NonTargeting_Human_0084	0.0673335		0.00291519
NonTargeting_Human_0085	0.0774821		0.0116462		NonTargeting_Human_0085	0.315		0.433751
NonTargeting_Human_0086	0.105451		0.270552		NonTargeting_Human_0086	0.0645		0.342189
NonTargeting_Human_0087	0.277778		0.962693		NonTargeting_Human_0087	0.649		1.11276
NonTargeting_Human_0088	0.984263		0.642046		NonTargeting_Human_0088	0.199		1.15156
NonTargeting_Human_0089	0.522112		0.221429		NonTargeting_Human_0089	0.739		0.216554
NonTargeting_Human_0090	0.00118725		0.249561		NonTargeting_Human_0090	0.194363		0.0422826
NonTargeting_Human_0091	0.019533		0.989022		NonTargeting_Human_0091	0.213731		0.394706
NonTargeting_Human_0092	0.225943		0.0918958		NonTargeting_Human_0092	0.637		0.114939
NonTargeting_Human_0093	0.0507466		0.1564		NonTargeting_Human_0093	0.139		0.0234025
NonTargeting_Human_0094	1.12787		0.247821		NonTargeting_Human_0094	0.834311		0.435985
NonTargeting_Human_0095	0.215739		0.19258		NonTargeting_Human_0095	0.235		0.77783
NonTargeting_Human_0096	0.0826941		0.00563885		NonTargeting_Human_0096	0.2108		0.678712
NonTargeting_Human_0097	0.341826		0.510295		NonTargeting_Human_0097	0.156518		0.00143554
NonTargeting_Human_0098	0.0151938		0.0375265		NonTargeting_Human_0098	0.221697		0.400008
NonTargeting_Human_0099	0.616616		1.02647		NonTargeting_Human_0099	0.0548		0.04021
NonTargeting_Human_0100	0.654058		0.342189		NonTargeting_Human_0100	0.745		0.666392
NonTargeting_Human_0101	0.377392		1.05153		NonTargeting_Human_0101	0.0854		0.292447
NonTargeting_Human_0102	0.558132		0.0279129		NonTargeting_Human_0102	0.075		1.34752
NonTargeting_Human_0103	0.369277		0.489616		NonTargeting_Human_0103	0.594		0.186499
NonTargeting_Human_0104	0.0465399		0.188519		NonTargeting_Human_0104	0.716		0.789762
NonTargeting_Human_0105	0.363382		0.286862		NonTargeting_Human_0105	0.181		0.176682
NonTargeting_Human_0106	0.176806		0.00225549		NonTargeting_Human_0106	0.225		0.0651431
NonTargeting_Human_0107	0.298095		0.870407		NonTargeting_Human_0107	0.0873		0.250581
NonTargeting_Human_0108	0.596777		0.738475		NonTargeting_Human_0108	0.123		0.228288
NonTargeting_Human_0109	0.580904		0.0509322		NonTargeting_Human_0109	0.11		0.0432746
NonTargeting_Human_0110	0.148962		0.960467		NonTargeting_Human_0110	0.465542		0.0880757
NonTargeting_Human_0111	0.166725		0.130346		NonTargeting_Human_0111	0.000204		0.143688
NonTargeting_Human_0112	0.551093		0.0072168		NonTargeting_Human_0112	0.125		0.125623
NonTargeting_Human_0113	0.150574		0.248398		NonTargeting_Human_0113	0.785		0.0931103
NonTargeting_Human_0114	0.147233		0.120514		NonTargeting_Human_0114	0.618		0.655156
NonTargeting_Human_0115	0.111119		0.170587		NonTargeting_Human_0115	0.794		0.201204
NonTargeting_Human_0116	0.0438172		0.385461		NonTargeting_Human_0116	0.0771		0.314823
NonTargeting_Human_0117	0.671355		0.222791		NonTargeting_Human_0117	0.0172		0.903159
NonTargeting_Human_0118	0.136683		0.219661		NonTargeting_Human_0118	0.403		0.698276
NonTargeting_Human_0119	0.348712		0.330469		NonTargeting_Human_0119	0.727		0.0623016
NonTargeting_Human_0120	1.27708		0.210532		NonTargeting_Human_0120	0.187006		0.0619258
NonTargeting_Human_0121	0.141758		0.591319		NonTargeting_Human_0121	1.6936		0.361681
NonTargeting_Human_0122	0.153249		0.277621		NonTargeting_Human_0122	0.116		0.218848
NonTargeting_Human_0123	0.0154457		0.213327		NonTargeting_Human_0123	0.300865		0.628618
NonTargeting_Human_0124	0.302666		0.111332		NonTargeting_Human_0124	0.241		0.712377
NonTargeting_Human_0125	0.226082		0.474709		NonTargeting_Human_0125	0.400008		0.943629
NonTargeting_Human_0126	0.257628		0.830414		NonTargeting_Human_0126	0.066		0.129023
NonTargeting_Human_0127	0.32733		0.177302		NonTargeting_Human_0127	0.751193		0.648184
NonTargeting_Human_0128	0.00696959		0.0340649		NonTargeting_Human_0128	0.0043999		0.00688575
NonTargeting_Human_0129	0.0166354		0.0189338		NonTargeting_Human_0129	0.397		0.653686
NonTargeting_Human_0130	0.351825		0.312971		NonTargeting_Human_0130	0.36947		0.415918
NonTargeting_Human_0131	0.0090532		0.274685		NonTargeting_Human_0131	0.76		0.911758
NonTargeting_Human_0132	0.366027		0.63528		NonTargeting_Human_0132	0.599		0.00680193
NonTargeting_Human_0133	0.972569		0.0439997		NonTargeting_Human_0133	0.723		0.183494
NonTargeting_Human_0134	0.130123		0.0902836		NonTargeting_Human_0134	0.0542		0.267357
NonTargeting_Human_0135	0.405806		0.00796813		NonTargeting_Human_0135	0.175946		0.458895
NonTargeting_Human_0136	0.621729		0.177054		NonTargeting_Human_0136	0.0485		0.258069
NonTargeting_Human_0137	0.329253		0.541604		NonTargeting_Human_0137	0.421		0.546758
NonTargeting_Human_0138	0.295343		0.44182		NonTargeting_Human_0138	0.222		0.175458
NonTargeting_Human_0139	0.102334		0.20146		NonTargeting_Human_0139	0.0306		0.104307
NonTargeting_Human_0140	0.699491		0.283554		NonTargeting_Human_0140	0.117		0.319411
NonTargeting_Human_0141	0.625857		0.360185		NonTargeting_Human_0141	1.17		0.436875
NonTargeting_Human_0142	0.390662		0.12203		NonTargeting_Human_0142	0.294		0.0315077
NonTargeting_Human_0143	0.0595732		0.152434		NonTargeting_Human_0143	0.148497		0.163372
NonTargeting_Human_0144	0.075142		0.39247		NonTargeting_Human_0144	0.239		0.783254
NonTargeting_Human_0145	0.359807		0.041742		NonTargeting_Human_0145	0.196		0.308786
NonTargeting_Human_0146	0.143688		0.0956524		NonTargeting_Human_0146	0.314321		0.316521
NonTargeting_Human_0147	0.157809		0.466495		NonTargeting_Human_0147	1.34		0.4929
NonTargeting_Human_0148	0.0694432		0.0946359		NonTargeting_Human_0148	0.00647		0.0791465
NonTargeting_Human_0149	0.0203924		0.0773835		NonTargeting_Human_0149	0.292		1.02822
NonTargeting_Human_0150	0.709854		0.149188		NonTargeting_Human_0150	0.24		0.0039877
NonTargeting_Human_0151	0.0703053		0.431317		NonTargeting_Human_0151	0.491888		0.528694
NonTargeting_Human_0152	1.73159		0.495719		NonTargeting_Human_0152	0.294538		0.305965
NonTargeting_Human_0153	0.0944308		0.415918		NonTargeting_Human_0153	0.45		0.501386
NonTargeting_Human_0154	0.089477		0.411885		NonTargeting_Human_0154	0.0317		0.0435434
NonTargeting_Human_0155	0.340388		0.102334		NonTargeting_Human_0155	0.0372		0.355522
NonTargeting_Human_0156	0.130235		0.140736		NonTargeting_Human_0156	1.45		0.615611
NonTargeting_Human_0157	0.482342		0.418483		NonTargeting_Human_0157	0.00365472		0.360185
NonTargeting_Human_0158	0.224572		0.258809		NonTargeting_Human_0158	0.251014		0.333286
NonTargeting_Human_0159	0.0815083		0.011731		NonTargeting_Human_0159	0.561		0.31348
NonTargeting_Human_0160	0.270851		0.614251		NonTargeting_Human_0160	0.0989		0.00813182
NonTargeting_Human_0161	0.438219		0.230926		NonTargeting_Human_0161	0.50819		1.13228
NonTargeting_Human_0162	0.0110622		0.325598		NonTargeting_Human_0162	0.0643		0.42605
NonTargeting_Human_0163	0.697864		0.119547		NonTargeting_Human_0163	0.416767		0.462445
NonTargeting_Human_0164	0.0763105		0.0345067		NonTargeting_Human_0164	0.119		0.337355
NonTargeting_Human_0165	0.162658		0.0588216		NonTargeting_Human_0165	0.503		0.129128
NonTargeting_Human_0166	0.149881		0.506082		NonTargeting_Human_0166	0.418		0.363944
NonTargeting_Human_0167	0.0141785		0.0110622		NonTargeting_Human_0167	0.141		1.27093
NonTargeting_Human_0168	0.00077808		0.256592		NonTargeting_Human_0168	0.946499		0.922596
NonTargeting_Human_0169	0.311464		0.190164		NonTargeting_Human_0169	0.286551		0.0633405
NonTargeting_Human_0170	0.42605		0.176565		NonTargeting_Human_0170	0.524		0.0284366
NonTargeting_Human_0171	0.00580607		0.0665735		NonTargeting_Human_0171	0.345		0.241209
NonTargeting_Human_0172	0.158753		0.39126		NonTargeting_Human_0172	0.723		0.00763208
NonTargeting_Human_0173	0.76005		1.6936		NonTargeting_Human_0173	0.429		0.518056
NonTargeting_Human_0174	0.0591052		0.149072		NonTargeting_Human_0174	0.164		0.401035
NonTargeting_Human_0175	0.0504734		1.29285		NonTargeting_Human_0175	0.735347		0.646007
NonTargeting_Human_0176	0.46722		0.213731		NonTargeting_Human_0176	0.539		0.525667
NonTargeting_Human_0177	0.127151		0.927383		NonTargeting_Human_0177	0.246		0.00258303
NonTargeting_Human_0178	0.47107		0.0688677		NonTargeting_Human_0178	0.818		0.205644
NonTargeting_Human_0179	0.19539		0.596125		NonTargeting_Human_0179	0.212		0.0642912
NonTargeting_Human_0180	0.144602		0.361681		NonTargeting_Human_0180	0.567399		0.0795427
NonTargeting_Human_0181	0.0457189		0.264337		NonTargeting_Human_0181	0.336		0.12149
NonTargeting_Human_0182	0.52539		1.48074		NonTargeting_Human_0182	0.16		0.0881715
NonTargeting_Human_0183	0.552842		0.406636		NonTargeting_Human_0183	0.134		0.0019282
NonTargeting_Human_0184	0.0041499		0.0465399		NonTargeting_Human_0184	0.367		0.237944
NonTargeting_Human_0185	0.235966		0.332575		NonTargeting_Human_0185	0.461		0.219524
NonTargeting_Human_0186	0.230652		0.746153		NonTargeting_Human_0186	0.399		0.652221
NonTargeting_Human_0187	0.269484		0.538757		NonTargeting_Human_0187	0.303		0.0904868
NonTargeting_Human_0188	0.0334453		0.366794		NonTargeting_Human_0188	0.0325		0.285126
NonTargeting_Human_0189	0.0686744		0.198089		NonTargeting_Human_0189	0.216		0.330302
NonTargeting_Human_0190	0.40789		0.716201		NonTargeting_Human_0190	0.0402		0.0188522
NonTargeting_Human_0191	0.187133		0.513754		NonTargeting_Human_0191	0.0117		0.339495
NonTargeting_Human_0192	1.0599		1.89572		NonTargeting_Human_0192	0.228		0.317873
NonTargeting_Human_0193	0.764295		0.133784		NonTargeting_Human_0193	0.501		0.806708
NonTargeting_Human_0194	0.0237463		0.111967		NonTargeting_Human_0194	0.525667		0.0461775
NonTargeting_Human_0195	0.167083		0.223887		NonTargeting_Human_0195	0.0987		0.103474
NonTargeting_Human_0196	0.556956		0.208015		NonTargeting_Human_0196	0.456		0.527595
NonTargeting_Human_0197	0.04093		0.227048		NonTargeting_Human_0197	0.276848		0.128252
NonTargeting_Human_0198	0.250287		0.189781		NonTargeting_Human_0198	0.062021		0.908439
NonTargeting_Human_0199	0.116861		0.00448327		NonTargeting_Human_0199	0.893		0.157809
NonTargeting_Human_0200	0.30136		0.00880051		NonTargeting_Human_0200	0.0274		0.180015
NonTargeting_Human_0201	0.370998		0.00274908		NonTargeting_Human_0201	0.388255		0.327856
NonTargeting_Human_0202	0.038242		0.077093		NonTargeting_Human_0202	0.138257		0.295824
NonTargeting_Human_0203	0.063245		0.266001		NonTargeting_Human_0203	0.0135015		0.533696
NonTargeting_Human_0204	0.019365		0.0868752		NonTargeting_Human_0204	0.558		0.106283
NonTargeting_Human_0205	0.243645		0.0341542		NonTargeting_Human_0205	0.0215		0.0380619
NonTargeting_Human_0206	0.142668		0.0507466		NonTargeting_Human_0206	0.0459023		0.510562
NonTargeting_Human_0207	0.847926		0.498024		NonTargeting_Human_0207	0.18		0.107332
NonTargeting_Human_0208	0.458658		0.183619		NonTargeting_Human_0208	0.12		0.00704904
NonTargeting_Human_0209	0.298907		0.548782		NonTargeting_Human_0209	0.35		0.0467237
NonTargeting_Human_0210	0.173135		0.482593		NonTargeting_Human_0210	0.215		0.846216
NonTargeting_Human_0211	0.0628684		0.115154		NonTargeting_Human_0211	0.283		0.200163
NonTargeting_Human_0212	0.275454		0.0553693		NonTargeting_Human_0212	1.08		1.89572
NonTargeting_Human_0213	0.345256		0.290679		NonTargeting_Human_0213	0.0469026		0.0521302
NonTargeting_Human_0214	0.211994		0.368505		NonTargeting_Human_0214	0.48459		1.25889
NonTargeting_Human_0215	0.141643		0.194622		NonTargeting_Human_0215	0.638		0.658882
NonTargeting_Human_0216	0.765255		0.0437259		NonTargeting_Human_0216	0.867997		1.08702
NonTargeting_Human_0217	0.0351278		0.0969806		NonTargeting_Human_0217	0.0836		0.01039
NonTargeting_Human_0218	0.166961		0.0182539		NonTargeting_Human_0218	0.0985199		0.10775
NonTargeting_Human_0219	0.12279		0.0361036		NonTargeting_Human_0219	0.596		0.00563885
NonTargeting_Human_0220	0.591947		0.545887		NonTargeting_Human_0220	0.187		0.701147
NonTargeting_Human_0221	0.447977		0.332407		NonTargeting_Human_0221	0.113		0.47277
NonTargeting_Human_0222	0.00167962		0.00688575		NonTargeting_Human_0222	0.0829		0.327505
NonTargeting_Human_0223	0.255121		0.439567		NonTargeting_Human_0223	0.248398		0.930887
NonTargeting_Human_0224	0.297932		0.353116		NonTargeting_Human_0224	0.0231		0.376606
NonTargeting_Human_0225	0.283554		0.0642912		NonTargeting_Human_0225	0.924		0.111433
NonTargeting_Human_0226	0.533147		0.0518512		NonTargeting_Human_0226	0.0335344		0.0541623
NonTargeting_Human_0227	0.775389		0.500615		NonTargeting_Human_0227	0.197		0.102538
NonTargeting_Human_0228	0.20211		0.00838412		NonTargeting_Human_0228	0.356449		0.020734
NonTargeting_Human_0229	0.233862		0.158278		NonTargeting_Human_0229	0.0694432		0.444773
NonTargeting_Human_0230	0.695423		0.684617		NonTargeting_Human_0230	0.411		0.105136
NonTargeting_Human_0231	0.0534249		1.04969		NonTargeting_Human_0231	0.408724		0.113769
NonTargeting_Human_0232	0.63528		0.109428		NonTargeting_Human_0232	0.14		0.124528
NonTargeting_Human_0233	0.236954		0.0302766		NonTargeting_Human_0233	0.101		0.275151
NonTargeting_Human_0234	0.575641		0.602634		NonTargeting_Human_0234	0.842		0.416337
NonTargeting_Human_0235	0.099136		0.0596678		NonTargeting_Human_0235	0.378		0.193467
NonTargeting_Human_0236	0.170703		0.236392		NonTargeting_Human_0236	0.764295		0.239789
NonTargeting_Human_0237	0.0661889		0.0411113		NonTargeting_Human_0237	0.596		0.579665
NonTargeting_Human_0238	1.28965		0.450972		NonTargeting_Human_0238	0.778		1.02129
NonTargeting_Human_0239	0.0985199		0.455386		NonTargeting_Human_0239	1.05		0.572579
NonTargeting_Human_0240	0.0621112		0.631063		NonTargeting_Human_0240	0.663		0.122358
NonTargeting_Human_0241	0.406005		0.0445432		NonTargeting_Human_0241	0.202		0.239223
NonTargeting_Human_0242	0.0562088		0.612237		NonTargeting_Human_0242	0.114		0.350909
NonTargeting_Human_0243	0.00102179		0.410833		NonTargeting_Human_0243	0.183248		0.236535
NonTargeting_Human_0244	0.20987		0.113876		NonTargeting_Human_0244	0.269		0.142095
NonTargeting_Human_0245	0.00547609		0.318895		NonTargeting_Human_0245	0.339315		0.0659057
NonTargeting_Human_0246	0.865568		0.279328		NonTargeting_Human_0246	0.240211		1.66242
NonTargeting_Human_0247	0.0842837		0.0499225		NonTargeting_Human_0247	0.355		0.167689
NonTargeting_Human_0248	0.180509		1.01787		NonTargeting_Human_0248	0.441603		0.248836
NonTargeting_Human_0249	0.660747		0.0401242		NonTargeting_Human_0249	0.759		0.460786
NonTargeting_Human_0250	1.22877		1.38161		NonTargeting_Human_0250	0.0068		0.197192
NonTargeting_Human_0251	0.269638		0.538201		NonTargeting_Human_0251	0.143		0.183871
NonTargeting_Human_0252	0.493157		0.806708		NonTargeting_Human_0252	0.0272		0.0413788
NPAS2	0.102857	0.633652			NPAS2	9.99e-05	0.291103
NPM1	1.3373	0.45932			NPM1	2.07	1.07337
NPM2	0.840042	0.0707753			NPM2	1.94	1.16754
NSD1	0.181115	0.733557			NSD1	1.02	0.161938
NSL1	3.8826	1.28426			NSL1	0.0938	1.22533
OGT	0.241217	0.766243			OGT	0.101	0.0846582
PADI1	0.501607	0.0127763			PADI1	0.0935303	0.104533
PADI2	0.00450959	0.020083			PADI2	0.544	0.160333
PADI3	0.48609	0.340883			PADI3	0.617	0.00595574
PADI4	0.473144	0.759401			PADI4	0.432421	1.11695
PAF1	0.421143	0.0432219			PAF1	1.00377	0.571995
PAK2	1.90462	0.563996			PAK2	0.222	0.00962562
PARP1	0.657321	0.66366			PARP1	0.536	2.88366
PARP2	0.495964	0.457212			PARP2	0.452	1.36125
PARP3	0.13886	0.169674			PARP3	1.4	0.797348
PAXIP1	0.140022	0.170233			PAXIP1	0.0194	0.435594
PBK	2.15099	2.53389			PBK	1.4239	2.22024
PBRM1	1.58821	2.44608			PBRM1	1.07	0.126941
PCGF1	0.356222	0.390502			PCGF1	1	0.35923
PCGF2	0.381429	0.00250003			PCGF2	0.181999	0.823533
PCGF3	0.171669	0.280843			PCGF3	0.606	0.14635
PCGF5	0.853345	0.0945225			PCGF5	0.253	0.290637
PCGF6	0.722116	0.544485			PCGF6	0.795	0.0703002
PCNA	1.04735	0.255121			PCNA	0.776634	0.541181
PDP1	0.0454005	0.939869			PDP1	0.149207	0.320663
PELP1	1.52903	1.36927			PELP1	1.45151	0.274971
PHC1	1.00682	0.949079			PHC1	1.38	1.67311
PHC2	0.424339	0.610037			PHC2	0.440141	1.39802
PHC3	0.177806	0.0393533			PHC3	0.0119	1.1132
PHF1	0.33396	0.478613			PHF1	0.97	0.806291
PHF10	1.38957	0.630728			PHF10	0.311	0.145864
PHF11	0.762456	0.810903			PHF11	0.683	0.252138
PHF12	0.616328	0.830737			PHF12	0.940209	0.00489593
PHF13	0.246754	0.0105769			PHF13	0.599	0.397766
PHF14	1.63701	1.07807			PHF14	1.1468	0.700885
PHF19	0.318578	0.00855683			PHF19	0.83	0.088869
PHF2	1.9859	0.965211			PHF2	0.143	0.114221
PHF20	0.377693	1.29816			PHF20	1.03	0.092836
PHF20L1	0.493942	1.96449			PHF20L1	0.316782	0.251556
PHF21A	0.00067368	0.291103			PHF21A	0.252	0.269089
PHF21B	0.403062	0.429084			PHF21B	0.123	0.354686
PHF23	0.096232	0.342447			PHF23	0.609365	0.0911773
PHF3	0.137702	0.807293			PHF3	0.55	0.820046
PHF5A	1.25146	0.177211			PHF5A	1.01	0.959793
PHF6	0.156904	1.37034			PHF6	0.0634	0.629505
PHF8	0.177695	1.17967			PHF8	0.134	1.11549
PHIP	1.58084	0.251556			PHIP	0.235	0.576181
PHRF1	1.12702	0.653139			PHRF1	2.99	0.999609
PIWIL4	1.11595	3.17219			PIWIL4	0.872	0.644702
PKM	1.1845	0.925952			PKM	0.511	0.0495329
PKN1	0.710478	0.0950898			PKN1	2.51089	0.401045
POGZ	1.71643	0.340236			POGZ	0.943	0.718739
POLE3	0.294581	1.22653			POLE3	0.741	0.734805
POLR2A	0.15769	0.81673			POLR2A	0.0614953	0.858864
POLR2D	0.967381	0.355374			POLR2D	0.18264	0.00148347
PPARGC1A	0.214151	0.353077			PPARGC1A	0.975	0.628969
PPM1G	0.124453	2.13089			PPM1G	0.0867	0.0307938
PPP2CA	1.20498	1.74606			PPP2CA	1.37	1.3715
PPP4C	1.41313	1.36488			PPP4C	1.13	2.03402
PPP4R2	0.392159	0.971307			PPP4R2	0.192181	0.501193
PRDM1	0.101269	0.00354525			PRDM1	0.112102	0.752248
PRDM10	0.500478	0.801976			PRDM10	2.00057	0.149409
PRDM11	0.77916	0.198363			PRDM11	0.13	0.724067
PRDM12	0.427047	0.576836			PRDM12	0.144	1.12007
PRDM13	1.65827	0.283379			PRDM13	0.0504002	0.51657
PRDM14	0.301969	1.06273			PRDM14	0.0768	0.0692445
PRDM15	1.23404	1.61377			PRDM15	0.234	0.0152882
PRDM16	0.117891	0.923942			PRDM16	0.792	0.664662
PRDM2	2.79436	1.78845			PRDM2	0.2467	0.784045
PRDM4	1.19894	0.843542			PRDM4	0.0482	0.121306
PRDM5	1.2216	0.920457			PRDM5	0.223	0.352813
PRDM6	1.1132	0.289959			PRDM6	0.427942	0.229163
PRDM7	0.622931	0.297802			PRDM7	0.416416	0.718126
PRDM8	0.481289	0.337327			PRDM8	0.532629	0.0503124
PRDM9	0.44704	0.415974			PRDM9	0.967	0.0161753
PRKAA1	0.189909	0.323874			PRKAA1	0.677	0.573229
PRKAA2	0.313605	1.35512			PRKAA2	0.957	0.393006
PRKAB1	0.629616	0.111776			PRKAB1	0.0157	0.322165
PRKAB2	0.351152	1.09025			PRKAB2	0.615	0.972977
PRKAG1	0.35011	0.680374			PRKAG1	0.990719	0.888435
PRKAG2	2.44017	3.38316			PRKAG2	0.197062	0.0689746
PRKAG3	0.157597	0.687125			PRKAG3	0.919	0.743571
PRKCA	0.129292	0.414855			PRKCA	0.506	2.55115
PRKCB	0.150851	0.00465443			PRKCB	0.00132	0.628673
PRKCD	0.541015	0.133849			PRKCD	0.793	0.900803
PRM1	0.549997	0.411739			PRM1	1.03819	0.375739
PRM2	1.00723	0.40425			PRM2	0.819	0.709009
PRMT1	1.3805	1.45342			PRMT1	1.26	1.33058
PRMT2	1.12591	0.782727			PRMT2	0.631155	0.0838146
PRMT3	0.764775	0.205916			PRMT3	0.683317	0.344737
PRMT5	1.52182	0.130757			PRMT5	2.72531	0.520338
PRMT6	0.757931	0.146156			PRMT6	0.0124365	0.0850331
PRMT7	0.152101	0.473144			PRMT7	0.125	0.243516
PRMT8	0.117493	0.281208			PRMT8	0.211005	0.00198055
PRPF31	1.75168	1.61903			PRPF31	0.458	0.899147
PRR14	0.255707	0.717038			PRR14	0.709	0.506695
PSIP1	0.953856	0.609949			PSIP1	0.904	0.0998678
PWWP2B	0.0134791	0.095371			PWWP2B	0.760575	0.311242
PYGO1	0.00391758	0.141583			PYGO1	0.603	0.137511
PYGO2	0.285427	0.784257			PYGO2	0.392223	0.668127
RAD51	1.58059	2.05917			RAD51	1.88	0.111635
RAD54B	0.95117	0.191674			RAD54B	0.0684252	0.459896
RAD54L	0.261989	0.864168			RAD54L	0.789	0.0254423
RAD54L2	0.11439	1.19894			RAD54L2	0.109	0.794687
RAI1	0.116378	0.156101			RAI1	0.640202	0.0824315
RARA	0.193074	0.250673			RARA	0.46824	0.138663
RB1	0.995163	0.169091			RB1	0.253747	0.629468
RBBP4	2.73931	0.750508			RBBP4	0.426	0.399038
RBBP5	0.624099	0.554661			RBBP5	0.507	1.52474
RBBP7	0.222377	0.621893			RBBP7	0.383	0.530134
RBX1	0.256694	0.0416512			RBX1	1.46	0.783122
RCC1	0.815394	0.419417			RCC1	0.839	0.161718
RCOR1	0.342829	0.0049179			RCOR1	0.523	0.117299
RCOR3	0.112102	0.637932			RCOR3	0.445087	0.602373
REST	0.8706	0.00312511			REST	1.22	0.0322321
RING1	1.03656	1.62534			RING1	0.527	1.12395
RLIM	0.00035192	0.297251			RLIM	0.145627	0.00574005
RMI1	1.29642	0.614036			RMI1	1.19	0.647142
RNF168	0.195043	0.582611			RNF168	0.191	0.444531
RNF17	0.31007	0.0157248			RNF17	0.665	1.9095
RNF2	0.0264611	0.622111			RNF2	0.353	0.751144
RNF20	3.08991	2.16651			RNF20	1.74151	0.805181
RNF40	2.05407	0.548336			RNF40	1.73	2.07347
RNF8	0.917179	0.522763			RNF8	0.0822	0.875789
RPA3	0.0118291	0.129842			RPA3	0.93401	1.075
RPH3A	0.530134	0.646391			RPH3A	0.00164474	0.122001
RPL23A	0.977159	0.466203			RPL23A	1.14207	0.0786049
RPS6KA3	0.90382	0.987078			RPS6KA3	0.00236	0.0151083
RPS6KA4	0.0898133	0.977984			RPS6KA4	0.0644	0.803271
RPS6KA5	0.295583	0.416416			RPS6KA5	1.74	0.0587371
RRP8	0.841125	1.01955			RRP8	1.34	1.70728
RSF1	1.53931	0.166866			RSF1	0.58	0.563122
RUVBL1	2.07779	0.707855			RUVBL1	0.213057	0.57833
RUVBL2	0.918221	0.0110132			RUVBL2	1.39	0.108418
SAFB	1.38774	0.94127			SAFB	0.858	2.29031
SAP130	0.585913	0.114718			SAP130	0.385957	0.391741
SAP18	1.06843	0.620259			SAP18	0.0682	1.25309
SAP25	0.00416744	2.10145			SAP25	0.425	0.24037
SAP30	0.736056	0.590033			SAP30	1.07	0.503084
SAP30L	0.00534856	0.269517			SAP30L	1.89	0.202103
SATB1	0.00367224	2.19505			SATB1	0.912716	0.65228
SATB2	0.0235904	0.677429			SATB2	1.09	1.61586
SCMH1	1.37034	0.416824			SCMH1	0.334	0.707788
SCML2	0.201073	0.364154			SCML2	1.96015	0.621311
SCML4	0.585194	0.0814717			SCML4	0.347444	0.735017
SENP1	1.92489	3.15903			SENP1	1.58268	4.47696
SET	0.00043451	0.0442978			SET	0.256	0.528708
SETD1A	0.656454	1.7592			SETD1A	0.403	3.39898
SETD1B	0.368232	0.0541918			SETD1B	0.795	1.06802
SETD2	1.92782	2.89715			SETD2	0.305	0.333997
SETD3	0.0437595	0.693275			SETD3	0.464947	0.129842
SETD4	0.128439	0.331074			SETD4	2.59	0.845576
SETD5	1.1294	1.80402			SETD5	0.00558	0.654881
SETD6	0.00548928	0.00066933			SETD6	0.143	0.00978994
SETD7	0.677884	0.341159			SETD7	0.763286	0.0107816
SETD8	1.46919	0.389095			SETD8	0.418642	1.40531
SETDB1	0.405652	0.0246877			SETDB1	0.176	0.176272
SETDB2	0.609949	0.961579			SETDB2	1.41	0.589763
SETMAR	0.851675	0.486929			SETMAR	0.298	0.348131
SF3B1	0.157166	0.0136449			SF3B1	0.124	0.0029939
SF3B3	2.16851	0.634624			SF3B3	0.63652	0.496972
SFMBT1	0.0955658	1.56467			SFMBT1	0.00771	0.0093371
SFMBT2	0.813694	0.0883311			SFMBT2	0.251967	0.195704
SFPQ	1.47008	0.737929			SFPQ	1.1	0.229781
SHPRH	0.752248	0.382685			SHPRH	1.29356	0.0694177
SIN3A	2.36367	0.78736			SIN3A	1.33	0.522011
SIN3B	0.0467672	0.178998			SIN3B	1.36	1.00945
SIRT1	0.0743116	0.264289			SIRT1	0.48	0.264297
SIRT2	0.352031	1.03229			SIRT2	0.469263	0.545399
SIRT3	0.854773	0.867516			SIRT3	1.18	0.00284087
SIRT4	0.592405	0.206601			SIRT4	0.165	1.03656
SIRT5	0.383913	0.2926			SIRT5	0.43295	0.127482
SIRT6	0.679003	0.180509			SIRT6	0.516712	0.140213
SIRT7	0.423049	0.359161			SIRT7	0.342	0.928707
SKP1	0.934906	0.699622			SKP1	0.427	0.154834
SMARCA1	0.217105	1.144			SMARCA1	0.73919	0.158741
SMARCA2	0.299937	0.272337			SMARCA2	0.381	0.293291
SMARCA4	0.0860802	0.414709			SMARCA4	1.03	1.17481
SMARCA5	0.823561	1.05807			SMARCA5	0.385	1.83245
SMARCAD1	0.430884	0.754611			SMARCAD1	0.357298	1.76914
SMARCAL1	0.139824	0.116719			SMARCAL1	0.070198	0.608007
SMARCB1	2.34566	4.47415			SMARCB1	0.837	1.89517
SMARCC1	3.26502	0.715073			SMARCC1	2.23	1.30621
SMARCC2	0.719353	0.733862			SMARCC2	1.20636	2.11833
SMARCD1	0.292762	0.589982			SMARCD1	1.14	0.182984
SMARCD2	0.833659	0.714195			SMARCD2	0.674	2.57051
SMARCD3	0.275667	1.07339			SMARCD3	0.369	0.0848007
SMARCE1	0.771138	1.04578			SMARCE1	0.680374	0.841939
SMEK1	0.163701	0.819272			SMEK1	0.825	0.306959
SMEK2	0.0865093	0.839592			SMEK2	1.34	0.00698283
SMN1	0.933786	0.994091			SMN1	0.476	0.575396
SMN2	0.691905	0.346334			SMN2	1.19	0.23332
SMNDC1	0.338774	0.822175			SMNDC1	2.21	1.42213
SMYD1	0.209321	1.39956			SMYD1	0.476371	0.260942
SMYD2	0.0850331	0.268081			SMYD2	0.198706	0.00632574
SMYD3	0.498653	0.0429964			SMYD3	0.253	0.298924
SMYD4	0.376689	0.449026			SMYD4	0.175	0.0196602
SMYD5	0.519361	0.15975			SMYD5	0.0781211	0.427303
SNAI2	1.85174	0.0257279			SNAI2	0.316	0.490919
SND1	0.380687	0.17603			SND1	0.0579	0.437243
SP1	0.209447	0.112929			SP1	0.37	0.256428
SP100	0.749165	3.21537			SP100	0.55	1.08434
SP110	0.0156302	0.39111			SP110	0.233037	0.398853
SP140	0.230733	0.298682			SP140	0.116	0.00101309
SP140L	0.161403	0.239962			SP140L	0.812	0.85035
SPEN	0.373988	0.121134			SPEN	0.0666	0.157953
SPOP	1.42495	0.826202			SPOP	1.0373	1.3805
SRCAP	3.77606	3.25131			SRCAP	3.92	2.84509
SRSF1	1.9095	1.56271			SRSF1	0.356	0.505664
SRSF3	0.477047	0.0107594			SRSF3	0.867	0.255566
SS18L1	0.747365	0.887094			SS18L1	0.298	0.433775
SS18L2	2.1354	1.9246			SS18L2	0.205	0.653197
SSRP1	0.555003	0.433492			SSRP1	0.0110132	0.118855
STK31	0.641323	0.314393			STK31	0.243	0.149617
STK4	1.7056	1.00013			STK4	1.08	0.00066933
SUDS3	0.744535	0.109372			SUDS3	0.534	0.633652
SUPT16H	0.0305655	0.745234			SUPT16H	0.839592	1.51314
SUPT3H	0.171953	1.28891			SUPT3H	1.7	0.446117
SUPT6H	0.199936	0.0182539			SUPT6H	0.714	0.144663
SUPT7L	0.484338	0.505664			SUPT7L	1.53	0.299937
SUV39H1	0.300327	0.32638			SUV39H1	0.572	0.497395
SUV39H2	0.364295	0.702962			SUV39H2	0.193664	0.242931
SUV420H1	0.892892	0.77101			SUV420H1	0.439	0.533889
SUV420H2	0.275798	0.399376			SUV420H2	0.8	1.5296
[truncated: 126 more rows]

## Sheet: Figure6A
Figure 6A	Validation of ING3 knockout combined with AZD5582 from the LRA Latency HIV-CRISPR screen
[truncated: 8 more rows]

[truncated: 1 more sheets: Figure6C]
